# Supplementary material for: Function of cofactor Akirin2 in the regulation of gene expression in model human Caucasian neutrophil-like HL60 cells
Source: Biosci Rep. 2021 Jul 22;41(7):BSR20211120. doi: 10.1042/BSR20211120 (PMC8298264; doi:10.1042/BSR20211120)
Supplement: Supplementary Data S1-S7 [file BSR-2021-1120_supp1.zip]

Archive with 6 entries (6 files):
- BSR-2021-1120_suppST1.xls
- BSR-2021-1120_suppST2.xlsx
- BSR-2021-1120_suppST3.xlsx
- BSR-2021-1120_suppST4.xlsx
- BSR-2021-1120_suppST5.xlsx
- BSR-2021-1120_suppST6.xlsx
