# Supplementary material for: Function of cofactor Akirin2 in the regulation of gene expression in model human Caucasian neutrophil-like HL60 cells
Source: Biosci Rep. 2021 Jul 22;41(7):BSR20211120. doi: 10.1042/BSR20211120 (PMC8298264; doi:10.1042/BSR20211120)
Supplement: Supplementary Data S1-S7 [file BSR-2021-1120_supp1.zip › BSR-2021-1120_suppST1.xls]

## Sheet: Differential analysis
Supplementary Data 1. Differential gene expression analysis in response to akr2 KO in HL60 cells.
				akr2 knockout (KO)			wildtype (WT)
ID	log2FoldChange	pvalue	padj	KO1	KO2	KO3	WT1	WT2	WT3	KO mean	WT mean	Gene.name
ENSG00000271474	7.04273	1.06976e-08	4.33781e-08	43.8594	44.1907	48.0277	0.938759	0	0	45.3593	0.31292	AC106881.1
ENSG00000182583	6.90126	1.10354e-07	4.09777e-07	27.4121	21.091	14.4083	0	0	0	20.9705	0	VCX
ENSG00000246016	6.88136	2.98974e-08	1.16507e-07	51.1693	35.1517	34.8201	0	1.12404	0	40.3804	0.374679	LINC01513
ENSG00000147434	6.5809	5.2831e-14	3.08952e-13	99.5974	95.4118	76.8443	0.938759	0	1.67311	90.6178	0.870623	CHRNA6
ENSG00000241990	6.3996	3.23292e-13	1.80262e-12	86.805	85.3685	68.4394	2.81628	0	0	80.2043	0.938759	PRR34-AS1
ENSG00000182168	6.39189	3.48767e-92	1.81079e-90	641.443	593.562	680.792	5.63255	4.49615	11.7118	638.599	7.28016	UNC5C
ENSG00000128322	6.36196	0	0	6301.13	6212.82	5971.04	79.7945	74.1865	71.1071	6161.66	75.0294	IGLL1
ENSG00000186652	5.79804	0	0	43460.1	45404	44387.2	821.414	731.749	834.045	44417.1	795.736	PRG2
ENSG00000138449	5.79561	3.02787e-61	8.85931e-60	353.616	335.448	365.01	3.75503	3.37212	10.8752	351.358	6.00079	SLC40A1
ENSG00000229807	5.67232	5.53398e-270	1.56174e-267	1764.43	1560.74	1819.05	45.0604	24.7288	30.116	1714.74	33.3017	XIST
ENSG00000164825	5.44195	6.76224e-77	2.78397e-75	410.268	445.925	384.221	14.0814	6.74423	7.52899	413.471	9.45153	DEFB1
ENSG00000131771	5.43866	1.20837e-11	6.10183e-11	63.9616	45.1951	54.0311	0	0	3.34622	54.3959	1.11541	PPP1R1B
ENSG00000237732	5.415	4.50407e-09	1.87236e-08	34.722	52.2254	34.8201	2.81628	0	0	40.5892	0.938759	AC010980.1
ENSG00000145491	5.29981	3.8273e-94	2.0797e-92	485.194	488.107	491.083	15.0201	12.3644	10.0387	488.128	12.4744	ROPN1L
ENSG00000169397	4.9067	6.67356e-85	3.07282e-83	469.661	460.99	383.021	6.57131	20.2327	17.5676	437.89	14.7905	RNASE3
ENSG00000179542	4.88476	5.48492e-15	3.40197e-14	72.1852	64.2774	58.8339	3.75503	0	2.50966	65.0988	2.08823	SLITRK4
ENSG00000133105	4.81696	6.15095e-07	2.12736e-06	28.3259	29.1257	21.6124	0	0	2.50966	26.3547	0.836555	RXFP2
ENSG00000132329	4.80975	6.95209e-44	1.2872e-42	209.246	209.906	194.512	10.3263	5.62019	5.85588	204.555	7.26747	RAMP1
ENSG00000166963	4.76106	1.52655e-60	4.3787e-59	295.137	274.183	282.162	10.3263	10.1163	10.8752	283.828	10.4393	MAP1A
ENSG00000119915	4.7566	6.53652e-25	6.49458e-24	101.425	122.529	110.464	4.69379	3.37212	4.18277	111.472	4.08289	ELOVL3
ENSG00000070159	4.70652	1.47664e-56	3.78283e-55	265.898	276.192	250.945	12.2039	6.74423	10.8752	264.345	9.9411	PTPN3
ENSG00000186235	4.48663	2.47748e-17	1.74581e-16	63.0479	71.3078	98.4567	1.87752	1.12404	6.69244	77.6041	3.23133	AC016757.1
ENSG00000156575	4.40292	3.87262e-10	1.74502e-09	35.6357	45.1951	39.6228	0	2.24808	3.34622	40.1512	1.86476	PRG3
ENSG00000282933	4.33512	4.53252e-07	1.58802e-06	23.7572	23.0997	30.0173	0.938759	1.12404	1.67311	25.6247	1.2453	RHOXF1P3
ENSG00000170439	4.2837	5.67529e-12	2.93789e-11	54.8242	39.1691	52.8304	3.75503	0	3.34622	48.9412	2.36708	METTL7B
ENSG00000226791	4.19104	1.89426e-06	6.2242e-06	20.1022	26.1127	22.8131	0	1.12404	2.50966	23.0094	1.21123	AC109826.1
ENSG00000189369	4.1772	1.94667e-50	4.33897e-49	222.952	242.045	270.156	8.44883	8.99231	21.7504	245.051	13.0639	GSPT2
ENSG00000196415	4.139	0	0	243192	233116	240348	12961.4	14481	13244.3	238886	13562.3	PRTN3
ENSG00000273173	4.06223	9.15952e-12	4.66698e-11	39.2907	46.1994	58.8339	0.938759	4.49615	3.34622	48.108	2.92704	SNURF
ENSG00000049130	4.0562	6.05679e-06	1.88535e-05	13.7061	29.1257	20.4118	0.938759	1.12404	1.67311	21.0812	1.2453	KITLG
ENSG00000172236	4.03102	4.09387e-08	1.5816e-07	39.2907	30.13	26.4152	0.938759	5.62019	0	31.9453	2.18632	TPSAB1
ENSG00000121053	4.00063	0	0	10677.9	10420	10430.4	625.213	696.904	651.676	10509.4	657.931	EPX
ENSG00000183055	3.88344	1.68205e-10	7.81695e-10	33.8083	39.1691	54.0311	3.75503	2.24808	2.50966	42.3362	2.83759	FAM133CP
ENSG00000105205	3.87145	0	0	2344.65	2369.23	2126.42	153.956	178.722	138.868	2280.1	157.182	CLC
ENSG00000102409	3.81496	9.59211e-60	2.69395e-58	278.69	328.417	310.979	30.979	23.6048	11.7118	306.029	22.0985	BEX4
ENSG00000171291	3.79318	5.91927e-48	1.24483e-46	243.968	232.001	214.924	10.3263	25.8529	15.058	230.298	17.0791	ZNF439
ENSG00000002726	3.73147	8.14763e-194	1.42559e-191	1183.29	1160.01	1155.07	63.8356	116.9	86.1651	1166.12	88.9669	AOC1
ENSG00000257151	3.72356	4.91782e-44	9.11516e-43	206.505	202.876	193.311	12.2039	15.7365	17.5676	200.897	15.1693	PWAR6
ENSG00000184785	3.71935	1.17849e-85	5.48407e-84	455.955	417.803	395.027	37.5503	33.7212	25.9332	422.929	32.4016	SMIM10
ENSG00000133169	3.71222	0	0	9028.64	9301.15	9125.26	745.374	707.02	645.82	9151.68	699.405	BEX1
ENSG00000171643	3.68338	9.27794e-10	4.05233e-09	34.722	48.2081	37.2214	3.75503	0	5.01933	40.0505	2.92479	S100Z
ENSG00000140968	3.6789	1.59838e-33	2.17134e-32	155.335	157.681	159.692	6.57131	11.2404	18.4042	157.569	12.072	IRF8
ENSG00000204959	3.62842	2.06704e-05	6.04495e-05	23.7572	16.0694	18.0104	0	1.12404	3.34622	19.279	1.49009	ARHGEF34P
ENSG00000095917	3.61209	1.73688e-06	5.73075e-06	21.9297	26.1127	22.8131	1.87752	3.37212	0.836555	23.6185	2.02873	TPSD1
ENSG00000224078	3.61121	9.60718e-269	2.58611e-266	1836.61	1867.06	1991.95	139.875	129.264	191.571	1898.54	153.57	SNHG14
ENSG00000163710	3.58965	1.67561e-33	2.27272e-32	162.645	150.65	166.896	6.57131	14.6125	18.4042	160.064	13.196	PCOLCE2
ENSG00000166104	3.58837	9.16049e-61	2.6362e-59	338.083	290.253	272.557	24.4077	22.4808	27.6063	300.297	24.8316	AC126323.1
ENSG00000267194	3.58482	5.77606e-08	2.20326e-07	36.5495	28.1214	27.6159	1.87752	4.49615	1.67311	30.7623	2.68226	NA
ENSG00000125869	3.58146	1.76794e-14	1.06301e-13	64.8753	71.3078	57.6332	10.3263	3.37212	2.50966	64.6054	5.40271	LAMP5
ENSG00000277301	3.53033	1.84349e-05	5.42382e-05	24.6709	15.065	24.0138	0	0	5.01933	21.2499	1.67311	AL034550.2
ENSG00000100867	3.52547	6.82679e-59	1.87812e-57	281.431	288.244	273.758	19.7139	25.8529	27.6063	281.144	24.391	DHRS2
ENSG00000197632	3.52439	5.07901e-104	3.31595e-102	516.262	535.31	521.1	38.4891	56.2019	43.5008	524.224	46.064	SERPINB2
ENSG00000131401	3.5099	2.53476e-14	1.5111e-13	69.444	63.2731	58.8339	5.63255	1.12404	9.2021	63.8503	5.31956	NAPSB
ENSG00000182676	3.47783	0	0	4521.17	4310.61	4370.52	383.952	436.127	370.594	4400.76	396.891	PPP1R27
ENSG00000128739	3.47469	0	0	2847.21	2599.22	3007.73	238.445	254.033	266.861	2818.05	253.113	SNRPN
ENSG00000104369	3.47396	1.66945e-17	1.18549e-16	75.8402	84.3641	70.8408	7.51007	4.49615	8.36555	77.015	6.79059	JPH1
ENSG00000279192	3.46752	1.21944e-05	3.66734e-05	23.7572	21.091	16.8097	1.87752	0	3.34622	20.5526	1.74125	PWAR5
ENSG00000228168	3.46005	4.7625e-82	2.12034e-80	435.853	393.699	423.844	40.3666	44.9615	30.116	417.799	38.4814	HNRNPA1P21
ENSG00000213726	3.44469	7.42265e-18	5.37558e-17	89.5462	98.4248	76.8443	4.69379	16.8606	4.18277	88.2718	8.57905	RPS2P52
ENSG00000185198	3.42097	0	0	6658.4	6286.13	6792.31	571.704	651.942	621.56	6578.95	615.069	PRSS57
ENSG00000022556	3.399	3.38873e-32	4.3823e-31	163.559	144.624	144.083	15.9589	14.6125	12.5483	150.755	14.3732	NLRP2
ENSG00000100448	3.37038	0	0	37773	37964.9	38861.6	3710.91	3958.86	3422.34	38199.8	3697.37	CTSG
ENSG00000257647	3.35614	0.000186918	0.000485959	61.2204	56.2428	28.8166	4.69379	0	9.2021	48.7599	4.63196	AC124312.2
ENSG00000157303	3.34119	2.62418e-18	1.95135e-17	105.994	79.3425	88.8512	9.38759	2.24808	14.2214	91.3957	8.61903	SUSD3
ENSG00000095932	3.32145	5.74943e-16	3.79328e-15	70.3578	69.2991	82.8477	8.44883	11.2404	3.34622	74.1682	7.67848	SMIM24
ENSG00000259585	3.31588	1.53557e-06	5.0944e-06	21.9297	29.1257	24.0138	2.81628	1.12404	3.34622	25.0231	2.42884	RBM17P4
ENSG00000172543	3.30427	1.27457e-30	1.5628e-29	145.284	171.741	136.879	17.8364	17.9846	10.8752	151.301	15.5654	CTSW
ENSG00000136315	3.29923	2.26617e-27	2.47975e-26	126.096	165.715	121.27	17.8364	13.4885	10.8752	137.694	14.0667	AL355922.1
ENSG00000162836	3.26543	4.08282e-80	1.78147e-78	430.37	418.808	389.024	41.3054	48.3337	40.1546	412.734	43.2646	ACP6
ENSG00000237557	3.23253	2.77905e-11	1.36205e-10	48.4281	52.2254	49.2284	4.69379	2.24808	8.36555	49.9606	5.10247	YWHABP1
ENSG00000266538	3.17286	7.13564e-07	2.45145e-06	14.6198	39.1691	42.0242	5.63255	3.37212	1.67311	31.9377	3.55926	AC005838.2
ENSG00000256229	3.11147	1.05053e-11	5.33249e-11	59.3929	55.2384	62.436	2.81628	3.37212	13.3849	59.0224	6.52442	ZNF486
ENSG00000124107	3.10297	5.08128e-303	1.77814e-300	1944.43	1972.51	1912.7	241.261	224.808	213.321	1943.22	226.463	SLPI
ENSG00000262370	3.0938	7.31219e-17	5.02125e-16	78.5814	73.3164	84.0484	9.38759	8.99231	9.2021	78.6487	9.194	AC108134.3
ENSG00000198915	3.05397	5.23642e-27	5.6452e-26	148.025	130.564	129.675	16.8977	12.3644	19.2408	136.088	16.1676	RASGEF1A
ENSG00000111305	3.0397	2.27996e-17	1.60857e-16	68.5303	98.4248	98.4567	9.38759	8.99231	13.3849	88.4706	10.5883	GSG1
ENSG00000180818	3.02785	4.59704e-05	0.000128757	11.8786	19.0824	31.218	3.75503	1.12404	2.50966	20.7263	2.46291	HOXC10
ENSG00000197124	2.99289	9.66726e-16	6.28103e-15	76.7539	71.3078	78.0449	10.3263	6.74423	10.8752	75.3689	9.31526	ZNF682
ENSG00000164821	2.94756	3.24737e-146	3.66575e-144	895.462	985.252	870.501	120.161	124.768	112.935	917.072	119.288	DEFA4
ENSG00000260910	2.94638	2.28677e-10	1.05155e-09	41.1182	60.2601	45.6263	8.44883	5.62019	5.01933	49.0015	6.36278	LINC00565
ENSG00000136928	2.91065	8.7698e-07	2.98299e-06	29.2396	37.1604	31.218	0.938759	2.24808	9.2021	32.5393	4.12965	GABBR2
ENSG00000254006	2.90318	1.30168e-34	1.81913e-33	191.885	178.772	180.104	23.469	29.225	21.7504	183.587	24.8148	AC104232.1
ENSG00000186481	2.89178	7.79995e-14	4.52656e-13	87.7188	64.2774	63.6366	9.38759	5.62019	13.3849	71.8776	9.46422	ANKRD20A5P
ENSG00000147465	2.86841	5.21085e-67	1.70738e-65	484.281	410.773	443.055	43.1829	74.1865	66.9244	446.036	61.4313	STAR
ENSG00000266189	2.86078	2.8658e-05	8.23094e-05	28.3259	16.0694	25.2145	6.57131	2.24808	0.836555	23.2032	3.21865	MIR3186
ENSG00000250280	2.86036	1.93053e-16	1.30017e-15	74.0127	92.3988	87.6505	12.2039	7.86827	14.2214	84.6873	11.4312	AC026124.1
ENSG00000124491	2.84452	3.47191e-17	2.42411e-16	108.735	81.3511	105.661	15.0201	5.62019	19.2408	98.5822	13.2937	F13A1
ENSG00000272904	2.84384	0.000125122	0.000332967	14.6198	16.0694	25.2145	3.75503	3.37212	0.836555	18.6346	2.65457	AL390726.3
ENSG00000246705	2.84254	1.89622e-10	8.78426e-10	49.3418	47.2037	68.4394	13.1426	5.62019	4.18277	54.995	7.64853	H2AFJ
ENSG00000160345	2.83875	4.08461e-09	1.70366e-08	42.9456	46.1994	42.0242	8.44883	7.86827	2.50966	43.7231	6.27559	C9orf116
ENSG00000226533	2.83691	4.73379e-10	2.119e-09	42.9456	55.2384	44.4256	5.63255	6.74423	7.52899	47.5365	6.63526	BTBD9-AS1
ENSG00000093072	2.83174	1.60674e-21	1.3945e-20	102.339	111.481	132.076	14.0814	15.7365	18.4042	115.299	16.074	ADA2
ENSG00000179934	2.81991	8.01183e-18	5.79029e-17	108.735	103.446	85.2491	13.1426	7.86827	20.0773	99.1434	13.6961	CCR8
ENSG00000198483	2.81686	4.60252e-16	3.04692e-15	93.2012	76.3294	87.6505	7.51007	17.9846	11.7118	85.727	12.4021	ANKRD35
ENSG00000239839	2.8142	0	0	5561.92	6004.92	5888.19	880.556	828.416	774.649	5818.34	827.874	DEFA3
ENSG00000187624	2.81319	5.02538e-07	1.75018e-06	29.2396	42.1821	39.6228	0.938759	12.3644	3.34622	37.0148	5.5498	C17orf97
ENSG00000278627	2.79206	1.01556e-10	4.77925e-10	68.5303	43.1864	55.2318	6.57131	12.3644	5.85588	55.6495	8.26387	AC005962.1
ENSG00000109193	2.78596	7.46161e-06	2.2965e-05	23.7572	26.1127	27.6159	1.87752	2.24808	6.69244	25.8286	3.60601	SULT1E1
ENSG00000230730	2.78257	2.07447e-06	6.79084e-06	26.4984	36.1561	22.8131	2.81628	5.62019	4.18277	28.4892	4.20641	AC074011.1
ENSG00000214796	2.7761	1.07399e-19	8.55334e-19	88.6325	120.52	122.471	15.0201	13.4885	19.2408	110.541	15.9165	AC098934.1
ENSG00000161405	2.76847	2.14627e-44	4.0207e-43	262.243	347.5	256.948	45.0604	38.2173	43.5008	288.897	42.2595	IKZF3
ENSG00000055118	2.7492	3.11992e-132	2.99941e-130	1078.21	955.122	1049.4	171.793	162.986	126.32	1027.58	153.699	KCNH2
ENSG00000096092	2.7448	9.26939e-11	4.37278e-10	52.083	49.2124	57.6332	9.38759	5.62019	8.36555	52.9762	7.79111	TMEM14A
ENSG00000263366	2.73859	2.61387e-16	1.74961e-15	87.7188	80.3468	99.6574	18.7752	11.2404	10.0387	89.241	13.3514	ABHD17AP5
ENSG00000169385	2.73514	0	0	9072.5	8826.09	8247.55	1335.85	1419.66	1180.38	8715.38	1311.96	RNASE2
ENSG00000135525	2.73071	1.96425e-09	8.38398e-09	48.4281	37.1604	54.0311	8.44883	6.74423	5.85588	46.5399	7.01631	MAP7
ENSG00000079482	2.71825	1.83124e-08	7.2854e-08	35.6357	51.2211	40.8235	6.57131	10.1163	3.34622	42.5601	6.67796	OPHN1
ENSG00000005961	2.7155	1.99002e-46	3.98848e-45	287.827	259.118	303.775	34.7341	46.0856	48.5202	283.574	43.1133	ITGA2B
ENSG00000237289	2.71458	1.52895e-11	7.66096e-11	65.7891	60.2601	66.038	9.38759	16.8606	4.18277	64.0291	10.1436	CKMT1B
ENSG00000145390	2.71254	2.65822e-29	3.11317e-28	199.195	176.763	154.889	26.2852	20.2327	33.4622	176.949	26.66	USP53
ENSG00000158473	2.70009	2.35026e-06	7.65212e-06	31.0671	28.1214	26.4152	5.63255	2.24808	5.01933	28.5346	4.29999	CD1D
ENSG00000054983	2.68311	3.76038e-42	6.69332e-41	274.121	284.227	258.149	47.8767	26.9769	50.1933	272.166	41.6823	GALC
ENSG00000181195	2.68047	1.90864e-07	6.92564e-07	33.8083	33.1431	42.0242	8.44883	2.24808	5.85588	36.3252	5.5176	PENK
ENSG00000234572	2.6722	1.60266e-05	4.76358e-05	18.2747	30.13	25.2145	4.69379	4.49615	2.50966	24.5398	3.89987	LINC01800
ENSG00000109321	2.65312	2.38832e-15	1.51408e-14	78.5814	96.4161	75.6436	15.0201	11.2404	13.3849	83.547	13.2151	AREG
ENSG00000121236	2.64966	1.18136e-50	2.64664e-49	316.153	307.326	344.598	53.5092	39.3413	59.3954	322.693	50.7487	TRIM6
ENSG00000253140	2.64668	3.62181e-05	0.000102942	21.016	24.104	32.4187	9.38759	1.12404	1.67311	25.8462	4.06158	AC026904.2
ENSG00000102401	2.6149	2.78857e-79	1.19881e-77	506.21	493.128	498.287	81.672	88.799	75.2899	499.209	81.9203	ARMCX3
ENSG00000168671	2.61388	3.48933e-09	1.4634e-08	49.3418	57.2471	38.4221	4.69379	8.99231	10.0387	48.337	7.90825	UGT3A2
ENSG00000167646	2.61288	3.3565e-05	9.57274e-05	21.016	20.0867	38.4221	2.81628	1.12404	8.36555	26.5083	4.10195	DNAAF3
ENSG00000139793	2.59831	2.88666e-15	1.82141e-14	88.6325	99.4292	94.8546	25.3465	11.2404	10.0387	94.3054	15.5418	MBNL2
ENSG00000136014	2.59314	8.80909e-16	5.7341e-15	86.805	115.499	132.076	7.51007	23.6048	24.2601	111.46	18.4583	USP44
ENSG00000272574	2.58761	5.37268e-07	1.86705e-06	38.377	43.1864	30.0173	3.75503	12.3644	3.34622	37.1935	6.48856	AL596325.2
ENSG00000120832	2.58251	1.11001e-07	4.12004e-07	32.8945	42.1821	58.8339	6.57131	2.24808	12.5483	44.6368	7.12257	MTERF2
ENSG00000065154	2.5707	3.05766e-28	3.4383e-27	189.144	221.958	184.906	38.4891	17.9846	41.8277	198.669	32.7671	OAT
ENSG00000250400	2.56467	9.14633e-06	2.78561e-05	31.0671	23.0997	25.2145	4.69379	5.62019	3.34622	26.4604	4.5534	NA
ENSG00000282850	2.56356	0.000136236	0.000360812	15.5335	21.091	27.6159	3.75503	6.74423	0.836555	21.4135	3.77861	RHOXF1P2
ENSG00000283294	2.55995	7.79924e-07	2.66842e-06	28.3259	36.1561	51.6297	2.81628	4.49615	11.7118	38.7039	6.3414	AP005212.4
ENSG00000198721	2.55858	9.85387e-34	1.34278e-32	211.073	216.936	240.138	45.0604	24.7288	41.8277	222.716	37.2057	ECI2
ENSG00000244479	2.54912	1.81299e-11	9.02215e-11	77.6677	72.3121	60.0346	4.69379	13.4885	17.5676	70.0048	11.9166	OR2A1-AS1
ENSG00000224553	2.54671	0.000260775	0.000663485	17.361	13.0564	25.2145	3.75503	2.24808	3.34622	18.544	3.11644	AC008065.1
ENSG00000110841	2.54587	1.07618e-27	1.18951e-26	165.386	188.815	165.695	23.469	28.101	36.8084	173.299	29.4594	PPFIBP1
ENSG00000267060	2.52446	1.25451e-08	5.04951e-08	55.738	72.3121	30.0173	12.2039	7.86827	7.52899	52.6891	9.20037	PTGES3L
ENSG00000019991	2.5152	5.50374e-19	4.23479e-18	124.268	128.555	93.6539	19.7139	19.1087	21.7504	115.492	20.191	HGF
ENSG00000145506	2.4989	3.08403e-30	3.73176e-29	227.521	185.802	204.118	47.8767	29.225	31.7891	205.813	36.2969	NKD2
ENSG00000244198	2.49718	1.74349e-06	5.75038e-06	31.0671	33.1431	32.4187	2.81628	6.74423	7.52899	32.2096	5.6965	AC004889.1
ENSG00000184378	2.49504	2.6091e-06	8.44301e-06	39.2907	28.1214	37.2214	2.81628	3.37212	11.7118	34.8778	5.96672	ACTRT3
ENSG00000132694	2.49384	5.7531e-47	1.17322e-45	372.805	286.235	333.792	61.0193	59.574	56.0492	330.944	58.8808	ARHGEF11
ENSG00000242550	2.48773	0	0	10897.2	11721.6	11232.5	2128.17	2046.87	1864.68	11283.8	2013.24	SERPINB10
ENSG00000259372	2.48353	9.85414e-05	0.000265667	21.016	25.1084	19.2111	3.75503	6.74423	1.67311	21.7785	4.05746	NA
ENSG00000124406	2.48266	2.39577e-33	3.23697e-32	199.195	239.032	236.536	31.9178	40.4654	47.6836	224.921	40.0223	ATP8A1
ENSG00000167315	2.47976	8.71428e-21	7.33399e-20	133.406	127.551	147.685	34.7341	17.9846	20.0773	136.214	24.2653	ACAA2
ENSG00000106605	2.47045	8.80949e-74	3.30063e-72	546.415	506.185	491.083	85.427	103.412	91.1844	514.561	93.341	BLVRA
ENSG00000159387	2.46885	1.43967e-08	5.76823e-08	47.5143	48.2081	40.8235	5.63255	8.99231	10.0387	45.5153	8.22117	IRX6
ENSG00000172828	2.45782	9.46649e-50	2.07563e-48	377.373	314.357	331.391	65.7131	58.45	61.905	341.04	62.0227	CES3
ENSG00000229453	2.44115	5.00121e-05	0.000139496	19.1885	27.117	25.2145	4.69379	2.24808	5.85588	23.84	4.26592	SPINK8
ENSG00000198846	2.43194	0.000544179	0.00131731	21.016	15.065	15.609	4.69379	3.37212	1.67311	17.23	3.24634	TOX
ENSG00000163958	2.41076	1.58661e-06	5.25376e-06	47.5143	24.104	34.8201	5.63255	7.86827	6.69244	35.4795	6.73109	ZDHHC19
ENSG00000005469	2.40644	1.58488e-24	1.55093e-23	225.693	207.897	168.097	55.3868	25.8529	31.7891	200.562	37.6762	CROT
ENSG00000118200	2.40447	2.2901e-11	1.12873e-10	49.3418	88.3815	88.8512	15.9589	11.2404	15.058	75.5248	14.0858	CAMSAP2
ENSG00000217648	2.37676	1.74121e-11	8.68471e-11	99.5974	89.3858	61.2353	22.5302	19.1087	7.52899	83.4061	16.3893	AL136116.3
ENSG00000230490	2.36896	4.67369e-05	0.00013082	23.7572	29.1257	24.0138	3.75503	2.24808	8.36555	25.6322	4.78955	AL139383.1
ENSG00000161180	2.35521	2.61804e-05	7.55657e-05	31.0671	26.1127	24.0138	3.75503	3.37212	8.36555	27.0645	5.16423	CCDC116
ENSG00000152932	2.3514	4.3022e-06	1.36295e-05	29.2396	35.1517	36.0207	3.75503	4.49615	10.8752	33.4707	6.37547	RAB3C
ENSG00000276231	2.34886	3.63337e-44	6.7559e-43	337.169	341.474	427.446	60.0806	88.799	69.434	368.696	72.7712	PIK3R6
ENSG00000105854	2.3441	2.40695e-07	8.63886e-07	74.0127	41.1777	43.2249	11.2651	2.24808	16.7311	52.8051	10.0814	PON2
ENSG00000080823	2.33955	3.5981e-31	4.48085e-30	239.399	215.932	226.931	39.4279	35.9692	57.7223	227.421	44.3731	MOK
ENSG00000126821	2.33744	1.4606e-14	8.84097e-14	93.2012	102.442	78.0449	20.6527	16.8606	16.7311	91.2294	18.0815	SGPP1
ENSG00000160180	2.3316	0.00023445	0.000600964	25.5846	19.0824	20.4118	3.75503	1.12404	7.52899	21.6929	4.13602	TFF3
ENSG00000160307	2.33061	2.94493e-06	9.46673e-06	42.0319	27.117	34.8201	9.38759	3.37212	7.52899	34.6563	6.7629	S100B
ENSG00000180964	2.32757	2.51984e-114	1.93376e-112	1016.08	1057.56	955.75	226.241	197.831	180.696	1009.8	201.589	TCEAL8
ENSG00000152056	2.32388	5.73205e-34	7.86617e-33	245.795	307.326	249.744	45.0604	68.5663	48.5202	267.622	54.049	AP1S3
ENSG00000267272	2.32294	2.68993e-06	8.69013e-06	32.8945	39.1691	55.2318	14.0814	10.1163	1.67311	42.4318	8.62361	LINC01140
ENSG00000225752	2.3151	0.00043515	0.00107187	16.4473	22.0954	18.0104	5.63255	2.24808	3.34622	18.851	3.74228	AL023581.1
ENSG00000085063	2.30698	0	0	4357.61	4556.67	4659.88	966.921	935.2	844.084	4524.72	915.402	CD59
ENSG00000197561	2.30427	0	0	140215	131514	141440	25437.5	28908	29306.2	137723	27883.9	ELANE
ENSG00000169083	2.29677	0.000276981	0.000701553	20.1022	26.1127	18.0104	1.87752	3.37212	7.52899	21.4084	4.25954	AR
ENSG00000133101	2.29636	3.29554e-35	4.74011e-34	303.361	359.552	289.367	72.2844	79.8067	44.3374	317.426	65.4762	CCNA1
ENSG00000177614	2.28532	1.19679e-06	4.01077e-06	47.5143	26.1127	42.0242	6.57131	7.86827	9.2021	38.5504	7.88056	PGBD5
ENSG00000269288	2.27926	0.000374619	0.000930934	24.6709	13.0564	22.8131	2.81628	5.62019	4.18277	20.1801	4.20641	AC092070.3
ENSG00000050327	2.2791	3.4249e-20	2.79895e-19	143.457	153.663	120.069	27.224	24.7288	33.4622	139.063	28.4717	ARHGEF5
ENSG00000100373	2.2761	4.90729e-123	4.27179e-121	958.51	996.3	1014.58	210.282	196.707	204.956	989.798	203.982	UPK3A
ENSG00000107104	2.27238	1.68271e-94	9.2296e-93	749.264	780.368	709.609	161.466	151.745	150.58	746.414	154.597	KANK1
ENSG00000275139	2.26547	0.000500909	0.00122186	18.2747	20.0867	16.8097	3.75503	4.49615	3.34622	18.3904	3.8658	AL133492.1
ENSG00000169252	2.2637	1.88825e-72	6.8403e-71	586.619	543.345	620.757	118.284	134.885	112.935	583.574	122.034	ADRB2
ENSG00000230453	2.26301	0.055194	0.0906618	26.4984	39.1691	30.0173	0.938759	1.12404	17.5676	31.8949	6.54348	ANKRD18B
ENSG00000160161	2.26278	1.13798e-137	1.18519e-135	1759.86	1436.2	1653.35	345.463	346.204	320.4	1616.47	337.356	CILP2
ENSG00000223629	2.26025	8.93785e-45	1.698e-43	346.306	353.526	363.81	78.8557	87.675	57.7223	354.547	74.751	DEFA8P
ENSG00000105750	2.24611	1.73208e-11	8.64408e-11	67.6166	93.4031	108.062	10.3263	17.9846	27.6063	89.694	18.6391	ZNF85
ENSG00000240549	2.24523	0.00018973	0.000492756	21.9297	24.104	20.4118	4.69379	2.24808	6.69244	22.1485	4.54477	THOC7-AS1
ENSG00000261872	2.23971	0.00117976	0.00271609	24.6709	19.0824	9.60553	1.87752	4.49615	5.01933	17.7863	3.79767	AC002558.2
ENSG00000171617	2.22756	7.80653e-12	3.99973e-11	106.907	106.459	109.263	41.3054	10.1163	16.7311	107.543	22.7176	ENC1
ENSG00000187979	2.22435	0.000843773	0.00198301	20.1022	17.0737	19.2111	1.87752	2.24808	7.52899	18.7957	3.88486	AC008079.1
ENSG00000142494	2.22186	3.51159e-10	1.58847e-09	63.0479	70.3034	56.4325	12.2039	12.3644	15.8945	63.2613	13.4876	SLC47A1
ENSG00000229663	2.22095	0.000469779	0.00115171	21.016	19.0824	18.0104	5.63255	4.49615	2.50966	19.3696	4.21279	AL672296.1
ENSG00000048052	2.20994	5.05565e-06	1.58855e-05	30.1533	32.1387	38.4221	6.57131	5.62019	9.2021	33.5714	7.1312	HDAC9
ENSG00000137198	2.20856	6.14335e-05	0.000169409	34.722	33.1431	18.0104	3.75503	4.49615	10.0387	28.6251	6.09661	GMPR
ENSG00000185974	2.20814	9.53101e-06	2.89873e-05	32.8945	30.13	44.4256	5.63255	3.37212	13.3849	35.8167	7.46318	GRK1
ENSG00000206763	2.20661	2.84796e-12	1.49687e-11	93.2012	75.3251	72.0415	18.7752	15.7365	17.5676	80.1893	17.3598	RNU6-10P
ENSG00000276645	2.20436	2.34587e-15	1.4877e-14	94.1149	159.689	111.664	29.1015	26.9769	23.4235	121.823	26.5007	RF00017
ENSG00000167815	2.20424	9.894e-63	2.97449e-61	585.706	482.081	527.104	116.406	120.272	110.425	531.63	115.701	PRDX2
ENSG00000004468	2.19769	1.54836e-40	2.62262e-39	365.495	320.383	310.979	80.7332	57.326	77.7996	332.286	71.9529	CD38
ENSG00000145555	2.19674	1.80935e-141	1.8957e-139	1361.47	1489.43	1575.31	309.79	338.336	317.891	1475.4	322.006	MYO10
ENSG00000166927	2.19424	0.000242555	0.000620012	21.9297	17.0737	34.8201	1.87752	5.62019	8.36555	24.6078	5.28775	MS4A7
ENSG00000102524	2.18616	7.73152e-188	1.30075e-185	2717.45	2852.31	2711.16	669.335	524.926	619.887	2760.31	604.716	TNFSF13B
ENSG00000196381	2.18043	0.000511455	0.00124533	22.8434	20.0867	19.2111	2.81628	8.99231	2.50966	20.7137	4.77275	ZNF781
ENSG00000144451	2.16616	1.81784e-05	5.35107e-05	31.0671	52.2254	36.0207	4.69379	3.37212	17.5676	39.7711	8.54452	SPAG16
ENSG00000121858	2.16506	4.37509e-14	2.57055e-13	99.5974	83.3598	104.46	20.6527	23.6048	20.0773	95.8058	21.4449	TNFSF10
ENSG00000166025	2.16364	3.35259e-12	1.7542e-11	85.8913	91.3945	72.0415	21.5914	13.4885	20.0773	83.1091	18.3857	AMOTL1
ENSG00000180061	2.1631	0.00010644	0.00028564	21.9297	26.1127	25.2145	5.63255	6.74423	4.18277	24.419	5.51985	TMEM150B
ENSG00000237993	2.15801	9.65886e-11	4.55038e-10	58.4792	106.459	85.2491	19.7139	23.6048	13.3849	83.3959	18.9012	AL365318.1
ENSG00000211701	2.15279	0.000269236	0.00068352	18.2747	29.1257	24.0138	1.87752	5.62019	8.36555	23.8048	5.28775	TRGV1
ENSG00000197992	2.14556	6.60442e-09	2.71581e-08	69.444	51.2211	62.436	8.44883	20.2327	13.3849	61.0337	14.0221	CLEC9A
ENSG00000110077	2.14241	3.47252e-09	1.45669e-08	66.7028	51.2211	61.2353	14.0814	10.1163	15.8945	59.7197	13.3641	MS4A6A
ENSG00000259418	2.13983	0.000482244	0.00117962	21.9297	15.065	30.0173	1.87752	5.62019	7.52899	22.3373	5.0089	AC091117.2
ENSG00000274869	2.13938	0.000752765	0.0017835	22.8434	19.0824	15.609	4.69379	2.24808	5.85588	19.1783	4.26592	NA
ENSG00000279307	2.13763	0.00174749	0.00390647	15.5335	21.091	13.2076	5.63255	2.24808	3.34622	16.6107	3.74228	AC012065.5
ENSG00000146416	2.13424	1.2279e-158	1.57974e-156	2156.42	2356.17	2182.86	576.398	469.848	477.673	2231.82	507.973	AIG1
ENSG00000266501	2.13358	0.000979329	0.00227924	16.4473	16.0694	21.6124	3.75503	3.37212	5.01933	18.043	4.04883	AC025198.1
ENSG00000200783	2.13057	5.10157e-05	0.00014216	29.2396	38.1647	26.4152	2.81628	5.62019	12.5483	31.2732	6.99493	RN7SKP180
ENSG00000197444	2.12898	4.16813e-06	1.32191e-05	42.9456	39.1691	51.6297	15.0201	1.12404	13.3849	44.5815	9.84302	OGDHL
ENSG00000135931	2.12539	1.62614e-10	7.56316e-10	103.252	75.3251	84.0484	9.38759	20.2327	30.116	87.5419	19.9121	ARMC9
ENSG00000183850	2.12165	0.00282983	0.00610901	22.8434	7.03034	22.8131	2.81628	2.24808	6.69244	17.5623	3.91893	ZNF730
ENSG00000213316	2.11838	0.00043725	0.0010763	22.8434	32.1387	16.8097	5.63255	1.12404	9.2021	23.9306	5.31956	LTC4S
ENSG00000172159	2.11404	4.31769e-18	3.17556e-17	137.974	169.733	132.076	38.4891	22.4808	39.3181	146.594	33.4293	FRMD3
ENSG00000167419	2.11373	2.84378e-231	6.46202e-229	3074.73	2921.61	3005.33	641.172	712.64	726.129	3000.56	693.314	LPO
ENSG00000158106	2.108	7.29863e-102	4.64379e-100	1013.33	954.118	1110.64	222.486	245.04	245.947	1026.03	237.824	RHPN1
ENSG00000264196	2.10584	0.00108015	0.00249926	15.5335	20.0867	18.0104	4.69379	4.49615	3.34622	17.8769	4.17872	AC011120.1
ENSG00000198420	2.10305	5.78204e-15	3.58118e-14	99.5974	129.559	118.868	26.2852	19.1087	34.2987	116.008	26.5642	TCAF1
ENSG00000211491	2.10208	0.000388748	0.000963991	20.1022	19.0824	27.6159	6.57131	6.74423	2.50966	22.2668	5.27507	MIR320D1
ENSG00000198157	2.10108	0	0	12448.8	13240.1	12781.4	3139.21	2974.21	2855.16	12823.4	2989.53	HMGN5
ENSG00000188010	2.0927	6.01574e-35	8.54362e-34	391.08	397.717	373.415	120.161	91.0471	62.7416	387.404	91.3166	MORN2
ENSG00000154310	2.09256	1.81763e-05	5.35107e-05	57.5654	35.1517	39.6228	4.69379	4.49615	20.9139	44.1133	10.0346	TNIK
ENSG00000144218	2.08511	2.02363e-05	5.92197e-05	33.8083	47.2037	40.8235	2.81628	6.74423	18.4042	40.6118	9.32157	AFF3
ENSG00000172232	2.08502	0	0	82470.3	76182.8	82817.7	17676.8	20252.9	18989	80490.3	18972.9	AZU1
ENSG00000203780	2.08193	4.14137e-07	1.4571e-06	46.6006	38.1647	48.0277	9.38759	10.1163	11.7118	44.2643	10.4052	FANK1
ENSG00000157703	2.08141	8.39499e-06	2.56751e-05	47.5143	42.1821	42.0242	6.57131	3.37212	20.0773	43.9069	10.0069	SVOPL
ENSG00000108984	2.07907	7.74848e-08	2.91434e-07	62.1341	67.2904	73.2422	9.38759	7.86827	29.2794	67.5556	15.5118	MAP2K6
ENSG00000158806	2.0776	4.2553e-11	2.06247e-10	69.444	72.3121	97.256	16.8977	21.3567	18.4042	79.6707	18.8862	NPM2
ENSG00000255507	2.07621	0.000111762	0.000299143	32.8945	45.1951	14.4083	9.38759	7.86827	5.01933	30.8326	7.42506	AP003031.2
ENSG00000225585	2.0754	3.00932e-05	8.61893e-05	35.6357	23.0997	37.2214	4.69379	7.86827	10.0387	31.9856	7.53357	IPPKP1
ENSG00000167779	2.06957	0.000154871	0.000406874	31.0671	15.065	52.8304	11.2651	3.37212	8.36555	32.9875	7.66759	IGFBP6
ENSG00000266378	2.06621	2.77055e-12	1.4575e-11	80.4089	96.4161	84.0484	19.7139	24.7288	18.4042	86.9578	20.949	AC005224.3
ENSG00000133863	2.06266	1.00773e-41	1.76676e-40	409.354	464.003	447.858	131.426	105.66	80.3092	440.405	105.798	TEX15
ENSG00000198853	2.06231	5.99076e-05	0.000165488	20.1022	36.1561	32.4187	6.57131	8.99231	5.85588	29.559	7.13983	RUSC2
ENSG00000168811	2.05602	3.52415e-05	0.000100296	33.8083	43.1864	27.6159	2.81628	14.6125	8.36555	34.8702	8.59811	IL12A
ENSG00000257531	2.05547	0.000457767	0.00112353	20.1022	24.104	19.2111	4.69379	5.62019	5.01933	21.1391	5.1111	AC008147.3
ENSG00000279502	2.04977	1.41356e-21	1.22867e-20	156.249	226.98	195.713	39.4279	47.2096	52.7029	192.98	46.4468	AC016542.2
ENSG00000229107	2.04684	2.31339e-08	9.11037e-08	56.6517	61.2644	60.0346	12.2039	8.99231	20.9139	59.3169	14.0367	ABHD17AP4
ENSG00000019582	2.04133	4.67285e-42	8.29218e-41	349.961	389.682	378.218	90.1208	105.66	77.7996	372.62	91.1933	CD74
ENSG00000261069	2.03494	0.00055768	0.00134775	23.7572	21.091	18.0104	4.69379	6.74423	4.18277	20.9529	5.20693	AC124312.3
ENSG00000278972	2.03302	0.00151161	0.00341669	23.7572	17.0737	19.2111	3.75503	1.12404	9.2021	20.014	4.69372	AC015920.1
ENSG00000099284	2.02958	1.20863e-17	8.65987e-17	153.508	169.733	118.868	42.2441	33.7212	32.6256	147.37	36.197	H2AFY2
ENSG00000223884	2.02596	1.70098e-05	5.02824e-05	27.4121	37.1604	36.0207	6.57131	7.86827	10.0387	33.5311	8.15941	AC068481.1
ENSG00000241577	2.02012	0.00139527	0.00317011	18.2747	14.0607	26.4152	7.51007	4.49615	2.50966	19.5835	4.83863	AC060234.3
ENSG00000229278	2.01737	2.74755e-06	8.8681e-06	36.5495	35.1517	48.0277	10.3263	8.99231	10.0387	39.9096	9.78577	AL133353.1
ENSG00000201388	2.01701	7.83397e-06	2.40307e-05	27.4121	56.2428	40.8235	14.0814	10.1163	6.69244	41.4928	10.2967	SNORA68B
ENSG00000204287	2.01645	0.00128503	0.00293795	19.1885	29.1257	19.2111	0.938759	4.49615	10.8752	22.5084	5.43671	HLA-DRA
ENSG00000159788	2.01603	2.23861e-13	1.26433e-12	101.425	106.459	102.059	32.8566	25.8529	18.4042	103.314	25.7045	RGS12
ENSG00000172014	2.00649	2.60586e-09	1.10185e-08	62.1341	77.3338	64.8373	14.0814	13.4885	22.587	68.1018	16.7189	ANKRD20A4
ENSG00000107537	2.00009	0.00169354	0.00379677	16.4473	21.091	16.8097	4.69379	6.74423	2.50966	18.116	4.64923	PHYH
ENSG00000198521	1.99638	0.0118702	0.0227958	84.0638	53.2297	81.647	12.2039	4.49615	37.645	72.9802	18.115	ZNF43
ENSG00000244427	1.99628	0.00399159	0.00841252	9.13737	19.0824	25.2145	0.938759	5.62019	6.69244	17.8114	4.41713	AC105233.1
ENSG00000178202	1.99626	4.30191e-29	4.99805e-28	280.517	287.24	254.547	88.2433	57.326	60.2319	274.101	68.6004	KDELC2
ENSG00000204572	1.99204	0.00389866	0.00823154	21.016	18.078	13.2076	9.38759	1.12404	2.50966	17.4339	4.34043	KRTAP5-10
ENSG00000101955	1.98375	2.73555e-19	2.13774e-18	140.716	190.824	164.495	37.5503	40.4654	46.8471	165.345	41.6209	SRPX
ENSG00000091181	1.98113	7.27246e-18	5.27157e-17	146.198	187.811	145.284	30.0403	49.4577	42.6643	159.764	40.7207	IL5RA
ENSG00000167912	1.97766	0.00027961	0.000707598	24.6709	24.104	22.8131	6.57131	6.74423	5.01933	23.8627	6.11162	AC090152.1
ENSG00000139508	1.9754	0.00054468	0.00131834	26.4984	25.1084	15.609	4.69379	6.74423	5.85588	22.4052	5.76464	SLC46A3
ENSG00000225345	1.97128	5.73135e-32	7.34662e-31	266.811	292.261	278.56	63.8356	84.3029	66.9244	279.211	71.6876	SNX18P3
ENSG00000132274	1.9707	3.65456e-28	4.09634e-27	264.984	268.157	217.325	70.4069	57.326	63.5781	250.155	63.7703	TRIM22
ENSG00000229948	1.97005	2.154e-06	7.04063e-06	30.1533	57.2471	57.6332	9.38759	11.2404	15.8945	48.3445	12.1742	B3GALNT1P1
ENSG00000149212	1.96726	1.79446e-269	4.98376e-267	3965.62	3891.8	4037.93	1033.57	1037.49	973.749	3965.11	1014.94	SESN3
ENSG00000134489	1.95954	3.11193e-10	1.41427e-09	84.9776	76.3294	79.2456	21.5914	12.3644	26.7697	80.1842	20.2419	HRH4
ENSG00000213871	1.95555	0.000493867	0.00120586	21.016	39.1691	37.2214	9.38759	15.7365	0.836555	32.4688	8.65356	TAF9BP1
ENSG00000213025	1.9532	0.00110201	0.00254614	21.016	22.0954	21.6124	2.81628	3.37212	10.0387	21.5746	5.40902	COX20P1
ENSG00000228779	1.95285	2.85025e-09	1.20228e-08	64.8753	73.3164	74.4429	12.2039	17.9846	24.2601	70.8782	18.1495	Z69666.1
ENSG00000021762	1.94349	5.16898e-174	7.60014e-172	7009.28	6319.27	7153.72	1559.28	1909.74	1857.99	6827.42	1775.67	OSBPL5
ENSG00000185339	1.93584	0.000975522	0.00227098	26.4984	28.1214	18.0104	0.938759	8.99231	9.2021	24.21	6.37772	TCN2
ENSG00000223821	1.9341	0.000845144	0.00198596	21.9297	18.078	25.2145	8.44883	3.37212	5.01933	21.7407	5.61342	AL603910.1
ENSG00000129028	1.93259	0.00258706	0.00562377	15.5335	15.065	26.4152	3.75503	2.24808	8.36555	19.0046	4.78955	THAP10
ENSG00000164099	1.92885	3.6264e-16	2.41259e-15	137.974	115.499	152.488	32.8566	34.8452	38.4815	135.32	35.3944	PRSS12
ENSG00000279281	1.92772	2.31938e-14	1.38601e-13	144.37	153.663	124.872	45.0604	46.0856	21.7504	140.969	37.6321	AC015883.1
ENSG00000161944	1.92703	0.00353938	0.00752016	21.9297	35.1517	7.20415	1.87752	6.74423	8.36555	21.4285	5.66243	ASGR2
ENSG00000236830	1.92283	3.80109e-14	2.23856e-13	111.476	133.577	127.273	41.3054	21.3567	34.2987	124.109	32.3203	CBR3-AS1
ENSG00000198960	1.91921	2.14388e-08	8.4685e-08	83.1501	62.2688	61.2353	26.2852	11.2404	16.7311	68.8847	18.0856	ARMCX6
ENSG00000242488	1.91359	0.000433454	0.00106834	40.2044	19.0824	30.0173	4.69379	15.7365	4.18277	29.768	8.20437	AF107885.1
ENSG00000232653	1.91192	9.67575e-91	4.93576e-89	988.664	1002.33	1007.38	265.669	236.048	291.121	999.457	264.279	GOLGA8N
ENSG00000249669	1.90948	0.000949882	0.00221572	28.3259	22.0954	25.2145	3.75503	2.24808	13.3849	25.2119	6.46266	CARMN
ENSG00000154265	1.90475	5.20208e-32	6.68288e-31	309.757	284.227	268.955	75.1007	73.0625	81.9823	287.646	76.7152	ABCA5
ENSG00000204978	1.9036	0.00371233	0.00786185	11.8786	28.1214	14.4083	2.81628	7.86827	4.18277	18.1361	4.95577	ERICH4
ENSG00000079308	1.90355	0.000543455	0.0013161	15.5335	27.117	42.0242	4.69379	5.62019	11.7118	28.2249	7.34192	TNS1
ENSG00000245857	1.90234	9.71569e-10	4.23929e-09	62.1341	79.3425	84.0484	19.7139	21.3567	19.2408	75.175	20.1038	AF233439.1
ENSG00000074964	1.902	1.11376e-12	6.00909e-12	113.303	105.455	87.6505	27.224	30.349	25.0966	102.136	27.5566	ARHGEF10L
ENSG00000184368	1.9019	1.26605e-28	1.4469e-27	273.207	307.326	347	66.6519	103.412	79.4727	309.178	83.1787	MAP7D2
ENSG00000122862	1.90099	1.2135e-237	2.83102e-235	99211.8	106275	99573.3	29031.1	28379.7	24280.2	101687	27230.3	SRGN
ENSG00000157445	1.89798	5.5818e-19	4.29107e-18	186.402	195.845	157.291	56.3255	53.9538	35.9718	179.846	48.7504	CACNA2D3
ENSG00000241399	1.89571	4.93537e-25	4.93735e-24	275.035	377.63	347	76.0395	122.52	72.7802	333.222	90.4466	CD302
ENSG00000169413	1.89263	8.90995e-19	6.78404e-18	172.696	170.737	141.682	45.0604	39.3413	46.0105	161.705	43.4708	RNASE6
ENSG00000267500	1.89174	4.97914e-05	0.000138925	21.9297	41.1777	51.6297	6.57131	13.4885	10.8752	38.2457	10.3117	ZNF887P
ENSG00000162614	1.88841	6.53211e-41	1.11614e-39	407.527	421.821	366.211	109.835	118.024	97.0403	398.519	108.3	NEXN
ENSG00000003096	1.88635	8.52294e-05	0.00023152	35.6357	27.117	28.8166	10.3263	7.86827	6.69244	30.5231	8.29568	KLHL13
ENSG00000151135	1.88373	6.19475e-10	2.73988e-09	78.5814	96.4161	100.858	27.224	12.3644	33.4622	91.9519	24.3502	TMEM263
ENSG00000273791	1.88201	0.000296998	0.000749217	30.1533	29.1257	21.6124	3.75503	10.1163	8.36555	26.9638	7.41231	AC007204.1
ENSG00000135378	1.87995	7.43114e-110	5.39513e-108	1321.26	1450.26	1271.53	373.626	357.444	367.247	1347.69	366.106	PRRG4
ENSG00000180871	1.87513	7.90731e-86	3.68944e-84	872.619	965.166	906.522	252.526	243.916	250.966	914.769	249.136	CXCR2
ENSG00000254979	1.87152	6.01064e-05	0.000165959	34.722	31.1344	33.6194	11.2651	4.49615	10.8752	33.1586	8.87882	AP000781.2
ENSG00000157404	1.86951	2.89289e-56	7.33577e-55	613.118	610.636	528.304	158.65	162.986	158.945	584.019	160.194	KIT
ENSG00000089127	1.8687	0.000196143	0.000508508	38.377	40.1734	31.218	5.63255	3.37212	20.0773	36.5894	9.69399	OAS1
ENSG00000129295	1.86417	0.000392455	0.000972909	36.5495	32.1387	19.2111	3.75503	6.74423	13.3849	29.2998	7.96138	LRRC6
ENSG00000143882	1.86208	1.27392e-60	3.66005e-59	613.118	593.562	625.56	154.895	167.482	180.696	610.747	167.691	ATP6V1C2
ENSG00000274008	1.86162	3.51454e-15	2.20329e-14	126.096	119.516	146.484	41.3054	33.7212	32.6256	130.699	35.8841	RF00017
ENSG00000229648	1.85738	0.000391754	0.000971309	32.8945	22.0954	28.8166	12.2039	7.86827	3.34622	27.9355	7.80612	RPSAP22
ENSG00000279476	1.85465	2.34666e-06	7.64181e-06	36.5495	48.2081	68.4394	17.8364	13.4885	10.8752	51.0657	14.0667	AC092139.3
ENSG00000245552	1.84899	8.01249e-10	3.51277e-09	80.4089	81.3511	123.671	33.7953	28.101	17.5676	95.1437	26.488	AP000787.1
ENSG00000186818	1.84661	0.000149842	0.000394668	33.8083	28.1214	38.4221	15.9589	7.86827	4.18277	33.4506	9.33665	LILRB4
ENSG00000143797	1.84543	0.00335805	0.00715836	14.6198	13.0564	32.4187	3.75503	8.99231	4.18277	20.0316	5.64337	MBOAT2
ENSG00000147400	1.84238	1.63305e-92	8.5294e-91	1058.11	1017.39	1006.18	286.321	305.738	270.207	1027.23	287.422	CETN2
ENSG00000225187	1.84193	0.000112302	0.000300497	42.9456	75.3251	28.8166	7.51007	6.74423	25.9332	49.0291	13.3958	AC073283.1
ENSG00000177599	1.83386	0.00266306	0.00577463	14.6198	25.1084	20.4118	2.81628	4.49615	9.2021	20.0466	5.50484	ZNF491
ENSG00000243560	1.83314	0.0028651	0.00617906	12.7923	23.0997	24.0138	5.63255	2.24808	8.36555	19.9686	5.41539	RN7SL364P
ENSG00000233834	1.83305	5.74946e-06	1.79256e-05	40.2044	47.2037	38.4221	10.3263	13.4885	11.7118	41.9434	11.8422	AC005083.1
ENSG00000180549	1.83289	1.92631e-49	4.20256e-48	5126.98	4513.48	5399.51	1260.75	1592.76	1370.28	5013.32	1407.93	FUT7
ENSG00000114455	1.83082	0.00465771	0.00969151	29.2396	18.078	16.8097	5.63255	0	11.7118	21.3758	5.78144	HHLA2
ENSG00000263331	1.82981	0.000235119	0.000602502	38.377	34.1474	20.4118	8.44883	13.4885	5.01933	30.9787	8.98554	AC008551.1
ENSG00000008394	1.82941	1.27595e-283	3.72088e-281	8439.28	8828.1	8454.07	2566.57	2320.02	2349.05	8573.82	2411.88	MGST1
ENSG00000259294	1.82576	0.0059847	0.0121974	16.4473	17.0737	21.6124	5.63255	0	9.2021	18.3778	4.94488	AC005096.1
ENSG00000253112	1.82479	0.00417399	0.00876423	18.2747	16.0694	15.609	4.69379	3.37212	5.85588	16.651	4.6406	AC102945.1
ENSG00000243403	1.82424	2.17479e-06	7.10195e-06	43.8594	66.2861	52.8304	23.469	13.4885	9.2021	54.3253	15.3865	AC090543.2
ENSG00000148346	1.8241	2.54201e-06	8.24115e-06	40.2044	51.2211	49.2284	11.2651	11.2404	16.7311	46.8846	13.0789	LCN2
ENSG00000259782	1.82386	0.000987398	0.00229649	36.5495	33.1431	18.0104	2.81628	5.62019	15.8945	29.2343	8.11033	AC008915.1
ENSG00000151948	1.82234	0.00059515	0.00143277	39.2907	41.1777	16.8097	4.69379	5.62019	16.7311	32.426	9.01503	GLT1D1
ENSG00000105426	1.82022	4.62346e-13	2.55114e-12	126.096	103.446	128.474	42.2441	32.5971	26.7697	119.339	33.8703	PTPRS
ENSG00000241678	1.81024	0.00423734	0.00888446	17.361	18.078	14.4083	4.69379	4.49615	5.01933	16.6158	4.73642	AC091564.1
ENSG00000164220	1.80985	0.000281291	0.000711337	22.8434	35.1517	30.0173	4.69379	12.3644	8.36555	29.3375	8.47459	F2RL2
ENSG00000114446	1.803	5.99811e-112	4.44699e-110	2395.82	2548	2298.12	792.312	660.935	623.233	2413.98	692.16	IFT57
ENSG00000283199	1.7992	0.000186453	0.000484842	35.6357	20.0867	37.2214	8.44883	8.99231	9.2021	30.9813	8.88108	C13orf46
ENSG00000259318	1.79716	0.00667788	0.0134853	15.5335	22.0954	15.609	10.3263	3.37212	1.67311	17.746	5.12386	AL356801.1
ENSG00000277572	1.79494	4.20672e-06	1.33391e-05	40.2044	46.1994	54.0311	9.38759	17.9846	13.3849	46.8117	13.5857	RF01518
ENSG00000226179	1.78777	4.95397e-18	3.64047e-17	207.418	187.811	157.291	64.7743	44.9615	50.1933	184.173	53.3097	LINC00685
ENSG00000089220	1.78556	7.63749e-295	2.47469e-292	28463.8	30472.5	28637.7	8640.33	8840.56	7929.7	29191.3	8470.2	PEBP1
ENSG00000213237	1.78263	7.33167e-08	2.76411e-07	75.8402	97.4205	91.2526	27.224	40.4654	10.8752	88.1711	26.1882	AC008155.1
ENSG00000166866	1.78203	0.00233699	0.00511066	17.361	23.0997	32.4187	4.69379	2.24808	13.3849	24.2931	6.77558	MYO1A
ENSG00000086570	1.78077	8.18651e-05	0.000222951	36.5495	37.1604	34.8201	8.44883	5.62019	16.7311	36.1766	10.2667	FAT2
ENSG00000274627	1.78077	8.56593e-38	1.33939e-36	391.08	357.543	396.228	118.284	105.66	108.752	381.617	110.898	NA
ENSG00000147408	1.77914	5.95482e-21	5.05293e-20	206.505	219.949	183.706	57.2643	52.8298	66.9244	203.387	59.0061	CSGALNACT1
ENSG00000180071	1.77668	2.77993e-197	5.23016e-195	3201.74	3412.73	3180.63	936.881	967.797	955.345	3265.03	953.341	ANKRD18A
ENSG00000183508	1.77304	1.05217e-145	1.18011e-143	2641.61	2957.77	2601.9	825.169	760.974	811.458	2733.76	799.2	FAM46C
ENSG00000244256	1.76037	0.00569733	0.0116456	13.7061	16.0694	24.0138	4.69379	2.24808	8.36555	17.9297	5.10247	RN7SL130P
ENSG00000134769	1.75942	0.000379267	0.000941816	39.2907	47.2037	36.0207	6.57131	3.37212	25.0966	40.8384	11.68	DTNA
ENSG00000203950	1.75579	2.81542e-14	1.67385e-13	137.061	117.507	133.277	36.6116	35.9692	41.8277	129.282	38.1362	RTL8A
ENSG00000105967	1.75475	2.4849e-60	7.04673e-59	707.233	744.212	674.789	188.69	220.312	221.687	708.744	210.23	TFEC
ENSG00000268379	1.75332	0.00177011	0.00395248	16.4473	19.0824	32.4187	8.44883	5.62019	5.85588	22.6494	6.64163	AC025588.1
ENSG00000267105	1.75331	2.8384e-07	1.01292e-06	80.4089	93.4031	75.6436	25.3465	40.4654	10.0387	83.1519	25.2835	AC011511.3
ENSG00000259275	1.75233	0.00035659	0.00088967	31.0671	24.104	27.6159	8.44883	6.74423	9.2021	27.5957	8.13172	AC087477.2
ENSG00000198722	1.74771	1.25039e-100	7.81359e-99	1257.3	1271.49	1213.9	356.728	364.188	392.344	1247.56	371.087	UNC13B
ENSG00000170954	1.7457	0.0107977	0.0209384	22.8434	12.052	12.0069	1.87752	4.49615	7.52899	15.6341	4.63422	ZNF415
ENSG00000134326	1.74526	1.5561e-09	6.69957e-09	86.805	78.3381	92.4532	31.9178	26.9769	18.4042	85.8655	25.7663	CMPK2
ENSG00000137474	1.74081	1.50218e-19	1.18715e-18	205.591	202.876	175.301	49.7542	60.6981	64.4147	194.589	58.289	MYO7A
ENSG00000133561	1.73706	2.17018e-10	1.00031e-09	84.0638	92.3988	94.8546	23.469	31.4731	26.7697	90.4391	27.2373	GIMAP6
ENSG00000080200	1.7292	5.06159e-08	1.93876e-07	91.3737	66.2861	81.647	15.9589	20.2327	35.1353	79.7689	23.7756	CRYBG3
ENSG00000165409	1.72577	3.843e-05	0.000108769	40.2044	52.2254	31.218	13.1426	7.86827	15.8945	41.2159	12.3018	TSHR
ENSG00000206595	1.72573	0.000804884	0.00189671	23.7572	24.104	27.6159	10.3263	5.62019	6.69244	25.159	7.54632	RNU6-877P
ENSG00000234336	1.72571	0.0165354	0.0308541	11.8786	28.1214	10.8062	2.81628	1.12404	10.8752	16.9354	4.93851	JAZF1-AS1
ENSG00000260685	1.72379	0.00222702	0.00489021	26.4984	38.1647	19.2111	5.63255	2.24808	16.7311	27.9581	8.20391	AC027104.1
ENSG00000185156	1.7197	0.00233784	0.00511188	17.361	29.1257	20.4118	9.38759	7.86827	3.34622	22.2995	6.86736	MFSD6L
ENSG00000255968	1.71823	2.34587e-10	1.0776e-09	104.166	113.49	76.8443	31.9178	31.4731	26.7697	98.1667	30.0535	AC024145.1
ENSG00000255092	1.71774	0.000143813	0.000379703	37.4632	27.117	32.4187	9.38759	10.1163	10.0387	32.333	9.84753	AC010768.2
ENSG00000226928	1.7172	0.00202945	0.00448746	13.7061	28.1214	32.4187	9.38759	3.37212	9.2021	24.7487	7.3206	RPS14P4
ENSG00000215845	1.7161	6.70981e-21	5.67431e-20	239.399	218.945	271.356	92.9371	64.0702	64.4147	243.233	73.8073	TSTD1
ENSG00000105366	1.71135	0.000456663	0.00112112	21.9297	29.1257	33.6194	10.3263	7.86827	7.52899	28.2249	8.57453	SIGLEC8
ENSG00000164237	1.71065	4.5041e-75	1.75911e-73	932.926	929.01	994.173	306.974	300.118	266.861	952.036	291.318	CMBL
ENSG00000122707	1.70942	0.000172851	0.000451062	54.8242	50.2167	49.2284	6.57131	6.74423	32.6256	51.4231	15.3137	RECK
ENSG00000228203	1.70915	1.04427e-09	4.54971e-09	123.355	103.446	90.0519	44.1217	33.7212	20.0773	105.618	32.64	RNF144A-AS1
ENSG00000164850	1.70687	0.000480367	0.00117536	25.5846	27.117	28.8166	7.51007	10.1163	7.52899	27.1728	8.38514	GPER1
ENSG00000005379	1.70666	1.91529e-79	8.2745e-78	1109.28	971.192	1066.21	315.423	327.095	322.073	1048.89	321.531	TSPOAP1
ENSG00000104427	1.70656	2.07547e-05	6.06758e-05	44.7731	43.1864	37.2214	15.0201	14.6125	9.2021	41.727	12.9449	ZC2HC1A
ENSG00000124469	1.70353	2.07822e-57	5.45166e-56	770.28	849.667	721.616	254.404	212.443	250.13	780.521	238.992	CEACAM8
ENSG00000184985	1.70167	0.00238355	0.00520686	19.1885	21.091	24.0138	8.44883	3.37212	7.52899	21.4311	6.44998	SORCS2
ENSG00000100968	1.70108	0.00115692	0.00266562	19.1885	26.1127	26.4152	7.51007	7.86827	6.69244	23.9055	7.35692	NFATC4
ENSG00000133816	1.69951	3.52113e-06	1.12405e-05	604.894	558.41	582.335	276.934	131.512	128.829	581.88	179.092	MICAL2
ENSG00000226055	1.69931	0.00345046	0.00734283	21.9297	14.0607	22.8131	6.57131	5.62019	5.85588	19.6012	6.01579	PAICSP1
ENSG00000200840	1.69663	0.00355827	0.00755846	21.9297	13.0564	30.0173	10.3263	4.49615	5.01933	21.6678	6.61394	RNU6-82P
ENSG00000110400	1.69291	2.07589e-261	5.26405e-259	7357.41	7091.61	7240.17	2180.74	2352.61	2181.73	7229.73	2238.36	NECTIN1
ENSG00000242583	1.69228	0.000697017	0.00166071	20.1022	27.117	33.6194	8.44883	8.99231	7.52899	26.9462	8.32338	AC008040.2
ENSG00000135776	1.69045	2.11535e-135	2.10297e-133	3557.18	4038.43	3622.49	1260.75	1126.29	1089.19	3739.37	1158.74	ABCB10
ENSG00000152380	1.69041	0.000216014	0.000556559	24.6709	33.1431	38.4221	9.38759	11.2404	9.2021	32.0787	9.94336	FAM151B
ENSG00000184307	1.68849	7.98745e-20	6.39618e-19	230.262	227.984	201.716	58.203	61.8221	83.6555	219.987	67.8935	ZDHHC23
ENSG00000226435	1.68564	3.88975e-05	0.00010999	42.0319	41.1777	34.8201	13.1426	8.99231	14.2214	39.3432	12.1188	ANKRD18DP
ENSG00000119632	1.68478	5.15212e-48	1.09004e-46	589.36	560.419	612.353	185.874	202.327	162.292	587.377	183.498	IFI27L2
ENSG00000177238	1.68454	0.000237059	0.000607027	26.4984	32.1387	44.4256	13.1426	5.62019	12.5483	34.3542	10.437	TRIM72
ENSG00000065833	1.68292	8.01791e-26	8.25232e-25	274.121	287.24	248.543	85.427	85.4269	81.9823	269.968	84.2788	ME1
ENSG00000215246	1.68032	0.000542295	0.00131347	38.377	30.13	24.0138	5.63255	7.86827	15.058	30.8403	9.5196	AC116351.1
ENSG00000247774	1.67744	3.30569e-42	5.90201e-41	471.488	478.063	501.889	145.508	168.606	141.378	483.814	151.83	PCED1B-AS1
ENSG00000180044	1.67358	0.00555296	0.0113811	26.4984	18.078	15.609	1.87752	7.86827	9.2021	20.0618	6.31596	C3orf80
ENSG00000245719	1.67125	4.63236e-23	4.29303e-22	259.501	225.975	252.145	83.5495	68.5663	78.6361	245.874	76.9173	AC009292.1
ENSG00000218682	1.66874	3.04713e-05	8.72169e-05	44.7731	48.2081	43.2249	6.57131	17.9846	18.4042	45.402	14.32	AC064847.1
ENSG00000163644	1.66833	4.43229e-87	2.12471e-85	1182.38	1241.36	1249.92	370.81	422.638	365.574	1224.55	386.341	PPM1K
ENSG00000227719	1.66829	0.00119864	0.00275484	25.5846	26.1127	22.8131	9.38759	4.49615	9.2021	24.8368	7.69528	AC006042.1
ENSG00000174099	1.66757	2.21907e-107	1.55308e-105	1847.58	1989.59	1750.61	602.683	611.477	548.78	1862.59	587.647	MSRB3
ENSG00000183570	1.66642	6.17478e-06	1.91969e-05	79.4951	69.2991	54.0311	31.9178	6.74423	24.2601	67.6085	20.974	PCBP3
ENSG00000170790	1.66543	0.000630421	0.00151248	32.8945	23.0997	28.8166	5.63255	11.2404	10.0387	28.2703	8.97053	OR10A2
ENSG00000116096	1.66296	2.02047e-21	1.74579e-20	318.894	360.556	334.993	125.794	127.016	70.2706	338.148	107.694	SPR
ENSG00000233597	1.66246	2.06454e-15	1.31453e-14	167.214	176.763	140.481	51.6317	58.45	44.3374	161.486	51.473	AC133435.1
ENSG00000243014	1.66202	0.00936896	0.0183859	19.1885	15.065	13.2076	5.63255	3.37212	5.85588	15.8204	4.95352	PTMAP8
ENSG00000279147	1.6598	0.000907838	0.00212302	28.3259	28.1214	22.8131	6.57131	12.3644	6.69244	26.4201	8.54272	AC112504.1
ENSG00000187498	1.65898	1.45122e-07	5.31994e-07	63.9616	65.2818	63.6366	20.6527	21.3567	19.2408	64.2933	20.4167	COL4A1
ENSG00000081377	1.65849	0.00875018	0.0172451	18.2747	16.0694	15.609	3.75503	3.37212	8.36555	16.651	5.16423	CDC14B
ENSG00000090382	1.65511	0	0	19332.9	19380.6	18993.7	6116.95	6187.83	6022.36	19235.7	6109.05	LYZ
ENSG00000198168	1.65493	6.04944e-94	3.26688e-92	1289.28	1380.96	1289.54	413.054	443.995	403.219	1319.93	420.089	SVIP
ENSG00000214629	1.64963	0.00763653	0.0152287	29.2396	19.0824	9.60553	6.57131	3.37212	8.36555	19.3092	6.10299	RPSAP6
ENSG00000210184	1.64494	1.64811e-05	4.88514e-05	286.913	280.209	229.332	92.9371	116.9	46.0105	265.485	85.2825	MT-TS2
ENSG00000224797	1.64409	0.00101306	0.00235304	22.8434	24.104	34.8201	5.63255	12.3644	8.36555	27.2558	8.78751	AL359092.1
ENSG00000109099	1.64253	0.00520489	0.0107204	24.6709	19.0824	14.4083	7.51007	3.37212	7.52899	19.3872	6.13706	PMP22
ENSG00000224383	1.64248	0.000399437	0.000988397	30.1533	26.1127	36.0207	13.1426	7.86827	8.36555	30.7623	9.79215	PRR29
ENSG00000077522	1.64194	0.0036279	0.00769609	15.5335	26.1127	22.8131	8.44883	3.37212	8.36555	21.4865	6.72883	ACTN2
ENSG00000184949	1.63758	3.2087e-06	1.02863e-05	90.46	75.3251	81.647	21.5914	10.1163	46.0105	82.4774	25.9061	FAM227A
ENSG00000267852	1.63558	6.05357e-38	9.49098e-37	505.297	627.709	541.512	177.425	156.241	202.446	558.173	178.704	AC119396.2
ENSG00000259475	1.63524	0.0114848	0.0221222	16.4473	21.091	9.60553	4.69379	5.62019	5.01933	15.7146	5.1111	AC036108.1
ENSG00000108622	1.6335	1.32593e-07	4.8821e-07	64.8753	78.3381	67.2387	16.8977	26.9769	24.2601	70.1507	22.7116	ICAM2
ENSG00000278818	1.63294	4.44499e-07	1.55829e-06	66.7028	125.542	68.4394	32.8566	33.7212	18.4042	86.8947	28.3273	RF00017
ENSG00000171631	1.63087	2.6421e-19	2.06655e-18	192.799	204.884	218.526	60.0806	66.3183	71.9437	205.403	66.1142	P2RY6
ENSG00000268442	1.6288	0.00501764	0.0103591	22.8434	23.0997	15.609	11.2651	4.49615	4.18277	20.5174	6.64801	HAVCR1P1
ENSG00000214359	1.62619	1.11954e-08	4.53335e-08	75.8402	81.3511	91.2526	30.0403	20.2327	29.2794	82.8146	26.5175	RPL18P10
ENSG00000175106	1.62588	3.90352e-10	1.75759e-09	84.0638	111.481	112.865	31.9178	38.2173	30.116	102.803	33.417	TVP23C
ENSG00000188280	1.62519	0.00892902	0.0175718	21.9297	22.0954	26.4152	0.938759	4.49615	16.7311	23.4801	7.38867	AC007731.1
ENSG00000257681	1.62468	1.37885e-07	5.06735e-07	63.9616	75.3251	72.0415	16.8977	24.7288	26.7697	70.4427	22.7987	AC025265.1
ENSG00000178115	1.62399	0.00506332	0.0104461	22.8434	15.065	25.2145	8.44883	2.24808	9.2021	21.041	6.633	GOLGA8Q
ENSG00000271833	1.62039	0.00437474	0.00914624	13.7061	27.117	22.8131	6.57131	4.49615	9.2021	21.2121	6.75652	AL445222.1
ENSG00000264204	1.61995	6.80393e-50	1.49558e-48	991.405	841.633	985.768	288.199	266.397	358.045	939.602	304.214	AGAP7P
ENSG00000236188	1.61972	0.216632	0.296034	16.4473	12.052	22.8131	0	2.24808	14.2214	17.1041	5.48983	PRKX-AS1
ENSG00000273882	1.61451	0.000772809	0.00182629	23.7572	44.1907	30.0173	15.0201	12.3644	5.01933	32.6551	10.8013	MIR8066
ENSG00000236065	1.60911	0.00853482	0.0168598	16.4473	14.0607	26.4152	6.57131	2.24808	9.2021	18.9744	6.00716	AL020995.1
ENSG00000163453	1.60606	1.55944e-08	6.23101e-08	1448.27	1538.64	1566.9	703.13	417.018	375.613	1517.94	498.587	IGFBP7
ENSG00000184319	1.60255	2.09708e-54	5.13184e-53	667.942	654.826	687.996	226.241	224.808	211.648	670.255	220.899	RPL23AP82
ENSG00000253754	1.60103	1.43909e-07	5.27877e-07	75.8402	82.3555	57.6332	21.5914	24.7288	25.0966	71.9429	23.8056	AC087620.1
ENSG00000088727	1.60057	6.27528e-43	1.13428e-41	516.262	589.545	618.356	197.139	185.466	184.879	574.721	189.161	KIF9
ENSG00000231808	1.59849	0.00129844	0.00296667	28.3259	27.117	22.8131	11.2651	8.99231	5.85588	26.0853	8.70443	LINC01388
ENSG00000166171	1.59013	6.79406e-30	8.11437e-29	407.527	455.968	385.422	159.589	140.505	116.281	416.306	138.792	DPCD
ENSG00000222389	1.58916	0.000509374	0.00124078	32.8945	29.1257	28.8166	8.44883	8.99231	12.5483	30.2789	9.99648	RNU2-28P
ENSG00000116711	1.5888	1.73206e-26	1.81908e-25	308.843	327.413	344.598	120.161	89.9231	113.771	326.952	107.952	PLA2G4A
ENSG00000277440	1.58863	1.18967e-05	3.58398e-05	54.8242	57.2471	44.4256	20.6527	21.3567	10.8752	52.1656	17.6282	AC012676.4
ENSG00000110455	1.58809	1.75266e-06	5.77737e-06	63.9616	95.4118	82.8477	29.1015	11.2404	38.4815	80.7404	26.2745	ACCS
ENSG00000197253	1.5858	8.39418e-05	0.000228276	37.4632	42.1821	37.2214	10.3263	13.4885	15.058	38.9556	12.9576	TPSB2
ENSG00000203709	1.58475	9.1518e-46	1.80123e-44	546.415	571.467	545.114	180.242	188.838	185.715	554.332	184.932	MIR29B2CHG
ENSG00000168273	1.5823	5.24973e-48	1.10935e-46	588.447	626.705	587.138	194.323	211.319	197.427	600.763	201.023	SMIM4
ENSG00000197747	1.5813	5.84371e-12	3.02149e-11	158.077	131.568	153.689	67.5906	38.2173	41.8277	147.778	49.2119	S100A10
ENSG00000133805	1.57806	7.78389e-179	1.19469e-176	3435.65	3422.77	3360.74	1126.51	1177.99	1121.82	3406.39	1142.11	AMPD3
ENSG00000228288	1.57709	0.00202828	0.00448544	31.9808	20.0867	21.6124	7.51007	8.99231	8.36555	24.56	8.28931	PCAT6
ENSG00000233538	1.57337	1.01482e-10	4.77707e-10	132.492	147.637	99.6574	38.4891	53.9538	36.8084	126.596	43.0838	AC017104.3
ENSG00000184164	1.57192	1.79697e-184	2.96618e-182	4382.28	4346.76	4429.35	1502.95	1535.44	1392.86	4386.13	1477.08	CRELD2
ENSG00000214626	1.57065	0.00133024	0.00303301	39.2907	27.117	21.6124	9.38759	5.62019	14.2214	29.3401	9.74307	POLR3DP1
ENSG00000131437	1.57051	1.94128e-19	1.52522e-18	200.108	240.036	253.346	78.8557	74.1865	79.4727	231.163	77.505	KIF3A
ENSG00000198258	1.57038	1.40989e-198	2.71086e-196	12105.2	12133.4	12499.2	4299.51	4294.95	3782.9	12245.9	4125.79	UBL5
ENSG00000239280	1.56841	5.30532e-11	2.5516e-10	114.217	123.533	109.263	39.4279	31.4731	45.1739	115.671	38.6916	AC108693.1
ENSG00000224376	1.5684	0.00121795	0.00279627	27.4121	25.1084	26.4152	10.3263	7.86827	8.36555	26.3119	8.85339	AC017104.1
ENSG00000166401	1.56778	1.96061e-103	1.26586e-101	1768.08	1796.76	1819.05	589.54	566.515	655.022	1794.63	603.693	SERPINB8
ENSG00000272599	1.56587	3.61316e-19	2.80477e-18	246.709	208.902	214.924	83.5495	73.0625	70.2706	223.511	75.6275	AC016394.2
ENSG00000186399	1.56557	1.07679e-07	4.00269e-07	112.39	84.3641	104.46	46.9379	15.7365	37.645	100.405	33.4398	GOLGA8R
ENSG00000106123	1.56519	9.47367e-18	6.82424e-17	211.073	187.811	211.322	59.1418	76.4346	71.1071	203.402	68.8945	EPHB6
ENSG00000205592	1.56479	8.86752e-07	3.01506e-06	108.735	94.4075	103.259	27.224	15.7365	58.5588	102.134	33.8398	MUC19
ENSG00000224959	1.56416	0.00724466	0.0145131	31.9808	11.0477	24.0138	12.2039	4.49615	5.85588	22.3474	7.51863	AC017002.1
ENSG00000280353	1.56384	5.05783e-07	1.76113e-06	72.1852	65.2818	81.647	27.224	14.6125	30.9525	73.038	24.263	AC011466.4
ENSG00000248585	1.56323	0.0047477	0.00985298	21.9297	23.0997	30.0173	15.9589	2.24808	6.69244	25.0156	8.2998	AC084024.2
ENSG00000188060	1.56104	2.11564e-05	6.17368e-05	53.9105	38.1647	54.0311	19.7139	14.6125	15.058	48.7021	16.4615	RAB42
ENSG00000244607	1.56043	0.000294423	0.000743151	33.8083	38.1647	43.2249	5.63255	15.7365	17.5676	38.3993	12.9789	CCDC13
ENSG00000264895	1.55846	4.15369e-50	9.188e-49	663.373	701.026	639.969	212.159	233.8	235.072	668.122	227.01	AC006141.1
ENSG00000164120	1.55657	7.66022e-15	4.72272e-14	190.971	215.932	202.917	92.9371	61.8221	52.7029	203.273	69.1541	HPGD
ENSG00000117226	1.5481	0.00017192	0.000448966	53.9105	44.1907	34.8201	9.38759	11.2404	24.2601	44.3071	14.9627	GBP3
ENSG00000118113	1.54645	6.99966e-10	3.08406e-09	117.872	103.446	94.8546	43.1829	32.5971	32.6256	105.391	36.1352	MMP8
ENSG00000280269	1.54597	0.00642114	0.0130111	21.9297	21.091	15.609	4.69379	8.99231	6.69244	19.5432	6.79285	AP000577.1
ENSG00000074416	1.54343	5.65884e-134	5.53144e-132	2624.25	2615.29	2483.03	891.821	918.339	844.084	2574.19	884.748	MGLL
ENSG00000238420	1.5427	6.92285e-05	0.000190126	71.2715	62.2688	27.6159	21.5914	14.6125	19.2408	53.7187	18.4816	RNU6-437P
ENSG00000023909	1.54269	4.01289e-63	1.23182e-61	1008.77	976.213	907.723	354.851	306.862	330.439	964.234	330.717	GCLM
ENSG00000174939	1.54138	4.07199e-08	1.57349e-07	82.2363	78.3381	112.865	30.979	39.3413	24.2601	91.1465	31.5268	ASPHD1
ENSG00000232608	1.54089	9.77483e-05	0.000263651	37.4632	43.1864	38.4221	15.9589	12.3644	12.5483	39.6906	13.6239	TIMM9P2
ENSG00000170791	1.53976	1.0921e-163	1.5046e-161	3548.04	3685.91	3568.46	1223.2	1302.76	1194.6	3600.8	1240.19	CHCHD7
ENSG00000233524	1.53752	2.12726e-05	6.20448e-05	52.9968	52.2254	62.436	20.6527	8.99231	26.7697	55.886	18.8049	RANP8
ENSG00000250267	1.5364	0.00052847	0.00128265	30.1533	38.1647	27.6159	12.2039	8.99231	11.7118	31.978	10.9693	AC021237.1
ENSG00000104524	1.53453	3.06462e-62	9.08842e-61	940.236	855.693	881.308	297.586	319.227	308.689	892.412	308.501	PYCR3
ENSG00000187595	1.53109	6.28957e-05	0.000173223	58.4792	41.1777	66.038	9.38759	17.9846	29.2794	55.2316	18.8839	ZNF385C
ENSG00000143479	1.53064	5.8371e-09	2.40877e-08	102.339	92.3988	86.4498	28.1628	30.349	38.4815	93.7291	32.3311	DYRK3
ENSG00000179218	1.53025	4.37531e-180	6.95952e-178	87044.4	88992.1	88780.3	31144.3	32902.9	27648.1	88272.3	30565.1	CALR
ENSG00000253392	1.53021	0.00041441	0.001024	35.6357	32.1387	52.8304	20.6527	14.6125	6.69244	40.2016	13.9859	AC119403.1
ENSG00000027001	1.53017	1.0025e-57	2.65768e-56	764.798	777.355	808.065	260.975	275.389	276.9	783.406	271.088	MIPEP
ENSG00000231503	1.52812	3.66804e-21	3.13684e-20	317.067	397.717	353.003	140.814	140.505	91.1844	355.929	124.168	PTMAP4
ENSG00000103966	1.52571	1.33855e-29	1.58892e-28	351.789	391.691	387.823	120.161	137.133	135.522	377.101	130.939	EHD4
ENSG00000277539	1.52503	3.06529e-05	8.7688e-05	42.9456	61.2644	78.0449	30.979	11.2404	20.0773	60.7517	20.7656	AC138058.1
ENSG00000164047	1.5163	1.34952e-06	4.50534e-06	87.7188	70.3034	78.0449	14.0814	38.2173	30.9525	78.6891	27.7504	CAMP
ENSG00000167123	1.51507	3.60869e-05	0.000102602	43.8594	44.1907	57.6332	12.2039	21.3567	17.5676	48.5611	17.0427	CERCAM
ENSG00000238121	1.51356	1.9903e-12	1.05785e-11	169.955	140.607	153.689	54.448	40.4654	66.0878	154.75	53.6671	LINC00426
ENSG00000186732	1.5117	0.00519261	0.0106989	21.016	37.1604	14.4083	5.63255	8.99231	10.8752	24.1949	8.50002	MPPED1
ENSG00000198929	1.51102	0.00331645	0.00707916	23.7572	23.0997	48.0277	8.44883	4.49615	19.2408	31.6282	10.7286	NOS1AP
ENSG00000240750	1.50667	8.21346e-05	0.000223605	36.5495	58.2514	50.429	10.3263	23.6048	17.5676	48.41	17.1663	RN7SL559P
ENSG00000279670	1.50509	5.95203e-17	4.10981e-16	226.607	301.3	207.72	80.7332	86.551	92.021	245.209	86.4351	AL359922.3
ENSG00000164465	1.5043	6.12046e-21	5.18845e-20	273.207	250.079	270.156	83.5495	88.799	106.242	264.481	92.8637	DCBLD1
ENSG00000087245	1.50348	1.26225e-14	7.66863e-14	253.105	236.019	187.308	104.202	64.0702	70.2706	225.477	79.5143	MMP2
ENSG00000131095	1.50272	0.0510293	0.0846709	19.1885	21.091	7.20415	2.81628	0	13.3849	15.8279	5.40038	GFAP
ENSG00000034510	1.50121	5.37213e-126	4.87027e-124	17118	17428.2	16808.5	6408.91	6476.71	5265.27	17118.2	6050.3	TMSB10
ENSG00000272129	1.50093	3.30592e-06	1.05844e-05	55.738	65.2818	56.4325	22.5302	19.1087	20.9139	59.1507	20.8509	AL359715.3
ENSG00000104205	1.50036	1.69293e-86	8.0274e-85	1392.54	1396.03	1409.61	525.705	468.724	487.711	1399.39	494.047	SGK3
ENSG00000122870	1.50029	0.0903417	0.139086	15.5335	36.1561	62.436	27.224	4.49615	8.36555	38.0418	13.3619	BICC1
ENSG00000196656	1.50019	1.0823e-11	5.48578e-11	158.99	156.676	180.104	69.4681	69.6904	37.645	165.257	58.9345	AC004057.1
ENSG00000197927	1.49977	3.89597e-05	0.000110143	38.377	74.3208	50.429	21.5914	21.3567	15.058	54.3756	19.3354	C2orf27A
ENSG00000199872	1.49925	0.00274875	0.00594498	21.016	26.1127	26.4152	9.38759	10.1163	6.69244	24.5146	8.73212	RNU6-942P
ENSG00000279191	1.49846	4.91692e-09	2.03962e-08	101.425	89.3858	98.4567	30.0403	32.5971	39.3181	96.4224	33.9852	AC068491.4
ENSG00000233868	1.49689	0.0227121	0.0411594	14.6198	19.0824	13.2076	2.81628	3.37212	10.0387	15.6366	5.40902	AC009302.1
ENSG00000225761	1.49494	0.00610569	0.0124251	18.2747	24.104	20.4118	7.51007	10.1163	5.01933	20.9302	7.54858	AL596247.1
ENSG00000177556	1.49246	1.65358e-96	9.61218e-95	3611.09	3734.12	3561.25	1420.34	1338.73	1122.66	3635.49	1293.91	ATOX1
ENSG00000233733	1.48975	0.0105817	0.0205468	18.2747	17.0737	18.0104	4.69379	6.74423	7.52899	17.7863	6.32234	H2AFZP6
ENSG00000197046	1.48922	0.00478646	0.00992805	26.4984	14.0607	33.6194	7.51007	6.74423	11.7118	24.7261	8.65535	SIGLEC15
ENSG00000174715	1.48822	3.10591e-09	1.30792e-08	101.425	99.4292	99.6574	30.0403	34.8452	41.8277	100.17	35.5711	PPIAP72
ENSG00000260145	1.48581	0.00467794	0.00972551	20.1022	36.1561	24.0138	8.44883	16.8606	4.18277	26.7574	9.83073	AC023825.2
ENSG00000251726	1.48434	1.45471e-05	4.33834e-05	50.2555	50.2167	81.647	15.9589	23.6048	25.0966	60.7064	21.5534	RNU7-41P
ENSG00000244183	1.48352	1.41941e-05	4.23696e-05	73.099	58.2514	50.429	30.0403	21.3567	14.2214	60.5931	21.8728	PPIAP71
ENSG00000144355	1.48187	3.4912e-07	1.23605e-06	66.7028	97.4205	76.8443	23.469	28.101	34.2987	80.3225	28.6229	DLX1
ENSG00000182165	1.47796	2.60042e-10	1.18984e-09	119.7	124.538	112.865	45.9992	32.5971	48.5202	119.034	42.3722	TP53TG1
ENSG00000164604	1.47646	1.16944e-93	6.2766e-92	1822.91	1903.21	1749.41	701.253	626.089	639.964	1825.18	655.769	GPR85
ENSG00000185133	1.47356	0.0001208	0.000321808	37.4632	39.1691	48.0277	15.0201	14.6125	15.058	41.5533	14.8969	INPP5J
ENSG00000214773	1.47308	1.61398e-09	6.93853e-09	101.425	157.681	109.263	44.1217	40.4654	47.6836	122.789	44.0902	AC112512.1
ENSG00000224940	1.47307	2.61617e-95	1.46715e-93	6644.7	5530.87	6308.43	2077.47	2458.27	2129.03	6161.33	2221.59	PRRT4
ENSG00000201121	1.47187	0.0152123	0.0285989	16.4473	19.0824	14.4083	8.44883	4.49615	5.01933	16.646	5.9881	RNY1P12
ENSG00000265987	1.47032	0.00717218	0.0143846	19.1885	23.0997	18.0104	6.57131	6.74423	8.36555	20.0995	7.22703	AC011933.4
ENSG00000258337	1.47016	0.00564446	0.0115497	21.9297	25.1084	18.0104	8.44883	5.62019	9.2021	21.6828	7.75704	AC130895.1
ENSG00000267127	1.4701	1.20337e-05	3.62274e-05	63.9616	56.2428	46.827	20.6527	16.8606	22.587	55.6771	20.0334	AC090360.1
ENSG00000253230	1.46752	9.53123e-19	7.25078e-18	253.105	276.192	303.775	91.9983	84.3029	122.137	277.691	99.4794	LINC00599
ENSG00000140961	1.46718	0.000166566	0.0004357	44.7731	47.2037	34.8201	14.0814	11.2404	20.0773	42.2656	15.133	OSGIN1
ENSG00000182578	1.46548	5.16226e-06	1.61987e-05	59.3929	65.2818	55.2318	19.7139	19.1087	25.9332	59.9688	21.5853	CSF1R
ENSG00000069188	1.46355	1.97376e-48	4.21156e-47	732.817	773.338	751.633	271.301	301.242	249.293	752.596	273.946	SDK2
ENSG00000145757	1.46069	0.00431177	0.00902537	25.5846	21.091	21.6124	8.44883	8.99231	7.52899	22.7627	8.32338	SPATA9
ENSG00000120675	1.45814	1.488e-65	4.74236e-64	1857.63	1962.47	1862.27	790.435	689.036	591.444	1894.12	690.305	DNAJC15
ENSG00000206127	1.45746	2.71462e-07	9.70332e-07	74.0127	85.3685	110.464	27.224	26.9769	42.6643	89.9483	32.2884	GOLGA8O
ENSG00000255237	1.45544	0.000136245	0.000360812	79.4951	52.2254	57.6332	26.2852	35.9692	8.36555	63.1179	23.54	AC138230.1
ENSG00000078596	1.45526	3.11438e-119	2.52279e-117	2701.92	2900.52	2783.2	1039.21	1064.46	958.691	2795.21	1020.79	ITM2A
ENSG00000221995	1.45433	1.31276e-21	1.14446e-20	306.102	290.253	256.948	103.263	102.287	106.242	284.434	103.931	TIAF1
ENSG00000265334	1.45106	0.00748546	0.014953	15.5335	30.13	19.2111	6.57131	7.86827	9.2021	21.6249	7.88056	AC130324.2
ENSG00000278991	1.45045	0.0154991	0.029088	15.5335	17.0737	31.218	14.0814	6.74423	2.50966	21.2751	7.77842	AC090181.3
ENSG00000255358	1.4503	3.2775e-13	1.8269e-12	169.955	173.75	142.882	62.8968	53.9538	61.0685	162.196	59.3064	AC019227.1
ENSG00000108641	1.44716	7.99417e-12	4.09228e-11	142.543	185.802	183.706	61.0193	79.8067	48.5202	170.684	63.1154	B9D1
ENSG00000164687	1.44599	1.12549e-125	1.00988e-123	4353.04	4665.14	4563.83	1812.74	1569.16	1600.33	4527.34	1660.74	FABP5
ENSG00000136235	1.44453	0.00862826	0.0170297	22.8434	26.1127	15.609	3.75503	10.1163	10.0387	21.5217	7.97001	GPNMB
ENSG00000261560	1.44394	8.72143e-14	5.04459e-13	192.799	224.971	210.121	80.7332	52.8298	94.5307	209.297	76.0312	AC007216.3
ENSG00000254389	1.44231	0.0238432	0.043062	22.8434	14.0607	18.0104	1.87752	4.49615	13.3849	18.3048	6.58618	RHPN1-AS1
ENSG00000135678	1.43854	2.51533e-15	1.59056e-14	255.846	217.941	194.512	83.5495	67.4423	94.5307	222.766	81.8408	CPM
ENSG00000260300	1.43786	0.0288197	0.0510538	25.5846	14.0607	8.40484	9.38759	3.37212	5.01933	16.0167	5.92634	AC009119.2
ENSG00000197208	1.43497	2.99952e-30	3.63201e-29	443.163	412.782	415.439	145.508	156.241	168.147	423.794	156.632	SLC22A4
ENSG00000243701	1.43428	0.0207794	0.0379913	12.7923	15.065	19.2111	6.57131	6.74423	4.18277	15.6895	5.83277	DUBR
ENSG00000128791	1.43205	2.74102e-08	1.07173e-07	113.303	106.459	82.8477	38.4891	44.9615	30.116	100.87	37.8555	TWSG1
ENSG00000237280	1.42801	0.00148088	0.00335027	29.2396	35.1517	25.2145	9.38759	12.3644	11.7118	29.8686	11.1546	AL136982.3
ENSG00000279283	1.42786	9.82236e-13	5.32245e-12	170.869	244.053	166.896	67.5906	82.0548	67.7609	193.939	72.4688	AC131009.4
ENSG00000238829	1.42758	0.00216656	0.00476953	44.7731	19.0824	36.0207	17.8364	10.1163	9.2021	33.2921	12.385	RNU7-45P
ENSG00000273521	1.42739	0.000801804	0.0018897	26.4984	33.1431	46.827	11.2651	15.7365	12.5483	35.4895	13.1833	AL162274.1
ENSG00000114786	1.42635	0.00153203	0.00345749	25.5846	34.1474	36.0207	12.2039	6.74423	15.8945	31.9176	11.6142	ABHD14A-ACY1
ENSG00000259710	1.42467	0.00372296	0.00788245	21.016	31.1344	26.4152	6.57131	8.99231	13.3849	26.1885	9.6495	NUTF2P6
ENSG00000197182	1.42429	1.72879e-21	1.49894e-20	294.223	337.457	361.408	104.202	130.388	134.685	331.029	123.092	MIRLET7BHG
ENSG00000138794	1.42393	3.44512e-40	5.77388e-39	661.546	635.744	631.564	264.73	241.668	214.158	642.951	240.185	CASP6
ENSG00000199933	1.42277	0.000112688	0.000301438	49.3418	69.2991	60.0346	27.224	7.86827	30.116	59.5585	21.7361	RNY1P16
ENSG00000235112	1.42088	0.033591	0.0585225	15.5335	12.052	16.8097	3.75503	2.24808	10.0387	14.7984	5.34726	HSPE1P27
ENSG00000251381	1.41943	0.0204771	0.0375132	16.4473	27.117	24.0138	5.63255	1.12404	17.5676	22.526	8.10808	LINC00958
ENSG00000283122	1.4193	0.00545348	0.0111982	24.6709	29.1257	18.0104	11.2651	10.1163	5.85588	23.9357	9.07911	HYMAI
ENSG00000164405	1.41922	2.85722e-79	1.22531e-77	2955.94	3114.44	3104.99	1157.49	1288.15	992.99	3058.46	1146.21	UQCRQ
ENSG00000135951	1.41516	1.40388e-13	8.03521e-13	169.955	212.919	170.498	62.8968	78.6827	66.9244	184.457	69.5013	TSGA10
ENSG00000278341	1.41431	5.7039e-05	0.000158013	41.1182	76.3294	51.6297	24.4077	16.8606	21.7504	56.3591	21.0062	AC138028.6
ENSG00000072422	1.4119	1.83629e-16	1.23957e-15	218.383	217.941	198.114	84.4883	75.3106	78.6361	211.479	79.4783	RHOBTB1
ENSG00000275029	1.41174	0.000587804	0.00141723	42.9456	38.1647	27.6159	14.0814	14.6125	12.5483	36.2421	13.7474	HMGB1P24
ENSG00000163093	1.40911	7.49591e-20	6.00806e-19	287.827	263.136	260.55	94.8146	113.528	98.7134	270.504	102.352	BBS5
ENSG00000137831	1.40808	4.91587e-11	2.3695e-10	216.556	212.919	200.515	105.141	43.8375	86.1651	209.997	78.3812	UACA
ENSG00000215241	1.40799	0.0168769	0.0314211	21.016	24.104	20.4118	2.81628	4.49615	16.7311	21.8439	8.01451	LINC02449
ENSG00000242971	1.40796	4.75409e-08	1.82698e-07	109.648	126.546	80.4463	47.8767	34.8452	36.8084	105.547	39.8434	RN7SL233P
ENSG00000235559	1.4015	1.3099e-09	5.67171e-09	183.661	181.785	127.273	70.4069	77.5587	40.9912	164.24	62.9856	NOP56P1
ENSG00000237331	1.40021	0.0126982	0.0242688	24.6709	15.065	18.0104	9.38759	6.74423	5.85588	19.2488	7.32923	XIAP-AS1
ENSG00000251411	1.39944	1.76308e-07	6.41813e-07	76.7539	100.433	93.6539	27.224	34.8452	40.1546	90.2804	34.0746	AC093827.3
ENSG00000253558	1.39924	0.00152541	0.00344433	30.1533	40.1734	26.4152	11.2651	16.8606	9.2021	32.2473	12.4426	AC024568.1
ENSG00000111752	1.39729	7.94094e-08	2.98288e-07	122.441	86.3728	100.858	34.7341	51.7058	32.6256	103.224	39.6885	PHC1
ENSG00000178104	1.39709	5.68806e-07	1.97272e-06	75.8402	83.3598	91.2526	31.9178	22.4808	39.3181	83.4842	31.2389	PDE4DIP
ENSG00000233058	1.39678	2.80594e-19	2.18981e-18	245.795	285.231	272.557	109.835	98.9154	96.2038	267.861	101.651	LINC00884
ENSG00000162976	1.39569	4.08398e-15	2.55205e-14	190.971	224.971	205.318	68.5294	88.799	79.4727	207.087	78.9337	PQLC3
ENSG00000244327	1.39546	6.61838e-06	2.04995e-05	77.6677	80.3468	70.8408	15.0201	38.2173	34.2987	76.2851	29.1787	AC109992.2
ENSG00000159199	1.39471	2.64417e-177	3.95427e-175	10340.8	10112.6	10411.2	3909.93	4149.95	3687.53	10288.2	3915.8	ATP5MC1
ENSG00000144852	1.39463	2.12856e-09	9.04625e-09	132.492	108.468	106.862	48.8154	43.8375	40.1546	115.941	44.2692	NR1I2
ENSG00000271771	1.39333	1.02878e-10	4.83628e-10	151.68	122.529	174.1	63.8356	58.45	48.5202	149.436	56.9352	AC139792.1
ENSG00000255340	1.39165	5.59549e-05	0.000155157	52.083	58.2514	58.8339	24.4077	11.2404	27.6063	56.3894	21.0848	AC087276.3
ENSG00000200502	1.38961	0.0116435	0.0223948	17.361	20.0867	20.4118	8.44883	7.86827	5.85588	19.2865	7.39099	RF00019
ENSG00000188368	1.38945	0.00390731	0.00824682	24.6709	27.117	33.6194	9.38759	5.62019	16.7311	28.4691	10.5796	PRR19
ENSG00000164877	1.38637	7.03458e-95	3.91987e-93	3144.17	2766.94	3037.75	1061.74	1166.75	1194.6	2982.95	1141.03	MICALL2
ENSG00000249119	1.38366	2.30541e-07	8.30679e-07	77.6677	105.455	81.647	32.8566	31.4731	36.8084	88.2566	33.7127	MTND6P4
ENSG00000274736	1.38253	0.000615383	0.00147883	35.6357	49.2124	32.4187	15.9589	10.1163	18.4042	39.0889	14.8265	CCL23
ENSG00000265713	1.38188	0.000311099	0.000783435	45.6869	39.1691	37.2214	17.8364	16.8606	12.5483	40.6925	15.7484	AC023389.2
ENSG00000125384	1.38102	2.58448e-29	3.02885e-28	449.559	408.764	461.066	175.548	169.73	161.455	439.796	168.911	PTGER2
ENSG00000148926	1.37921	6.1955e-13	3.39076e-12	168.128	158.685	170.498	58.203	64.0702	68.5975	165.77	63.6236	ADM
ENSG00000169255	1.37782	0.0314173	0.0552194	9.13737	20.0867	15.609	6.57131	5.62019	5.01933	14.9444	5.73694	B3GALNT1
ENSG00000267672	1.37434	1.53329e-06	5.08779e-06	63.0479	82.3555	86.4498	31.9178	32.5971	25.0966	77.2844	29.8705	AC010632.2
ENSG00000224727	1.37319	8.26868e-09	3.38505e-08	117.872	153.663	129.675	33.7953	57.326	63.5781	133.737	51.5665	FCF1P7
ENSG00000222448	1.3714	0.00207897	0.00458943	23.7572	32.1387	37.2214	12.2039	8.99231	14.2214	31.0391	11.8059	RN7SKP150
ENSG00000265342	1.36982	0.010019	0.0195388	24.6709	22.0954	20.4118	13.1426	8.99231	4.18277	22.3927	8.77257	AC011933.3
ENSG00000242193	1.36898	2.06249e-12	1.09488e-11	178.179	167.724	156.09	75.1007	62.9462	56.8857	167.331	64.9775	CRYZL2P
ENSG00000178163	1.36581	1.05656e-17	7.59517e-17	279.604	284.227	244.941	122.039	91.0471	100.387	269.59	104.491	ZNF518B
ENSG00000102145	1.36345	3.54754e-17	2.47395e-16	226.607	264.14	252.145	89.1821	92.1712	106.242	247.631	95.8652	GATA1
ENSG00000163751	1.36258	1.23079e-25	1.2579e-24	432.198	438.894	381.82	147.385	184.342	158.109	417.637	163.279	CPA3
ENSG00000270760	1.36082	2.67003e-07	9.54783e-07	83.1501	89.3858	82.8477	35.6728	28.101	35.1353	85.1279	32.9697	AD001527.1
ENSG00000279706	1.36033	9.43743e-06	2.87177e-05	61.2204	64.2774	60.0346	26.2852	22.4808	23.4235	61.8441	24.0632	AL353608.4
ENSG00000134184	1.35981	3.00028e-05	8.59462e-05	53.9105	57.2471	62.436	23.469	28.101	16.7311	57.8645	22.767	GSTM1
ENSG00000273036	1.35836	3.33467e-57	8.69549e-56	1491.22	1459.3	1568.1	556.684	528.298	670.917	1506.21	585.3	AL390726.5
ENSG00000128228	1.35805	4.57085e-111	3.37452e-109	3347.93	3513.16	3754.56	1323.65	1381.44	1432.18	3538.55	1379.09	SDF2L1
ENSG00000251667	1.35775	0.0150213	0.0282671	25.5846	14.0607	25.2145	13.1426	3.37212	8.36555	21.6199	8.29343	BRCC3P1
ENSG00000106819	1.35693	0.000245248	0.00062653	34.722	51.2211	50.429	15.0201	16.8606	20.9139	45.4574	17.5982	ASPN
ENSG00000112208	1.35648	8.36179e-46	1.64945e-44	822.363	881.806	761.238	329.504	323.723	311.198	821.803	321.475	BAG2
ENSG00000283355	1.35636	0.00196143	0.00434629	26.4984	31.1344	34.8201	10.3263	11.2404	14.2214	30.8176	11.9294	AC074194.2
ENSG00000279917	1.35614	0.00451854	0.00942436	20.1022	52.2254	34.8201	5.63255	16.8606	19.2408	35.7159	13.9113	AC079331.2
ENSG00000112297	1.35574	1.27874e-73	4.78079e-72	1733.36	1897.19	1814.24	772.598	698.028	657.532	1814.93	709.386	CRYBG1
ENSG00000005448	1.35377	0.0013081	0.0029864	38.377	32.1387	30.0173	14.0814	15.7365	10.0387	33.511	13.2855	WDR54
ENSG00000105991	1.35328	0.000664292	0.00158808	36.5495	36.1561	38.4221	15.9589	11.2404	15.8945	37.0426	14.3646	HOXA1
ENSG00000242737	1.35255	0.017275	0.0320849	28.3259	24.104	13.2076	4.69379	5.62019	15.058	21.8792	8.45732	AC012170.1
ENSG00000200953	1.35227	1.35602e-05	4.06065e-05	67.6166	81.3511	50.429	29.1015	26.9769	22.587	66.4656	26.2218	RF00019
ENSG00000163629	1.3514	0.00195515	0.00433467	52.083	34.1474	33.6194	9.38759	10.1163	26.7697	39.9499	15.4246	PTPN13
ENSG00000064199	1.34782	1.83513e-13	1.04217e-12	186.402	186.806	218.526	90.1208	75.3106	66.9244	197.245	77.4519	SPA17
ENSG00000167515	1.34709	1.1898e-74	4.58544e-73	2207.59	2415.43	2300.52	936.881	982.41	808.112	2307.85	909.134	TRAPPC2L
ENSG00000106278	1.34673	0.450923	0.540731	25.5846	46.1994	14.4083	0	1.12404	32.6256	28.7308	11.2499	PTPRZ1
ENSG00000109667	1.34619	0.000940479	0.00219495	33.8083	42.1821	43.2249	10.3263	12.3644	23.4235	39.7384	15.3714	SLC2A9
ENSG00000165702	1.34613	3.41465e-10	1.54703e-09	173.61	128.555	159.692	46.9379	71.9385	63.5781	153.952	60.8182	GFI1B
ENSG00000265123	1.34396	5.06743e-06	1.59183e-05	65.7891	80.3468	61.2353	29.1015	25.8529	26.7697	69.1237	27.2414	RN7SL200P
ENSG00000268945	1.34319	0.00142678	0.00323751	31.9808	37.1604	58.8339	12.2039	28.101	10.8752	42.6584	17.06	AC010422.2
ENSG00000176349	1.34265	8.94011e-05	0.000242257	50.2555	56.2428	44.4256	20.6527	16.8606	21.7504	50.308	19.7546	AC104129.1
ENSG00000158122	1.34154	1.14756e-13	6.59404e-13	212.901	187.811	183.706	76.0395	87.675	68.5975	194.806	77.4373	AAED1
ENSG00000261723	1.3406	0.00113156	0.00261028	35.6357	32.1387	33.6194	14.0814	13.4885	12.5483	33.7979	13.3727	AC008870.4
ENSG00000168675	1.34043	2.13366e-30	2.59685e-29	541.846	516.228	630.363	236.567	225.932	204.119	562.812	222.206	LDLRAD4
ENSG00000210194	1.34032	3.76346e-05	0.000106621	1153.14	1004.33	1117.84	452.482	578.88	263.515	1091.77	431.625	MT-TE
ENSG00000261124	1.3393	0.000324958	0.00081649	42.9456	56.2428	38.4221	15.0201	14.6125	24.2601	45.8702	17.9642	AC135050.4
ENSG00000260571	1.33862	0.0116707	0.0224448	13.7061	28.1214	24.0138	8.44883	10.1163	7.52899	21.9471	8.69805	BNIP3P5
ENSG00000240808	1.33847	0.00721795	0.0144648	25.5846	22.0954	27.6159	15.0201	8.99231	5.85588	25.0986	9.95611	AC126389.1
ENSG00000264966	1.33537	0.00126356	0.00289265	40.2044	45.1951	26.4152	14.0814	20.2327	10.8752	37.2716	15.0631	MIR5094
ENSG00000186326	1.33135	0.00575095	0.0117469	23.7572	29.1257	31.218	7.51007	19.1087	7.52899	28.0336	11.3826	RGS9BP
ENSG00000158715	1.33097	5.13894e-08	1.96667e-07	94.1149	99.4292	130.875	42.2441	48.3337	38.4815	108.14	43.0198	SLC45A3
ENSG00000174032	1.32851	5.50099e-48	1.15965e-46	903.686	915.953	856.093	366.116	376.553	326.256	891.911	356.308	SLC25A30
ENSG00000168843	1.32756	1.402e-15	9.0253e-15	224.779	217.941	236.536	102.325	84.3029	83.6555	226.419	90.0943	FSTL5
ENSG00000257831	1.32718	0.00102793	0.00238475	39.2907	35.1517	43.2249	20.6527	7.86827	17.5676	39.2224	15.3629	AL136418.1
ENSG00000268230	1.32709	1.06527e-07	3.96086e-07	99.5974	85.3685	99.6574	40.3666	37.0933	35.9718	94.8744	37.8106	AC012313.3
ENSG00000260038	1.3259	0.00557969	0.0114278	29.2396	26.1127	21.6124	11.2651	12.3644	7.52899	25.6549	10.3862	AC009090.1
ENSG00000214456	1.32523	0.00037916	0.000941683	46.6006	37.1604	44.4256	20.6527	13.4885	16.7311	42.7289	16.9574	PLIN5
ENSG00000260691	1.3246	0.000127022	0.000337766	51.1693	62.2688	50.429	17.8364	15.7365	30.9525	54.6224	21.5085	ANKRD20A1
ENSG00000257964	1.32124	5.82793e-08	2.22015e-07	96.8561	102.442	104.46	33.7953	47.2096	40.9912	101.253	40.6654	AC020612.3
ENSG00000242282	1.32078	4.36392e-07	1.53201e-06	87.7188	85.3685	96.0553	40.3666	26.9769	39.3181	89.7142	35.5539	AC108488.1
ENSG00000163633	1.31908	3.8816e-20	3.15597e-19	305.188	295.274	307.377	111.712	119.148	132.176	302.613	121.012	C4orf36
ENSG00000283415	1.31799	0.013957	0.0264435	25.5846	18.078	18.0104	5.63255	10.1163	9.2021	20.5577	8.317	AC087280.2
ENSG00000262623	1.31665	0.0175859	0.0326161	10.9648	27.117	27.6159	8.44883	5.62019	11.7118	21.8993	8.59359	AC004584.2
ENSG00000233511	1.31572	0.0510509	0.0846912	25.5846	16.0694	6.00346	7.51007	2.24808	9.2021	15.8858	6.32008	Z98742.2
ENSG00000156127	1.31443	6.30486e-35	8.93248e-34	597.584	571.467	563.124	245.016	219.187	231.726	577.392	231.976	BATF
ENSG00000102904	1.31327	0.0179486	0.03325	26.4984	16.0694	18.0104	4.69379	7.86827	11.7118	20.1927	8.09128	TSNAXIP1
ENSG00000107554	1.31294	4.15658e-05	0.000117114	64.8753	49.2124	76.8443	19.7139	24.7288	31.7891	63.644	25.4106	DNMBP
ENSG00000265094	1.31127	0.00157394	0.00354749	30.1533	45.1951	36.0207	21.5914	12.3644	10.8752	37.123	14.9437	AC007922.2
ENSG00000258565	1.31109	0.0181287	0.0335587	23.7572	23.0997	13.2076	10.3263	4.49615	9.2021	20.0215	8.0082	BLZF2P
ENSG00000214013	1.3097	2.46798e-76	9.94981e-75	1579.85	1671.21	1559.7	662.764	653.066	626.579	1603.59	647.47	GANC
ENSG00000079150	1.30894	9.32375e-31	1.14724e-29	521.744	476.055	542.713	203.711	211.319	206.629	513.504	207.22	FKBP7
ENSG00000243280	1.30762	0.0103629	0.0201556	24.6709	20.0867	28.8166	15.9589	7.86827	5.85588	24.5247	9.89435	AC093663.2
ENSG00000249141	1.30497	7.55493e-08	2.84521e-07	91.3737	115.499	120.069	52.5705	37.0933	41.8277	108.98	43.8305	AL159163.1
ENSG00000272219	1.30467	2.57296e-10	1.17789e-09	140.716	135.585	150.086	61.0193	62.9462	49.3567	142.129	57.7741	AC005072.1
ENSG00000266371	1.30467	0.000266588	0.000677352	66.7028	57.2471	40.8235	23.469	12.3644	30.116	54.9245	21.9831	AC079915.1
ENSG00000165533	1.29962	1.24378e-15	8.02152e-15	256.76	228.988	246.142	99.5084	113.528	86.1651	243.963	99.7338	TTC8
ENSG00000283045	1.29865	5.41764e-06	1.69666e-05	63.9616	104.451	74.4429	30.979	31.4731	35.9718	80.9518	32.808	AC103703.1
ENSG00000210117	1.29833	2.90664e-05	8.33867e-05	75.8402	89.3858	68.4394	41.3054	38.2173	16.7311	77.8885	32.0846	MT-TW
ENSG00000036672	1.29719	0.000152228	0.000400471	43.8594	58.2514	48.0277	22.5302	20.2327	18.4042	50.0462	20.389	USP2
ENSG00000203326	1.29716	3.1773e-25	3.19685e-24	430.37	442.912	391.425	165.222	162.986	185.715	421.569	171.307	ZNF525
ENSG00000264513	1.29435	0.0151175	0.028439	20.1022	19.0824	44.4256	9.38759	20.2327	5.01933	27.8701	11.5465	AC006270.1
ENSG00000263013	1.29234	1.61916e-05	4.80502e-05	86.805	69.2991	82.8477	31.9178	47.2096	20.0773	79.6506	33.0682	NA
ENSG00000229676	1.29104	3.53148e-20	2.88067e-19	366.409	377.63	310.979	155.834	148.373	128.829	351.673	144.345	ZNF492
ENSG00000233133	1.2895	0.00406254	0.00854663	33.8083	28.1214	31.218	12.2039	6.74423	18.4042	31.0492	12.4508	AC104451.1
ENSG00000259797	1.28904	0.00160167	0.0036035	30.1533	51.2211	43.2249	9.38759	16.8606	24.2601	41.5331	16.8361	AC020978.1
ENSG00000134324	1.28859	3.03662e-18	2.25134e-17	274.121	352.522	342.197	135.181	122.52	137.195	322.947	131.632	LPIN1
ENSG00000229839	1.28779	7.1827e-05	0.00019683	58.4792	60.2601	49.2284	25.3465	17.9846	25.0966	55.9892	22.8092	AC018462.1
ENSG00000152766	1.28703	1.73312e-52	4.04865e-51	1120.24	1158	1149.06	459.992	426.011	513.644	1142.43	466.549	ANKRD22
ENSG00000201342	1.28691	0.0492979	0.0821726	14.6198	18.078	13.2076	12.2039	2.24808	4.18277	15.3018	6.21157	RNU4-38P
ENSG00000198695	1.28641	4.4313e-161	5.96419e-159	162084	156367	156180	66208.8	68285.3	60102.3	158210	64865.5	MT-ND6
ENSG00000283475	1.28483	0.00944313	0.018519	14.6198	31.1344	31.218	10.3263	10.1163	10.8752	25.6574	10.4393	MIR1244-4
ENSG00000279356	1.28434	0.000718956	0.00170872	32.8945	53.2297	45.6263	13.1426	17.9846	22.587	43.9169	17.9047	AC007610.4
ENSG00000084676	1.28278	2.28609e-25	2.31346e-24	604.894	560.419	487.481	261.914	214.691	204.119	550.931	226.908	NCOA1
ENSG00000272945	1.28025	0.0234924	0.0424987	18.2747	17.0737	19.2111	7.51007	4.49615	10.0387	18.1865	7.34829	AL356299.2
ENSG00000265010	1.28003	0.0313256	0.0550638	20.1022	19.0824	14.4083	8.44883	2.24808	10.8752	17.8643	7.1907	AC087301.1
ENSG00000152763	1.27924	0.0226151	0.0410047	24.6709	17.0737	16.8097	5.63255	5.62019	12.5483	19.5181	7.93369	WDR78
ENSG00000231789	1.27618	0.0428888	0.0728073	19.1885	10.0433	14.4083	6.57131	5.62019	5.85588	14.5467	6.01579	PIK3CD-AS2
ENSG00000130751	1.27491	5.00704e-13	2.75497e-12	181.834	190.824	190.91	78.8557	73.0625	80.3092	187.856	77.4092	NPAS1
ENSG00000244675	1.27488	2.71442e-10	1.23909e-09	173.61	162.702	141.682	77.917	66.3183	54.376	159.331	66.2038	AC108676.1
ENSG00000279345	1.27309	0.000217573	0.000560328	63.9616	51.2211	43.2249	18.7752	17.9846	28.4429	52.8025	21.7342	Z98885.3
ENSG00000170190	1.27266	2.48146e-09	1.05103e-08	176.351	118.512	190.91	72.2844	62.9462	65.2513	161.924	66.8273	SLC16A5
ENSG00000166793	1.2726	0.0693834	0.110597	15.5335	12.052	19.2111	14.0814	4.49615	0.836555	15.5989	6.47136	YPEL4
ENSG00000249042	1.27017	0.000338979	0.000849165	60.3067	60.2601	57.6332	22.5302	40.4654	12.5483	59.4	25.1813	AC008771.1
ENSG00000074966	1.26989	0.00551889	0.0113179	36.5495	23.0997	28.8166	8.44883	17.9846	10.8752	29.4886	12.4362	TXK
ENSG00000270781	1.26877	2.27854e-05	6.62033e-05	72.1852	71.3078	62.436	33.7953	19.1087	31.7891	68.643	28.231	AC091133.5
ENSG00000269001	1.26732	9.29908e-07	3.15689e-06	90.46	84.3641	122.471	45.0604	46.0856	32.6256	99.0982	41.2572	AC092070.2
ENSG00000122417	1.26708	2.95063e-45	5.69836e-44	815.967	843.641	890.913	347.341	359.692	352.189	850.174	353.074	ODF2L
ENSG00000252498	1.26477	3.87991e-05	0.000109743	95.9424	75.3251	50.429	36.6116	31.4731	25.0966	73.8989	31.0604	RNU6-1016P
ENSG00000116791	1.26418	6.67258e-29	7.71137e-28	504.383	488.107	536.709	226.241	211.319	199.1	509.733	212.22	CRYZ
ENSG00000168653	1.26409	1.56504e-79	6.7781e-78	13976.5	14666.3	14319.4	6331.93	6450.86	5113.86	14320.8	5965.55	NDUFS5
ENSG00000099365	1.26395	0.00153703	0.00346743	54.8242	33.1431	30.0173	15.0201	16.8606	17.5676	39.3282	16.4828	STX1B
ENSG00000267346	1.26375	0.0235669	0.0426202	13.7061	21.091	22.8131	11.2651	6.74423	5.85588	19.2034	7.95507	EIF5AP3
ENSG00000238731	1.26164	0.0256754	0.046005	16.4473	28.1214	15.609	11.2651	3.37212	10.0387	20.0592	8.22529	RNU7-90P
ENSG00000138829	1.26089	9.89979e-36	1.44951e-34	642.357	620.679	679.591	277.873	257.405	273.553	647.543	269.61	FBN2
ENSG00000274011	1.25906	0.00640762	0.0129882	31.0671	26.1127	22.8131	12.2039	12.3644	9.2021	26.6643	11.2568	RF00017
ENSG00000186523	1.25834	0.0380121	0.0653338	20.1022	13.0564	22.8131	1.87752	13.4885	8.36555	18.6572	7.91051	FAM86B1
ENSG00000174628	1.25827	4.16276e-06	1.32045e-05	65.7891	92.3988	98.4567	30.0403	39.3413	37.645	85.5482	35.6755	IQCK
ENSG00000207003	1.25793	8.41035e-07	2.86742e-06	87.7188	127.551	116.467	48.8154	58.45	32.6256	110.579	46.6304	RNU6-611P
ENSG00000257475	1.25787	3.107e-14	1.84219e-13	259.501	271.17	208.92	115.467	95.5433	98.7134	246.531	103.241	AC068888.2
ENSG00000279962	1.25682	0.0340919	0.0593045	21.9297	15.065	16.8097	2.81628	7.86827	11.7118	17.9348	7.46544	AP001525.1
ENSG00000171840	1.2568	3.34016e-05	9.52924e-05	86.805	61.2644	60.0346	32.8566	32.5971	22.587	69.368	29.3469	NINJ2
ENSG00000183773	1.25677	2.40402e-13	1.35556e-12	208.332	228.988	190.91	79.7945	94.4192	89.5113	209.41	87.9083	AIFM3
ENSG00000236824	1.25425	2.87232e-16	1.91967e-15	260.415	289.248	258.149	127.671	104.536	106.242	269.271	112.816	BCYRN1
ENSG00000243960	1.25368	0.01651	0.0308167	14.6198	23.0997	26.4152	9.38759	8.99231	8.36555	21.3782	8.91515	AL390195.1
ENSG00000167554	1.25363	6.2061e-12	3.20224e-11	184.575	187.811	186.107	63.8356	84.3029	86.1651	186.164	78.1012	ZNF610
ENSG00000048140	1.25264	1.73609e-14	1.0453e-13	253.105	222.962	226.931	96.6921	87.675	109.589	234.333	97.9853	TSPAN17
ENSG00000054219	1.25245	5.36144e-13	2.94349e-12	196.453	190.824	189.709	81.672	76.4346	83.6555	192.329	80.5874	LY75
ENSG00000120664	1.25216	7.24954e-05	0.000198568	50.2555	58.2514	64.8373	25.3465	24.7288	22.587	57.7814	24.2208	SPART-AS1
ENSG00000235060	1.25193	0.0592506	0.0965008	23.7572	17.0737	6.00346	2.81628	7.86827	9.2021	15.6114	6.62888	VDAC1P4
ENSG00000261315	1.25172	1.22827e-05	3.69324e-05	65.7891	72.3121	70.8408	25.3465	31.4731	30.9525	69.6473	29.2574	LARP4P
ENSG00000100979	1.25161	1.12198e-16	7.65051e-16	312.498	274.183	266.554	124.855	129.264	106.242	284.412	120.121	PLTP
ENSG00000214353	1.25071	1.16017e-06	3.89549e-06	86.805	91.3945	87.6505	30.0403	42.7135	39.3181	88.6167	37.3573	VAC14-AS1
ENSG00000248008	1.25046	3.62051e-06	1.15454e-05	95.0287	77.3338	106.862	36.6116	28.101	51.0298	93.0747	38.5808	NRAV
ENSG00000229820	1.25042	0.0407169	0.0694979	16.4473	18.078	12.0069	5.63255	4.49615	9.2021	15.5107	6.4436	CR391992.1
ENSG00000268154	1.24938	0.00762342	0.015206	19.1885	39.1691	26.4152	11.2651	14.6125	10.0387	28.2576	11.9721	RF00017
ENSG00000168778	1.24937	2.46437e-16	1.65144e-15	277.776	251.084	261.751	109.835	101.163	120.464	263.537	110.487	TCTN2
ENSG00000273045	1.24884	9.09766e-05	0.000246145	65.7891	60.2601	50.429	30.979	23.6048	20.0773	58.8261	24.8871	C2orf15
ENSG00000119705	1.24835	3.58257e-41	6.18798e-40	1648.38	1713.4	1611.33	781.986	748.61	568.021	1657.7	699.539	SLIRP
ENSG00000267717	1.24706	0.0154353	0.0289807	27.4121	22.0954	22.8131	12.2039	3.37212	14.2214	24.1069	9.93247	SRSF10P1
ENSG00000223756	1.24694	8.66197e-06	2.64408e-05	90.46	66.2861	94.8546	27.224	46.0856	33.4622	83.8669	35.5906	TSSC2
ENSG00000232422	1.24546	9.1909e-11	4.33693e-10	164.473	179.776	166.896	59.1418	86.551	71.1071	170.382	72.2666	KNOP1P4
ENSG00000219395	1.24497	0.00313117	0.00670577	36.5495	38.1647	27.6159	18.7752	15.7365	9.2021	34.11	14.5713	HSPA8P15
ENSG00000114126	1.24398	7.13188e-170	1.03129e-167	10235.7	10169.9	10340.4	4403.72	4453.44	4130.07	10248.6	4329.08	TFDP2
ENSG00000242960	1.2416	0.000578126	0.00139505	41.1182	43.1864	50.429	15.9589	24.7288	16.7311	44.9112	19.1396	FTH1P23
ENSG00000160221	1.24093	0.0155575	0.029182	25.5846	22.0954	19.2111	5.63255	10.1163	12.5483	22.297	9.43241	C21orf33
ENSG00000279611	1.23971	0.0299405	0.0528412	13.7061	17.0737	21.6124	8.44883	7.86827	5.85588	17.4641	7.39099	AC012313.10
ENSG00000154914	1.23889	6.36706e-06	1.97511e-05	77.6677	69.2991	99.6574	31.9178	31.4731	40.1546	82.2081	34.5152	USP43
ENSG00000165752	1.23804	2.51227e-43	4.5646e-42	963.079	889.841	982.166	367.055	419.266	415.768	945.028	400.696	STK32C
ENSG00000164989	1.23785	0.00506334	0.0104461	31.9808	39.1691	21.6124	13.1426	10.1163	15.8945	30.9208	13.0512	CCDC171
ENSG00000141744	1.23713	0.0544228	0.0895296	12.7923	11.0477	20.4118	5.63255	10.1163	3.34622	14.7506	6.36504	PNMT
ENSG00000187808	1.23592	1.26967e-58	3.46035e-57	1505.84	1520.56	1521.28	663.702	692.408	579.732	1515.89	645.281	SOWAHD
ENSG00000028277	1.23536	3.04194e-21	2.6129e-20	362.754	352.522	363.81	159.589	138.257	158.945	359.695	152.264	POU2F2
ENSG00000258490	1.23513	0.0223961	0.0406457	12.7923	27.117	30.0173	15.9589	6.74423	6.69244	23.3089	9.79852	AL049835.1
ENSG00000151917	1.23513	1.76164e-17	1.24943e-16	390.166	393.699	345.799	161.466	124.768	190.734	376.555	158.99	BEND6
ENSG00000283201	1.23462	0.00652303	0.0132007	31.9808	30.13	24.0138	8.44883	11.2404	16.7311	28.7082	12.1401	AC092329.3
ENSG00000249055	1.23449	0.00974789	0.019059	20.1022	25.1084	33.6194	7.51007	12.3644	13.3849	26.2767	11.0865	TBCAP3
ENSG00000276988	1.23449	0.0183832	0.0339652	21.016	20.0867	22.8131	11.2651	11.2404	5.01933	21.3053	9.17494	RF00017
ENSG00000187240	1.23438	3.9054e-07	1.37795e-06	127.009	111.481	106.862	44.1217	35.9692	65.2513	115.117	48.4474	DYNC2H1
ENSG00000171970	1.23246	3.74668e-13	2.08179e-12	208.332	207.897	199.315	90.1208	94.4192	78.6361	205.181	87.7254	ZNF57
ENSG00000235449	1.23231	0.0382168	0.0656405	13.7061	12.052	27.6159	8.44883	4.49615	9.2021	17.7913	7.38236	AC098934.3
ENSG00000063241	1.23216	1.25349e-65	4.00955e-64	1701.38	1571.78	1617.33	653.376	727.253	703.542	1630.16	694.724	ISOC2
ENSG00000185090	1.23187	0.0176215	0.0326786	33.8083	34.1474	12.0069	5.63255	14.6125	14.2214	26.6542	11.4888	MANEAL
ENSG00000260425	1.23169	0.00978499	0.0191144	30.1533	26.1127	25.2145	16.8977	12.3644	5.85588	27.1602	11.706	AL031709.1
ENSG00000215571	1.23142	0.000892274	0.00208886	50.2555	43.1864	49.2284	10.3263	23.6048	26.7697	47.5568	20.2336	GRK6P1
ENSG00000176124	1.23086	2.03397e-73	7.52397e-72	1737.01	1850.99	1909.1	779.17	793.571	768.794	1832.37	780.511	DLEU1
ENSG00000183117	1.23053	0.000139815	0.000369537	64.8753	78.3381	66.038	21.5914	20.2327	46.0105	69.7505	29.2782	CSMD1
ENSG00000145050	1.2304	3.95406e-128	3.68001e-126	7852.66	8160.22	7784.08	3475.28	3515.99	3158.83	7932.32	3383.37	MANF
ENSG00000166016	1.22993	2.59231e-10	1.18644e-09	172.696	140.607	174.1	72.2844	61.8221	72.7802	162.468	68.9623	ABTB2
ENSG00000196422	1.22908	1.59354e-09	6.85402e-09	163.559	124.538	172.9	63.8356	67.4423	65.2513	153.665	65.5097	PPP1R26
ENSG00000210176	1.22763	8.45629e-05	0.00022993	295.137	319.378	294.169	147.385	164.11	77.7996	302.895	129.765	MT-TH
ENSG00000258922	1.22702	0.0536568	0.0884191	17.361	9.03901	20.4118	2.81628	7.86827	9.2021	15.6039	6.62888	AC106028.2
ENSG00000185551	1.22552	3.75553e-86	1.76641e-84	3123.15	3291.21	3071.37	1457.89	1325.24	1274.91	3161.91	1352.68	NR2F2
ENSG00000111110	1.22514	3.79274e-27	4.10653e-26	477.885	529.284	519.899	218.731	201.203	230.889	509.023	216.941	PPM1H
ENSG00000145287	1.2249	9.32824e-113	6.97506e-111	7615.09	7765.52	7751.66	3493.12	3386.73	3022.47	7710.76	3300.77	PLAC8
ENSG00000273749	1.22419	5.48764e-55	1.36388e-53	1281.97	1429.17	1283.54	576.398	587.872	547.943	1331.56	570.738	CYFIP1
ENSG00000164930	1.22363	0.00067195	0.00160594	41.1182	66.2861	48.0277	31.9178	16.8606	17.5676	51.8106	22.1153	FZD6
ENSG00000267023	1.22246	0.000162163	0.000425009	67.6166	55.2384	57.6332	15.9589	32.5971	29.2794	60.1627	25.9451	LRRC37A16P
ENSG00000230590	1.22199	4.79941e-10	2.14715e-09	148.025	197.854	187.308	61.9581	79.8067	86.1651	177.729	75.9766	FTX
ENSG00000134590	1.22106	0.0133998	0.025501	27.4121	20.0867	25.2145	15.0201	6.74423	9.2021	24.2378	10.3222	RTL8C
ENSG00000185674	1.2205	0.00011641	0.000310729	58.4792	62.2688	61.2353	35.6728	21.3567	20.9139	60.6611	25.9811	LYG2
ENSG00000146540	1.21795	5.23499e-114	3.99985e-112	5759.29	5383.23	6032.27	2395.71	2508.85	2477.87	5724.93	2460.81	C7orf50
ENSG00000283486	1.21775	1.68189e-19	1.32499e-18	436.766	384.66	408.235	169.915	148.373	207.466	409.887	175.251	FAM95C
ENSG00000228415	1.21681	0.00014727	0.000388244	44.7731	61.2644	67.2387	23.469	24.7288	25.9332	57.7588	24.7103	PTMAP1
ENSG00000184434	1.21645	0.00309129	0.00662928	38.377	35.1517	28.8166	14.0814	11.2404	18.4042	34.1151	14.5753	LRRC19
ENSG00000182986	1.21486	3.96362e-17	2.75642e-16	275.035	282.218	301.374	122.039	116.9	129.666	286.209	122.868	ZNF320
ENSG00000261668	1.21434	4.2989e-05	0.000120832	63.9616	89.3858	68.4394	30.979	22.4808	40.9912	73.9289	31.4837	AC093591.2
ENSG00000198467	1.21385	1.18823e-62	3.56613e-61	1952.66	1705.36	1895.89	836.434	777.835	779.669	1851.3	797.979	TPM2
ENSG00000239672	1.2137	5.93165e-101	3.73331e-99	15910.9	16612.7	16329.4	7340.15	7444.51	6287.54	16284.3	7024.07	NME1
ENSG00000014257	1.21284	4.85016e-15	3.01361e-14	230.262	260.123	276.159	107.018	114.652	108.752	255.515	110.141	ACPP
ENSG00000171502	1.21279	0.0281317	0.04993	25.5846	17.0737	25.2145	7.51007	3.37212	17.5676	22.6243	9.48328	COL24A1
ENSG00000101439	1.21254	2.10593e-63	6.52167e-62	1831.13	1656.15	1703.78	707.824	791.323	744.534	1730.35	747.894	CST3
ENSG00000276071	1.21126	0.00480754	0.00996875	32.8945	22.0954	52.8304	14.0814	19.1087	13.3849	35.9401	15.525	AC074138.1
ENSG00000210191	1.20934	3.47229e-06	1.10947e-05	1148.57	1269.48	1128.65	563.255	628.337	343.824	1182.23	511.806	MT-TL2
ENSG00000115107	1.20922	1.85148e-25	1.8769e-24	841.552	868.75	772.045	406.482	392.289	279.409	827.449	359.394	STEAP3
ENSG00000277662	1.20858	0.000123934	0.000329956	71.2715	71.3078	51.6297	27.224	38.2173	20.0773	64.7363	28.5062	AL354696.1
ENSG00000197134	1.20773	3.40316e-14	2.00962e-13	242.14	254.097	224.529	91.9983	110.156	110.425	240.255	104.193	ZNF257
ENSG00000269985	1.20723	0.0280069	0.0497297	21.9297	13.0564	26.4152	13.1426	5.62019	7.52899	20.4671	8.76393	AL021328.1
ENSG00000179630	1.20669	1.07709e-15	6.96702e-15	276.862	243.049	266.554	114.529	112.404	113.771	262.155	113.568	LACC1
ENSG00000197728	1.20644	4.22852e-27	4.56988e-26	20736.4	21589.2	20728.7	9789.38	9822.97	7714.71	21018.1	9109.02	RPS26
ENSG00000258086	1.20538	1.15178e-06	3.86881e-06	93.2012	126.546	87.6505	45.0604	39.3413	48.5202	102.466	44.3073	AC079313.1
ENSG00000132541	1.20465	1.15795e-40	1.96514e-39	1117.5	1182.1	1065.01	552.929	450.739	455.922	1121.54	486.53	RIDA
ENSG00000215417	1.2035	2.16866e-42	3.87986e-41	981.354	1088.7	1008.58	488.154	419.266	428.316	1026.21	445.246	MIR17HG
ENSG00000224020	1.2027	0.00292792	0.00630675	29.2396	63.2731	32.4187	21.5914	16.8606	15.8945	41.6438	18.1155	MIR181A2HG
ENSG00000278576	1.20229	0.0208556	0.0381187	21.9297	19.0824	21.6124	10.3263	5.62019	10.8752	20.8748	8.94058	AL162171.3
ENSG00000117791	1.20113	2.95771e-50	6.55906e-49	1332.23	1227.3	1227.11	578.275	565.391	506.952	1262.21	550.206	MTARC2
ENSG00000105851	1.20035	7.8302e-26	8.06861e-25	514.434	523.258	458.664	214.976	229.304	209.139	498.786	217.806	PIK3CG
ENSG00000201581	1.19942	0.00539775	0.0110889	29.2396	30.13	38.4221	8.44883	20.2327	14.2214	32.5973	14.301	RN7SKP78
ENSG00000235613	1.19939	6.7294e-11	3.20829e-10	222.038	275.188	211.322	75.1007	122.52	112.098	236.183	103.24	NSRP1P1
ENSG00000272707	1.19874	0.000536807	0.00130108	47.5143	39.1691	60.0346	23.469	19.1087	20.9139	48.906	21.1638	AC046143.2
ENSG00000244346	1.19798	4.27824e-05	0.000120309	64.8753	61.2644	102.059	35.6728	30.349	32.6256	76.0662	32.8825	AC092953.1
ENSG00000266758	1.19775	0.00457731	0.00953783	34.722	36.1561	31.218	22.5302	10.1163	11.7118	34.032	14.7861	MIR3680-2
ENSG00000118939	1.19662	9.05538e-63	2.72706e-61	1604.52	1709.38	1665.36	751.946	668.803	747.043	1659.75	722.597	UCHL3
ENSG00000113790	1.19606	0.000109077	0.000292359	60.3067	61.2644	52.8304	23.469	26.9769	25.9332	58.1338	25.4597	EHHADH
ENSG00000010319	1.19598	1.86039e-08	7.38961e-08	119.7	124.538	139.28	50.693	60.6981	56.0492	127.839	55.8134	SEMA3G
ENSG00000131781	1.19429	0.00186243	0.00414223	52.9968	30.13	38.4221	16.8977	17.9846	18.4042	40.5163	17.7622	FMO5
ENSG00000115541	1.19332	7.57876e-120	6.19652e-118	10210.1	10764.5	10115.8	4792.36	4559.1	4248.86	10363.5	4533.44	HSPE1
ENSG00000086548	1.1927	1.23655e-26	1.31047e-25	521.744	540.332	500.688	242.2	205.699	234.235	520.921	227.378	CEACAM6
ENSG00000171130	1.19231	5.31367e-05	0.000147623	63.9616	66.2861	67.2387	32.8566	31.4731	22.587	65.8288	28.9722	ATP6V0E2
ENSG00000266907	1.19185	0.00249232	0.00543065	37.4632	33.1431	36.0207	13.1426	16.8606	16.7311	35.5423	15.5781	AC006116.1
ENSG00000133055	1.19147	1.35652e-08	5.44788e-08	149.853	125.542	122.471	58.203	60.6981	56.0492	132.622	58.3168	MYBPH
ENSG00000119812	1.19044	1.38909e-61	4.09175e-60	1631.02	1714.4	1762.62	797.945	736.245	703.542	1702.68	745.911	FAM98A
ENSG00000198786	1.18991	3.09476e-199	6.01655e-197	346451	323633	334372	144983	150673	144634	334819	146763	MT-ND5
ENSG00000048540	1.18876	0.0249995	0.0449509	40.2044	19.0824	13.2076	14.0814	7.86827	10.0387	24.1648	10.6628	LMO3
ENSG00000279410	1.1886	0.00168833	0.00378678	69.444	47.2037	37.2214	12.2039	23.6048	31.7891	51.2897	22.5326	AC099494.1
ENSG00000107331	1.1878	3.92261e-67	1.29254e-65	3254.73	2887.46	3363.14	1287.98	1453.38	1431.34	3168.44	1390.9	ABCA2
ENSG00000271557	1.18604	0.00676604	0.0136467	36.5495	32.1387	31.218	8.44883	24.7288	11.7118	33.3021	14.9631	YPEL5P2
ENSG00000164845	1.1855	0.0369666	0.0636932	33.8083	11.0477	26.4152	15.0201	13.4885	3.34622	23.7571	10.6183	FAM86FP
ENSG00000086289	1.18544	6.43461e-18	4.68719e-17	358.185	329.422	309.778	159.589	136.009	143.051	332.462	146.216	EPDR1
ENSG00000128917	1.18528	0.00118292	0.00272264	33.8083	46.1994	62.436	15.9589	24.7288	21.7504	47.4812	20.8127	DLL4
ENSG00000221083	1.18511	0.0116912	0.0224768	24.6709	34.1474	19.2111	12.2039	12.3644	10.0387	26.0098	11.5356	RF00599
ENSG00000268568	1.18506	0.000820128	0.00192977	51.1693	48.2081	37.2214	22.5302	21.3567	16.7311	45.5329	20.206	AC007228.2
ENSG00000129235	1.18404	2.75505e-44	5.15012e-43	1083.69	1226.29	1161.07	551.051	497.949	478.509	1157.02	509.17	TXNDC17
ENSG00000277959	1.18278	5.70607e-12	2.95295e-11	232.089	222.962	201.716	107.018	105.66	78.6361	218.923	97.1047	AL162274.2
ENSG00000157657	1.18275	1.61945e-14	9.77427e-14	249.45	254.097	242.54	116.406	114.652	98.7134	248.696	109.924	ZNF618
ENSG00000249846	1.18237	0.022512	0.0408305	23.7572	29.1257	13.2076	11.2651	7.86827	10.0387	22.0302	9.72401	LINC02021
ENSG00000175262	1.18216	0.0446647	0.0753978	16.4473	16.0694	15.609	4.69379	10.1163	6.69244	16.0419	7.16753	C1orf127
ENSG00000248487	1.18129	1.15081e-38	1.8507e-37	796.779	777.355	784.052	335.137	340.584	363.065	786.062	346.262	ABHD14A
ENSG00000279058	1.18117	3.08078e-05	8.8108e-05	79.4951	66.2861	72.0415	30.979	25.8529	38.4815	72.6076	31.7711	AGAP14P
ENSG00000174684	1.18	1.49171e-17	1.06057e-16	316.153	296.279	298.972	135.181	131.512	135.522	303.801	134.072	B4GAT1
ENSG00000214182	1.17947	3.93478e-34	5.41249e-33	690.785	705.043	768.443	303.219	331.591	320.4	721.424	318.404	PTMAP5
ENSG00000196814	1.17865	6.36771e-06	1.97511e-05	84.9776	86.3728	79.2456	42.2441	30.349	37.645	83.532	36.746	MVB12B
ENSG00000145246	1.17646	1.86455e-09	7.97458e-09	160.818	141.611	151.287	67.5906	59.574	72.7802	151.239	66.6483	ATP10D
ENSG00000233406	1.17557	0.0216207	0.0393978	21.016	22.0954	19.2111	7.51007	10.1163	10.0387	20.7741	9.22169	AL162430.1
ENSG00000253683	1.17539	2.87429e-05	8.2526e-05	75.8402	60.2601	84.0484	33.7953	32.5971	30.9525	73.3829	32.4483	AC027309.2
ENSG00000234428	1.17532	0.0333293	0.0581128	18.2747	17.0737	18.0104	7.51007	6.74423	9.2021	17.7863	7.8188	AC023051.1
ENSG00000114450	1.17498	3.37903e-76	1.35915e-74	2623.34	2848.29	2749.58	1286.1	1220.71	1136.04	2740.41	1214.28	GNB4
ENSG00000183837	1.17396	0.0558561	0.0916375	21.016	17.0737	8.40484	5.63255	6.74423	8.36555	15.4982	6.91411	PNMA3
ENSG00000222489	1.17342	0.0141383	0.0267609	27.4121	29.1257	20.4118	6.57131	13.4885	14.2214	25.6499	11.4271	SNORA79B
ENSG00000160282	1.17319	0.0877079	0.135484	11.8786	7.03034	28.8166	1.87752	8.99231	10.0387	15.9085	6.96949	FTCD
ENSG00000170017	1.17315	9.69541e-68	3.26232e-66	2704.66	2825.19	2609.1	1321.77	1164.5	1124.33	2712.99	1203.54	ALCAM
ENSG00000169627	1.17291	7.1786e-05	0.000196748	95.0287	93.4031	74.4429	59.1418	33.7212	24.2601	87.6249	39.041	BOLA2B
ENSG00000203724	1.17261	0.00204064	0.00451049	51.1693	36.1561	48.0277	12.2039	17.9846	29.2794	45.1177	19.8226	C1orf53
ENSG00000275607	1.17259	0.000132623	0.000351698	63.9616	74.3208	49.2284	25.3465	26.9769	30.9525	62.5036	27.7586	AC135507.2
ENSG00000042980	1.17196	2.16298e-06	7.06868e-06	89.5462	112.486	86.4498	46.9379	38.2173	42.6643	96.1605	42.6065	ADAM28
ENSG00000197847	1.17161	1.18428e-08	4.78113e-08	133.406	129.559	134.477	62.8968	58.45	55.2126	132.481	58.8531	SLC22A20P
ENSG00000214076	1.17115	0.0562417	0.0921923	14.6198	12.052	21.6124	6.57131	3.37212	10.8752	16.0948	6.93954	CPSF1P1
ENSG00000140905	1.17034	3.49446e-61	1.01735e-59	1950.83	2092.03	1899.49	923.739	805.936	906.825	1980.78	878.833	GCSH
ENSG00000169860	1.16986	5.55474e-05	0.00015415	62.1341	71.3078	92.4532	39.4279	35.9692	25.0966	75.2984	33.4979	P2RY1
ENSG00000254997	1.16947	0.00647023	0.013103	41.1182	32.1387	30.0173	13.1426	24.7288	9.2021	34.4247	15.6912	KRTAP5-9
ENSG00000257246	1.16879	2.5135e-09	1.06434e-08	169.041	218.945	171.699	64.7743	83.1788	100.387	186.562	82.7799	PHBP19
ENSG00000206728	1.16744	0.0499785	0.0831961	14.6198	18.078	15.609	9.38759	3.37212	8.36555	16.1023	7.04175	RF00019
ENSG00000230946	1.16731	0.024908	0.0448001	17.361	21.091	25.2145	12.2039	5.62019	10.0387	21.2222	9.28757	HNRNPA1P68
ENSG00000237484	1.16681	0.000759628	0.00179781	37.4632	61.2644	50.429	20.6527	20.2327	25.0966	49.7189	21.994	LINC01684
ENSG00000275056	1.16648	0.00270799	0.00586553	45.6869	50.2167	25.2145	16.8977	19.1087	18.4042	40.3727	18.1368	AC020663.3
ENSG00000224324	1.16584	0.0715196	0.113458	13.7061	10.0433	20.4118	9.38759	2.24808	7.52899	14.7204	6.38822	THAP5P1
ENSG00000112773	1.16561	9.84971e-150	1.14133e-147	17473.4	18559.1	17304.4	8217.89	7833.42	7726.42	17779	7925.91	FAM46A
ENSG00000127540	1.16541	1.00315e-109	7.25295e-108	6461.95	6208.8	6440.51	2934.56	2943.86	2648.53	6370.42	2842.32	UQCR11
ENSG00000079974	1.16514	2.87165e-55	7.17789e-54	1223.49	1260.44	1236.71	547.296	562.019	550.453	1240.22	553.256	RABL2B
ENSG00000162591	1.16389	7.77058e-45	1.48268e-43	1561.58	1431.18	1714.59	636.478	738.493	725.293	1569.11	700.088	MEGF6
ENSG00000210100	1.16297	5.87337e-09	2.42202e-08	190.971	215.932	175.301	98.5697	104.536	59.3954	194.068	87.5002	MT-TI
ENSG00000099377	1.16186	8.52403e-05	0.00023152	78.5814	56.2428	68.4394	35.6728	24.7288	30.116	67.7545	30.1725	HSD3B7
ENSG00000072274	1.16135	3.44671e-152	4.15911e-150	12986	13368.7	12746.5	6014.63	5874.22	5598.22	13033.8	5829.02	TFRC
ENSG00000197557	1.16102	0.00040222	0.000994862	60.3067	73.3164	67.2387	30.0403	14.6125	43.5008	66.9539	29.3845	TTC30A
ENSG00000166523	1.1605	0.0031067	0.00665906	30.1533	36.1561	43.2249	17.8364	16.8606	14.2214	36.5114	16.3061	CLEC4E
ENSG00000197497	1.15876	0.0010316	0.00239294	42.9456	64.2774	37.2214	21.5914	22.4808	20.9139	48.1482	21.662	ZNF665
ENSG00000268543	1.15852	0.0153315	0.0288015	31.9808	25.1084	27.6159	4.69379	15.7365	17.5676	28.235	12.666	AC012313.4
ENSG00000109390	1.15768	9.21305e-50	2.02259e-48	2530.14	2729.78	2527.46	1272.96	1225.2	998.01	2595.79	1165.39	NDUFC1
ENSG00000227256	1.15761	0.0113627	0.0219295	29.2396	20.0867	31.218	11.2651	11.2404	13.3849	26.8481	11.9635	MIS18A-AS1
ENSG00000263603	1.15693	1.38314e-09	5.97995e-09	166.3	164.711	236.536	88.2433	83.1788	81.9823	189.182	84.4682	AC127024.2
ENSG00000267141	1.15675	0.0882933	0.136292	23.7572	4.01734	16.8097	4.69379	7.86827	7.52899	14.8614	6.69702	AC012615.4
ENSG00000230510	1.1565	4.26761e-05	0.000120061	69.444	65.2818	74.4429	31.9178	26.9769	34.2987	69.7229	31.0645	PPP5D1
ENSG00000142168	1.15632	1.49545e-92	7.83412e-91	12626.9	12909.7	12660.1	5972.38	6051.82	5122.22	12732.2	5715.48	SOD1
ENSG00000113356	1.15427	5.75139e-30	6.89261e-29	741.955	729.147	671.187	343.586	337.212	285.265	714.096	322.021	POLR3G
ENSG00000163864	1.15289	8.36719e-13	4.55085e-12	219.297	243.049	247.342	106.08	92.1712	118.791	236.563	105.681	NMNAT3
ENSG00000228423	1.15072	0.00320675	0.00685755	42.0319	44.1907	33.6194	15.0201	12.3644	25.9332	39.9473	17.7726	AL357552.2
ENSG00000186205	1.15061	2.36099e-59	6.55718e-58	1706.86	1826.89	1707.38	772.598	845.277	747.88	1747.04	788.585	MTARC1
ENSG00000117395	1.15032	2.81324e-116	2.20732e-114	6834.75	7206.1	6831.93	3200.23	3239.48	2970.61	6957.6	3136.77	EBNA1BP2
ENSG00000178996	1.14954	6.48777e-15	4.00835e-14	275.035	332.435	334.993	161.466	133.761	128.829	314.154	141.352	SNX18
ENSG00000212907	1.14865	4.18267e-210	8.7124e-208	76962.3	78493.8	78018.5	35762	35524.1	34026.9	77824.9	35104.3	MT-ND4L
ENSG00000232557	1.14661	0.000444258	0.00109266	55.738	63.2731	55.2318	37.5503	19.1087	21.7504	58.081	26.1365	AL590609.3
ENSG00000240401	1.14649	5.95762e-10	2.64234e-09	168.128	202.876	175.301	96.6921	76.4346	73.6168	182.101	82.2479	AC012358.3
ENSG00000159917	1.14592	3.56772e-11	1.73594e-10	288.741	234.01	282.162	120.161	89.9231	150.58	268.304	120.221	ZNF235
ENSG00000254315	1.1457	0.0162256	0.0303376	21.016	41.1777	19.2111	11.2651	11.2404	14.2214	27.1349	12.2423	AC023632.5
ENSG00000237757	1.14502	0.070685	0.112342	11.8786	20.0867	13.2076	9.38759	2.24808	8.36555	15.0576	6.66707	EEF1A1P30
ENSG00000168026	1.14493	0.00238142	0.00520326	53.9105	43.1864	37.2214	13.1426	17.9846	29.2794	44.7728	20.1355	TTC21A
ENSG00000270813	1.14457	0.0153251	0.0287955	26.4984	35.1517	20.4118	13.1426	6.74423	16.7311	27.354	12.206	NANOGNBP3
ENSG00000251259	1.14435	1.62325e-05	4.81524e-05	102.339	68.2948	98.4567	45.9992	42.7135	33.4622	89.6967	40.7249	AC004069.1
ENSG00000164919	1.14419	6.37293e-62	1.88357e-60	10486	11241.5	10706.6	5222.31	5276.24	4184.45	10811.4	4894.33	COX6C
ENSG00000151575	1.1436	9.01374e-05	0.000244101	63.0479	83.3598	57.6332	31.9178	31.4731	29.2794	68.0136	30.8901	TEX9
ENSG00000266805	1.14331	0.000116315	0.000310521	69.444	60.2601	97.256	33.7953	24.7288	42.6643	75.6534	33.7295	AP005432.1
ENSG00000277250	1.14307	0.0039957	0.00842019	34.722	36.1561	32.4187	17.8364	15.7365	13.3849	34.4322	15.6526	RF00017
ENSG00000157388	1.14223	0.0117293	0.0225427	25.5846	29.1257	30.0173	10.3263	8.99231	18.4042	28.2425	12.5743	CACNA1D
ENSG00000277900	1.14213	0.00325576	0.00695641	30.1533	35.1517	52.8304	18.7752	15.7365	18.4042	39.3785	17.6386	RF00017
ENSG00000258210	1.1411	0.0204882	0.0375295	28.3259	23.0997	20.4118	8.44883	7.86827	15.8945	23.9458	10.7372	AC144548.1
ENSG00000164124	1.13976	8.44507e-12	4.31804e-11	230.262	276.192	212.522	124.855	102.287	99.55	239.659	108.897	TMEM144
ENSG00000134809	1.13931	1.04413e-47	2.18529e-46	2118.04	2266.78	2108.41	979.125	1111.67	864.997	2164.41	985.266	TIMM10
ENSG00000248347	1.13913	1.68965e-32	2.20626e-31	668.856	702.03	668.785	304.158	302.366	318.727	679.89	308.417	AC120036.1
ENSG00000259926	1.13867	0.030046	0.0529954	31.9808	33.1431	14.4083	4.69379	11.2404	20.0773	26.5107	12.0038	AC007342.1
ENSG00000277157	1.13645	0.0598105	0.0972497	12.7923	15.065	16.8097	5.63255	8.99231	5.85588	14.889	6.82691	HIST1H4D
ENSG00000188042	1.13625	2.00113e-66	6.50815e-65	1786.36	1831.91	1762.62	817.659	847.525	786.361	1793.63	817.182	ARL4C
ENSG00000139679	1.13601	1.30203e-18	9.84516e-18	341.738	350.513	350.602	162.405	150.621	160.618	347.617	157.882	LPAR6
ENSG00000189149	1.13577	0.00170437	0.00381653	57.5654	36.1561	42.0242	25.3465	19.1087	17.5676	45.2486	20.6743	CRYM-AS1
ENSG00000178538	1.13473	2.35812e-60	6.70148e-59	1598.13	1614.97	1692.97	755.701	707.02	767.12	1635.36	743.28	CA8
ENSG00000235843	1.13365	0.0706284	0.112262	15.5335	13.0564	13.2076	3.75503	7.86827	7.52899	13.9325	6.3841	AL390961.2
ENSG00000261430	1.13362	7.19944e-06	2.22167e-05	87.7188	88.3815	97.256	39.4279	33.7212	50.1933	91.1187	41.1141	AL031600.2
ENSG00000234185	1.13335	0.0150982	0.0284058	33.8083	28.1214	28.8166	10.3263	6.74423	23.4235	30.2487	13.498	AC068533.3
ENSG00000118785	1.13294	0.0443691	0.0750077	23.7572	15.065	15.609	4.69379	11.2404	9.2021	18.1437	8.37876	SPP1
ENSG00000272914	1.13253	0.0102556	0.0199627	35.6357	22.0954	33.6194	15.0201	17.9846	9.2021	30.4502	14.069	AL359532.1
ENSG00000264853	1.13227	0.000171991	0.00044902	73.099	56.2428	58.8339	30.979	23.6048	30.9525	62.7252	28.5121	AC011933.2
ENSG00000198130	1.13114	4.1617e-28	4.65882e-27	656.063	737.182	802.062	312.607	356.32	332.949	731.769	333.959	HIBCH
ENSG00000185201	1.13099	4.30517e-67	1.41593e-65	2046.77	1894.18	1947.52	919.983	902.603	868.344	1962.82	896.977	IFITM2
ENSG00000005810	1.13044	7.00449e-142	7.47302e-140	8831.27	9302.15	8858.7	4102.38	4198.28	4033.03	8997.37	4111.23	MYCBP2
ENSG00000253366	1.1299	0.0683729	0.109223	10.9648	19.0824	16.8097	4.69379	4.49615	11.7118	15.619	6.96724	AC139272.1
ENSG00000155115	1.12982	3.0226e-119	2.45984e-117	4807.17	5047.79	4902.42	2283.06	2236.84	2223.56	4919.13	2247.82	GTF3C6
ENSG00000163803	1.12941	7.32426e-33	9.70853e-32	684.389	678.93	686.796	306.974	314.731	315.381	683.372	312.362	PLB1
ENSG00000162482	1.12592	0.00390436	0.0082426	34.722	43.1864	33.6194	17.8364	21.3567	12.5483	37.1759	17.2472	AKR7A3
ENSG00000283208	1.12486	0.00709694	0.0142484	54.8242	25.1084	31.218	13.1426	17.9846	20.0773	37.0502	17.0682	AC001226.2
ENSG00000210195	1.12458	5.01741e-12	2.60194e-11	279.604	332.435	313.38	164.283	158.489	103.733	308.473	142.168	MT-TT
ENSG00000199237	1.1245	0.0147321	0.0278036	33.8083	30.13	19.2111	8.44883	16.8606	13.3849	27.7165	12.8981	RNU6-834P
ENSG00000105948	1.12375	8.04273e-16	5.25677e-15	297.878	299.292	291.768	126.732	137.133	143.887	296.313	135.917	TTC26
ENSG00000253372	1.12352	0.00110919	0.00256036	42.0319	56.2428	55.2318	26.2852	14.6125	28.4429	51.1688	23.1135	AC016405.1
ENSG00000106125	1.121	0.0341145	0.05932	19.1885	25.1084	19.2111	4.69379	10.1163	14.2214	21.1693	9.67719	MINDY4
ENSG00000104381	1.1207	1.18688e-09	5.15049e-09	183.661	208.902	163.294	82.6108	74.1865	97.8769	185.286	84.8914	GDAP1
ENSG00000082516	1.12052	8.98333e-69	3.058e-67	1971.84	1984.57	1937.92	939.697	863.262	905.989	1964.78	902.982	GEMIN5
ENSG00000242094	1.12002	1.5423e-06	5.11478e-06	138.888	132.572	121.27	39.4279	80.9308	61.905	130.91	60.7546	FOXP1-IT1
ENSG00000249753	1.11941	0.0115981	0.0223262	21.016	28.1214	49.2284	11.2651	16.8606	16.7311	32.7886	14.9523	AC084357.2
ENSG00000003147	1.1188	1.68812e-09	7.24834e-09	181.834	199.863	200.515	73.2232	80.9308	112.098	194.071	88.7507	ICA1
ENSG00000143850	1.11846	1.16601e-15	7.53384e-15	308.843	303.309	278.56	132.365	141.629	137.195	296.904	137.063	PLEKHA6
ENSG00000136810	1.11738	8.39615e-74	3.15252e-72	17287	18644.5	17698.2	8906	8533.7	7286.39	17876.6	8242.03	TXN
ENSG00000034693	1.11554	3.79129e-20	3.0854e-19	444.99	532.297	441.854	235.628	205.699	213.321	473.047	218.216	PEX3
ENSG00000266865	1.11468	0.00931135	0.0182811	30.1533	43.1864	32.4187	9.38759	26.9769	13.3849	35.2528	16.5831	AC138207.8
ENSG00000100427	1.11441	7.98336e-113	5.99505e-111	26025.1	25433.8	26205.1	11933.5	12811.8	11137.1	25888	11960.8	MLC1
ENSG00000149201	1.11439	2.35773e-08	9.28083e-08	149.853	169.733	162.093	83.5495	84.3029	56.0492	160.56	74.6339	CCDC81
ENSG00000257809	1.11362	0.0392116	0.0671776	15.5335	15.065	27.6159	8.44883	8.99231	9.2021	19.4048	8.88108	AC034102.5
ENSG00000164855	1.11361	0.000170547	0.000445516	67.6166	63.2731	56.4325	25.3465	31.4731	30.116	62.4407	28.9785	TMEM184A
ENSG00000244476	1.11347	0.0927723	0.142439	12.7923	15.065	15.609	6.57131	1.12404	11.7118	14.4888	6.46904	ERVFRD-1
ENSG00000164300	1.11341	6.88132e-54	1.66302e-52	1555.18	1619.99	1510.47	770.721	700.276	695.177	1561.88	722.058	SERINC5
ENSG00000273802	1.11241	0.00034889	0.000872201	47.5143	74.3208	64.8373	23.469	33.7212	29.2794	62.2242	28.8232	HIST1H2BG
ENSG00000210140	1.11216	1.91896e-05	5.63072e-05	12034.8	13925.1	11757.2	6604.17	7017.37	3828.07	12572.4	5816.54	MT-TC
ENSG00000105559	1.11162	0.00783902	0.0155934	31.0671	24.104	48.0277	17.8364	13.4885	15.8945	34.3996	15.7398	PLEKHA4
ENSG00000232684	1.11064	2.09631e-05	6.12032e-05	70.3578	97.4205	115.266	39.4279	50.5817	40.9912	94.3482	43.6669	ATP11A-AS1
ENSG00000170161	1.11033	0.000386464	0.000958598	60.3067	59.2558	49.2284	29.1015	26.9769	22.587	56.2636	26.2218	AL512625.1
ENSG00000166347	1.10899	2.4176e-46	4.82886e-45	1347.76	1344.8	1293.14	611.132	671.051	571.367	1328.57	617.85	CYB5A
ENSG00000132004	1.10843	1.09768e-52	2.59192e-51	1511.32	1437.2	1448.03	659.009	726.129	658.368	1465.52	681.169	FBXW9
ENSG00000118965	1.10792	5.037e-55	1.25366e-53	1539.65	1546.68	1601.72	760.395	735.121	680.955	1562.68	725.49	WDR35
ENSG00000269161	1.10786	1.65715e-05	4.90815e-05	91.3737	103.446	73.2422	43.1829	34.8452	46.0105	89.3541	41.3462	AC010618.2
ENSG00000065675	1.1069	5.72991e-07	1.98645e-06	111.476	123.533	104.46	55.3868	49.4577	52.7029	113.156	52.5158	PRKCQ
ENSG00000186446	1.10569	0.000894277	0.00209327	46.6006	51.2211	52.8304	28.1628	23.6048	18.4042	50.2174	23.3906	ZNF501
ENSG00000131797	1.10558	3.59427e-07	1.27048e-06	126.096	114.494	122.471	64.7743	47.2096	56.0492	121.02	56.011	CLUHP3
ENSG00000106789	1.10536	1.75758e-132	1.69903e-130	11345.9	11874.3	11300.9	5285.21	5574.11	5193.33	11507	5350.88	CORO2A
ENSG00000232300	1.1052	1.94226e-08	7.69909e-08	156.249	154.668	174.1	61.0193	71.9385	91.1844	161.672	74.7141	FAM215B
ENSG00000240751	1.10413	0.063254	0.101996	21.016	13.0564	14.4083	11.2651	4.49615	6.69244	16.1602	7.48456	AC026348.1
ENSG00000168461	1.10411	8.84446e-58	2.35185e-56	1959.97	2205.52	2168.45	1017.61	999.27	930.249	2111.31	982.378	RAB31
ENSG00000130270	1.10394	6.99157e-44	1.29314e-42	1084.61	1051.54	1053.01	474.073	501.321	508.625	1063.05	494.673	ATP8B3
ENSG00000226253	1.10386	8.18833e-05	0.000222956	68.5303	79.3425	68.4394	38.4891	35.9692	26.7697	72.1041	33.7427	MRPL35P3
ENSG00000279494	1.10325	0.0279612	0.0496536	31.0671	16.0694	21.6124	8.44883	10.1163	13.3849	22.9163	10.65	AL117328.2
ENSG00000166492	1.10283	3.74218e-05	0.000106053	72.1852	87.3771	78.0449	33.7953	32.5971	43.5008	79.2024	36.6311	FAM86GP
ENSG00000220925	1.10226	0.0849044	0.131781	12.7923	6.02601	38.4221	7.51007	12.3644	6.69244	19.0802	8.85564	IGBP1-AS2
ENSG00000150681	1.10064	2.99176e-18	2.21903e-17	440.421	439.899	485.079	249.71	183.218	201.61	455.133	211.513	RGS18
ENSG00000242715	1.09979	1.74218e-18	1.30772e-17	413.009	364.574	368.612	179.303	179.846	176.513	382.065	178.554	CCDC169
ENSG00000252474	1.09897	0.0681289	0.108893	18.2747	19.0824	10.8062	3.75503	7.86827	10.8752	16.0544	7.4995	RNU6-539P
ENSG00000139974	1.09795	3.07902e-14	1.82622e-13	308.843	349.509	273.758	156.773	134.885	143.887	310.703	145.182	SLC38A6
ENSG00000143079	1.09724	0.0587377	0.0957812	32.8945	24.104	12.0069	2.81628	10.1163	19.2408	23.0018	10.7245	CTTNBP2NL
ENSG00000271127	1.09712	0.0650803	0.104555	11.8786	15.065	20.4118	4.69379	8.99231	8.36555	15.7851	7.35055	AP000526.1
ENSG00000131484	1.09709	0.0252986	0.0454233	16.4473	35.1517	26.4152	13.1426	6.74423	15.8945	26.0047	11.9271	AC091132.1
ENSG00000120885	1.09679	0.0265779	0.0474476	34.722	30.13	30.0173	10.3263	4.49615	28.4429	31.6231	14.4218	CLU
ENSG00000079257	1.09645	2.6109e-07	9.34975e-07	146.198	180.78	144.083	81.672	88.799	51.8664	157.02	74.1125	LXN
ENSG00000236549	1.09614	0.0508419	0.0843924	15.5335	16.0694	20.4118	7.51007	11.2404	5.85588	17.3382	8.20211	RPS27AP7
ENSG00000198018	1.09603	3.76028e-16	2.49786e-15	477.885	553.389	426.245	255.342	243.916	185.715	485.84	228.325	ENTPD7
ENSG00000157554	1.09538	3.62378e-05	0.000102981	79.4951	81.3511	70.8408	32.8566	38.2173	37.645	77.229	36.2396	ERG
ENSG00000173320	1.09466	6.01919e-18	4.39373e-17	387.425	432.868	357.806	176.487	187.714	188.225	392.7	184.142	STOX2
ENSG00000181004	1.09447	0.000172088	0.000449166	67.6166	84.3641	54.0311	31.9178	30.349	34.2987	68.6706	32.1885	BBS12
ENSG00000163959	1.09396	8.26623e-08	3.09908e-07	157.163	126.546	145.284	74.1619	70.8144	56.8857	142.998	67.2874	SLC51A
ENSG00000210196	1.09222	1.04921e-78	4.42361e-77	4420.66	4995.56	4478.58	2224.86	2092.96	2196.79	4631.6	2171.54	MT-TP
ENSG00000158482	1.09181	0.0773383	0.121515	10.9648	19.0824	14.4083	10.3263	4.49615	5.85588	14.8185	6.89279	SNX29P1
ENSG00000135622	1.09166	0.0931994	0.142982	15.5335	21.091	6.00346	4.69379	8.99231	6.69244	14.2093	6.79285	SEMA4F
ENSG00000135541	1.0911	3.85462e-39	6.29732e-38	1357.81	1298.6	1175.48	565.133	582.252	650.839	1277.3	599.408	AHI1
ENSG00000237903	1.09045	0.000281357	0.000711403	67.6166	62.2688	81.647	35.6728	20.2327	41.8277	70.5108	32.5777	AC004000.1
ENSG00000198300	1.09016	1.07051e-11	5.42919e-11	203.763	233.006	246.142	109.835	105.66	104.569	227.637	106.688	PEG3
ENSG00000235299	1.08924	0.00923223	0.0181318	36.5495	27.117	39.6228	16.8977	8.99231	21.7504	34.4298	15.8801	MRPL53P1
ENSG00000144407	1.08908	5.9801e-11	2.86276e-10	208.332	250.079	199.315	106.08	107.908	96.2038	219.242	103.397	PTH2R
ENSG00000172671	1.0888	2.66294e-07	9.52638e-07	129.751	131.568	135.678	59.1418	50.5817	75.2899	132.332	61.6711	ZFAND4
ENSG00000270190	1.08808	0.0606896	0.0984686	20.1022	21.091	12.0069	4.69379	6.74423	13.3849	17.7334	8.2743	AC068491.3
ENSG00000281691	1.08798	2.25602e-05	6.56035e-05	79.4951	87.3771	91.2526	38.4891	49.4577	34.2987	86.0416	40.7485	RBM5-AS1
ENSG00000266696	1.08794	4.97445e-07	1.73382e-06	130.664	121.525	109.263	56.3255	50.5817	62.7416	120.484	56.5496	AC044840.1
ENSG00000149054	1.08686	5.82455e-16	3.83995e-15	343.565	341.474	327.789	153.018	143.877	178.186	337.609	158.36	ZNF215
ENSG00000204860	1.08622	3.8757e-34	5.33962e-33	1072.73	1048.53	964.155	431.829	521.554	502.769	1028.47	485.384	FAM201A
ENSG00000172339	1.08615	2.04875e-17	1.44953e-16	386.511	471.033	422.643	197.139	179.846	223.36	426.729	200.115	ALG14
ENSG00000277566	1.0858	0.000162375	0.000425502	58.4792	66.2861	73.2422	30.0403	29.225	33.4622	66.0025	30.9092	AC089999.2
ENSG00000172830	1.08487	1.37823e-13	7.89099e-13	284.172	296.279	331.391	158.65	150.621	121.3	303.947	143.524	SSH3
ENSG00000151914	1.08448	3.21591e-47	6.58885e-46	1519.54	1402.05	1514.07	698.436	647.446	741.187	1478.56	695.69	DST
ENSG00000257159	1.08445	0.0325433	0.0569468	20.1022	45.1951	14.4083	11.2651	16.8606	10.0387	26.5685	12.7214	AC084033.1
ENSG00000105607	1.0844	1.77839e-75	7.05589e-74	2791.47	2759.91	2763.99	1227.9	1366.83	1329.29	2771.79	1308	GCDH
ENSG00000203799	1.08302	0.000608743	0.00146368	82.2363	69.2991	55.2318	19.7139	32.5971	45.1739	68.9224	32.495	CCDC162P
ENSG00000177700	1.08289	3.65353e-45	7.02481e-44	1937.12	2039.8	1953.53	950.963	1035.24	820.66	1976.82	935.621	POLR2L
ENSG00000278231	1.08266	0.0206716	0.037814	28.3259	21.091	26.4152	12.2039	15.7365	8.36555	25.2774	12.102	AL133342.1
ENSG00000155974	1.08165	0.00690298	0.0138989	38.377	27.117	60.0346	18.7752	13.4885	25.9332	41.8429	19.3989	GRIP1
ENSG00000125148	1.08111	3.15755e-30	3.81809e-29	1059.02	1004.33	966.557	496.603	531.67	409.912	1009.97	479.395	MT2A
ENSG00000213976	1.08058	4.06091e-06	1.28954e-05	95.0287	99.4292	102.059	51.6317	44.9615	43.5008	98.8389	46.698	AC010615.1
ENSG00000172428	1.08023	5.33349e-50	1.17384e-48	2356.53	2560.05	2565.88	1257	1240.94	1044.86	2494.15	1180.93	COPS9
ENSG00000173436	1.08009	1.58215e-59	4.42219e-58	1854.89	1889.15	1954.73	927.494	840.781	921.883	1899.59	896.719	MINOS1
ENSG00000082074	1.07989	8.71688e-96	4.98429e-94	6184.17	6470.93	5823.35	2883.87	3005.68	2858.51	6159.49	2916.02	FYB1
ENSG00000168890	1.07965	6.82959e-09	2.80642e-08	200.108	179.776	188.509	110.774	88.799	70.2706	189.464	89.9477	TMEM150A
ENSG00000252821	1.0796	0.107585	0.162025	12.7923	13.0564	16.8097	2.81628	3.37212	13.3849	14.2195	6.52442	RNU6-388P
ENSG00000280103	1.07952	0.00669602	0.0135148	35.6357	43.1864	33.6194	26.2852	13.4885	13.3849	37.4805	17.7195	AC007792.1
ENSG00000199331	1.07914	3.21373e-07	1.14151e-06	127.923	150.65	122.471	75.1007	55.0779	59.3954	133.681	63.1913	RF00019
ENSG00000279789	1.07869	2.10092e-17	1.48464e-16	347.22	347.5	353.003	162.405	165.234	168.147	349.241	165.262	AC120114.4
ENSG00000241180	1.07848	0.00633339	0.0128482	28.3259	45.1951	34.8201	19.7139	14.6125	16.7311	36.1137	17.0192	AL645608.5
ENSG00000249020	1.07653	0.064215	0.103345	14.6198	21.091	13.2076	8.44883	10.1163	5.01933	16.3061	7.8615	SNORA58
ENSG00000025434	1.07589	2.90205e-13	1.62435e-12	275.949	349.509	380.619	144.569	168.606	163.128	335.359	158.768	NR1H3
ENSG00000172301	1.07526	1.04955e-63	3.26762e-62	2573.08	2780	2664.33	1284.22	1346.6	1179.54	2672.47	1270.12	COPRS
ENSG00000198440	1.07495	2.4704e-12	1.30454e-11	270.466	360.556	295.37	151.14	164.11	126.32	308.798	147.19	ZNF583
ENSG00000119326	1.07494	3.34178e-29	3.90068e-28	945.718	972.196	932.937	491.91	483.337	382.305	950.284	452.517	CTNNAL1
ENSG00000264365	1.07439	0.00230997	0.00505599	49.3418	43.1864	57.6332	16.8977	19.1087	34.2987	50.0538	23.435	AC023983.1
ENSG00000276445	1.07383	0.00118234	0.00272166	55.738	67.2904	44.4256	33.7953	28.101	18.4042	55.818	26.7668	AC005393.1
ENSG00000125995	1.07319	3.48498e-63	1.07353e-61	3921.76	3829.53	3838.61	1931.97	1946.83	1637.14	3863.3	1838.65	ROMO1
ENSG00000262265	1.07312	2.58546e-05	7.46744e-05	82.2363	79.3425	99.6574	39.4279	48.3337	36.8084	87.0787	41.5233	AC002558.3
ENSG00000223573	1.0731	0.000413523	0.00102195	63.0479	70.3034	69.6401	30.0403	46.0856	21.7504	67.6638	32.6254	TINCR
ENSG00000151366	1.0711	1.61163e-75	6.40881e-74	3764.6	4206.15	3952.68	1983.6	1856.91	1833.73	3974.48	1891.41	NDUFC2
ENSG00000154723	1.07094	5.06576e-56	1.28086e-54	6525.91	6802.36	6477.73	3299.74	3419.32	2717.97	6602	3145.68	ATP5PF
ENSG00000231468	1.06966	0.000192465	0.000499415	67.6166	75.3251	56.4325	32.8566	31.4731	30.9525	66.4581	31.7607	PRDX3P2
ENSG00000173890	1.06912	1.59961e-64	5.03388e-63	2367.49	2517.87	2630.72	1213.81	1225.2	1143.57	2505.36	1194.2	GPR160
ENSG00000224837	1.0689	0.0734702	0.11623	21.016	10.0433	18.0104	5.63255	12.3644	5.85588	16.3566	7.95095	GCSHP5
ENSG00000165118	1.06876	0.101852	0.154522	6.39616	16.0694	22.8131	7.51007	3.37212	10.0387	15.0929	6.97361	C9orf64
ENSG00000118640	1.06848	4.23888e-122	3.61794e-120	29426.9	30953.6	29715.9	14912.2	14547.3	13506.2	30032.1	14321.9	VAMP8
ENSG00000259699	1.06845	0.00402662	0.00847922	38.377	43.1864	60.0346	26.2852	29.225	12.5483	47.1993	22.6862	HMGB1P8
ENSG00000064115	1.06828	2.67481e-81	1.18484e-79	3079.29	3341.42	3243.07	1550.83	1543.3	1514.16	3221.26	1536.1	TM7SF3
ENSG00000138336	1.06813	3.82289e-07	1.34939e-06	137.974	118.512	145.284	74.1619	52.8298	63.5781	133.923	63.5233	TET1
ENSG00000186136	1.06779	0.111935	0.167854	18.2747	7.03034	15.609	9.38759	2.24808	7.52899	13.638	6.38822	TAS2R42
ENSG00000132763	1.0674	3.86765e-32	4.99058e-31	848.862	862.724	924.532	384.891	454.112	419.95	878.706	419.651	MMACHC
ENSG00000185088	1.06734	8.58089e-37	1.29543e-35	2436.94	2510.84	2256.1	1331.16	1113.92	995.5	2401.29	1146.86	RPS27L
ENSG00000272047	1.06706	7.82958e-37	1.18507e-35	1177.81	1321.7	1231.91	656.192	574.384	550.453	1243.81	593.676	GTF2H5
ENSG00000236986	1.06704	0.000114352	0.000305703	84.9776	71.3078	64.8373	32.8566	31.4731	40.9912	73.7076	35.1069	AL157938.2
ENSG00000167107	1.06688	0.0807006	0.12605	13.7061	27.117	9.60553	11.2651	8.99231	4.18277	16.8095	8.14673	ACSF2
ENSG00000258301	1.06678	1.07623e-05	3.25904e-05	119.7	93.4031	103.259	64.7743	42.7135	43.5008	105.454	50.3295	VASH1-AS1
ENSG00000109534	1.06673	1.19049e-93	6.37003e-92	4526.65	4623.96	4814.77	2314.98	2195.25	2154.96	4655.13	2221.73	GAR1
ENSG00000267220	1.06656	0.0883499	0.136367	13.7061	13.0564	14.4083	5.63255	4.49615	9.2021	13.7236	6.4436	AC011447.2
ENSG00000152689	1.06499	2.40177e-05	6.95527e-05	112.39	109.472	88.8512	42.2441	38.2173	66.9244	103.571	49.1286	RASGRP3
ENSG00000165434	1.06454	1.3982e-10	6.53076e-10	193.712	203.88	199.315	92.9371	100.039	92.8576	198.969	95.278	PGM2L1
ENSG00000201451	1.06275	0.0442101	0.0747746	18.2747	25.1084	22.8131	7.51007	19.1087	5.85588	22.0654	10.8249	RF00019
ENSG00000267673	1.0627	5.28185e-10	2.35877e-09	219.297	197.854	188.509	99.5084	107.908	84.492	201.886	97.3027	FDX2
ENSG00000224877	1.06246	7.53993e-94	4.05927e-92	4210.5	4194.1	4484.58	2076.53	2072.73	2021.12	4296.4	2056.79	NDUFAF8
ENSG00000181322	1.06182	1.1845e-06	3.97034e-06	155.335	166.72	177.702	91.9983	100.039	49.3567	166.586	80.4648	NME9
ENSG00000207162	1.0618	0.0147732	0.0278634	31.0671	29.1257	28.8166	8.44883	15.7365	18.4042	29.6698	14.1965	RNU6-549P
ENSG00000136895	1.05914	0.000543631	0.00131635	63.0479	53.2297	62.436	30.979	21.3567	32.6256	59.5712	28.3205	GARNL3
ENSG00000090266	1.059	6.03744e-75	2.35272e-73	3672.31	3673.86	3908.25	1849.35	1872.65	1683.15	3751.47	1801.72	NDUFB2
ENSG00000106853	1.05892	9.76612e-18	7.02911e-17	455.041	458.981	493.484	229.057	259.653	189.898	469.169	226.203	PTGR1
ENSG00000228655	1.05885	3.08096e-13	1.72173e-12	280.517	319.378	326.588	142.691	129.264	169.821	308.828	147.259	AC096558.1
ENSG00000110002	1.05871	0.00166186	0.00373177	46.6006	64.2774	40.8235	21.5914	23.6048	27.6063	50.5672	24.2675	VWA5A
ENSG00000159228	1.05861	3.28292e-40	5.50731e-39	1179.63	1250.4	1357.98	600.806	633.958	583.915	1262.67	606.226	CBR1
ENSG00000123836	1.05835	0.000991017	0.00230368	67.6166	55.2384	57.6332	24.4077	20.2327	40.9912	60.1627	28.5439	PFKFB2
ENSG00000198821	1.05686	0.00652701	0.0132057	43.8594	30.13	39.6228	22.5302	12.3644	19.2408	37.8707	18.0451	CD247
ENSG00000163564	1.05648	0.0155208	0.0291256	29.2396	34.1474	31.218	12.2039	8.99231	23.4235	31.535	14.8732	PYHIN1
ENSG00000252202	1.05647	0.00325389	0.00695326	42.9456	58.2514	39.6228	30.0403	14.6125	22.587	46.94	22.4132	RF00019
ENSG00000171960	1.05554	7.8207e-77	3.20466e-75	10878	11294.7	10491.6	5301.17	5647.17	4778.4	10888.1	5242.25	PPIH
ENSG00000265443	1.05374	0.000279154	0.000706548	88.6325	94.4075	61.2353	25.3465	51.7058	41.8277	81.4251	39.6267	AC127024.3
ENSG00000156398	1.05363	7.62799e-49	1.64368e-47	1502.18	1478.38	1499.66	691.865	775.587	695.177	1493.41	720.876	SFXN2
ENSG00000266721	1.05336	0.000520448	0.00126511	52.9968	85.3685	60.0346	37.5503	31.4731	26.7697	66.1333	31.9311	MIR5695
ENSG00000153814	1.05223	1.06356e-14	6.49762e-14	321.635	304.313	291.768	146.446	143.877	152.253	305.906	147.525	JAZF1
ENSG00000166136	1.05203	1.23471e-53	2.97571e-52	3972.93	4173.01	3983.89	2062.45	2089.59	1705.73	4043.28	1952.59	NDUFB8
ENSG00000272440	1.05149	7.97639e-06	2.44461e-05	91.3737	116.503	108.062	41.3054	53.9538	56.8857	105.313	50.715	AC080013.6
ENSG00000178226	1.05145	3.17114e-09	1.33346e-08	178.179	182.789	180.104	84.4883	76.4346	98.7134	180.357	86.5454	PRSS36
ENSG00000198553	1.0514	1.73549e-06	5.72942e-06	125.182	158.685	163.294	48.8154	87.675	79.4727	149.054	71.9877	KCNRG
ENSG00000204131	1.05061	1.66802e-05	4.93912e-05	83.1501	92.3988	116.467	46.9379	42.7135	50.1933	97.3387	46.6149	NHSL2
ENSG00000164953	1.05015	3.61637e-09	1.51522e-08	195.54	172.746	168.097	79.7945	86.551	92.8576	178.794	86.401	TMEM67
ENSG00000167637	1.04996	2.18558e-18	1.63284e-17	437.68	437.89	513.896	203.711	228.18	237.581	463.155	223.157	ZNF283
ENSG00000249825	1.04945	0.0938923	0.143881	12.7923	12.052	20.4118	6.57131	12.3644	3.34622	15.0854	7.42732	AC012636.1
ENSG00000167397	1.04909	1.69913e-74	6.50539e-73	2531.97	2491.75	2540.66	1251.37	1216.21	1188.74	2521.46	1218.77	VKORC1
ENSG00000259196	1.04871	0.116627	0.174025	13.7061	9.03901	20.4118	9.38759	10.1163	1.67311	14.3856	7.05901	HMBOX1-IT1
ENSG00000258284	1.04811	0.00891311	0.0175445	38.377	36.1561	28.8166	12.2039	16.8606	20.9139	34.4499	16.6594	POLR2KP1
ENSG00000242779	1.04805	0.0161618	0.0302247	25.5846	41.1777	31.218	24.4077	10.1163	12.5483	32.6601	15.6908	ZNF702P
ENSG00000132010	1.04793	2.77226e-06	8.94124e-06	111.476	121.525	127.273	56.3255	44.9615	71.1071	120.091	57.4647	ZNF20
ENSG00000244671	1.04728	0.0191496	0.0352764	31.9808	32.1387	27.6159	6.57131	16.8606	20.9139	30.5785	14.7819	RN7SL280P
ENSG00000123700	1.0467	3.67791e-05	0.000104366	105.994	99.4292	82.8477	32.8566	52.8298	54.376	96.0901	46.6875	KCNJ2
ENSG00000199023	1.04667	0.0128243	0.0244776	35.6357	58.2514	26.4152	24.4077	24.7288	10.0387	40.1008	19.7251	MIR339
ENSG00000267734	1.0462	0.000679022	0.00162174	57.5654	53.2297	56.4325	30.0403	25.8529	25.0966	55.7426	26.9966	AL121989.1
ENSG00000238741	1.04611	0.0248574	0.044732	26.4984	24.104	25.2145	15.0201	14.6125	7.52899	25.2723	12.3872	SCARNA7
ENSG00000125445	1.04594	1.26426e-104	8.44301e-103	5070.33	5299.88	5076.52	2481.14	2544.82	2458.63	5148.91	2494.87	MRPS7
ENSG00000242683	1.04526	0.0571769	0.0935326	10.9648	34.1474	19.2111	14.0814	6.74423	10.0387	21.4411	10.2881	RPL12P21
ENSG00000267710	1.04507	3.72454e-05	0.000105587	93.2012	96.4161	114.066	46.9379	33.7212	64.4147	101.228	48.3579	EDDM13
ENSG00000277589	1.045	0.0358829	0.0620032	19.1885	20.0867	25.2145	11.2651	7.86827	11.7118	21.4966	10.2817	AC244093.4
ENSG00000271978	1.04486	0.0678834	0.10855	15.5335	30.13	10.8062	13.1426	6.74423	7.52899	18.8233	9.13861	AL359643.2
ENSG00000099290	1.0448	6.39538e-43	1.1548e-41	1688.59	1577.81	1619.73	827.046	700.276	835.718	1628.71	787.68	WASHC2A
ENSG00000279202	1.044	0.0940042	0.143989	15.5335	11.0477	14.4083	4.69379	6.74423	8.36555	13.6632	6.60119	AC130448.1
ENSG00000164096	1.04394	1.38957e-58	3.78124e-57	2082.41	2154.3	2160.04	1027.94	1103.81	975.423	2132.25	1035.72	C4orf3
ENSG00000229083	1.0439	0.0571739	0.0935326	11.8786	20.0867	26.4152	11.2651	11.2404	5.85588	19.4602	9.45379	PSMA6P2
ENSG00000241438	1.04341	0.0961539	0.146884	15.5335	10.0433	16.8097	5.63255	4.49615	10.0387	14.1289	6.72245	TDGF1P6
ENSG00000150456	1.0429	3.3357e-27	3.62514e-26	1192.43	1327.73	1217.5	705.946	594.616	515.318	1245.89	605.293	EEF1AKMT1
ENSG00000207023	1.04237	0.114733	0.171507	16.4473	18.078	8.40484	13.1426	4.49615	3.34622	14.31	6.995	RNU6-975P
ENSG00000244710	1.0419	0.058348	0.0952346	22.8434	23.0997	18.0104	12.2039	2.24808	15.8945	21.3178	10.1155	RN7SL47P
ENSG00000182670	1.04182	3.17759e-104	2.09016e-102	10341.7	10903.1	10335.6	5361.25	4862.59	5110.51	10526.8	5111.45	TTC3
ENSG00000233665	1.04049	0.0116156	0.022351	38.377	32.1387	26.4152	12.2039	15.7365	19.2408	32.3103	15.7271	AC060234.2
ENSG00000147394	1.0399	0.0869909	0.134524	16.4473	18.078	9.60553	6.57131	5.62019	9.2021	14.7103	7.1312	ZNF185
ENSG00000271590	1.03953	0.0102415	0.0199415	40.2044	35.1517	32.4187	9.38759	22.4808	20.9139	35.9249	17.5941	AC108463.3
ENSG00000248394	1.03882	0.000430122	0.00106058	90.46	86.3728	91.2526	22.5302	42.7135	64.4147	89.3618	43.2195	FOSL1P1
ENSG00000107798	1.03817	5.53699e-23	5.11244e-22	602.153	605.614	582.335	325.749	273.141	272.717	596.701	290.536	LIPA
ENSG00000145220	1.03753	5.85786e-131	5.57038e-129	11730.6	12134.4	11566.3	5855.04	5594.34	5808.2	11810.4	5752.53	LYAR
ENSG00000131016	1.03704	0.110451	0.165842	6.39616	25.1084	14.4083	6.57131	4.49615	10.8752	15.3043	7.31422	AKAP12
ENSG00000231697	1.03678	0.0410968	0.0700578	22.8434	14.0607	27.6159	9.38759	10.1163	11.7118	21.5067	10.4052	NANOGP5
ENSG00000173085	1.03617	1.76499e-35	2.56922e-34	1008.77	1059.57	1045.8	545.419	504.693	469.307	1038.05	506.473	COQ2
ENSG00000187514	1.03615	7.82864e-149	9.01169e-147	205128	220279	217173	106748	103390	103197	214193	104445	PTMA
ENSG00000207189	1.0359	0.0022699	0.00497513	36.5495	63.2731	52.8304	21.5914	25.8529	26.7697	50.8843	24.738	RF00019
ENSG00000156313	1.03579	1.11572e-50	2.5028e-49	1448.27	1488.42	1532.08	738.803	728.377	711.908	1489.59	726.363	RPGR
ENSG00000135436	1.03551	0.0253948	0.0455726	42.0319	31.1344	16.8097	9.38759	14.6125	20.0773	29.992	14.6925	FAM186B
ENSG00000240240	1.03522	0.00182224	0.00405852	52.9968	51.2211	43.2249	23.469	29.225	20.0773	49.1476	24.2571	BX664727.3
ENSG00000162174	1.03521	8.25625e-63	2.49498e-61	2182	2145.26	2310.13	1062.67	1110.55	1065.77	2212.46	1079.67	ASRGL1
ENSG00000230637	1.03472	0.00478415	0.00992509	63.0479	45.1951	31.218	16.8977	25.8529	25.9332	46.487	22.8946	AL022324.1
ENSG00000161133	1.03436	0.0565245	0.0926125	21.9297	21.091	15.609	7.51007	5.62019	15.058	19.5432	9.39608	USP41
ENSG00000233250	1.03434	0.0926168	0.142239	15.5335	9.03901	22.8131	3.75503	10.1163	9.2021	15.7952	7.69116	AC233728.1
ENSG00000140876	1.03416	9.0567e-10	3.95965e-09	179.092	222.962	220.927	98.5697	106.784	98.7134	207.661	101.356	NUDT7
ENSG00000278619	1.03409	1.13735e-47	2.37756e-46	1544.22	1522.57	1593.32	765.088	804.812	709.398	1553.37	759.766	MRM1
ENSG00000085719	1.03378	2.55939e-18	1.90398e-17	439.508	473.042	414.239	217.792	198.955	230.052	442.263	215.6	CPNE3
ENSG00000210164	1.03267	0.025015	0.044974	149.853	165.715	134.477	94.8146	93.2952	32.6256	150.015	73.5785	MT-TG
ENSG00000198417	1.03232	0.05242	0.0866222	18.2747	29.1257	16.8097	11.2651	4.49615	15.058	21.4034	10.2731	MT1F
ENSG00000280376	1.03218	0.0148362	0.0279699	28.3259	36.1561	25.2145	12.2039	16.8606	15.058	29.8988	14.7075	AC012186.3
ENSG00000274275	1.03132	0.036942	0.0636571	22.8434	27.117	16.8097	9.38759	14.6125	9.2021	22.2567	11.0674	AC009831.3
ENSG00000234506	1.0313	0.0466034	0.0782177	17.361	25.1084	24.0138	17.8364	7.86827	6.69244	22.1611	10.799	LINC01506
ENSG00000280063	1.02869	5.70253e-26	5.90049e-25	746.523	719.104	748.031	383.014	385.545	319.564	737.886	362.708	AC012676.5
ENSG00000124766	1.02833	2.25162e-94	1.22731e-92	3814.85	3907.87	3850.62	1895.35	1904.12	1875.56	3857.78	1891.68	SOX4
ENSG00000260891	1.02794	0.000266141	0.000676349	85.8913	67.2904	78.0449	26.2852	38.2173	48.5202	77.0756	37.6742	AC020978.3
ENSG00000133142	1.02697	1.63554e-07	5.9681e-07	127.923	158.685	156.09	74.1619	75.3106	67.7609	147.566	72.4111	TCEAL4
ENSG00000213024	1.02673	3.38911e-127	3.13752e-125	9475.45	9143.46	9220.11	4496.65	4504.02	4661.28	9279.68	4553.99	NUP62
ENSG00000203666	1.02586	1.08079e-09	4.69945e-09	201.936	186.806	207.72	97.6309	87.675	106.242	198.821	97.1828	EFCAB2
ENSG00000202347	1.02577	0.0107644	0.0208785	34.722	35.1517	31.218	15.0201	12.3644	21.7504	33.6972	16.3783	RNU1-16P
ENSG00000169020	1.02525	1.36941e-08	5.49555e-08	7231.32	7599.8	7085.28	3903.36	4153.32	2713.78	7305.47	3590.15	ATP5ME
ENSG00000237135	1.02475	0.000104402	0.000280473	77.6677	85.3685	76.8443	45.9992	41.5894	30.9525	79.9601	39.5137	DDX10P1
ENSG00000152818	1.02429	2.33258e-23	2.18603e-22	591.188	591.553	576.332	272.24	315.855	279.409	586.358	289.168	UTRN
ENSG00000204397	1.02329	6.01446e-10	2.66485e-09	213.814	243.049	196.913	119.222	103.412	99.55	217.926	107.395	CARD16
ENSG00000164070	1.02154	3.11188e-32	4.02726e-31	876.274	930.014	928.135	461.869	413.646	467.634	911.474	447.716	HSPA4L
ENSG00000279620	1.02102	0.0389806	0.0668146	20.1022	26.1127	20.4118	13.1426	6.74423	12.5483	22.2089	10.8117	AC099494.3
ENSG00000239207	1.02056	0.00398999	0.00841017	37.4632	58.2514	43.2249	25.3465	26.9769	16.7311	46.3132	23.0182	GAPDHP39
ENSG00000137714	1.02047	1.3151e-25	1.34171e-24	618.6	637.753	683.193	322.933	314.731	317.054	646.515	318.239	FDX1
ENSG00000267193	1.02036	0.11739	0.174985	7.3099	20.0867	14.4083	8.44883	3.37212	8.36555	13.935	6.72883	AC023421.2
ENSG00000150779	1.01985	1.46789e-69	5.09598e-68	3277.58	3397.66	3322.31	1729.19	1668.07	1536.75	3332.52	1644.67	TIMM8B
ENSG00000257303	1.01936	4.19774e-08	1.62029e-07	162.645	173.75	190.91	69.4681	92.1712	97.8769	175.768	86.5054	AC073896.2
ENSG00000142733	1.01799	0.0137871	0.0261527	43.8594	23.0997	62.436	20.6527	30.349	13.3849	43.1317	21.4622	MAP3K6
ENSG00000270739	1.01754	0.0742339	0.117279	14.6198	14.0607	25.2145	4.69379	8.99231	12.5483	17.965	8.74481	AC090953.1
ENSG00000115977	1.01749	3.51422e-54	8.57577e-53	2345.56	2715.72	2543.06	1228.84	1289.27	1238.94	2534.78	1252.35	AAK1
ENSG00000233844	1.01738	0.000515386	0.00125385	63.9616	64.2774	62.436	29.1015	25.8529	38.4815	63.5583	31.1453	KCNQ5-IT1
ENSG00000253475	1.01732	4.64482e-06	1.4646e-05	108.735	118.512	129.675	64.7743	66.3183	46.0105	118.974	59.0344	AC103769.1
ENSG00000155660	1.01714	1.19208e-126	1.09203e-124	9218.69	9444.76	9263.33	4526.69	4725.46	4550.86	9308.93	4601	PDIA4
ENSG00000189144	1.01706	5.81415e-08	2.21637e-07	190.971	189.819	157.291	89.1821	70.8144	104.569	179.36	88.1886	ZNF573
ENSG00000231758	1.01623	0.0691385	0.110255	17.361	33.1431	10.8062	5.63255	12.3644	12.5483	20.4368	10.1818	AC092652.1
ENSG00000253626	1.01609	9.05522e-05	0.00024511	84.0638	106.459	82.8477	56.3255	46.0856	33.4622	91.1237	45.2911	EIF5AL1
ENSG00000260229	1.01598	0.000773098	0.00182672	51.1693	77.3338	68.4394	37.5503	35.9692	24.2601	65.6475	32.5932	PPIAP51
ENSG00000273179	1.01571	0.000681656	0.00162758	55.738	66.2861	72.0415	23.469	32.5971	39.3181	64.6885	31.7947	AC092535.4
ENSG00000267554	1.01547	0.000415594	0.00102649	55.738	70.3034	79.2456	34.7341	28.101	37.645	68.429	33.4933	AC015911.8
ENSG00000241959	1.01542	0.0858823	0.133099	22.8434	13.0564	22.8131	1.87752	15.7365	11.7118	19.571	9.77527	RN7SL76P
ENSG00000279724	1.01516	0.0347649	0.0603094	14.6198	54.2341	31.218	10.3263	23.6048	15.8945	33.3573	16.6086	AC005086.2
ENSG00000244509	1.0151	4.18825e-37	6.41135e-36	1361.47	1452.27	1313.56	723.783	707.02	615.704	1375.76	682.169	APOBEC3C
ENSG00000261879	1.01477	0.00277453	0.00599555	57.5654	40.1734	45.6263	27.224	20.2327	23.4235	47.7884	23.6267	AC087500.1
ENSG00000227470	1.01387	0.0588777	0.0959827	21.9297	10.0433	39.6228	15.9589	8.99231	10.0387	23.8653	11.6633	AC073415.1
ENSG00000127903	1.01381	9.39684e-09	3.8272e-08	211.987	203.88	201.716	83.5495	129.264	95.3672	205.861	102.727	ZNF835
ENSG00000269404	1.01321	0.094832	0.14508	19.1885	13.0564	16.8097	2.81628	7.86827	13.3849	16.3515	8.02314	SPIB
ENSG00000169752	1.01305	0.000764524	0.00180842	56.6517	56.2428	70.8408	34.7341	23.6048	31.7891	61.2451	30.0426	NRG4
ENSG00000198134	1.01281	1.6787e-05	4.96823e-05	112.39	88.3815	94.8546	49.7542	49.4577	47.6836	98.5419	48.9652	AC007537.1
ENSG00000115526	1.01246	1.39594e-08	5.59945e-08	167.214	173.75	163.294	80.7332	82.0548	87.0017	168.086	83.2632	CHST10
ENSG00000139597	1.01229	2.31913e-35	3.35631e-34	1016.08	1040.49	978.564	527.582	500.197	478.509	1011.71	502.096	N4BP2L1
ENSG00000109452	1.01228	0.0136379	0.0259147	40.2044	39.1691	37.2214	9.38759	16.8606	30.9525	38.865	19.0669	INPP4B
ENSG00000248923	1.01145	0.032918	0.0575046	32.8945	15.065	39.6228	9.38759	13.4885	20.0773	29.1941	14.3178	MTND5P11
ENSG00000231312	1.01029	4.7535e-05	0.000132926	95.0287	107.464	110.464	35.6728	69.6904	51.0298	104.319	52.131	AC007388.1
ENSG00000240616	1.01014	0.000395167	0.000978967	65.7891	60.2601	93.6539	33.7953	42.7135	32.6256	73.2344	36.3781	RPS6P25
ENSG00000279066	1.01014	0.00546464	0.0112185	31.0671	64.2774	73.2422	17.8364	33.7212	31.7891	56.1956	27.7822	HEXDC-IT1
ENSG00000251229	1.00989	0.045844	0.0771327	35.6357	16.0694	28.8166	5.63255	22.4808	12.5483	26.8406	13.5539	AL645924.2
ENSG00000138413	1.00985	7.19963e-63	2.18701e-61	2385.77	2537.95	2389.38	1250.43	1211.71	1171.18	2437.7	1211.11	IDH1
ENSG00000232112	1.00968	5.00207e-18	3.67427e-17	12854.5	13506.3	13032.3	6921.47	7155.63	5491.14	13131	6522.75	TMA7
ENSG00000137124	1.00946	7.24373e-58	1.93798e-56	2327.29	2424.46	2214.08	1181.9	1180.24	1102.58	2321.94	1154.91	ALDH1B1
ENSG00000177685	1.00932	2.88725e-44	5.38574e-43	2016.62	1785.71	2006.36	895.576	1017.25	974.586	1936.23	962.472	CRACR2B
ENSG00000224429	1.00908	1.24503e-08	5.01478e-08	190.057	207.897	182.505	90.1208	82.0548	114.608	193.487	95.5945	LINC00539
ENSG00000231340	1.00876	0.0595385	0.0969065	19.1885	19.0824	15.609	9.38759	10.1163	7.52899	17.9599	9.01097	ACTG1P10
ENSG00000185896	1.00847	1.25275e-109	9.02031e-108	9724.9	9687.81	9792.84	4782.04	5082.9	4660.45	9735.19	4841.79	LAMP1
ENSG00000109854	1.00819	1.17209e-17	8.40153e-17	493.418	550.376	500.688	290.076	258.529	220.85	514.827	256.485	HTATIP2
ENSG00000146070	1.00779	0.078862	0.123554	18.2747	13.0564	16.8097	10.3263	7.86827	5.85588	16.0469	8.01683	PLA2G7
ENSG00000103494	1.00759	9.16166e-10	4.00353e-09	227.521	213.923	270.156	136.12	102.287	113.771	237.2	117.393	RPGRIP1L
ENSG00000234964	1.00721	0.0112827	0.021792	31.9808	39.1691	31.218	19.7139	19.1087	12.5483	34.1226	17.1236	FABP5P7
ENSG00000267549	1.00717	0.0213209	0.0389163	34.722	27.117	22.8131	12.2039	17.9846	12.5483	28.2174	14.2456	AC006116.8
ENSG00000214114	1.00708	2.0774e-64	6.52573e-63	2927.61	3048.16	2826.43	1535.81	1451.13	1395.37	2934.07	1460.77	MYCBP
ENSG00000262312	1.00705	0.0591854	0.0964125	16.4473	17.0737	22.8131	6.57131	12.3644	9.2021	18.778	9.37928	AC004494.1
ENSG00000110442	1.00623	4.54635e-48	9.63045e-47	2157.33	2228.62	2096.41	1125.57	1134.15	973.749	2160.79	1077.83	COMMD9
ENSG00000228444	1.00601	0.000418093	0.00103222	75.8402	82.3555	64.8373	29.1015	51.7058	31.7891	74.3443	37.5321	AL137244.1
ENSG00000164066	1.00565	2.14578e-17	1.51512e-16	475.143	505.18	439.453	226.241	214.691	264.351	473.259	235.094	INTU
ENSG00000100522	1.00445	4.86775e-20	3.93582e-19	713.629	743.208	740.827	436.523	309.111	347.17	732.554	364.268	GNPNAT1
ENSG00000226545	1.00347	0.0289268	0.0512331	42.9456	41.1777	30.0173	6.57131	14.6125	35.1353	38.0469	18.773	AL357552.1
ENSG00000283498	1.0034	2.36547e-29	2.77776e-28	1334.97	1525.58	1433.63	825.169	658.687	656.695	1431.39	713.517	MIR1244-2
ENSG00000122034	1.00295	2.01682e-112	1.50163e-110	17907.4	18882.5	17922.7	9209.22	9401.46	8697.66	18237.5	9102.78	GTF3A
ENSG00000228192	1.00253	0.000962271	0.00224193	55.738	65.2818	51.6297	30.0403	25.8529	30.116	57.5498	28.6697	AL512353.1
ENSG00000226853	1.0015	0.0361888	0.0624824	26.4984	19.0824	26.4152	11.2651	16.8606	8.36555	23.9987	12.1637	AC010894.2
ENSG00000100285	1.00013	8.78278e-59	2.40489e-57	2243.22	2118.14	2226.08	1118.06	1124.04	1054.06	2195.82	1098.72	NEFH
ENSG00000197744	1.00011	1.11248e-14	6.77987e-14	360.926	404.747	362.609	177.425	173.102	211.648	376.094	187.392	PTMAP2
ENSG00000140939	0.999132	0.0274177	0.0487677	24.6709	32.1387	24.0138	9.38759	12.3644	18.4042	26.9411	13.3854	NOL3
ENSG00000240207	0.997645	0.0358693	0.0619856	33.8083	34.1474	26.4152	12.2039	5.62019	28.4429	31.457	15.4223	AC080013.1
ENSG00000197647	0.997032	8.02603e-07	2.74226e-06	130.664	165.715	126.073	71.3457	67.4423	72.7802	140.817	70.5227	ZNF433
ENSG00000204642	0.996971	0.0336828	0.058659	24.6709	22.0954	24.0138	14.0814	12.3644	9.2021	23.5934	11.8826	HLA-F
ENSG00000100147	0.996769	3.3273e-06	1.06509e-05	125.182	126.546	156.09	83.5495	66.3183	54.376	135.939	68.0813	CCDC134
ENSG00000255348	0.99636	0.0635012	0.102356	22.8434	19.0824	14.4083	13.1426	6.74423	8.36555	18.778	9.41747	AP001775.2
ENSG00000117143	0.995754	1.26231e-45	2.47331e-44	1792.75	1991.6	1849.06	998.839	940.82	886.748	1877.8	942.136	UAP1
ENSG00000204778	0.995427	1.09449e-07	4.06673e-07	150.767	187.811	183.706	86.3658	102.287	74.4534	174.094	87.7022	CBWD4P
ENSG00000087842	0.995245	0.026236	0.0468994	34.722	48.2081	15.609	17.8364	12.3644	19.2408	32.8464	16.4805	PIR
ENSG00000269102	0.995116	0.00187507	0.00416716	49.3418	55.2384	51.6297	20.6527	30.349	27.6063	52.07	26.2027	AC010320.3
ENSG00000264743	0.994817	0.0161378	0.0301863	25.5846	37.1604	30.0173	15.0201	14.6125	16.7311	30.9208	15.4546	DPRXP4
ENSG00000279690	0.994564	0.0248718	0.0447487	29.2396	23.0997	28.8166	10.3263	13.4885	16.7311	27.052	13.5153	AP000280.1
ENSG00000178449	0.994563	4.06792e-58	1.09502e-56	2256.93	2372.24	2335.34	1219.45	1172.37	1105.09	2321.5	1165.64	COX14
ENSG00000277634	0.994095	0.0601366	0.09768	29.2396	17.0737	26.4152	9.38759	4.49615	21.7504	24.2428	11.8781	RF00019
ENSG00000075239	0.993623	3.45073e-76	1.3848e-74	4856.51	5226.56	5221.81	2695.18	2461.64	2524.72	5101.63	2560.51	ACAT1
ENSG00000225195	0.993573	0.00452144	0.00942928	35.6357	54.2341	52.8304	25.3465	16.8606	28.4429	47.5668	23.55	AC078962.1
ENSG00000243094	0.993501	0.00759177	0.0151515	34.722	44.1907	36.0207	16.8977	17.9846	22.587	38.3112	19.1564	AC079203.1
ENSG00000226205	0.992601	0.0663334	0.106334	14.6198	19.0824	22.8131	9.38759	13.4885	5.85588	18.8384	9.57731	AC007790.1
ENSG00000261126	0.992568	1.63347e-05	4.84339e-05	110.562	89.3858	120.069	59.1418	48.3337	52.7029	106.672	53.3928	RBFADN
ENSG00000156587	0.992255	1.20183e-19	9.55835e-19	568.345	515.224	553.519	296.648	282.134	245.947	545.696	274.909	UBE2L6
ENSG00000232768	0.991992	0.139035	0.202843	9.13737	14.0607	19.2111	2.81628	4.49615	13.3849	14.1364	6.8991	AL356320.1
ENSG00000136153	0.991351	3.36791e-14	1.99015e-13	387.425	375.621	350.602	167.099	178.722	213.321	371.216	186.381	LMO7
ENSG00000072210	0.991316	2.36544e-38	3.75231e-37	1217.1	1304.63	1171.87	616.764	637.33	606.502	1231.2	620.199	ALDH3A2
ENSG00000152518	0.990792	7.12092e-133	6.92193e-131	15411.1	15554.1	15323.2	7906.23	7879.51	7512.26	15429.5	7766	ZFP36L2
ENSG00000058866	0.990461	1.6047e-38	2.56649e-37	1167.76	1168.04	1113.04	578.275	600.237	560.492	1149.61	579.668	DGKG
ENSG00000150773	0.989977	0.0178004	0.032986	23.7572	36.1561	31.218	15.0201	15.7365	15.058	30.3771	15.2716	PIH1D2
ENSG00000256061	0.989899	0.0189222	0.0348947	33.8083	35.1517	37.2214	8.44883	16.8606	27.6063	35.3938	17.6386	DNAAF4
ENSG00000101342	0.989827	0.0109592	0.0212327	30.1533	40.1734	34.8201	16.8977	21.3567	15.058	35.0489	17.7708	TLDC2
ENSG00000279573	0.989511	7.79048e-10	3.41886e-09	212.901	220.954	200.515	105.141	100.039	113.771	211.457	106.317	AC134407.2
ENSG00000160818	0.988434	5.19518e-115	4.04e-113	10049.3	10582.7	10364.4	5214.8	5327.94	5083.74	10332.1	5208.83	GPATCH4
ENSG00000259767	0.985779	0.0164712	0.0307535	28.3259	29.1257	34.8201	14.0814	14.6125	17.5676	30.7572	15.4205	AC022558.1
ENSG00000123213	0.985535	1.59595e-31	2.01183e-30	1218.93	1364.89	1384.4	712.518	696.904	596.463	1322.74	668.628	NLN
ENSG00000085117	0.985381	4.27584e-66	1.38034e-64	4263.5	3979.17	4114.77	2066.21	2224.47	1959.21	4119.15	2083.3	CD82
ENSG00000196220	0.985329	0.0260452	0.0465822	24.6709	32.1387	30.0173	13.1426	8.99231	20.9139	28.9423	14.3496	SRGAP3
ENSG00000259512	0.984922	0.00696661	0.0140157	29.2396	46.1994	54.0311	22.5302	22.4808	20.0773	43.1567	21.6961	HNRNPA1P5
ENSG00000164970	0.98489	4.85144e-12	2.51737e-11	338.996	270.166	321.785	148.324	171.978	151.416	310.316	157.239	FAM219A
ENSG00000212588	0.984861	0.00214459	0.00472356	45.6869	65.2818	55.2318	35.6728	24.7288	23.4235	55.4001	27.9417	SNORA26
ENSG00000248180	0.984701	4.25871e-05	0.000119876	93.2012	105.455	84.0484	44.1217	44.9615	53.5395	94.2349	47.5409	GAPDHP60
ENSG00000136205	0.984487	0.154496	0.222377	48.4281	61.2644	49.2284	54.448	12.3644	13.3849	52.9736	26.7324	TNS3
ENSG00000283429	0.983795	4.14625e-06	1.31569e-05	185.489	178.772	226.931	92.9371	141.629	66.9244	197.064	100.497	MIR1244-3
ENSG00000200651	0.983308	1.00221e-06	3.38659e-06	148.025	140.607	165.695	94.8146	61.8221	71.9437	151.443	76.1935	RF00019
ENSG00000066185	0.982784	0.000907436	0.00212236	64.8753	51.2211	66.038	31.9178	28.101	31.7891	60.7115	30.6026	ZMYND12
ENSG00000206846	0.981992	1.12153e-10	5.26239e-10	231.176	271.17	243.74	137.059	118.024	122.137	248.695	125.74	RF00019
ENSG00000262823	0.981827	6.55143e-20	5.26552e-19	633.22	550.376	642.37	338.892	285.506	298.65	608.655	307.683	AC127521.1
ENSG00000121807	0.981803	0.000495245	0.00120872	96.8561	72.3121	60.0346	46.9379	32.5971	36.8084	76.4009	38.7811	CCR2
ENSG00000235944	0.981527	5.19794e-09	2.15212e-08	211.073	188.815	237.737	121.1	97.7913	102.896	212.542	107.262	ZNF815P
ENSG00000244026	0.981191	2.92751e-11	1.4328e-10	282.345	255.101	254.547	132.365	121.396	146.397	263.997	133.386	FAM86DP
ENSG00000162694	0.98112	1.96113e-21	1.69619e-20	636.875	635.744	635.166	333.259	278.762	350.516	635.928	320.846	EXTL2
ENSG00000133026	0.980771	0.000908514	0.00212432	84.0638	72.3121	49.2284	41.3054	32.5971	30.9525	68.5348	34.9517	MYH10
ENSG00000101460	0.980697	0.03387	0.0589499	21.9297	31.1344	21.6124	10.3263	12.3644	15.058	24.8922	12.5829	MAP1LC3A
ENSG00000250508	0.980688	0.142922	0.207769	10.0511	22.0954	9.60553	3.75503	4.49615	12.5483	13.9173	6.93317	AP000808.1
ENSG00000166821	0.978959	1.17905e-07	4.36243e-07	190.971	144.624	193.311	94.8146	89.9231	83.6555	176.302	89.4644	PEX11A
ENSG00000229519	0.978934	0.0109744	0.0212575	35.6357	42.1821	32.4187	13.1426	20.2327	22.587	36.7455	18.6541	AL591866.1
ENSG00000123131	0.977444	1.97872e-37	3.05991e-36	1313.95	1402.05	1362.78	739.742	696.904	636.618	1359.6	691.088	PRDX4
ENSG00000136856	0.977428	7.60522e-18	5.50552e-17	466.92	520.245	488.681	260.975	266.397	224.197	491.949	250.523	SLC2A8
ENSG00000139343	0.977319	1.85684e-54	4.55029e-53	10880.8	11635.2	11042.8	5984.59	6074.3	4995.07	11186.3	5684.65	SNRPF
ENSG00000123600	0.976378	4.62347e-49	1.0012e-47	1855.8	1865.05	1759.01	931.249	973.417	885.911	1826.62	930.192	METTL8
ENSG00000250479	0.976	3.46602e-34	4.78273e-33	2310.84	2357.17	2338.95	1302.06	1264.54	1001.36	2335.65	1189.32	CHCHD10
ENSG00000104356	0.975974	1.12483e-57	2.97748e-56	2087.89	2143.25	2145.64	1040.14	1091.44	1109.27	2125.59	1080.29	POP1
ENSG00000109881	0.975826	4.47556e-61	1.29866e-59	3212.7	3551.33	3180.63	1731.07	1660.2	1665.58	3314.89	1685.62	CCDC34
ENSG00000250057	0.975595	0.0471907	0.0791048	21.016	17.0737	27.6159	9.38759	11.2404	12.5483	21.9019	11.0588	AC114781.2
ENSG00000278700	0.975421	0.00547143	0.0112284	38.377	63.2731	43.2249	30.979	17.9846	24.2601	48.2917	24.4079	RF00017
ENSG00000105894	0.974318	0.0880562	0.135974	26.4984	38.1647	19.2111	9.38759	2.24808	30.116	27.9581	13.9172	PTN
ENSG00000170476	0.973651	2.02365e-74	7.73096e-73	3994.86	4000.27	3956.28	1963.88	2153.66	1975.11	3983.8	2030.88	MZB1
ENSG00000134243	0.97318	0.0119888	0.0230109	54.8242	39.1691	56.4325	41.3054	10.1163	24.2601	50.1419	25.2273	SORT1
ENSG00000106537	0.97255	0.00293818	0.0063273	43.8594	57.2471	70.8408	31.9178	19.1087	35.1353	57.3158	28.7206	TSPAN13
ENSG00000122729	0.972119	1.36777e-11	6.87501e-11	250.364	296.279	278.56	137.998	142.753	139.705	275.068	140.152	ACO1
ENSG00000172766	0.971907	6.6969e-59	1.84529e-57	2365.67	2308.97	2346.15	1225.08	1129.66	1220.53	2340.26	1191.76	NAA16
ENSG00000185252	0.971577	1.8287e-51	4.16624e-50	1856.71	1882.12	1889.89	905.902	977.913	986.298	1876.24	956.704	ZNF74
ENSG00000270072	0.971133	0.0010194	0.00236619	55.738	55.2384	70.8408	31.9178	30.349	30.116	60.6057	30.7943	AC090559.2
ENSG00000204104	0.970583	2.74339e-17	1.9293e-16	504.383	431.864	495.886	236.567	259.653	235.908	477.377	244.043	TRAF3IP1
ENSG00000244378	0.970551	0.00592547	0.0120865	38.377	61.2644	42.0242	26.2852	16.8606	28.4429	47.2219	23.8629	RPS2P45
ENSG00000230194	0.970519	0.161731	0.231061	19.1885	9.03901	10.8062	4.69379	2.24808	12.5483	13.0112	6.49673	AC000081.1
ENSG00000224255	0.969962	0.0967647	0.147675	13.7061	15.065	19.2111	9.38759	11.2404	4.18277	15.994	8.27025	PDCL3P6
ENSG00000185813	0.969633	1.59476e-46	3.2147e-45	2579.48	2337.09	2606.7	1200.67	1381.44	1263.2	2507.76	1281.77	PCYT2
ENSG00000261997	0.969505	5.90589e-11	2.82801e-10	256.76	292.261	289.367	128.61	166.358	134.685	279.463	143.218	AC007336.1
ENSG00000099958	0.96878	3.19029e-44	5.93836e-43	1757.12	1709.38	1809.44	828.924	947.564	920.21	1758.65	898.899	DERL3
ENSG00000178150	0.968688	6.16649e-11	2.94957e-10	296.051	315.361	280.962	173.67	121.396	158.945	297.458	151.337	ZNF114
ENSG00000188092	0.968278	2.92548e-20	2.40202e-19	524.485	531.293	518.699	280.689	269.769	255.149	524.826	268.536	GPR89B
ENSG00000116329	0.96817	0.0388308	0.0665837	27.4121	19.0824	24.0138	12.2039	11.2404	12.5483	23.5028	11.9975	OPRD1
ENSG00000273321	0.96803	0.071374	0.113273	15.5335	29.1257	13.2076	9.38759	11.2404	9.2021	19.2889	9.94336	AC023983.2
ENSG00000235109	0.967982	1.49455e-08	5.97853e-08	211.987	204.884	189.709	98.5697	88.799	121.3	202.194	102.89	ZSCAN31
ENSG00000259155	0.96753	4.23318e-06	1.34181e-05	129.751	150.65	170.498	71.3457	59.574	97.0403	150.3	75.9867	AL591767.3
ENSG00000158716	0.967478	6.58216e-52	1.51537e-50	1919.76	1892.17	1875.48	944.391	1020.63	947.816	1895.8	970.945	DUSP23
ENSG00000124203	0.96679	0.0205645	0.0376457	33.8083	33.1431	33.6194	10.3263	14.6125	25.9332	33.5236	16.9573	ZNF831
ENSG00000026297	0.966628	3.51094e-110	2.55962e-108	6654.75	6735.07	6781.51	3416.14	3457.54	3447.44	6723.77	3440.38	RNASET2
ENSG00000260671	0.966516	0.0605064	0.0982352	23.7572	14.0607	21.6124	9.38759	10.1163	10.8752	19.8101	10.1264	AC010536.2
ENSG00000204177	0.965429	1.58293e-08	6.32198e-08	252.191	190.824	207.72	96.6921	115.776	121.3	216.912	111.256	BMS1P1
ENSG00000251819	0.964693	0.00671589	0.0135487	37.4632	45.1951	40.8235	23.469	22.4808	17.5676	41.1606	21.1725	RNU6-322P
ENSG00000103174	0.964606	7.21648e-29	8.32345e-28	933.839	865.737	936.539	433.706	482.212	486.038	912.038	467.319	NAGPA
ENSG00000278917	0.964355	0.0031325	0.0067078	44.7731	60.2601	45.6263	22.5302	28.101	26.7697	50.2198	25.8003	AC006213.6
ENSG00000112667	0.964271	1.37647e-65	4.3949e-64	5499.78	5566.02	5907.4	2741.18	3129.32	2833.41	5657.74	2901.3	DNPH1
ENSG00000265750	0.96385	0.00183352	0.00408208	65.7891	54.2341	57.6332	36.6116	20.2327	33.4622	59.2188	30.1022	AC090772.3
ENSG00000233072	0.963737	0.000337218	0.000845315	75.8402	88.3815	91.2526	29.1015	46.0856	55.2126	85.1581	43.4666	RPS15AP6
ENSG00000005108	0.963421	0.115512	0.172508	14.6198	14.0607	21.6124	1.87752	11.2404	12.5483	16.7643	8.55541	THSD7A
ENSG00000162461	0.963409	0.0384843	0.0660545	20.1022	25.1084	28.8166	15.9589	8.99231	12.5483	24.6757	12.4998	SLC25A34
ENSG00000233560	0.963178	4.84147e-06	1.5244e-05	113.303	136.59	114.066	60.0806	64.0702	62.7416	121.32	62.2974	KRT8P39
ENSG00000108001	0.963163	4.31763e-23	4.00347e-22	726.421	668.887	673.588	356.728	381.049	327.093	689.632	354.957	EBF3
ENSG00000083635	0.962756	3.41024e-33	4.57936e-32	956.683	966.17	996.574	507.868	501.321	488.548	973.142	499.246	NUFIP1
ENSG00000139405	0.962345	3.71812e-61	1.08066e-59	3251.08	3169.68	3119.4	1568.67	1752.38	1582.76	3180.05	1634.6	RITA1
ENSG00000144792	0.962071	0.0149183	0.0281005	37.4632	40.1734	32.4187	11.2651	19.1087	25.9332	36.6851	18.769	ZNF660
ENSG00000141401	0.96201	1.03989e-78	4.39492e-77	7021.16	7234.22	6833.14	3387.04	3781.27	3662.44	7029.51	3610.25	IMPA2
ENSG00000118508	0.961951	8.93549e-52	2.05446e-50	2199.37	2231.63	2030.37	1134.02	1107.18	1079.16	2153.79	1106.78	RAB32
ENSG00000228061	0.961599	0.00261476	0.00567694	54.8242	66.2861	49.2284	21.5914	26.9769	38.4815	56.7796	29.0166	AC131571.1
ENSG00000169689	0.961576	8.61552e-104	5.60393e-102	6164.98	6045.09	6226.79	3160.8	3159.67	3146.28	6145.62	3155.58	CENPX
ENSG00000197965	0.961475	3.66391e-45	7.03704e-44	1947.17	2045.83	1945.12	1088.02	1024	940.287	1979.37	1017.44	MPZL1
ENSG00000167112	0.961385	8.34987e-72	2.99995e-70	4517.52	4348.77	4357.31	2220.16	2407.69	2171.7	4407.87	2266.52	TRUB2
ENSG00000080709	0.961269	1.84613e-22	1.66332e-21	702.664	670.896	626.761	332.321	370.933	327.929	666.774	343.728	KCNN2
ENSG00000077782	0.960994	1.94156e-12	1.03288e-11	308.843	302.305	327.789	156.773	145.001	178.186	312.979	159.987	FGFR1
ENSG00000184076	0.960982	7.71872e-37	1.1693e-35	2628.82	2915.58	2825.23	1510.46	1553.42	1241.45	2789.88	1435.11	UQCR10
ENSG00000133195	0.960758	5.68896e-69	1.95559e-67	2769.54	2840.26	2868.45	1437.24	1443.27	1473.17	2826.08	1451.23	SLC39A11
ENSG00000229409	0.96075	0.0500177	0.0832454	21.016	22.0954	20.4118	9.38759	13.4885	10.0387	21.1744	10.9716	AL117328.1
ENSG00000228007	0.960303	7.81446e-05	0.000213407	89.5462	98.4248	84.0484	48.8154	39.3413	51.0298	90.6732	46.3955	AC011933.1
ENSG00000269688	0.960223	3.46714e-06	1.10803e-05	139.802	117.507	127.273	58.203	74.1865	66.0878	128.194	66.1591	AC008982.2
ENSG00000134802	0.959729	4.09864e-135	4.05164e-133	13078.3	13082.5	12984.3	6720.57	6777.95	6631.37	13048.4	6709.96	SLC43A3
ENSG00000202031	0.95966	0.0310477	0.054641	21.016	28.1214	38.4221	15.0201	20.2327	10.0387	29.1865	15.0972	SNORD38A
ENSG00000019169	0.959625	0.0550982	0.0905384	30.1533	17.0737	32.4187	20.6527	4.49615	15.058	26.5486	13.4023	MARCO
ENSG00000232342	0.959496	0.0997303	0.151645	21.016	28.1214	15.609	6.57131	3.37212	22.587	21.5821	10.8435	AC022540.1
ENSG00000196177	0.958886	7.273e-18	5.27157e-17	455.041	499.154	485.079	260.036	229.304	249.293	479.758	246.211	ACADSB
ENSG00000151773	0.958028	0.00573909	0.0117241	54.8242	41.1777	45.6263	26.2852	15.7365	30.116	47.2094	24.0459	CCDC122
ENSG00000234219	0.957743	0.00368472	0.00780717	41.1182	54.2341	56.4325	21.5914	32.5971	24.2601	50.5949	26.1495	CDCA4P4
ENSG00000283390	0.957682	0.00570157	0.0116529	36.5495	43.1864	68.4394	24.4077	28.101	23.4235	49.3918	25.3107	AC068631.3
ENSG00000200834	0.957103	0.0156482	0.0293302	30.1533	44.1907	39.6228	19.7139	28.101	11.7118	37.989	19.8422	RF00019
ENSG00000105792	0.956729	0.369524	0.459528	24.6709	30.13	22.8131	2.81628	3.37212	33.4622	25.8714	13.2169	CFAP69
ENSG00000185839	0.956537	0.0255259	0.0457656	25.5846	30.13	32.4187	19.7139	10.1163	15.058	29.3778	14.9628	AL035411.1
ENSG00000107281	0.956425	5.97347e-37	9.08061e-36	1485.74	1364.89	1395.2	726.599	783.455	683.465	1415.28	731.173	NPDC1
ENSG00000277610	0.955736	0.127358	0.188002	16.4473	15.065	12.0069	10.3263	10.1163	2.50966	14.5064	7.65078	RNVU1-4
ENSG00000258559	0.954541	0.00766734	0.0152849	40.2044	54.2341	43.2249	24.4077	32.5971	15.058	45.8878	24.0209	AC005519.1
ENSG00000271856	0.954081	1.74923e-18	1.31245e-17	646.926	678.93	599.145	378.32	327.095	290.284	641.667	331.9	LINC01215
ENSG00000266127	0.954071	0.10338	0.156483	13.7061	18.078	16.8097	13.1426	7.86827	4.18277	16.1979	8.39789	ZNF415P1
ENSG00000198464	0.953963	5.00941e-33	6.68572e-32	1406.24	1500.48	1514.07	799.822	812.68	673.426	1473.6	761.976	ZNF480
ENSG00000268764	0.953909	0.0897409	0.138295	12.7923	29.1257	20.4118	11.2651	3.37212	16.7311	20.7766	10.4561	AC011465.1
ENSG00000105258	0.952678	3.95475e-57	1.02513e-55	4390.51	4428.11	4400.53	2205.14	2507.73	2126.52	4406.38	2279.8	POLR2I
ENSG00000182568	0.952674	2.56159e-58	6.91669e-57	2640.7	2712.71	2681.14	1465.4	1314	1368.6	2678.18	1382.67	SATB1
ENSG00000132432	0.952076	2.15787e-84	9.90978e-83	6679.42	7045.41	6747.89	3630.18	3598.05	3358.77	6824.24	3529	SEC61G
ENSG00000279589	0.951945	0.0281204	0.0499161	31.0671	36.1561	28.8166	8.44883	15.7365	25.0966	32.0132	16.4273	AC079416.2
ENSG00000278175	0.951799	0.0114567	0.0220854	31.9808	34.1474	46.827	16.8977	20.2327	20.9139	37.6517	19.3481	GLIDR
ENSG00000198585	0.949385	1.7041e-39	2.81288e-38	1292.94	1359.87	1402.41	684.355	698.028	715.254	1351.74	699.212	NUDT16
ENSG00000096433	0.949314	0.00055095	0.00133241	90.46	61.2644	96.0553	36.6116	37.0933	53.5395	82.5932	42.4148	ITPR3
ENSG00000076043	0.948817	2.69841e-38	4.2689e-37	1905.14	1879.11	1981.14	1104.92	903.727	973.749	1921.8	994.132	REXO2
ENSG00000112294	0.948684	2.86919e-12	1.50757e-11	386.511	355.535	301.374	191.507	166.358	183.205	347.806	180.357	ALDH5A1
ENSG00000134461	0.948665	3.92144e-13	2.17544e-12	325.29	315.361	308.578	166.16	161.862	163.965	316.41	163.996	ANKRD16
ENSG00000107249	0.948635	0.156574	0.224906	12.7923	10.0433	18.0104	3.75503	3.37212	13.3849	13.6153	6.83734	GLIS3
ENSG00000183826	0.948014	5.95327e-08	2.26444e-07	196.453	178.772	170.498	106.08	86.551	90.3479	181.908	94.3262	BTBD9
ENSG00000168661	0.947821	3.69658e-09	1.54661e-08	210.16	237.023	207.72	125.794	105.66	107.916	218.301	113.123	ZNF30
ENSG00000170906	0.947014	3.73472e-51	8.47554e-50	4937.84	5171.32	5279.44	2772.15	2840.45	2375.81	5129.53	2662.8	NDUFA3
ENSG00000119650	0.946909	0.0013431	0.00305992	66.7028	51.2211	68.4394	36.6116	32.5971	27.6063	62.1211	32.2717	IFT43
ENSG00000159423	0.946748	4.48021e-36	6.62639e-35	1292.94	1207.21	1288.34	633.662	637.33	691.831	1262.83	654.274	ALDH4A1
ENSG00000213188	0.945901	0.0263575	0.0470925	28.3259	28.1214	27.6159	12.2039	14.6125	16.7311	28.021	14.5158	YBX1P4
ENSG00000136104	0.945427	4.49753e-87	2.15009e-85	9611.6	10322.6	9908.11	5315.25	5263.87	4921.45	9947.42	5166.86	RNASEH2B
ENSG00000273243	0.945231	0.0135436	0.0257523	36.5495	46.1994	30.0173	22.5302	22.4808	14.2214	37.5887	19.7441	Z82243.1
ENSG00000080824	0.9451	9.02927e-95	4.98376e-93	137199	145056	133432	74703.6	72941.1	68267.9	138562	71970.9	HSP90AA1
ENSG00000123104	0.944885	5.54421e-36	8.18625e-35	1252.73	1241.36	1293.14	703.13	629.462	633.272	1262.41	655.288	ITPR2
ENSG00000236095	0.944266	0.00478671	0.00992805	43.8594	62.2688	44.4256	21.5914	23.6048	32.6256	50.1846	25.9406	AL807757.2
ENSG00000151092	0.94372	7.1165e-61	2.05814e-59	3566.32	3627.66	3349.93	1910.37	1837.8	1738.36	3514.63	1828.85	NGLY1
ENSG00000282886	0.943533	0.00627344	0.0127385	39.2907	49.2124	44.4256	18.7752	28.101	22.587	44.3096	23.1544	AL691447.3
ENSG00000121064	0.942873	1.78825e-27	1.96415e-26	790.383	804.472	791.256	427.135	410.274	404.056	795.37	413.822	SCPEP1
ENSG00000201555	0.942763	0.107957	0.162511	12.7923	15.065	21.6124	8.44883	13.4885	4.18277	16.4899	8.70669	RF00019
ENSG00000283118	0.942605	7.27198e-07	2.49535e-06	150.767	174.754	196.913	78.8557	82.0548	108.752	174.145	89.8875	AC009951.2
ENSG00000277443	0.942393	4.03814e-43	7.31422e-42	1610.92	1599.91	1652.15	873.046	867.758	792.217	1620.99	844.34	MARCKS
ENSG00000156966	0.942345	1.38704e-47	2.88573e-46	3516.06	3578.45	3331.92	1739.52	2006.41	1689.84	3475.47	1811.92	B3GNT7
ENSG00000189403	0.94058	3.00884e-120	2.50694e-118	67211.8	70776.5	67004.6	36687.6	34674.3	35441.5	68330.9	35601.1	HMGB1
ENSG00000274105	0.940303	0.036372	0.0627675	29.2396	25.1084	21.6124	14.0814	11.2404	14.2214	25.3201	13.1811	AC084824.3
ENSG00000234705	0.940226	6.84511e-06	2.11718e-05	153.508	113.49	127.273	76.0395	66.3183	63.5781	131.424	68.6453	HMGA1P4
ENSG00000273979	0.938608	0.0951317	0.145513	18.2747	11.0477	20.4118	7.51007	10.1163	8.36555	16.5781	8.66399	RF00017
ENSG00000259120	0.938537	0.124257	0.183828	17.361	11.0477	14.4083	8.44883	10.1163	4.18277	14.2723	7.58265	SMIM6
ENSG00000160190	0.938158	1.13876e-08	4.6037e-08	208.332	208.902	260.55	103.263	125.892	123.81	225.928	117.655	SLC37A1
ENSG00000157734	0.938151	6.12763e-51	1.38342e-49	2167.38	2083.99	2260.9	1108.67	1177.99	1113.45	2170.76	1133.37	SNX22
ENSG00000197937	0.937872	8.5485e-12	4.3671e-11	281.431	319.378	318.183	167.099	145.001	165.638	306.331	159.246	ZNF347
ENSG00000260318	0.937314	0.0861845	0.133472	16.4473	15.065	26.4152	14.0814	11.2404	5.01933	19.3092	10.1137	COX6CP1
ENSG00000110076	0.936829	0.000935627	0.00218421	71.2715	69.2991	81.647	25.3465	42.7135	47.6836	74.0725	38.5812	NRXN2
ENSG00000271964	0.936531	0.0058944	0.0120287	43.8594	42.1821	52.8304	23.469	30.349	19.2408	46.2906	24.3529	AC090948.1
ENSG00000178726	0.935973	0.00863143	0.0170341	47.5143	56.2428	57.6332	45.9992	16.8606	20.9139	53.7968	27.9245	THBD
ENSG00000274265	0.935515	0.0139335	0.0264018	33.8083	32.1387	39.6228	18.7752	16.8606	19.2408	35.1899	18.2922	AC245297.3
ENSG00000133104	0.935257	6.42627e-86	3.01449e-84	6856.68	7399.94	7140.51	3832.01	3659.87	3695.06	7132.38	3728.98	SPART
ENSG00000259781	0.935194	1.02188e-23	9.69096e-23	1726.96	1757.59	1865.87	889.943	787.951	1111.78	1783.47	929.892	HMGB1P6
ENSG00000261118	0.93473	0.12107	0.179629	6.39616	18.078	27.6159	6.57131	11.2404	9.2021	17.3634	9.0046	AC092123.1
ENSG00000130720	0.934724	0.000860229	0.00201816	118.786	74.3208	66.038	47.8767	34.8452	52.7029	86.3815	45.1416	FIBCD1
ENSG00000151692	0.933244	7.04375e-18	5.11886e-17	575.654	506.185	494.685	275.995	277.637	273.553	525.508	275.729	RNF144A
ENSG00000235096	0.932945	0.0676491	0.108215	20.1022	22.0954	18.0104	6.57131	13.4885	11.7118	20.0693	10.5905	AC118555.1
ENSG00000143156	0.932872	1.66356e-09	7.14465e-09	243.968	274.183	240.138	153.018	113.528	129.666	252.763	132.07	NME7
ENSG00000197933	0.932803	1.49076e-07	5.45917e-07	175.438	190.824	160.893	102.325	89.9231	84.492	175.718	92.2466	ZNF823
ENSG00000120949	0.932544	1.38795e-05	4.14914e-05	127.923	114.494	103.259	59.1418	59.574	62.7416	115.226	60.4858	TNFRSF8
ENSG00000102575	0.931905	0.00792708	0.0157524	41.1182	45.1951	40.8235	16.8977	24.7288	25.0966	42.3789	22.241	ACP5
ENSG00000223551	0.931796	0.00766992	0.0152883	640.53	726.134	553.519	384.891	427.135	195.754	640.061	335.926	TMSB4XP4
ENSG00000187607	0.931528	2.03857e-08	8.06621e-08	202.85	195.845	182.505	107.957	95.5433	101.223	193.733	101.575	ZNF286A
ENSG00000269836	0.931222	0.0176269	0.0326852	29.2396	43.1864	42.0242	12.2039	28.101	20.0773	38.1501	20.1274	AC020913.3
ENSG00000203778	0.93107	5.41175e-07	1.87988e-06	167.214	207.897	163.294	78.8557	94.4192	108.752	179.468	94.009	FAM229B
ENSG00000128383	0.930861	0.121482	0.180149	21.9297	17.0737	7.20415	8.44883	6.74423	9.2021	15.4025	8.13172	APOBEC3A
ENSG00000258857	0.930421	0.138231	0.201721	17.361	15.065	9.60553	7.51007	3.37212	10.8752	14.0105	7.25246	AL359397.1
ENSG00000263264	0.930268	1.61125e-19	1.2722e-18	634.134	571.467	581.135	295.709	339.46	305.342	595.578	313.504	AC119396.1
ENSG00000103363	0.929464	2.59569e-86	1.22417e-84	8543.44	8428.38	8508.1	4486.33	4672.63	4227.95	8493.31	4462.3	ELOB
ENSG00000244332	0.929235	0.0814567	0.127039	12.7923	23.0997	24.0138	9.38759	15.7365	6.69244	19.9686	10.6055	AL138759.1
ENSG00000078246	0.929214	8.62875e-09	3.52916e-08	223.866	216.936	190.91	115.467	103.412	112.935	210.571	110.605	TULP3
ENSG00000274963	0.92882	0.0744781	0.117602	21.9297	20.0867	19.2111	13.1426	14.6125	5.01933	20.4092	10.9248	RN7SL600P
ENSG00000168350	0.928757	0.00148563	0.00336014	70.3578	56.2428	68.4394	25.3465	41.5894	35.9718	65.0133	34.3026	DEGS2
ENSG00000135862	0.928688	9.52381e-05	0.000257237	145.284	132.572	139.28	108.896	52.8298	56.8857	139.046	72.8705	LAMC1
ENSG00000235145	0.928346	0.0635315	0.102394	28.3259	19.0824	18.0104	10.3263	7.86827	15.8945	21.8062	11.3631	RPSAP16
ENSG00000136933	0.927921	4.83915e-42	8.5699e-41	1621.88	1618.99	1596.92	858.025	891.362	798.073	1612.6	849.154	RABEPK
ENSG00000263002	0.927334	1.50649e-21	1.30879e-20	764.798	680.939	809.266	414.931	401.282	369.757	751.668	395.323	ZNF234
ENSG00000218596	0.926621	0.0287914	0.0510192	31.0671	34.1474	21.6124	15.0201	16.8606	14.2214	28.9423	15.3674	AL162578.1
ENSG00000226499	0.926602	0.0112143	0.0216885	38.377	49.2124	31.218	20.6527	20.2327	21.7504	39.6024	20.8786	AL136380.1
ENSG00000169439	0.926338	0.124362	0.183967	9.13737	20.0867	14.4083	7.51007	7.86827	7.52899	14.5441	7.63578	SDC2
ENSG00000266074	0.925527	2.55161e-75	1.00102e-73	21012.3	19142.6	21216.2	10351.7	11338.2	10625.9	20457	10771.9	BAHCC1
ENSG00000050405	0.92541	6.68295e-21	5.65433e-20	847.034	848.663	899.318	531.337	411.398	421.623	865.005	454.786	LIMA1
ENSG00000265656	0.925381	0.0168368	0.031363	40.2044	50.2167	24.0138	18.7752	19.1087	22.587	38.145	20.1569	AC106037.2
ENSG00000183742	0.9248	1.05423e-12	5.70199e-12	341.738	332.435	319.384	186.813	175.35	162.292	331.185	174.818	MACC1
ENSG00000215630	0.924682	0.119444	0.177533	10.9648	22.0954	12.0069	7.51007	7.86827	8.36555	15.0224	7.91463	GUSBP9
ENSG00000261707	0.923506	0.00778143	0.0154888	42.0319	49.2124	45.6263	25.3465	15.7365	30.116	45.6235	23.733	AC092134.1
ENSG00000156345	0.923447	3.12267e-11	1.52492e-10	306.102	287.24	273.758	157.711	160.737	140.541	289.033	152.997	CDK20
ENSG00000279416	0.923244	0.0177999	0.032986	37.4632	31.1344	50.429	16.8977	14.6125	30.116	39.6755	20.542	AC099689.1
ENSG00000133103	0.923233	7.00982e-31	8.65567e-30	1185.12	1159	1085.43	648.682	576.632	583.915	1143.18	603.076	COG6
ENSG00000151287	0.922818	1.3822e-40	2.34345e-39	2093.37	2327.04	2290.92	1235.41	1222.95	1084.17	2237.11	1180.84	TEX30
ENSG00000187010	0.922659	0.0202202	0.0370697	31.0671	32.1387	38.4221	17.8364	12.3644	22.587	33.876	17.5959	RHD
ENSG00000100116	0.922641	4.17951e-35	5.98436e-34	1696.81	1598.9	1624.54	792.312	955.433	853.286	1640.08	867.01	GCAT
ENSG00000005381	0.922249	1.56461e-135	1.56434e-133	542897	532204	537781	281629	293307	276168	537627	283701	MPO
ENSG00000148814	0.922127	7.02014e-13	3.82772e-12	316.153	331.431	340.996	175.548	168.606	176.513	329.527	173.556	LRRC27
ENSG00000277879	0.920786	0.00731058	0.014637	43.8594	54.2341	42.0242	26.2852	16.8606	30.116	46.7059	24.4206	AL391988.1
ENSG00000066583	0.919754	9.13426e-10	3.99256e-09	246.709	262.131	232.934	141.753	132.637	118.791	247.258	131.06	ISOC1
ENSG00000263235	0.919378	1.7746e-07	6.45667e-07	164.473	193.837	177.702	84.4883	95.5433	102.896	178.671	94.3093	AC006111.2
ENSG00000240356	0.91902	1.39888e-11	7.02129e-11	310.671	289.248	324.187	147.385	168.606	172.33	308.035	162.774	RPL23AP7
ENSG00000226899	0.918811	0.058616	0.0956184	14.6198	26.1127	31.218	11.2651	16.8606	10.0387	23.9835	12.7214	AL731577.1
ENSG00000243667	0.918602	1.6761e-46	3.37088e-45	2080.58	2135.22	1919.91	1080.51	1084.7	1083.34	2045.23	1082.85	WDR92
ENSG00000133983	0.918434	1.51005e-28	1.7235e-27	907.341	973.2	949.747	523.827	492.329	481.019	943.429	499.058	COX16
ENSG00000234906	0.918401	8.87016e-05	0.000240398	105.08	105.455	102.059	40.3666	66.3183	59.3954	104.198	55.3601	APOC2
ENSG00000247903	0.918208	8.0834e-53	1.91387e-51	2657.15	2705.68	2718.37	1526.42	1383.69	1365.26	2693.73	1425.12	AC024896.1
ENSG00000091409	0.917801	3.50831e-23	3.25822e-22	801.348	894.862	761.238	455.298	419.266	426.643	819.149	433.736	ITGA6
ENSG00000175513	0.917784	0.126782	0.187262	13.7061	14.0607	14.4083	7.51007	10.1163	5.01933	14.0583	7.54858	TSGA10IP
ENSG00000255587	0.917634	1.84191e-72	6.68628e-71	8785.58	8076.86	8759.04	4318.29	4725.46	4523.25	8540.5	4522.33	RAB44
ENSG00000279518	0.917232	0.144051	0.209263	9.13737	21.091	19.2111	6.57131	16.8606	3.34622	16.4798	8.92604	AC083843.4
ENSG00000235172	0.916996	0.114906	0.171706	16.4473	15.065	14.4083	10.3263	4.49615	9.2021	15.3069	8.0082	LINC01366
ENSG00000185518	0.916043	2.43529e-20	2.01181e-19	573.827	592.558	615.955	317.3	324.847	302.833	594.113	314.993	SV2B
ENSG00000260247	0.915699	0.0101933	0.0198611	52.9968	40.1734	45.6263	14.0814	31.4731	28.4429	46.2655	24.6658	SUB1P4
ENSG00000261669	0.91562	0.0240826	0.0434539	26.4984	37.1604	72.0415	33.7953	17.9846	19.2408	45.2334	23.6736	AC008731.1
ENSG00000117450	0.915299	1.26722e-68	4.29699e-67	9629.88	9745.06	9483.06	5359.37	5262.75	4687.21	9619.33	5103.11	PRDX1
ENSG00000128045	0.914699	0.116181	0.173405	11.8786	16.0694	18.0104	7.51007	11.2404	5.85588	15.3194	8.20211	RASL11B
ENSG00000223692	0.912727	0.0531356	0.0876757	23.7572	23.0997	21.6124	15.0201	12.3644	9.2021	22.8231	12.1956	DIP2A-IT1
ENSG00000237943	0.912328	1.44644e-10	6.74169e-10	267.725	264.14	262.951	137.059	133.761	150.58	264.939	140.466	PRKCQ-AS1
ENSG00000281584	0.912263	3.42793e-05	9.76564e-05	147.112	139.603	93.6539	70.4069	62.9462	69.434	126.789	67.5957	NA
ENSG00000110237	0.911214	2.92461e-12	1.53577e-11	380.115	364.574	315.782	200.894	174.226	189.061	353.49	188.061	ARHGEF17
ENSG00000100726	0.91041	2.88505e-47	5.91791e-46	16804.5	14769.7	16677.6	7670.6	8967.58	9033.95	16084	8557.38	TELO2
ENSG00000128829	0.910075	6.29698e-47	1.28263e-45	3552.61	4000.27	3524.03	2089.68	1926.6	1879.74	3692.3	1965.34	EIF2AK4
ENSG00000224003	0.910069	3.94133e-08	1.52502e-07	244.882	336.452	224.529	137.059	136.009	155.599	268.621	142.889	YES1P1
ENSG00000157578	0.909807	0.00549872	0.0112778	52.083	45.1951	54.0311	19.7139	26.9769	33.4622	50.4364	26.7177	LCA5L
ENSG00000159176	0.909411	4.51921e-42	8.02768e-41	1658.43	1796.76	1769.82	921.861	962.177	899.296	1741.67	927.778	CSRP1
ENSG00000233967	0.909316	0.0162951	0.0304495	39.2907	47.2037	33.6194	30.0403	13.4885	20.0773	40.0379	21.202	AL359715.1
ENSG00000166598	0.909017	1.08737e-94	5.98293e-93	39098.8	40795.1	38626.2	21926.6	21178	20018.7	39506.7	21041.1	HSP90B1
ENSG00000282100	0.908751	3.36804e-05	9.60407e-05	104.166	121.525	126.073	56.3255	55.0779	74.4534	117.254	61.9523	HSP90AB4P
ENSG00000018610	0.908725	5.26366e-46	1.0442e-44	1923.42	2042.82	2015.96	1034.51	1117.29	1037.33	1994.06	1063.04	CXorf56
ENSG00000214067	0.908031	0.101554	0.154109	12.7923	17.0737	24.0138	14.0814	6.74423	7.52899	17.9599	9.45153	AL360182.1
ENSG00000251602	0.90803	0.00110432	0.00255047	63.9616	74.3208	60.0346	35.6728	35.9692	34.2987	66.1057	35.3136	AL928654.1
ENSG00000279203	0.90787	1.31109e-07	4.82951e-07	183.661	186.806	172.9	94.8146	87.675	106.242	181.122	96.244	AC005785.2
ENSG00000211694	0.906727	0.00909307	0.0178685	37.4632	43.1864	57.6332	30.979	21.3567	20.9139	46.0943	24.4165	TRGV10
ENSG00000177303	0.906194	0.000205243	0.000530998	101.425	84.3641	123.671	61.9581	61.8221	41.8277	103.153	55.2026	CASKIN2
ENSG00000152582	0.904786	2.41111e-16	1.61699e-15	582.964	534.306	576.332	292.893	346.204	269.371	564.534	302.822	SPEF2
ENSG00000167085	0.904672	7.78674e-98	4.60286e-96	12307.1	12078.1	12269.9	6315.03	6462.1	6797.84	12218.4	6524.99	PHB
ENSG00000136819	0.904245	3.41227e-100	2.09489e-98	20403.8	20920.3	20441.8	11146.8	11375.3	10488.7	20588.6	11003.6	C9orf78
ENSG00000188725	0.904076	2.10907e-34	2.92877e-33	1359.64	1409.08	1425.22	804.516	698.028	735.331	1397.98	745.958	SMIM15
ENSG00000185684	0.903559	5.26254e-54	1.28065e-52	2503.64	2364.2	2475.83	1273.9	1320.75	1330.96	2447.89	1308.53	EP400P1
ENSG00000272343	0.903466	0.0264354	0.0472189	23.7572	42.1821	42.0242	17.8364	26.9769	13.3849	35.9878	19.3994	AC107952.2
ENSG00000167981	0.903217	4.60845e-10	2.06489e-09	255.846	242.045	253.346	131.426	133.761	136.358	250.412	133.848	ZNF597
ENSG00000070081	0.903174	5.67872e-84	2.58751e-82	62836.8	67070.5	62081.8	36019.2	33975.2	32667.5	63996.3	34220.6	NUCB2
ENSG00000258445	0.902867	0.0272342	0.0484808	25.5846	48.2081	30.0173	23.469	17.9846	14.2214	34.6033	18.5583	AL132777.1
ENSG00000250170	0.902824	0.050736	0.0842426	24.6709	18.078	32.4187	10.3263	14.6125	15.058	25.0559	13.3323	RASA2-IT1
ENSG00000159915	0.902402	1.24378e-10	5.82663e-10	322.549	316.365	273.758	170.854	175.35	144.724	304.224	163.643	ZNF233
ENSG00000247137	0.901993	8.22341e-08	3.08369e-07	218.383	207.897	178.903	112.651	94.4192	116.281	201.728	107.784	AP000873.2
ENSG00000085871	0.901314	1.18989e-47	2.4785e-46	3707.95	4069.56	3738.95	2170.41	2109.82	1890.61	3838.82	2056.95	MGST2
ENSG00000260558	0.900153	0.000375287	0.000932461	75.8402	91.3945	76.8443	42.2441	40.4654	47.6836	81.3596	43.4644	AC018557.2
ENSG00000126953	0.899915	2.37263e-34	3.28954e-33	1214.36	1228.3	1273.93	684.355	672.175	635.781	1238.86	664.104	TIMM8A
ENSG00000257727	0.899394	4.41291e-76	1.76285e-74	4943.32	4978.49	4704.31	2620.08	2653.85	2572.41	4875.37	2615.45	CNPY2
ENSG00000261630	0.899238	0.00367207	0.00778412	50.2555	54.2341	61.2353	27.224	24.7288	35.9718	55.2416	29.3082	AC007496.2
ENSG00000250731	0.898274	0.000327998	0.00082362	89.5462	116.503	94.8546	70.4069	38.2173	51.8664	100.301	53.4969	TPM3P6
ENSG00000138587	0.897	6.42248e-25	6.3849e-24	849.776	960.144	944.944	496.603	465.352	513.644	918.288	491.867	MNS1
ENSG00000229852	0.89688	0.00473978	0.00984006	52.9968	50.2167	48.0277	29.1015	22.4808	29.2794	50.4137	26.9539	AC019205.1
ENSG00000265136	0.895654	0.000320333	0.000805877	75.8402	103.446	104.46	61.0193	49.4577	41.8277	94.5823	50.7682	AC124283.4
ENSG00000275839	0.895314	0.119956	0.178202	18.2747	12.052	21.6124	12.2039	3.37212	11.7118	17.3131	9.09591	AC243654.2
ENSG00000223571	0.895129	0.151558	0.218725	10.9648	14.0607	15.609	3.75503	7.86827	10.0387	13.5448	7.22065	DHRSX-IT1
ENSG00000198886	0.894959	1.23385e-135	1.24072e-133	735964	719565	703980	384844	394258	382210	719836	387104	MT-ND4
ENSG00000227502	0.894272	6.66019e-07	2.29532e-06	180.006	172.746	181.304	105.141	106.784	76.963	178.019	96.2959	LINC01268
ENSG00000116171	0.893655	2.97891e-49	6.46674e-48	3058.28	3414.74	3353.53	1843.72	1682.69	1757.6	3275.52	1761.34	SCP2
ENSG00000140853	0.89356	3.57975e-75	1.40123e-73	5002.71	4971.46	4970.86	2565.63	2732.54	2747.25	4981.68	2681.8	NLRC5
ENSG00000173915	0.893231	1.81469e-40	3.06483e-39	3950.09	4309.6	3877.03	2351.59	2233.46	1955.03	4045.57	2180.03	ATP5MD
ENSG00000245748	0.891899	0.166596	0.236928	12.7923	15.065	12.0069	2.81628	6.74423	11.7118	13.2881	7.09076	AC097382.2
ENSG00000266261	0.891598	0.0291688	0.0516199	24.6709	40.1734	38.4221	15.0201	26.9769	14.2214	34.4221	18.7395	AC005324.5
ENSG00000250568	0.891493	0.00642529	0.0130165	53.9105	55.2384	38.4221	30.0403	24.7288	25.0966	49.1903	26.6219	AC098591.2
ENSG00000168038	0.891453	1.78912e-05	5.2745e-05	144.37	123.533	148.886	58.203	92.1712	75.2899	138.93	75.2214	ULK4
ENSG00000149292	0.891164	0.00970525	0.0189777	40.2044	70.3034	38.4221	25.3465	30.349	25.0966	49.6433	26.9307	TTC12
ENSG00000234709	0.891087	4.09932e-07	1.44259e-06	165.386	179.776	182.505	84.4883	107.908	92.8576	175.889	95.0845	UPF3AP3
ENSG00000197183	0.890958	1.02187e-30	1.25472e-29	1095.57	1166.03	1107.04	637.417	588.996	589.771	1122.88	605.395	NOL4L
ENSG00000233010	0.890915	0.00624121	0.0126832	50.2555	45.1951	55.2318	19.7139	31.4731	30.116	50.2275	27.101	RPEP4
ENSG00000102743	0.890865	1.76673e-09	7.58028e-09	334.428	249.075	285.765	149.263	153.993	165.638	289.756	156.298	SLC25A15
ENSG00000122025	0.890428	1.06805e-26	1.13603e-25	893.635	863.728	882.508	462.808	466.476	493.567	879.957	474.284	FLT3
ENSG00000281398	0.889935	3.78882e-13	2.10387e-12	454.127	405.751	483.879	269.424	242.792	213.321	447.919	241.846	SNHG4
ENSG00000053372	0.889551	8.513e-84	3.83897e-82	13441.1	13300.4	14491.1	7519.46	7513.07	7222.81	13744.2	7418.45	MRTO4
ENSG00000279801	0.889283	5.42232e-06	1.69782e-05	142.543	131.568	162.093	73.2232	91.0471	71.9437	145.401	78.738	AC111170.3
ENSG00000240972	0.889219	3.47782e-57	9.04183e-56	5698.07	5193.42	5805.34	2875.42	2993.31	3142.1	5565.61	3003.61	MIF
ENSG00000116455	0.888882	2.33235e-41	4.05255e-40	1955.4	2083.99	1997.95	1150.92	1092.57	1018.92	2012.45	1087.47	WDR77
ENSG00000139746	0.888551	1.19919e-95	6.83462e-94	8893.4	9134.43	9066.42	4985.75	4737.82	4906.39	9031.42	4876.65	RBM26
ENSG00000121743	0.888436	2.48207e-20	2.0495e-19	865.309	906.914	890.913	527.582	402.406	503.606	887.712	477.865	GJA3
ENSG00000214189	0.887718	3.24929e-14	1.922e-13	581.137	545.354	545.114	359.545	281.01	263.515	557.202	301.356	ZNF788
ENSG00000106327	0.88576	5.11278e-09	2.11736e-08	224.779	245.058	266.554	120.161	141.629	136.358	245.464	132.716	TFR2
ENSG00000228253	0.885414	2.25218e-19	1.76473e-18	126103	132160	123989	72942.5	74019.1	59968.4	127418	68976.7	MT-ATP8
ENSG00000140367	0.885117	2.481e-24	2.41167e-23	816.881	916.958	924.532	466.563	483.337	487.711	886.124	479.204	UBE2Q2
ENSG00000225751	0.885095	0.1687	0.239589	12.7923	12.052	15.609	5.63255	13.4885	3.34622	13.4844	7.48908	AC087501.1
ENSG00000223575	0.884863	0.046743	0.0784219	27.4121	23.0997	27.6159	12.2039	11.2404	18.4042	26.0426	13.9495	RBMX2P3
ENSG00000226647	0.883723	0.0447608	0.0755381	31.9808	23.0997	27.6159	14.0814	10.1163	20.0773	27.5655	14.7583	AL365356.1
ENSG00000068831	0.883231	6.01223e-74	2.26715e-72	13504.1	12556.2	13411.7	6739.35	7300.63	7360.01	13157.3	7133.33	RASGRP2
ENSG00000223749	0.882652	1.85621e-12	9.88079e-12	484.281	500.159	444.256	209.343	273.141	292.794	476.232	258.426	MIR503HG
ENSG00000197603	0.882073	0.000134868	0.000357327	116.958	94.4075	116.467	54.448	48.3337	73.6168	109.278	58.7995	C5orf42
ENSG00000137393	0.882004	0.000180729	0.000470848	93.2012	96.4161	87.6505	44.1217	53.9538	52.7029	92.4226	50.2595	RNF144B
ENSG00000183011	0.881268	1.00322e-51	2.30057e-50	2304.45	2447.56	2350.95	1294.55	1285.9	1275.75	2367.65	1285.4	NAA38
ENSG00000109654	0.880866	0.0704533	0.112015	21.016	42.1821	27.6159	15.0201	5.62019	27.6063	30.2713	16.0822	TRIM2
ENSG00000105186	0.88077	3.78338e-88	1.8491e-86	6376.97	6418.7	6391.28	3556.96	3431.69	3430.71	6395.65	3473.12	ANKRD27
ENSG00000214832	0.880143	0.0156031	0.0292612	35.6357	54.2341	34.8201	20.6527	19.1087	27.6063	41.5633	22.4559	UPF3AP2
ENSG00000237886	0.879683	0.109938	0.165144	12.7923	19.0824	25.2145	4.69379	14.6125	11.7118	19.0297	10.3394	NALT1
ENSG00000198106	0.87871	0.00846303	0.0167319	62.1341	40.1734	45.6263	21.5914	28.101	30.9525	49.3113	26.8816	AC025279.1
ENSG00000141198	0.878138	1.86145e-05	5.47392e-05	141.629	117.507	124.872	61.0193	71.9385	76.1265	128.003	69.6947	TOM1L1
ENSG00000266801	0.877992	0.044655	0.0753959	26.4984	32.1387	25.2145	12.2039	22.4808	11.7118	27.9505	15.4655	AC009137.2
ENSG00000279339	0.877949	0.0636687	0.102589	20.1022	32.1387	20.4118	9.38759	12.3644	17.5676	24.2176	13.1066	AC100788.2
ENSG00000103832	0.877088	0.0927877	0.14245	21.9297	19.0824	14.4083	8.44883	10.1163	11.7118	18.4735	10.0923	GOLGA8UP
ENSG00000255561	0.877087	5.37776e-11	2.58289e-10	338.083	322.391	290.567	160.528	177.598	180.696	317.014	172.941	FDXACB1
ENSG00000189195	0.876293	0.103208	0.156281	28.3259	17.0737	26.4152	7.51007	5.62019	25.0966	23.9383	12.7423	BTBD8
ENSG00000154146	0.875994	0.00373814	0.00791173	89.5462	80.3468	62.436	64.7743	29.225	32.6256	77.443	42.2083	NRGN
ENSG00000103067	0.875729	0.0345834	0.0600304	36.5495	22.0954	32.4187	17.8364	16.8606	15.058	30.3545	16.585	ESRP2
ENSG00000171084	0.875509	0.0132014	0.0251453	41.1182	46.1994	40.8235	16.8977	22.4808	30.116	42.7137	23.1648	FAM86JP
ENSG00000131174	0.875418	4.6997e-42	8.33138e-41	5148.91	5470.61	5206.2	3050.03	3041.65	2542.29	5275.24	2877.99	COX7B
ENSG00000135605	0.874907	8.39376e-07	2.86232e-06	154.422	179.776	168.097	95.7534	85.4269	92.021	167.431	91.0671	TEC
ENSG00000185043	0.874878	4.5812e-79	1.95505e-77	7139.94	7211.12	7291.8	4008.5	4046.54	3751.95	7214.29	3935.66	CIB1
ENSG00000252206	0.874677	0.15593	0.224146	13.7061	7.03034	30.0173	5.63255	8.99231	12.5483	16.9179	9.05773	RNU7-40P
ENSG00000221164	0.874475	0.0203271	0.037254	31.0671	44.1907	36.0207	16.8977	25.8529	18.4042	37.0928	20.3849	SNORA11F
ENSG00000219481	0.874222	3.54232e-05	0.000100781	127.923	115.499	106.862	58.203	67.4423	66.0878	116.761	63.911	NBPF1
ENSG00000234917	0.873549	0.0488433	0.0814846	40.2044	26.1127	20.4118	15.0201	11.2404	20.9139	28.9096	15.7248	AC098484.2
ENSG00000185432	0.872924	2.55478e-14	1.52199e-13	518.089	542.341	505.491	302.28	237.172	312.035	521.974	283.829	METTL7A
ENSG00000170629	0.872556	3.16667e-16	2.11316e-15	568.345	532.297	603.948	312.607	339.46	281.082	568.197	311.05	DPY19L2P2
ENSG00000269720	0.872529	0.00640205	0.0129799	42.9456	65.2818	54.0311	24.4077	37.0933	27.6063	54.0862	29.7024	CCDC194
ENSG00000136114	0.872448	0.147834	0.213967	13.7061	19.0824	12.0069	13.1426	4.49615	6.69244	14.9318	8.1104	THSD1
ENSG00000169224	0.872083	0.00694633	0.0139798	50.2555	61.2644	46.827	22.5302	25.8529	37.645	52.7823	28.676	GCSAML
ENSG00000174945	0.87129	0.0483794	0.0807955	21.9297	26.1127	44.4256	23.469	11.2404	15.058	30.8227	16.5891	AMZ1
ENSG00000166794	0.870026	6.16651e-118	4.94933e-116	15725.4	15694.7	15760.3	8524.87	8702.31	8588.91	15726.8	8605.36	PPIB
ENSG00000152642	0.869757	1.25196e-37	1.94715e-36	1639.24	1645.1	1608.93	901.208	940.82	840.737	1631.09	894.255	GPD1L
ENSG00000105717	0.869414	0.0107495	0.020852	39.2907	55.2384	43.2249	27.224	19.1087	28.4429	45.918	24.9252	PBX4
ENSG00000180884	0.869217	0.0123691	0.0236889	44.7731	38.1647	51.6297	30.0403	16.8606	25.9332	44.8559	24.278	ZNF792
ENSG00000142188	0.868674	1.17697e-36	1.76767e-35	1414.47	1457.29	1398.81	788.557	793.571	758.755	1423.52	780.294	TMEM50B
ENSG00000119636	0.86717	0.0170909	0.0317789	45.6869	47.2037	28.8166	20.6527	20.2327	25.9332	40.5691	22.2729	BBOF1
ENSG00000121766	0.866823	1.50009e-45	2.92284e-44	3311.38	3644.73	3598.47	2009.88	1988.42	1791.9	3518.2	1930.07	ZCCHC17
ENSG00000185621	0.866153	4.11151e-13	2.27799e-12	394.734	415.795	368.612	226.241	211.319	209.975	393.047	215.845	LMLN
ENSG00000260664	0.866112	0.000328176	0.000823948	85.8913	97.4205	82.8477	53.5092	49.4577	43.5008	88.7198	48.8226	AC004158.1
ENSG00000272942	0.865981	0.00238722	0.00521399	60.3067	60.2601	75.6436	41.3054	37.0933	29.2794	65.4034	35.8927	AL022324.3
ENSG00000100294	0.865917	5.48612e-48	1.15791e-46	2314.5	2421.45	2447.01	1262.63	1358.96	1320.08	2394.32	1313.89	MCAT
ENSG00000163235	0.865577	0.0239055	0.0431656	30.1533	59.2558	33.6194	24.4077	26.9769	16.7311	41.0095	22.7052	TGFA
ENSG00000235958	0.864455	0.0270151	0.0481298	34.722	40.1734	27.6159	16.8977	15.7365	23.4235	34.1704	18.6859	UBOX5-AS1
ENSG00000269091	0.864332	0.0734069	0.116151	21.9297	27.117	24.0138	7.51007	22.4808	10.8752	24.3535	13.622	AC010624.3
ENSG00000135617	0.864275	4.2794e-06	1.35597e-05	148.939	172.746	207.72	105.141	104.536	81.1458	176.468	96.9408	PRADC1
ENSG00000138613	0.864209	7.20495e-07	2.47332e-06	171.783	188.815	190.91	112.651	105.66	85.3286	183.836	101.213	APH1B
ENSG00000134897	0.864159	2.92294e-40	4.91284e-39	1705.95	1790.73	1769.82	1002.59	928.456	959.528	1755.5	963.526	BIVM
ENSG00000162129	0.864049	6.71896e-46	1.32688e-44	1927.99	1973.52	1967.93	1055.16	1076.83	1091.7	1956.48	1074.57	CLPB
ENSG00000073060	0.863388	4.75798e-53	1.12958e-51	4687.47	4458.24	4560.23	2412.61	2717.92	2411.79	4568.65	2514.11	SCARB1
ENSG00000033170	0.862823	1.50399e-05	4.48227e-05	145.284	129.559	145.284	91.9983	73.0625	66.0878	140.042	77.0496	FUT8
ENSG00000180628	0.862804	9.01921e-09	3.68369e-08	336.255	281.214	316.983	210.282	147.249	155.599	311.484	171.043	PCGF5
ENSG00000125821	0.862531	4.39069e-13	2.42883e-12	438.594	408.764	443.055	259.097	242.792	209.139	430.138	237.009	DTD1
ENSG00000153064	0.86211	5.46861e-08	2.09009e-07	243.054	205.889	213.723	128.61	109.032	126.32	220.889	121.32	BANK1
ENSG00000247796	0.861531	0.000345603	0.000864476	133.406	92.3988	97.256	71.3457	44.9615	61.0685	107.687	59.1252	AC008966.1
ENSG00000135315	0.861495	3.38088e-19	2.62912e-18	676.166	697.008	761.238	370.81	426.011	378.959	711.471	391.926	CEP162
ENSG00000275811	0.860994	0.02937	0.0519392	27.4121	32.1387	37.2214	17.8364	15.7365	19.2408	32.2574	17.6046	HTR1DP1
ENSG00000271500	0.860837	0.0776466	0.121955	15.5335	25.1084	31.218	7.51007	16.8606	15.058	23.9533	13.1429	AC005183.1
ENSG00000269894	0.860371	0.00423623	0.00888319	67.6166	59.2558	55.2318	43.1829	32.5971	25.0966	60.7014	33.6255	AC018809.1
ENSG00000109919	0.860367	2.22043e-54	5.42611e-53	6168.64	6897.77	6590.6	3720.3	3718.32	3392.23	6552.34	3610.28	MTCH2
ENSG00000264546	0.86025	0.0743608	0.117438	21.9297	21.091	32.4187	21.5914	12.3644	7.52899	25.1465	13.8283	AC008026.3
ENSG00000149516	0.859785	1.73288e-66	5.65675e-65	12460.6	13341.6	12523.2	7401.17	7098.3	6623.84	12775.1	7041.1	MS4A3
ENSG00000136169	0.859544	4.9294e-50	1.08627e-48	2865.48	2943.71	2800.01	1671.93	1539.93	1533.4	2869.73	1581.76	SETDB2
ENSG00000242318	0.859264	0.0436069	0.0738973	27.4121	32.1387	28.8166	15.0201	23.6048	10.8752	29.4558	16.5001	AC058823.1
ENSG00000106809	0.858924	0.000638074	0.00153	86.805	115.499	85.2491	46.9379	42.7135	67.7609	95.8509	52.4708	OGN
ENSG00000232149	0.85859	0.145227	0.21072	21.016	14.0607	10.8062	12.2039	5.62019	7.52899	15.2943	8.45102	FERP1
ENSG00000272627	0.858518	0.0982886	0.149713	18.2747	16.0694	21.6124	12.2039	11.2404	7.52899	18.6522	10.3244	AC016542.1
ENSG00000163632	0.858182	0.157289	0.225766	19.1885	16.0694	8.40484	8.44883	11.2404	5.01933	14.5542	8.23618	C3orf49
ENSG00000165474	0.858091	0.0011873	0.00273092	75.8402	128.555	106.862	76.9782	52.8298	41.8277	103.752	57.2119	GJB2
ENSG00000165650	0.857907	1.88525e-28	2.13693e-27	1112.93	1114.81	1150.26	659.009	621.593	583.915	1126	621.506	PDZD8
ENSG00000158417	0.857547	1.73665e-87	8.37083e-86	46830.9	49692.5	46277.1	27307.6	25969.8	25535	47600.1	26270.8	EIF5B
ENSG00000164308	0.857447	2.10613e-45	4.07643e-44	2665.37	2904.54	2792.81	1521.73	1465.75	1622.08	2787.57	1536.52	ERAP2
ENSG00000165424	0.857442	0.000403367	0.000997556	95.9424	102.442	80.4463	59.1418	53.9538	41.8277	92.9436	51.6411	ZCCHC24
ENSG00000269696	0.85697	0.0963845	0.14721	23.7572	14.0607	30.0173	14.0814	17.9846	5.85588	22.6117	12.6406	AC005498.3
ENSG00000148803	0.856886	7.61803e-32	9.70814e-31	1384.31	1502.48	1442.03	766.027	855.393	772.14	1442.94	797.853	FUOM
ENSG00000242551	0.856626	0.00816749	0.016186	50.2555	50.2167	70.8408	19.7139	35.9692	38.4815	57.1044	31.3882	POU5F1P6
ENSG00000179222	0.856468	3.69502e-22	3.29352e-21	1154.96	1207.21	1108.24	708.763	656.438	555.472	1156.8	640.224	MAGED1
ENSG00000254343	0.856212	0.0149597	0.0281633	52.083	49.2124	38.4221	30.0403	14.6125	31.7891	46.5725	25.4806	AC091563.1
ENSG00000239670	0.855859	0.156185	0.224457	28.3259	18.078	12.0069	9.38759	2.24808	20.0773	19.4703	10.571	AL355864.2
ENSG00000261371	0.855772	1.4277e-10	6.65791e-10	317.067	332.435	313.38	197.139	156.241	177.35	320.961	176.91	PECAM1
ENSG00000241468	0.855396	2.64806e-38	4.19305e-37	12217.6	12007.8	11727.2	6865.14	7287.14	5730.4	11984.2	6627.56	ATP5MF
ENSG00000163703	0.854701	2.93979e-22	2.62973e-21	786.728	747.225	739.626	413.993	417.018	426.643	757.86	419.218	CRELD1
ENSG00000144120	0.854487	6.85498e-23	6.29945e-22	810.485	791.416	806.865	429.951	472.096	432.499	802.922	444.849	TMEM177
ENSG00000171757	0.854293	6.9594e-13	3.79578e-12	371.891	433.873	419.041	231.873	220.312	224.197	408.268	225.461	LRRC34
ENSG00000204217	0.854249	0.00445744	0.00930358	49.3418	66.2861	72.0415	34.7341	25.8529	41.8277	62.5565	34.1382	BMPR2
ENSG00000183978	0.853001	3.14002e-44	5.85101e-43	2612.37	2665.5	2520.25	1356.51	1534.31	1432.18	2599.38	1441	COA3
ENSG00000283023	0.852667	0.0489236	0.0816108	29.2396	21.091	34.8201	19.7139	15.7365	11.7118	28.3836	15.7207	AC116618.1
ENSG00000251669	0.852489	1.80273e-05	5.31106e-05	171.783	162.702	156.09	107.018	102.287	64.4147	163.525	91.2402	FAM86EP
ENSG00000229153	0.851856	0.0449532	0.0758336	35.6357	33.1431	20.4118	12.2039	20.2327	17.5676	29.7302	16.6681	EPHA1-AS1
ENSG00000179604	0.851607	7.54031e-16	4.93391e-15	494.332	519.241	492.284	288.199	282.134	265.188	501.952	278.507	CDC42EP4
ENSG00000135426	0.851411	0.000271628	0.000688992	94.1149	99.4292	104.46	61.0193	41.5894	61.0685	99.3347	54.5591	TESPA1
ENSG00000236699	0.851249	0.000114844	0.00030683	134.319	130.564	106.862	62.8968	55.0779	87.0017	123.915	68.3255	ARHGEF38
ENSG00000161267	0.851114	4.32658e-64	1.35182e-62	4171.21	4019.35	4300.88	2288.69	2326.76	2308.05	4163.81	2307.84	BDH1
ENSG00000272476	0.850687	0.00204586	0.0045209	79.4951	60.2601	64.8373	39.4279	33.7212	40.1546	68.1975	37.7679	AL024507.2
ENSG00000252542	0.850652	0.108541	0.163269	10.9648	24.104	28.8166	13.1426	15.7365	6.69244	21.2952	11.8572	SNORD36C
ENSG00000279187	0.850598	0.0474257	0.0794226	31.0671	20.0867	36.0207	16.8977	19.1087	12.5483	29.0582	16.1849	AC027601.5
ENSG00000278318	0.850313	1.13903e-14	6.93687e-14	494.332	514.219	503.09	310.729	250.661	275.226	503.88	278.872	ZNF229
ENSG00000170089	0.849889	1.64274e-59	4.58422e-58	4925.96	4940.32	5149.77	2806.89	2906.76	2622.6	5005.35	2778.75	AC106795.1
ENSG00000260487	0.849809	0.12688	0.187391	21.9297	22.0954	13.2076	3.75503	16.8606	11.7118	19.0776	10.7758	AC116348.1
ENSG00000137094	0.849328	0.163817	0.233545	11.8786	18.078	10.8062	9.38759	5.62019	7.52899	13.5876	7.51226	DNAJB5
ENSG00000267191	0.849118	0.12887	0.189913	21.016	11.0477	22.8131	6.57131	16.8606	7.52899	18.2923	10.3203	AC006213.3
ENSG00000197857	0.848824	2.95553e-20	2.42556e-19	740.127	819.537	848.889	475.951	428.259	430.826	802.851	445.012	ZNF44
ENSG00000274678	0.848428	0.118779	0.176791	21.9297	16.0694	21.6124	7.51007	5.62019	19.2408	19.8705	10.7903	AC106886.3
ENSG00000233238	0.848064	0.147615	0.213704	31.0671	14.0607	8.40484	10.3263	13.4885	6.69244	17.8442	10.1691	DEFA9P
ENSG00000104218	0.847661	9.43579e-75	3.65261e-73	6162.24	6374.51	6050.28	3481.86	3493.51	3357.93	6195.68	3444.43	CSPP1
ENSG00000179271	0.847551	1.28576e-68	4.35142e-67	6831.1	6836.51	7258.18	3855.48	4028.55	3747.76	6975.26	3877.27	GADD45GIP1
ENSG00000188305	0.84731	1.92203e-08	7.62233e-08	222.038	238.027	274.958	137.059	133.761	136.358	245.008	135.726	PEAK3
ENSG00000187193	0.846957	4.80408e-11	2.31945e-10	444.99	474.046	413.038	296.648	231.552	213.321	444.025	247.174	MT1X
ENSG00000267117	0.846702	0.0012216	0.00280356	118.786	92.3988	80.4463	71.3457	35.9692	54.376	97.2103	53.897	AC010525.1
ENSG00000059573	0.84668	3.31434e-57	8.65538e-56	3681.45	3693.94	3762.97	2107.51	2131.18	1959.21	3712.79	2065.97	ALDH18A1
ENSG00000103978	0.846615	2.22836e-47	4.60326e-46	3003.45	3130.51	3097.78	1801.48	1735.52	1599.49	3077.25	1712.16	TMEM87A
ENSG00000117242	0.846613	1.72649e-17	1.22549e-16	573.827	591.553	599.145	324.81	349.576	308.689	588.175	327.692	PINK1-AS
ENSG00000139351	0.846434	2.5698e-05	7.42591e-05	138.888	138.598	112.865	70.4069	77.5587	70.2706	130.117	72.7454	SYCP3
ENSG00000135698	0.845419	7.4873e-42	1.31796e-40	1882.3	1973.52	1931.91	1048.59	1113.92	1060.75	1929.24	1074.42	MPHOSPH6
ENSG00000124787	0.84528	1.93276e-08	7.66315e-08	263.156	263.136	241.339	164.283	139.381	124.647	255.877	142.77	RPP40
ENSG00000165502	0.845254	1.762e-38	2.81292e-37	18908	20286.6	19149.8	11677.2	11428.1	9377.78	19448.1	10827.7	RPL36AL
ENSG00000269713	0.845113	2.02885e-06	6.64895e-06	185.489	156.676	172.9	100.447	83.1788	102.06	171.688	95.2286	NBPF9
ENSG00000110492	0.845052	1.6157e-05	4.79721e-05	169.955	181.785	184.906	128.61	98.9154	71.9437	178.882	99.823	MDK
ENSG00000026103	0.844877	2.42687e-06	7.88686e-06	174.524	164.711	165.695	108.896	83.1788	88.6748	168.31	93.5832	FAS
ENSG00000232677	0.84395	4.04606e-17	2.81151e-16	614.945	599.588	572.73	336.076	355.196	307.852	595.754	333.041	LINC00665
ENSG00000279838	0.841693	6.05164e-05	0.000166986	127.923	144.624	123.671	64.7743	62.9462	92.021	132.073	73.2472	AL356273.3
ENSG00000138646	0.841547	6.10537e-10	2.70308e-09	295.137	326.409	313.38	157.711	167.482	194.917	311.642	173.37	HERC5
ENSG00000256603	0.841388	0.0785434	0.123143	26.4984	33.1431	18.0104	23.469	8.99231	10.8752	25.8839	14.4455	AP003170.4
ENSG00000023697	0.840319	2.55371e-14	1.52187e-13	506.21	557.406	545.114	316.362	322.599	261.842	536.243	300.267	DERA
ENSG00000121933	0.840032	0.00110398	0.00255035	80.4089	69.2991	80.4463	37.5503	44.9615	46.0105	76.7181	42.8408	TMIGD3
ENSG00000119711	0.839917	1.15068e-08	4.64867e-08	267.725	346.496	291.768	158.65	153.993	191.571	301.996	168.071	ALDH6A1
ENSG00000198604	0.839717	2.28003e-75	8.96487e-74	14657.3	15361.3	14613.6	8724.82	8240.33	7975.71	14877.4	8313.62	BAZ1A
ENSG00000048162	0.839663	1.95487e-76	7.91768e-75	6421.74	6551.28	6488.54	3611.4	3744.17	3524.4	6487.19	3626.66	NOP16
ENSG00000197050	0.83923	5.46291e-15	3.38953e-14	555.552	588.54	559.522	352.034	275.389	322.073	567.872	316.499	ZNF420
ENSG00000165355	0.838223	2.87916e-25	2.90021e-24	1064.5	1104.77	1006.18	630.846	562.019	583.079	1058.48	591.981	FBXO33
ENSG00000254793	0.838012	0.159575	0.228392	12.7923	15.065	19.2111	14.0814	3.37212	8.36555	15.6895	8.60635	FDPSP4
ENSG00000183048	0.837885	2.17663e-47	4.5017e-46	4478.23	4411.04	4544.62	2339.39	2730.29	2452.78	4477.96	2507.48	SLC25A10
ENSG00000279500	0.837883	8.3163e-05	0.000226264	112.39	143.62	108.062	66.6519	75.3106	62.7416	121.357	68.2347	AC108704.2
ENSG00000271204	0.837399	0.0452401	0.0762515	29.2396	37.1604	21.6124	17.8364	15.7365	15.8945	29.3375	16.4892	AC016831.5
ENSG00000280388	0.837209	0.000143037	0.000377826	128.837	97.4205	112.865	65.7131	53.9538	69.434	113.041	63.0337	AC006330.1
ENSG00000129493	0.837176	3.76227e-21	3.21428e-20	741.955	759.277	804.463	443.094	433.879	413.258	768.565	430.077	HEATR5A
ENSG00000078053	0.837096	0.00845465	0.0167173	53.9105	67.2904	73.2422	30.979	22.4808	53.5395	64.8144	35.6664	AMPH
ENSG00000228808	0.83697	0.110971	0.166565	17.361	18.078	18.0104	10.3263	12.3644	7.52899	17.8165	10.0733	HMGB3P4
ENSG00000252908	0.836654	0.0218957	0.0398366	34.722	46.1994	33.6194	22.5302	23.6048	18.4042	38.1803	21.5131	RNU6-1003P
ENSG00000230606	0.836533	1.31665e-05	3.95017e-05	143.457	144.624	140.481	82.6108	67.4423	88.6748	142.854	79.5759	AC092683.1
ENSG00000023171	0.836334	5.86697e-35	8.33911e-34	1495.79	1436.2	1434.83	830.801	814.928	801.419	1455.6	815.716	GRAMD1B
ENSG00000267422	0.835963	0.132926	0.195053	18.2747	15.065	16.8097	12.2039	11.2404	5.01933	16.7165	9.48786	AC016582.2
ENSG00000105677	0.835911	2.62634e-61	7.71025e-60	5857.06	5694.58	5588.02	3127.94	3390.1	3093.58	5713.22	3203.87	TMEM147
ENSG00000164182	0.835819	1.2607e-19	1.00084e-18	1012.42	1123.85	1090.23	687.171	588.996	532.049	1075.5	602.739	NDUFAF2
ENSG00000278090	0.835529	0.00987392	0.0192752	42.9456	66.2861	51.6297	38.4891	23.6048	27.6063	53.6205	29.9001	AC036108.4
ENSG00000187801	0.835499	0.0335667	0.0584861	29.2396	37.1604	30.0173	19.7139	15.7365	18.4042	32.1391	17.9516	ZFP69B
ENSG00000229334	0.835267	0.09778	0.149016	22.8434	16.0694	22.8131	15.9589	11.2404	7.52899	20.5753	11.5761	AC046143.1
ENSG00000019485	0.834408	0.00905356	0.0177989	44.7731	56.2428	56.4325	37.5503	22.4808	27.6063	52.4828	29.2125	PRDM11
ENSG00000168016	0.83313	1.66312e-06	5.49878e-06	182.747	202.876	199.315	130.487	107.908	90.3479	194.979	109.581	TRANK1
ENSG00000175591	0.833105	3.54775e-57	9.20993e-56	4706.66	4496.41	4565.03	2451.1	2707.81	2574.91	4589.37	2577.94	P2RY2
ENSG00000233579	0.833037	0.0710449	0.112801	21.016	24.104	24.0138	12.2039	11.2404	15.058	23.0446	12.8341	KRT8P15
ENSG00000267882	0.832802	0.103363	0.156476	14.6198	17.0737	30.0173	14.0814	10.1163	10.0387	20.5703	11.4121	AL031666.2
ENSG00000279425	0.832511	2.07672e-07	7.51374e-07	228.434	216.936	194.512	122.039	131.512	107.916	213.294	120.489	AC092279.2
ENSG00000100664	0.832495	2.81929e-64	8.84035e-63	9406.92	10045.4	9328.17	5656.02	5329.07	5179.11	9593.48	5388.07	EIF5
ENSG00000170899	0.832385	0.114625	0.17136	21.016	15.065	20.4118	12.2039	5.62019	13.3849	18.8309	10.403	GSTA4
ENSG00000255185	0.831504	0.164231	0.234021	14.6198	13.0564	13.2076	9.38759	7.86827	5.85588	13.6279	7.70391	PDXDC2P
ENSG00000204960	0.831281	0.135781	0.198659	14.6198	19.0824	14.4083	7.51007	12.3644	7.52899	16.0368	9.13449	BLACE
ENSG00000147206	0.830931	1.19154e-45	2.33727e-44	3588.25	3326.36	3358.33	1982.66	1797.34	1991	3424.31	1923.67	NXF3
ENSG00000100364	0.829693	6.53664e-106	4.43301e-104	20510.7	20898.2	20386.5	11707.3	11706.9	11359.6	20598.5	11591.2	KIAA0930
ENSG00000104055	0.829368	1.14718e-12	6.18367e-12	455.955	445.925	425.045	225.302	281.01	243.437	442.308	249.916	TGM5
ENSG00000105810	0.828414	8.9636e-71	3.15566e-69	5742.84	5701.61	5766.92	3285.66	3300.18	3111.15	5737.12	3232.33	CDK6
ENSG00000196535	0.828386	6.4766e-32	8.27765e-31	2982.44	2603.24	3010.13	1473.85	1671.45	1694.86	2865.27	1613.39	MYO18A
ENSG00000011143	0.828381	3.23008e-23	3.00781e-22	952.114	874.776	883.709	521.95	514.81	491.894	903.533	509.551	MKS1
ENSG00000103740	0.828348	0.0185087	0.0341826	30.1533	52.2254	51.6297	28.1628	22.4808	24.2601	44.6695	24.9679	ACSBG1
ENSG00000196081	0.828136	8.22847e-06	2.51834e-05	186.402	146.633	153.689	86.3658	85.4269	102.06	162.241	91.2841	ZNF724
ENSG00000241418	0.82806	5.10043e-06	1.60162e-05	197.367	166.72	154.889	103.263	83.1788	105.406	172.992	97.2827	MCRIP2P1
ENSG00000265527	0.827942	0.107223	0.161577	19.1885	23.0997	14.4083	10.3263	8.99231	12.5483	18.8988	10.6223	MIR5690
ENSG00000179869	0.827728	0.00487632	0.0101007	74.0127	87.3771	94.8546	47.8767	24.7288	69.434	85.4148	47.3465	ABCA13
ENSG00000206630	0.827667	1.25558e-07	4.63575e-07	321.635	339.465	342.197	178.364	246.164	144.724	334.433	189.751	SNORD60
ENSG00000263764	0.827562	0.166499	0.236829	14.6198	12.052	20.4118	12.2039	11.2404	3.34622	15.6945	8.93015	SNORD43
ENSG00000117174	0.827473	1.35187e-37	2.09882e-36	1756.2	1752.56	1754.21	995.084	1031.87	942.797	1754.33	989.916	ZNHIT6
ENSG00000135094	0.827169	0.0570162	0.0933134	20.1022	29.1257	37.2214	16.8977	20.2327	11.7118	28.8165	16.2807	SDS
ENSG00000157999	0.827158	0.00508729	0.0104918	54.8242	53.2297	78.0449	30.979	33.7212	39.3181	62.033	34.6728	ANKRD61
ENSG00000001036	0.826896	4.66687e-38	7.33001e-37	2051.34	2181.42	2107.21	1257	1197.1	1121.82	2113.32	1191.97	FUCA2
ENSG00000003393	0.82639	1.63987e-70	5.75006e-69	5836.04	5780.95	5676.87	3221.82	3168.66	3358.77	5764.62	3249.75	ALS2
ENSG00000089163	0.826073	0.0344209	0.059778	39.2907	29.1257	34.8201	13.1426	23.6048	21.7504	34.4122	19.4993	SIRT4
ENSG00000164172	0.82577	1.71345e-26	1.80061e-25	1304.82	1336.77	1267.93	739.742	800.315	671.753	1303.17	737.27	MOCS2
ENSG00000282876	0.82551	0.0815445	0.127142	21.9297	20.0867	30.0173	18.7752	7.86827	13.3849	24.0112	13.3428	Z98752.4
ENSG00000271889	0.825187	0.108141	0.162736	24.6709	14.0607	20.4118	7.51007	13.4885	12.5483	19.7144	11.1823	AC016747.2
ENSG00000254454	0.825006	8.29226e-05	0.000225655	105.08	128.555	124.872	66.6519	74.1865	61.905	119.502	67.5811	RCC2P6
ENSG00000166825	0.824966	3.48309e-88	1.7071e-86	26799	25333.3	25710.4	14536.7	15131.8	14282.5	25947.6	14650.3	ANPEP
ENSG00000075240	0.824922	5.77874e-60	1.63082e-58	8356.13	7720.32	8577.74	4511.67	4796.27	4611.09	8218.06	4639.68	GRAMD4
ENSG00000157796	0.824134	3.74035e-18	2.76139e-17	742.868	701.026	657.979	382.075	383.297	421.623	700.624	395.665	WDR19
ENSG00000265460	0.823817	0.112333	0.16835	17.361	15.065	30.0173	14.0814	14.6125	6.69244	20.8144	11.7954	AC015910.1
ENSG00000257883	0.823741	5.09552e-20	4.11427e-19	783.986	727.138	761.238	432.768	449.615	404.056	757.454	428.813	AC125603.2
ENSG00000108826	0.823596	2.09628e-36	3.13493e-35	2761.31	2883.45	2800.01	1595.89	1735.52	1448.08	2814.92	1593.16	MRPL27
ENSG00000210144	0.822888	0.00605024	0.0123209	10494.3	10757.4	10119.4	6438.95	7719.9	3577.11	10457	5911.98	MT-TY
ENSG00000260742	0.822387	0.0653209	0.104873	24.6709	32.1387	31.218	22.5302	20.2327	7.52899	29.3425	16.764	AC009962.1
ENSG00000103042	0.822103	3.6963e-19	2.86677e-18	1155.88	936.04	1113.04	558.561	645.198	610.685	1068.32	604.815	SLC38A7
ENSG00000175820	0.821777	0.00147945	0.00334745	72.1852	77.3338	73.2422	41.3054	38.2173	46.0105	74.2537	41.8444	CCDC168
ENSG00000163328	0.821473	0.00413261	0.00868152	70.3578	71.3078	66.038	28.1628	35.9692	52.7029	69.2345	38.945	GPR155
ENSG00000111540	0.82138	1.794e-59	4.99836e-58	4610.72	4663.13	4553.02	2673.58	2677.46	2479.55	4608.96	2610.2	RAB5B
ENSG00000236577	0.82115	0.0668395	0.107057	21.016	28.1214	27.6159	17.8364	15.7365	10.0387	25.5844	14.5372	SNRPGP14
ENSG00000185442	0.820947	0.000101198	0.000272618	115.131	119.516	141.682	61.9581	86.551	65.2513	125.443	71.2534	FAM174B
ENSG00000131848	0.820627	8.66531e-14	5.01545e-13	512.607	536.315	481.477	260.036	316.979	291.958	510.133	289.658	ZSCAN5A
ENSG00000100290	0.820055	3.40842e-10	1.5446e-09	371.891	336.452	316.983	199.956	207.947	175.676	341.775	194.526	BIK
ENSG00000132963	0.819882	1.17499e-47	2.45332e-46	4518.43	4823.82	4697.11	2770.28	2734.79	2452.78	4679.79	2652.61	POMP
ENSG00000137038	0.819683	3.2291e-35	4.65018e-34	3024.47	3154.62	2940.49	1791.15	1837.8	1545.95	3039.86	1724.97	DMAC1
ENSG00000165060	0.81895	1.9673e-33	2.66423e-32	1507.67	1470.35	1463.64	831.74	876.75	813.131	1480.55	840.54	FXN
ENSG00000137364	0.818557	1.00731e-25	1.03432e-24	1138.52	1175.07	1066.21	663.702	648.57	607.339	1126.6	639.87	TPMT
ENSG00000167701	0.818498	0.00939689	0.0184304	54.8242	55.2384	42.0242	31.9178	26.9769	27.6063	50.6956	28.8337	GPT
ENSG00000116649	0.818489	2.85415e-47	5.86827e-46	13618.3	13708.2	13579.8	7254.73	8586.53	7365.03	13635.4	7735.43	SRM
ENSG00000200090	0.817796	0.00257478	0.00559918	73.099	105.455	99.6574	45.0604	37.0933	73.6168	92.7372	51.9235	RF00019
ENSG00000228474	0.817524	7.83363e-30	9.34322e-29	5970.36	6200.76	5941.02	3719.36	3660.99	2904.52	6037.38	3428.29	OST4
ENSG00000249715	0.817485	0.10273	0.155706	15.5335	21.091	22.8131	9.38759	13.4885	10.8752	19.8126	11.2504	FER1L5
ENSG00000126522	0.81733	3.76163e-18	2.77593e-17	924.702	836.611	848.889	430.89	524.926	527.029	870.067	494.282	ASL
ENSG00000198840	0.817268	2.60761e-11	1.27981e-10	69425.8	73401.8	68791.2	41779.5	44678.3	33642.9	70539.6	40033.5	MT-ND3
ENSG00000254838	0.817111	0.045782	0.0770535	36.5495	29.1257	24.0138	16.8977	15.7365	18.4042	29.8963	17.0128	GVINP1
ENSG00000183018	0.816868	1.07774e-14	6.57504e-14	610.376	588.54	561.924	337.953	370.933	295.304	586.947	334.73	SPNS2
ENSG00000164849	0.816772	0.0977434	0.148986	31.0671	14.0607	22.8131	9.38759	12.3644	16.7311	22.647	12.8277	GPR146
ENSG00000214248	0.816654	0.128735	0.189747	10.0511	19.0824	30.0173	13.1426	8.99231	10.8752	19.7169	11.0034	AC010336.1
ENSG00000257654	0.816585	4.60943e-21	3.92846e-20	899.117	865.737	902.92	508.807	458.608	542.924	889.258	503.446	AC125603.1
ENSG00000240970	0.816461	0.055797	0.0915749	33.8083	18.078	38.4221	17.8364	14.6125	18.4042	30.1028	16.951	RPL23AP64
ENSG00000251369	0.816123	1.90657e-21	1.64981e-20	924.702	940.057	871.702	530.399	473.22	547.943	912.154	517.187	ZNF550
ENSG00000092068	0.815831	3.54158e-06	1.13037e-05	186.402	191.828	164.495	86.3658	106.784	115.445	180.908	102.865	SLC7A8
ENSG00000129480	0.815309	4.04577e-26	4.20611e-25	1028.87	1037.48	1084.22	615.826	592.368	581.405	1050.19	596.533	DTD2
ENSG00000148843	0.815283	7.81026e-78	3.25372e-76	10047.5	10005.2	10205.9	5584.68	5981.01	5635.87	10086.2	5733.85	PDCD11
ENSG00000232587	0.815252	7.63295e-07	2.61409e-06	187.316	205.889	199.315	112.651	125.892	99.55	197.507	112.698	EEF1A1P3
ENSG00000210174	0.815176	0.0154543	0.0290133	55.738	90.3901	58.8339	34.7341	61.8221	21.7504	68.3207	39.4355	MT-TR
ENSG00000118762	0.814599	1.49922e-30	1.83567e-29	1329.49	1322.71	1384.4	795.129	765.47	734.495	1345.53	765.031	PKD2
ENSG00000163705	0.814184	0.0133372	0.0253846	44.7731	46.1994	46.827	26.2852	21.3567	30.116	45.9332	25.9193	FANCD2OS
ENSG00000131495	0.81411	1.5625e-44	2.94919e-43	6131.18	6502.06	6133.13	3728.75	3721.69	3230.77	6255.46	3560.4	NDUFA2
ENSG00000106080	0.813867	2.79866e-13	1.56828e-12	510.779	508.193	475.474	252.526	284.382	312.871	498.149	283.26	FKBP14
ENSG00000065057	0.813791	2.20542e-35	3.19968e-34	1927.99	1893.17	1903.1	1017.61	1162.26	1080.83	1908.08	1086.9	NTHL1
ENSG00000235453	0.81197	8.15888e-07	2.78494e-06	178.179	196.85	192.111	107.018	113.528	102.896	189.046	107.814	SMIM27
ENSG00000174891	0.811916	3.53489e-41	6.11165e-40	3120.41	3335.4	2963.31	1874.7	1724.27	1766.8	3139.71	1788.59	RSRC1
ENSG00000143977	0.810639	4.43851e-12	2.31133e-11	8986.61	9733.01	9457.85	5710.47	5834.88	4522.41	9392.49	5355.92	SNRPG
ENSG00000132623	0.810142	0.110942	0.166537	22.8434	18.078	18.0104	13.1426	6.74423	13.3849	19.6439	11.0906	ANKEF1
ENSG00000137819	0.809647	0.0705525	0.112152	19.1885	28.1214	27.6159	14.0814	12.3644	15.8945	24.9753	14.1134	PAQR5
ENSG00000138606	0.809183	0.135797	0.198665	23.7572	21.091	14.4083	8.44883	5.62019	19.2408	19.7522	11.1033	SHF
ENSG00000233912	0.808938	0.091459	0.140645	14.6198	26.1127	26.4152	13.1426	12.3644	12.5483	22.3826	12.6851	AC026202.2
ENSG00000035141	0.808433	7.99407e-72	2.87803e-70	7223.09	7294.48	7253.38	4312.66	4033.05	4083.22	7256.98	4142.98	FAM136A
ENSG00000100196	0.80802	0.204334	0.281779	17.361	12.052	8.40484	4.69379	7.86827	9.2021	12.606	7.25472	KDELR3
ENSG00000126088	0.806973	1.49103e-56	3.81413e-55	3922.67	4052.49	3934.67	2299.02	2327.88	2185.08	3969.94	2270.66	UROD
ENSG00000227836	0.806532	0.0338532	0.0589265	31.0671	34.1474	36.0207	19.7139	16.8606	20.9139	33.7451	19.1628	AC008850.1
ENSG00000228294	0.806487	0.0267684	0.0477438	42.9456	33.1431	40.8235	18.7752	19.1087	28.4429	38.9707	22.1089	BMS1P17
ENSG00000138639	0.806089	0.0218345	0.0397501	40.2044	41.1777	42.0242	16.8977	26.9769	26.7697	41.1355	23.5481	ARHGAP24
ENSG00000075336	0.805481	1.31779e-50	2.94098e-49	3527.94	3854.64	3734.15	2124.41	2158.15	2078.84	3705.58	2120.47	TIMM21
ENSG00000267526	0.805465	0.112383	0.168411	25.5846	15.065	20.4118	10.3263	16.8606	8.36555	20.3538	11.8508	AC005702.2
ENSG00000234222	0.805226	0.00160309	0.00360623	95.9424	81.3511	76.8443	43.1829	40.4654	61.0685	84.7126	48.2389	LIX1L-AS1
ENSG00000272142	0.805188	0.0969574	0.147943	30.1533	22.0954	14.4083	12.2039	15.7365	10.8752	22.219	12.9385	AL359643.3
ENSG00000138030	0.804994	1.39717e-07	5.13252e-07	237.572	227.984	230.533	123.916	122.52	150.58	232.029	132.339	KHK
ENSG00000136478	0.804693	9.02276e-36	1.32331e-34	1644.73	1613.97	1685.77	932.187	935.2	961.201	1648.15	942.863	TEX2
ENSG00000259562	0.804598	0.00223179	0.00489958	79.4951	63.2731	74.4429	41.3054	39.3413	43.5008	72.4037	41.3825	AC090607.2
ENSG00000111906	0.804527	1.25537e-50	2.80526e-49	3359.81	3538.27	3306.7	1980.78	1971.56	1893.96	3401.6	1948.77	HDDC2
ENSG00000270165	0.804526	0.0167732	0.0312579	52.9968	42.1821	38.4221	28.1628	22.4808	25.9332	44.5336	25.5256	AC010530.1
ENSG00000248527	0.804371	7.65531e-06	2.35321e-05	36369.5	37015.8	35784.2	21008.5	25235.8	16270.1	36389.8	20838.1	MTATP6P1
ENSG00000226498	0.804304	0.151258	0.218381	27.4121	14.0607	10.8062	7.51007	10.1163	12.5483	17.4263	10.0582	RPSAP21
ENSG00000278864	0.804269	0.173966	0.245911	21.016	20.0867	7.20415	7.51007	6.74423	13.3849	16.1023	9.21306	AC055811.4
ENSG00000231205	0.803887	0.000233513	0.000598735	105.08	110.477	102.059	66.6519	52.8298	61.905	105.872	60.4622	ZNF826P
ENSG00000107949	0.803882	9.3644e-62	2.76305e-60	7184.72	7124.75	6891.97	4270.41	3920.65	3953.56	7067.15	4048.21	BCCIP
ENSG00000280274	0.80376	0.0786649	0.123278	22.8434	32.1387	22.8131	18.7752	17.9846	8.36555	25.9318	15.0418	AC009145.4
ENSG00000279141	0.803754	0.0874159	0.13508	21.016	24.104	24.0138	16.8977	14.6125	8.36555	23.0446	13.2919	LINC01451
ENSG00000232713	0.803462	0.0114908	0.0221303	56.6517	46.1994	51.6297	34.7341	21.3567	31.7891	51.4936	29.2933	AC010733.1
ENSG00000189043	0.803451	2.61266e-34	3.61374e-33	4781.59	4697.27	4436.55	2819.09	2813.47	2349.88	4638.47	2660.81	NDUFA4
ENSG00000279549	0.803393	4.39126e-06	1.3899e-05	170.869	170.737	158.491	97.6309	102.287	87.8382	166.699	95.9189	AP000437.1
ENSG00000261732	0.803274	8.04202e-05	0.000219176	116.958	149.646	134.477	72.2844	67.4423	88.6748	133.694	76.1338	AL031708.1
ENSG00000213640	0.802669	0.00388626	0.00820934	56.6517	67.2904	72.0415	38.4891	40.4654	33.4622	65.3279	37.4722	EEF1DP4
ENSG00000120800	0.802611	7.13999e-36	1.05159e-34	1697.72	1769.64	1712.19	1024.19	965.549	978.769	1726.52	989.501	UTP20
ENSG00000259820	0.802345	2.02805e-07	7.34675e-07	246.709	248.071	214.924	135.181	153.993	120.464	236.568	136.546	AC083843.3
ENSG00000180209	0.802057	0.0783724	0.122919	20.1022	32.1387	32.4187	23.469	16.8606	8.36555	28.2199	16.2317	MYLPF
ENSG00000185774	0.801922	0.0096188	0.0188129	53.9105	49.2124	55.2318	35.6728	23.6048	30.9525	52.7849	30.0767	KCNIP4
ENSG00000110315	0.800934	2.41262e-25	2.43868e-24	1125.72	1146.95	1144.26	693.743	605.857	658.368	1138.98	652.656	RNF141
ENSG00000259545	0.800785	0.104854	0.158377	21.9297	16.0694	33.6194	12.2039	7.86827	20.0773	23.8728	13.3831	AC013452.1
ENSG00000260646	0.800613	0.00412828	0.00867553	78.5814	67.2904	55.2318	40.3666	42.7135	33.4622	67.0345	38.8474	AL031705.1
ENSG00000075142	0.800281	6.67762e-25	6.62349e-24	1106.54	1241.36	1121.45	680.6	653.066	658.368	1156.45	664.012	SRI
ENSG00000186529	0.800254	3.68564e-13	2.05048e-12	469.661	523.258	467.069	300.403	263.025	274.39	486.663	279.273	CYP4F3
ENSG00000099251	0.799862	2.31175e-05	6.71013e-05	180.006	145.629	166.896	114.529	80.9308	87.0017	164.177	94.1537	HSD17B7P2
ENSG00000155792	0.799332	4.59474e-08	1.76729e-07	244.882	236.019	278.56	147.385	151.745	137.195	253.154	145.442	DEPTOR
ENSG00000143870	0.799125	6.44295e-46	1.27381e-44	2852.69	2838.25	3054.56	1697.28	1689.43	1637.97	2915.17	1674.89	PDIA6
ENSG00000005100	0.79889	1.34266e-44	2.54136e-43	2706.49	2919.6	2824.03	1633.44	1657.96	1567.7	2816.71	1619.7	DHX33
ENSG00000227359	0.798133	0.016932	0.0315103	45.6869	41.1777	51.6297	32.8566	20.2327	25.9332	46.1648	26.3408	AC017074.1
ENSG00000111704	0.797445	0.268445	0.353982	21.016	17.0737	7.20415	0.938759	5.62019	19.2408	15.0979	8.5999	NANOG
ENSG00000197279	0.797211	0.00125607	0.00287625	97.7699	71.3078	87.6505	45.0604	52.8298	50.1933	85.576	49.3612	ZNF165
ENSG00000225224	0.797064	0.116893	0.174349	21.9297	16.0694	18.0104	11.2651	10.1163	10.8752	18.6698	10.7522	RPS27AP12
ENSG00000084110	0.797051	4.95963e-05	0.000138403	203.763	162.702	156.09	114.529	71.9385	112.935	174.185	99.8006	HAL
ENSG00000168765	0.796974	2.83909e-13	1.59013e-12	532.709	496.141	620.757	318.239	309.111	319.564	549.869	315.638	GSTM4
ENSG00000117592	0.79685	2.02237e-58	5.4861e-57	11458.3	11853.2	11527.8	7009.71	6833.03	6217.27	11613.1	6686.67	PRDX6
ENSG00000067533	0.796578	1.471e-38	2.35913e-37	2458.87	2558.04	2498.64	1518.91	1466.87	1344.34	2505.18	1443.37	RRP15
ENSG00000225975	0.796507	0.00388242	0.00820319	95.0287	70.3034	79.2456	38.4891	67.4423	36.8084	81.5259	47.5799	LINC01534
ENSG00000172995	0.796259	0.235578	0.317363	6.39616	18.078	14.4083	3.75503	5.62019	12.5483	12.9608	7.30785	ARPP21
ENSG00000106714	0.796249	0.232652	0.314341	13.7061	17.0737	7.20415	5.63255	3.37212	12.5483	12.6613	7.18433	CNTNAP3
ENSG00000142684	0.796247	2.501e-12	1.31966e-11	572.913	642.774	619.557	330.443	305.738	415.768	611.748	350.65	ZNF593
ENSG00000226367	0.796173	0.192326	0.267605	10.0511	14.0607	16.8097	9.38759	4.49615	9.2021	13.6405	7.69528	ST7-AS2
ENSG00000197142	0.795659	9.03743e-24	8.60326e-23	1737.93	1848.98	1662.96	1110.55	1027.37	890.931	1749.96	1009.62	ACSL5
ENSG00000154678	0.795341	0.185137	0.259209	14.6198	15.065	16.8097	4.69379	5.62019	15.8945	15.4982	8.73617	PDE1C
ENSG00000202538	0.794856	0.187572	0.262074	9.13737	31.1344	9.60553	9.38759	11.2404	8.36555	16.6258	9.66451	RNU4-2
ENSG00000064601	0.79468	1.26344e-56	3.24141e-55	7068.67	6707.95	6980.82	3966.26	4211.77	3796.28	6919.15	3991.44	CTSA
ENSG00000172785	0.793985	2.37018e-23	2.21889e-22	1609.09	1587.85	1575.31	901.208	810.432	1033.98	1590.75	915.207	CBWD1
ENSG00000099385	0.793286	6.22493e-33	8.2827e-32	2056.82	1989.59	2102.41	1140.59	1285.9	1126.84	2049.61	1184.44	BCL7C
ENSG00000123297	0.793151	2.6931e-47	5.5502e-46	3116.76	3094.36	3070.17	1840.91	1823.19	1696.53	3093.76	1786.88	TSFM
ENSG00000121690	0.792828	4.35623e-11	2.10963e-10	396.562	428.851	416.64	215.914	230.428	268.534	414.018	238.292	DEPDC7
ENSG00000120256	0.792756	1.767e-05	5.2137e-05	141.629	149.646	166.896	96.6921	84.3029	82.8189	152.724	87.938	LRP11
ENSG00000144118	0.792685	7.39371e-22	6.51071e-21	1209.79	1404.06	1246.32	786.68	764.346	680.119	1286.72	743.715	RALB
ENSG00000163138	0.792422	5.79667e-13	3.17447e-12	488.849	541.336	462.266	302.28	268.645	290.284	497.484	287.07	PACRGL
ENSG00000169071	0.792015	0.103999	0.157289	22.8434	23.0997	37.2214	19.7139	4.49615	22.587	27.7215	15.599	ROR2
ENSG00000138134	0.791985	1.68445e-14	1.01525e-13	558.293	586.532	515.097	333.259	302.366	322.91	553.307	319.512	STAMBPL1
ENSG00000180914	0.791708	0.000358129	0.000893104	127.923	125.542	133.277	97.6309	50.5817	73.6168	128.914	73.9431	OXTR
ENSG00000237499	0.791583	0.00224931	0.00493555	95.0287	89.3858	84.0484	33.7953	55.0779	66.0878	89.4876	51.6537	AL357060.1
ENSG00000123179	0.790563	1.84139e-54	4.51876e-53	3843.18	3894.81	3923.86	2330	2239.08	2173.37	3887.28	2247.48	EBPL
ENSG00000173239	0.790478	0.0299586	0.0528676	34.722	44.1907	56.4325	15.0201	29.225	33.4622	45.1151	25.9024	LIPM
ENSG00000079215	0.790254	0.1371	0.200337	228.434	257.11	240.138	250.649	80.9308	87.8382	241.894	139.806	SLC1A3
ENSG00000227113	0.789893	0.15501	0.222989	21.016	9.03901	21.6124	8.44883	12.3644	9.2021	17.2225	10.0051	AC073210.1
ENSG00000263657	0.789842	1.67089e-07	6.08946e-07	216.556	257.11	225.73	134.242	133.761	136.358	233.132	134.787	AC023389.1
ENSG00000265194	0.789498	0.0325667	0.0569706	34.722	37.1604	37.2214	15.9589	24.7288	22.587	36.3679	21.0916	AL359922.2
ENSG00000245248	0.789366	0.00154994	0.00349565	83.1501	89.3858	81.647	37.5503	57.326	52.7029	84.7276	49.1931	USP2-AS1
ENSG00000171817	0.789118	0.000434569	0.00107064	119.7	135.585	106.862	73.2232	49.4577	85.3286	120.715	69.3365	ZNF540
ENSG00000264304	0.789054	1.72672e-05	5.10259e-05	157.163	189.819	144.083	90.1208	91.0471	102.896	163.688	94.6881	AC024267.3
ENSG00000213740	0.788392	0.0710956	0.112861	28.3259	23.0997	24.0138	14.0814	14.6125	15.058	25.1465	14.584	SERBP1P1
ENSG00000213967	0.788211	0.263929	0.349067	12.7923	17.0737	12.0069	1.87752	3.37212	18.4042	13.9576	7.88461	ZNF726
ENSG00000169019	0.78789	2.65387e-24	2.57541e-23	1269.18	1456.29	1302.75	822.353	748.61	761.265	1342.74	777.409	COMMD8
ENSG00000207110	0.78732	0.0546048	0.0897951	54.8242	20.0867	37.2214	26.2852	16.8606	21.7504	37.3775	21.6321	RNU1-106P
ENSG00000261312	0.787251	0.0215312	0.0392551	40.2044	49.2124	52.8304	16.8977	33.7212	31.7891	47.4158	27.4693	AC002550.1
ENSG00000105409	0.786545	0.0106511	0.0206724	57.5654	46.1994	62.436	26.2852	40.4654	30.116	55.4003	32.2889	ATP1A3
ENSG00000142875	0.786441	4.60225e-20	3.72459e-19	851.603	825.563	841.685	521.011	458.608	479.346	839.617	486.321	PRKACB
ENSG00000079462	0.786284	1.51581e-16	1.02561e-15	594.843	631.727	624.36	360.483	347.328	363.901	616.976	357.237	PAFAH1B3
ENSG00000185187	0.785885	3.16032e-39	5.1824e-38	2012.96	2016.7	2076	1149.98	1185.86	1203.8	2035.22	1179.88	SIGIRR
ENSG00000212123	0.785875	1.4094e-13	8.06418e-13	734.645	681.943	762.439	360.483	492.329	414.094	726.342	422.302	PRR22
ENSG00000008283	0.785859	0.0335008	0.0583769	33.8083	30.13	54.0311	21.5914	24.7288	21.7504	39.3231	22.6902	CYB561
ENSG00000229111	0.785697	0.00546937	0.0112268	59.3929	58.2514	81.647	33.7953	44.9615	36.8084	66.4305	38.5217	MED4-AS1
ENSG00000279406	0.785637	0.000981081	0.00228271	78.5814	104.451	97.256	61.0193	47.2096	53.5395	93.4294	53.9228	AL359183.1
ENSG00000197016	0.785515	4.8444e-12	2.51446e-11	434.939	400.73	438.252	236.567	243.916	257.659	424.64	246.047	ZNF470
ENSG00000145494	0.785507	4.04071e-39	6.58904e-38	7403.1	7743.42	7573.96	4495.72	4758.05	3936.83	7573.49	4396.87	NDUFS6
ENSG00000148204	0.785487	0.0105804	0.0205467	77.6677	67.2904	45.6263	41.3054	44.9615	25.9332	63.5281	37.4	CRB2
ENSG00000125356	0.785263	6.51823e-15	4.02575e-14	1387.97	1504.49	1356.78	935.004	882.37	653.349	1416.41	823.574	NDUFA1
ENSG00000117602	0.785201	1.76976e-07	6.44042e-07	238.485	263.136	250.945	153.956	121.396	158.945	250.855	144.766	RCAN3
ENSG00000106355	0.784861	2.99913e-39	4.92268e-38	6316.67	6694.9	6500.54	4122.09	3770.02	3435.73	6504.03	3775.95	LSM5
ENSG00000095383	0.784837	5.4356e-13	2.98233e-12	541.846	456.972	515.097	301.342	288.878	288.611	504.638	292.944	TBC1D2
ENSG00000137285	0.784728	0.17097	0.242322	10.9648	18.078	15.609	9.38759	8.99231	7.52899	14.884	8.63629	TUBB2B
ENSG00000171295	0.784495	2.08703e-15	1.32788e-14	658.805	705.043	734.823	388.646	373.181	451.739	699.557	404.522	ZNF440
ENSG00000163382	0.784062	4.29417e-50	9.47478e-49	5101.39	4998.57	4936.04	2860.4	3107.97	2773.18	5012	2913.85	NAXE
ENSG00000116151	0.78362	4.85544e-06	1.52853e-05	184.575	186.806	169.297	116.406	106.784	92.021	180.226	105.07	MORN1
ENSG00000182557	0.782848	5.22641e-54	1.27363e-52	11077.2	10194	10772.6	5871	6541.9	6217.27	10681.3	6210.06	SPNS3
ENSG00000082146	0.782825	1.28112e-12	6.8887e-12	428.543	435.881	428.647	253.465	250.661	247.62	431.024	250.582	STRADB
ENSG00000128581	0.782791	0.000561246	0.00135562	150.767	134.581	184.906	66.6519	75.3106	128.829	156.751	90.2639	IFT22
ENSG00000229358	0.782691	4.63671e-15	2.88508e-14	622.255	611.64	606.349	368.932	316.979	380.632	613.415	355.514	DPY19L1P1
ENSG00000273353	0.781944	0.155839	0.224043	11.8786	23.0997	19.2111	8.44883	16.8606	6.69244	18.0631	10.6673	AL008718.3
ENSG00000241429	0.7818	0.000768293	0.0018166	115.131	98.4248	85.2491	67.5906	55.0779	51.8664	99.6016	58.1783	EEF1A1P25
ENSG00000133315	0.781634	2.41278e-44	4.51512e-43	3433.82	3183.74	3366.74	1894.41	2027.77	1890.61	3328.1	1937.6	MACROD1
ENSG00000166260	0.781021	1.37923e-32	1.80767e-31	1675.79	1757.59	1726.59	1048.59	953.185	998.01	1719.99	999.929	COX11
ENSG00000136045	0.779817	9.87905e-38	1.54196e-36	3558.09	3530.24	3310.31	2110.33	2096.33	1857.99	3466.21	2021.55	PWP1
ENSG00000175857	0.779254	1.64565e-29	1.94948e-28	1610	1631.04	1598.12	1003.53	940.82	877.546	1613.06	940.633	GAPT
ENSG00000271199	0.778813	0.205856	0.283589	14.6198	10.0433	15.609	5.63255	12.3644	5.85588	13.424	7.95095	AL353804.2
ENSG00000205045	0.778739	0.00400611	0.00844009	70.3578	81.3511	87.6505	55.3868	53.9538	30.9525	79.7865	46.7644	SLFN12L
ENSG00000154040	0.778627	0.0408363	0.0696746	49.3418	50.2167	30.0173	13.1426	34.8452	28.4429	43.1919	25.4769	CABYR
ENSG00000181191	0.778584	0.0109062	0.0211371	52.083	45.1951	68.4394	30.0403	32.5971	33.4622	55.2392	32.0332	PJA1
ENSG00000185305	0.778477	1.57424e-06	5.21479e-06	195.54	241.04	223.329	109.835	133.761	140.541	219.97	128.045	ARL15
ENSG00000168237	0.778465	1.0521e-06	3.54577e-06	310.671	263.136	211.322	153.018	166.358	141.378	261.709	153.584	GLYCTK
ENSG00000213468	0.778413	7.10511e-23	6.52246e-22	1363.3	1213.24	1315.96	747.252	701.4	816.477	1297.5	755.043	FIRRE
ENSG00000166428	0.778175	0.000130619	0.0003467	154.422	147.637	112.865	74.1619	95.5433	74.4534	138.308	81.3862	PLD4
ENSG00000004779	0.777937	1.86232e-38	2.97038e-37	5213.78	5199.44	5081.33	3246.23	3077.62	2718.8	5164.85	3014.22	NDUFAB1
ENSG00000235837	0.777589	0.182286	0.255852	14.6198	12.052	15.609	9.38759	6.74423	8.36555	14.0936	8.16579	AC073333.1
ENSG00000114023	0.77658	7.25301e-34	9.93004e-33	3213.61	3374.57	3155.42	1969.52	2012.03	1714.1	3247.87	1898.55	FAM162A
ENSG00000102580	0.776568	8.97468e-48	1.8806e-46	3027.21	3060.21	2998.13	1816.5	1778.23	1711.59	3028.52	1768.77	DNAJC3
ENSG00000146205	0.775796	3.65684e-42	6.51566e-41	5285.97	4742.47	5239.82	2804.07	3072	3042.55	5089.42	2972.87	ANO7
ENSG00000142583	0.775639	8.69638e-33	1.14838e-31	2509.12	2281.85	2331.74	1349	1490.47	1328.45	2374.24	1389.31	SLC2A5
ENSG00000155368	0.775606	1.85687e-34	2.58676e-33	5063.02	5253.68	5147.36	3204.92	3170.91	2664.43	5154.69	3013.42	DBI
ENSG00000118420	0.775467	7.04338e-12	3.6172e-11	509.865	469.024	473.072	318.239	274.265	256.822	483.987	283.109	UBE3D
ENSG00000207721	0.77527	0.01029	0.020025	47.5143	62.2688	73.2422	40.3666	25.8529	39.3181	61.0084	35.1792	MIR186
ENSG00000207523	0.775259	0.0906717	0.13952	20.1022	35.1517	21.6124	13.1426	11.2404	20.0773	25.6221	14.8201	SNORA66
ENSG00000278983	0.775087	5.36002e-13	2.94349e-12	453.214	464.003	482.678	281.628	269.769	266.024	466.631	272.474	AC048380.2
ENSG00000132881	0.774584	0.0115905	0.0223151	46.6006	61.2644	60.0346	25.3465	40.4654	32.6256	55.9665	32.8125	RSG1
ENSG00000120669	0.774386	4.15399e-07	1.46095e-06	239.399	272.175	284.564	184.935	140.505	138.868	265.379	154.769	SOHLH2
ENSG00000215156	0.77435	2.37543e-12	1.25567e-11	428.543	441.907	423.844	251.587	257.405	248.457	431.431	252.483	AC138409.1
ENSG00000167700	0.774296	2.73981e-29	3.20659e-28	1496.7	1414.1	1533.28	860.842	894.735	844.084	1481.36	866.553	MFSD3
ENSG00000238000	0.774153	0.0429931	0.0729773	35.6357	28.1214	39.6228	20.6527	15.7365	23.4235	34.46	19.9376	AC116347.1
ENSG00000178460	0.773282	0.0168407	0.0313671	59.3929	43.1864	42.0242	27.224	30.349	27.6063	48.2012	28.3931	MCMDC2
ENSG00000237672	0.773079	0.0415743	0.0707751	42.0319	43.1864	38.4221	38.4891	17.9846	15.8945	41.2135	24.1228	KRR1P1
ENSG00000173193	0.772922	1.13614e-13	6.5327e-13	624.082	600.592	655.578	391.462	313.607	390.671	626.751	365.247	PARP14
ENSG00000100211	0.772852	6.45717e-19	4.94447e-18	736.472	752.247	742.027	444.033	436.127	425.806	743.582	435.322	CBY1
ENSG00000196659	0.772556	0.00147354	0.00333538	116.045	104.451	114.066	53.5092	48.3337	92.021	111.52	64.6213	TTC30B
ENSG00000207175	0.771991	0.049308	0.0821815	31.0671	38.1647	42.0242	29.1015	24.7288	11.7118	37.0853	21.8474	RNU1-67P
ENSG00000135821	0.771794	2.26088e-90	1.14663e-88	20041	20486.4	20123.6	11665	11733.8	12120	20217	11839.6	GLUL
ENSG00000267508	0.771443	3.38288e-15	2.12304e-14	558.293	599.588	584.737	348.279	328.219	342.987	580.873	339.829	ZNF285
ENSG00000119699	0.771018	0.0899272	0.138508	31.0671	24.104	21.6124	9.38759	14.6125	20.9139	25.5945	14.9713	TGFB3
ENSG00000256006	0.770718	0.00788029	0.0156666	91.3737	85.3685	48.0277	47.8767	33.7212	50.1933	74.9233	43.9304	AC084117.1
ENSG00000173926	0.770701	1.66612e-12	8.89326e-12	440.421	438.894	458.664	252.526	265.273	266.024	445.993	261.274	2019-03-03
ENSG00000277423	0.770634	0.20151	0.278369	16.4473	14.0607	10.8062	5.63255	6.74423	11.7118	13.7714	8.02952	AC069234.5
ENSG00000160972	0.770576	6.54333e-24	6.27679e-23	1239.03	1147.95	1287.14	687.171	751.982	715.254	1224.71	718.136	PPP1R16A
ENSG00000141540	0.770383	8.15816e-05	0.000222238	132.492	146.633	129.675	74.1619	93.2952	73.6168	136.266	80.358	TTYH2
ENSG00000114021	0.770166	7.19219e-51	1.62167e-49	3817.59	3949.04	3887.84	2296.2	2352.61	2189.26	3884.83	2279.36	NIT2
ENSG00000239763	0.769787	1.04491e-09	4.55135e-09	344.479	393.699	325.387	208.404	206.823	209.139	354.522	208.122	AC009120.1
ENSG00000196811	0.769717	0.0118907	0.0228327	46.6006	56.2428	63.6366	29.1015	40.4654	28.4429	55.4933	32.6699	CHRNG
ENSG00000248483	0.76914	0.0219448	0.0399135	56.6517	66.2861	36.0207	25.3465	25.8529	41.8277	52.9862	31.009	POU5F2
ENSG00000123739	0.768467	5.5922e-16	3.69094e-15	774.849	770.325	696.401	483.461	421.514	412.421	747.192	439.132	PLA2G12A
ENSG00000164620	0.768421	2.11434e-10	9.7534e-10	586.619	493.128	577.533	266.607	370.933	337.131	552.427	324.891	RELL2
ENSG00000249532	0.768237	0.00330266	0.00705404	89.5462	75.3251	92.4532	68.5294	39.3413	42.6643	85.7749	50.1783	AC106864.1
ENSG00000239291	0.768106	3.00975e-05	8.61893e-05	157.163	172.746	199.315	99.5084	85.4269	122.974	176.408	102.636	AC002558.1
ENSG00000240233	0.767921	0.0386944	0.066363	30.1533	42.1821	36.0207	24.4077	17.9846	20.9139	36.1187	21.1021	RN7SL587P
ENSG00000251556	0.767745	0.236905	0.318955	21.9297	11.0477	6.00346	7.51007	10.1163	5.85588	12.9936	7.82743	AC091887.1
ENSG00000153113	0.767716	6.03194e-12	3.11514e-11	483.367	547.362	473.072	298.525	319.227	268.534	501.267	295.429	CAST
ENSG00000278206	0.766243	0.0374728	0.0645082	39.2907	40.1734	38.4221	16.8977	19.1087	32.6256	39.2954	22.8773	AL031320.2
ENSG00000118418	0.765832	7.13431e-40	1.18772e-38	4509.29	4791.68	4628.67	2958.03	2674.09	2560.69	4643.21	2730.94	HMGN3
ENSG00000088986	0.765785	1.87208e-44	3.52213e-43	6760.74	7104.66	6909.98	4353.02	4108.36	3761.15	6925.13	4074.18	DYNLL1
ENSG00000267480	0.765663	1.2858e-06	4.30164e-06	219.297	266.149	242.54	148.324	162.986	118.791	242.662	143.367	AP001542.3
ENSG00000254783	0.765604	0.00783652	0.0155902	66.7028	63.2731	52.8304	42.2441	34.8452	30.9525	60.9354	36.0139	AP003084.1
ENSG00000173588	0.765234	4.08472e-37	6.26383e-36	2016.62	2003.65	2116.82	1213.81	1206.09	1189.58	2045.7	1203.16	CEP83
ENSG00000171827	0.765132	8.69173e-13	4.71856e-12	511.693	561.423	494.685	321.994	319.227	283.592	522.6	308.271	ZNF570
ENSG00000280721	0.764805	0.0156917	0.0294022	53.9105	50.2167	42.0242	28.1628	26.9769	30.9525	48.7171	28.6974	LINC01943
ENSG00000237718	0.764327	0.000591053	0.00142408	100.511	127.551	108.062	61.9581	55.0779	79.4727	112.041	65.5029	AC009095.1
ENSG00000163535	0.763933	3.03365e-27	3.30098e-26	1813.77	2033.78	1779.42	1160.31	1048.73	1103.42	1875.66	1104.15	SGO2
ENSG00000266644	0.763814	0.0377759	0.0649469	43.8594	40.1734	32.4187	30.0403	15.7365	22.587	38.8171	22.7879	AC103810.5
ENSG00000196743	0.763303	1.6568e-38	2.64739e-37	3795.66	3748.18	3938.27	2347.84	2353.74	2067.96	3827.37	2256.51	GM2A
ENSG00000164338	0.762356	2.92619e-11	1.43256e-10	453.214	546.358	481.477	267.546	320.351	286.938	493.683	291.612	UTP15
ENSG00000144815	0.762068	7.20508e-10	3.16991e-09	390.166	482.081	429.848	226.241	283.258	259.332	434.031	256.277	NXPE3
ENSG00000162241	0.761941	6.94236e-05	0.000190572	193.712	144.624	150.086	80.7332	110.156	98.7134	162.808	96.5341	SLC25A45
ENSG00000184990	0.761811	2.3037e-60	6.57552e-59	8948.23	8560.95	8505.7	5047.71	5347.05	4957.42	8671.63	5117.39	SIVA1
ENSG00000144736	0.761526	1.76862e-35	2.57237e-34	2101.6	2112.12	2050.78	1259.81	1164.5	1267.38	2088.16	1230.57	SHQ1
ENSG00000119431	0.761461	2.12246e-12	1.12536e-11	613.118	557.406	587.138	302.28	395.662	342.151	585.887	346.698	HDHD3
ENSG00000183527	0.761211	1.4278e-38	2.29195e-37	3488.65	3750.19	3566.05	2238.94	2160.4	1979.29	3601.63	2126.21	PSMG1
ENSG00000143314	0.761181	5.6592e-33	7.53569e-32	2958.68	3134.53	2927.29	1876.58	1834.43	1617.06	3006.83	1776.02	MRPL24
ENSG00000165698	0.76099	0.00128859	0.00294533	89.5462	92.3988	84.0484	55.3868	44.9615	56.0492	88.6645	52.1325	SPACA9
ENSG00000154380	0.760319	0.029299	0.0518294	50.2555	44.1907	37.2214	32.8566	16.8606	27.6063	43.8892	25.7745	ENAH
ENSG00000281370	0.760099	0.241264	0.323826	4.56869	26.1127	13.2076	6.57131	10.1163	9.2021	14.6297	8.62992	NA
ENSG00000083807	0.759597	9.94377e-17	6.79633e-16	723.68	690.982	689.197	409.299	441.747	394.854	701.286	415.3	SLC27A5
ENSG00000134962	0.759524	0.0214274	0.0390863	55.738	53.2297	51.6297	24.4077	22.4808	46.8471	53.5325	31.2452	KLB
ENSG00000255468	0.759337	4.02975e-08	1.55785e-07	288.741	270.166	324.187	165.222	165.234	189.061	294.365	173.172	AP001107.9
ENSG00000276644	0.758445	7.21143e-17	4.95595e-16	780.332	732.16	857.294	479.706	470.972	449.23	789.928	466.636	DACH1
ENSG00000114302	0.758266	1.82425e-44	3.43583e-43	4560.46	4651.07	4264.86	2674.52	2765.13	2536.43	4492.13	2658.7	PRKAR2A
ENSG00000171100	0.758051	3.52215e-17	2.45722e-16	773.022	782.377	713.211	434.645	432.755	473.49	756.203	446.963	MTM1
ENSG00000165092	0.757977	0.130403	0.191849	19.1885	26.1127	18.0104	7.51007	11.2404	18.4042	21.1039	12.3849	ALDH1A1
ENSG00000160055	0.757842	4.33334e-08	1.67079e-07	298.792	299.292	264.152	185.874	153.993	169.821	287.412	169.896	TMEM234
ENSG00000101347	0.757822	1.02751e-23	9.73906e-23	1556.09	1793.74	1523.68	967.86	997.022	921.047	1624.5	961.976	SAMHD1
ENSG00000130768	0.757447	0.0474131	0.0794092	39.2907	32.1387	31.218	15.0201	22.4808	23.4235	34.2158	20.3081	SMPDL3B
ENSG00000111846	0.75735	0.207834	0.285909	17.361	11.0477	15.609	12.2039	3.37212	10.0387	14.6726	8.53821	GCNT2
ENSG00000239388	0.75727	0.00017308	0.000451593	141.629	132.572	152.488	81.672	105.66	66.9244	142.23	84.752	ASB14
ENSG00000235481	0.75724	0.00413251	0.00868152	73.099	79.3425	62.436	37.5503	43.8375	46.0105	71.6258	42.4661	UBE2R2-AS1
ENSG00000133641	0.757083	3.95959e-22	3.52575e-21	1007.85	1092.72	1057.81	650.56	597.988	618.214	1052.79	622.254	C12orf29
ENSG00000258904	0.757005	0.00491103	0.0101618	66.7028	62.2688	84.0484	38.4891	48.3337	39.3181	71.0067	42.0469	AL157871.5
ENSG00000269243	0.756977	0.0064179	0.013006	63.0479	60.2601	86.4498	33.7953	42.7135	46.8471	69.9192	41.1186	AC008894.2
ENSG00000260773	0.756864	0.00195303	0.00433053	76.7539	83.3598	90.0519	51.6317	42.7135	52.7029	83.3885	49.016	AC055855.1
ENSG00000089048	0.756747	1.02323e-56	2.629e-55	12007.4	12883.6	11718.7	7376.77	7330.98	6965.15	12203.3	7224.3	ESF1
ENSG00000037241	0.756746	7.359e-27	7.88008e-26	2064.13	2283.86	2082	1366.83	1278.03	1163.65	2143.33	1269.5	RPL26L1
ENSG00000119013	0.756683	5.71231e-08	2.17942e-07	3474.94	3917.91	3670.51	2414.49	2346.99	1788.55	3687.79	2183.34	NDUFB3
ENSG00000103707	0.75591	2.68648e-10	1.22697e-09	370.977	410.773	362.609	236.567	221.436	220.014	381.453	226.006	MTFMT
ENSG00000151715	0.755765	0.0464953	0.0780737	32.8945	37.1604	33.6194	15.0201	25.8529	20.9139	34.5581	20.5956	TMEM45B
ENSG00000197119	0.755735	7.19637e-31	8.87976e-30	2558.46	2241.68	2343.75	1343.36	1457.88	1433.02	2381.3	1411.42	SLC25A29
ENSG00000179038	0.755517	0.0605359	0.0982578	36.5495	33.1431	26.4152	12.2039	22.4808	22.587	32.0359	19.0905	AP001885.1
ENSG00000207383	0.755301	0.00166054	0.0037297	91.3737	86.3728	86.4498	42.2441	59.574	55.2126	88.0654	52.3436	RF00019
ENSG00000233325	0.754873	0.00492873	0.0101925	86.805	66.2861	62.436	39.4279	48.3337	40.9912	71.8424	42.9176	MIPEPP3
ENSG00000151552	0.754576	2.97756e-26	3.10294e-25	1466.55	1592.88	1522.48	873.984	972.293	873.363	1527.3	906.547	QDPR
ENSG00000104412	0.754395	1.03474e-21	9.03884e-21	1284.71	1460.3	1353.18	876.801	800.315	752.899	1366.07	810.005	EMC2
ENSG00000126870	0.754339	2.05653e-26	2.15726e-25	1573.46	1682.26	1508.07	968.799	972.293	887.584	1587.93	942.892	WDR60
ENSG00000275294	0.754121	2.46036e-13	1.38644e-12	511.693	518.237	530.706	289.138	312.483	322.91	520.212	308.177	LINC02340
ENSG00000267152	0.754046	1.84537e-06	6.06697e-06	194.626	242.045	229.332	131.426	120.272	141.378	222.001	131.025	AC093227.1
ENSG00000160193	0.753269	1.18075e-32	1.54986e-31	1853.97	1910.24	1942.72	1150.92	1164.5	1072.46	1902.31	1129.29	WDR4
ENSG00000237015	0.753006	3.867e-05	0.000109413	148.939	171.741	141.682	97.6309	85.4269	91.1844	154.121	91.4141	AL031186.1
ENSG00000199683	0.752802	0.0830889	0.129285	27.4121	27.117	25.2145	10.3263	16.8606	20.0773	26.5812	15.7547	RN7SKP185
ENSG00000065183	0.752064	4.52317e-45	8.66834e-44	3724.39	3747.17	3853.02	2365.67	2186.25	2170.02	3774.86	2240.65	WDR3
ENSG00000162004	0.751371	1.04514e-08	4.24191e-08	317.067	317.37	336.194	171.793	189.962	213.321	323.543	191.692	CCDC78
ENSG00000229154	0.751353	1.26456e-05	3.79846e-05	201.022	235.014	175.301	102.325	136.009	126.32	203.779	121.551	KCNQ5-AS1
ENSG00000140691	0.751308	5.9053e-19	4.53578e-18	993.232	887.832	960.553	537.909	603.609	549.616	947.206	563.711	ARMC5
ENSG00000267809	0.751263	0.00122119	0.00280298	95.9424	101.438	110.464	76.9782	57.326	48.5202	102.615	60.9414	NDUFV2P1
ENSG00000265142	0.751082	0.23499	0.316668	11.8786	20.0867	31.218	0.938759	13.4885	22.587	21.0611	12.3381	MIR133A1HG
ENSG00000265354	0.750745	1.32115e-52	3.10285e-51	5615.83	5841.21	5602.43	3527.85	3369.87	3243.32	5686.49	3380.35	TIMM23
ENSG00000115364	0.750577	4.10958e-20	3.33667e-19	1204.31	1269.48	1170.67	791.374	726.129	651.676	1214.82	723.059	MRPL19
ENSG00000260219	0.750523	0.00095611	0.00222906	99.5974	126.546	121.27	60.0806	91.0471	56.8857	115.804	69.3378	AC106782.2
ENSG00000211454	0.75038	0.139328	0.203151	21.9297	17.0737	19.2111	14.0814	6.74423	13.3849	19.4048	11.4035	AKR7L
ENSG00000168268	0.750328	1.02446e-34	1.44207e-33	3575.45	3518.18	3329.52	1959.19	2251.45	1995.18	3474.39	2068.61	NT5DC2
ENSG00000235204	0.749976	0.058433	0.0953467	30.1533	24.104	52.8304	20.6527	22.4808	20.0773	35.6959	21.0703	AL162724.2
ENSG00000228925	0.749655	0.00175446	0.00392104	89.5462	143.62	88.8512	58.203	68.5663	65.2513	107.339	64.0069	AC016722.2
ENSG00000114378	0.749581	0.000531635	0.00128962	99.5974	124.538	128.474	57.2643	73.0625	78.6361	117.536	69.6543	HYAL1
ENSG00000251287	0.74955	0.111677	0.167511	28.3259	23.0997	16.8097	17.8364	11.2404	11.7118	22.7451	13.5962	ALG1L2
ENSG00000254099	0.749413	0.130879	0.192453	26.4984	16.0694	18.0104	9.38759	13.4885	13.3849	20.1927	12.087	AC005740.3
ENSG00000103034	0.749371	0.00255082	0.00554983	71.2715	85.3685	81.647	46.9379	44.9615	49.3567	79.429	47.0854	NDRG4
ENSG00000167074	0.749111	1.89741e-05	5.57029e-05	211.073	170.737	222.128	125.794	137.133	97.8769	201.313	120.268	TEF
ENSG00000110172	0.748976	2.77664e-40	4.67144e-39	2733.9	2783.01	2820.42	1730.13	1642.22	1588.62	2779.11	1653.66	CHORDC1
ENSG00000087008	0.748276	5.72359e-23	5.28194e-22	1051.71	1107.78	1080.62	619.581	664.307	645.82	1080.04	643.236	ACOX3
ENSG00000230732	0.747918	3.95875e-07	1.39593e-06	219.297	250.079	254.547	150.201	139.381	140.541	241.308	143.374	AC016949.1
ENSG00000251079	0.747839	0.0756121	0.119156	31.9808	23.0997	31.218	15.0201	23.6048	13.3849	28.7662	17.3366	BMS1P2
ENSG00000155393	0.747818	6.02195e-41	1.02997e-39	2708.32	2640.4	2827.63	1646.58	1596.13	1622.92	2725.45	1621.88	HEATR3
ENSG00000130332	0.747522	1.73957e-52	4.0583e-51	11669.3	12255.9	12370.7	7199.34	7619.86	6806.21	12098.7	7208.47	LSM7
ENSG00000136997	0.747397	9.0163e-93	4.73748e-91	77182.5	75239.7	75551.1	44193	46239.6	45371.4	75991.1	45268	MYC
ENSG00000278879	0.747246	0.00141235	0.00320684	101.425	105.455	96.0553	64.7743	73.0625	44.3374	100.978	60.7247	AP000560.1
ENSG00000198881	0.747238	0.134397	0.19688	33.8083	27.117	12.0069	9.38759	12.3644	21.7504	24.3107	14.5008	ASB12
ENSG00000250461	0.747194	0.000489657	0.00119658	105.08	102.442	112.865	63.8356	58.45	67.7609	106.796	63.3488	AC122718.1
ENSG00000126970	0.746924	2.17445e-06	7.10195e-06	216.556	257.11	230.533	164.283	125.892	128.829	234.733	139.668	ZC4H2
ENSG00000238317	0.746908	0.103727	0.156945	19.1885	22.0954	30.0173	16.8977	14.6125	10.8752	23.767	14.1285	SNORD11
ENSG00000164134	0.746565	6.42208e-38	1.00597e-36	4814.48	5441.49	4778.75	3079.13	3002.31	2882.77	5011.57	2988.07	NAA15
ENSG00000213339	0.746451	7.31848e-49	1.57893e-47	5063.93	4799.72	4944.45	2798.44	3036.03	2994.87	4936.03	2943.11	QTRT1
ENSG00000157224	0.746235	1.36595e-12	7.3268e-12	514.434	545.354	485.079	314.484	287.754	317.891	514.956	306.71	CLDN12
ENSG00000100490	0.746227	0.000196061	0.000508369	132.492	134.581	147.685	80.7332	101.163	66.9244	138.253	82.9404	CDKL1
ENSG00000143398	0.746179	2.13422e-34	2.96133e-33	2142.71	2251.72	2270.51	1373.4	1258.92	1335.98	2221.65	1322.77	PIP5K1A
ENSG00000108671	0.74589	1.69038e-39	2.79288e-38	3460.32	3726.08	3413.57	2133.8	2181.76	2011.08	3533.32	2108.88	PSMD11
ENSG00000277806	0.74566	0.00356844	0.00757915	82.2363	86.3728	66.038	53.5092	40.4654	46.0105	78.2157	46.6617	AC006213.4
ENSG00000143013	0.74546	8.01898e-44	1.47848e-42	4189.48	4348.77	4130.38	2655.75	2508.85	2395.06	4222.88	2519.89	LMO4
ENSG00000200594	0.745003	0.118604	0.176584	20.1022	23.0997	27.6159	19.7139	6.74423	15.058	23.6059	13.8387	RNU6-824P
ENSG00000143499	0.744755	3.99194e-19	3.08784e-18	889.066	952.109	898.117	580.153	517.058	536.231	913.098	544.481	SMYD2
ENSG00000173141	0.744459	6.93404e-40	1.15547e-38	4914.08	5147.22	4909.63	3111.05	3092.23	2739.72	4990.31	2981	MRPL57
ENSG00000108176	0.744395	8.50284e-27	9.0716e-26	1336.8	1317.69	1311.16	761.333	808.184	798.91	1321.88	789.475	DNAJC12
ENSG00000237007	0.74439	0.223578	0.304076	21.016	15.065	7.20415	6.57131	6.74423	12.5483	14.4284	8.62129	KRT18P52
ENSG00000127922	0.744357	1.78917e-34	2.49443e-33	6539.62	7054.45	6878.76	4300.45	4275.84	3650.72	6824.28	4075.67	SEM1
ENSG00000143198	0.743832	8.44843e-22	7.41707e-21	1293.85	1278.52	1359.18	825.169	819.424	706.052	1310.52	783.548	MGST3
ENSG00000260401	0.743775	1.11804e-45	2.19555e-44	9021.33	9196.69	8977.57	5451.37	5792.17	5007.62	9065.2	5417.05	AP002761.4
ENSG00000138385	0.743178	2.84459e-63	8.79361e-62	11242.6	11760.8	11244.5	7084.81	6764.46	6612.96	11416	6820.75	SSB
ENSG00000170364	0.742915	2.71074e-15	1.71289e-14	860.74	905.91	847.688	597.05	481.088	483.529	871.446	520.556	SETMAR
ENSG00000283646	0.742832	0.245072	0.328182	18.2747	13.0564	9.60553	15.0201	4.49615	5.01933	13.6455	8.17854	LINC02009
ENSG00000260084	0.742529	0.184607	0.258551	15.5335	19.0824	12.0069	10.3263	11.2404	6.69244	15.5409	9.41972	AC126773.1
ENSG00000001461	0.742529	3.29697e-35	4.74011e-34	2525.57	2594.2	2404.99	1544.26	1533.19	1425.49	2508.25	1500.98	NIPAL3
ENSG00000138777	0.742263	9.42244e-32	1.19554e-30	2257.84	2485.73	2257.3	1453.2	1336.48	1393.7	2333.62	1394.46	PPA2
ENSG00000136731	0.741986	9.03178e-41	1.54024e-39	11397	10709.2	11921.7	7043.51	7053.34	6253.25	11342.6	6783.36	UGGT1
ENSG00000241641	0.741593	0.118123	0.175968	15.5335	26.1127	34.8201	20.6527	15.7365	9.2021	25.4888	15.1971	RPS23P6
ENSG00000128185	0.741544	5.60237e-38	8.79145e-37	2400.39	2420.45	2431.4	1387.49	1450.01	1498.27	2417.41	1445.25	DGCR6L
ENSG00000157306	0.741416	1.22441e-06	4.10018e-06	207.418	237.023	259.349	131.426	148.373	140.541	234.597	140.113	ZFHX2-AS1
ENSG00000259460	0.74133	0.196954	0.273067	14.6198	14.0607	15.609	5.63255	8.99231	11.7118	14.7632	8.77887	AC078909.1
ENSG00000260747	0.741188	0.11666	0.174059	18.2747	19.0824	28.8166	13.1426	14.6125	11.7118	22.0579	13.1556	AC022968.1
ENSG00000251615	0.741151	0.0120539	0.0231309	75.8402	70.3034	55.2318	48.8154	47.2096	25.9332	67.1251	40.6528	AC104825.1
ENSG00000099795	0.740855	5.87973e-36	8.67433e-35	7258.73	7133.79	7505.52	4321.11	4798.52	3992.87	7299.35	4370.83	NDUFB7
ENSG00000165449	0.74083	0.135034	0.197698	19.1885	31.1344	19.2111	6.57131	21.3567	14.2214	23.178	14.0498	SLC16A9
ENSG00000256223	0.740785	5.83771e-15	3.6131e-14	674.338	644.783	755.235	404.605	419.266	415.768	691.452	413.213	ZNF10
ENSG00000173473	0.740603	9.64398e-50	2.1119e-48	8505.98	8949.63	8616.16	5299.29	5440.35	4872.09	8690.59	5203.91	SMARCC1
ENSG00000137269	0.740459	0.0576352	0.0942294	41.1182	51.2211	57.6332	51.6317	24.7288	13.3849	49.9908	29.9151	LRRC1
ENSG00000245688	0.740454	9.79429e-08	3.6524e-07	279.604	276.192	256.948	149.263	165.234	172.33	270.915	162.276	AC008659.1
ENSG00000094975	0.739975	6.72817e-35	9.5245e-34	2332.77	2341.1	2424.2	1447.57	1330.86	1464.81	2366.02	1414.41	SUCO
ENSG00000163362	0.739587	6.89337e-11	3.28366e-10	477.885	429.855	434.65	262.852	249.537	290.284	447.463	267.558	INAVA
ENSG00000162910	0.739122	4.22055e-33	5.65877e-32	2254.19	2325.04	2242.89	1303.94	1457.88	1330.96	2274.04	1364.26	MRPL55
ENSG00000236535	0.738863	0.0141071	0.0267076	60.3067	60.2601	46.827	27.224	34.8452	38.4815	55.7979	33.5169	RC3H1-IT1
ENSG00000221406	0.73885	0.142559	0.207293	32.8945	15.065	19.2111	7.51007	19.1087	14.2214	22.3902	13.6134	MIR320B2
ENSG00000130653	0.738831	7.02981e-05	0.000192882	151.68	131.568	150.086	84.4883	91.0471	84.492	144.445	86.6758	PNPLA7
[truncated: 15,502 more rows]

## Sheet: SDEG
ID	log2FoldChange	pvalue	padj	KO1	KO2	KO3	WT1	WT2	WT3	KO mean	WT mean	Gene.name
ENSG00000128322	6.36196	0	0	6301.13	6212.82	5971.04	79.7945	74.1865	71.1071	6161.66	75.0294	IGLL1
ENSG00000186652	5.79804	0	0	43460.1	45404	44387.2	821.414	731.749	834.045	44417.1	795.736	PRG2
ENSG00000196415	4.139	0	0	243192	233116	240348	12961.4	14481	13244.3	238886	13562.3	PRTN3
ENSG00000121053	4.00063	0	0	10677.9	10420	10430.4	625.213	696.904	651.676	10509.4	657.931	EPX
ENSG00000105205	3.87145	0	0	2344.65	2369.23	2126.42	153.956	178.722	138.868	2280.1	157.182	CLC
ENSG00000133169	3.71222	0	0	9028.64	9301.15	9125.26	745.374	707.02	645.82	9151.68	699.405	BEX1
ENSG00000182676	3.47783	0	0	4521.17	4310.61	4370.52	383.952	436.127	370.594	4400.76	396.891	PPP1R27
ENSG00000128739	3.47469	0	0	2847.21	2599.22	3007.73	238.445	254.033	266.861	2818.05	253.113	SNRPN
ENSG00000185198	3.42097	0	0	6658.4	6286.13	6792.31	571.704	651.942	621.56	6578.95	615.069	PRSS57
ENSG00000100448	3.37038	0	0	37773	37964.9	38861.6	3710.91	3958.86	3422.34	38199.8	3697.37	CTSG
ENSG00000239839	2.8142	0	0	5561.92	6004.92	5888.19	880.556	828.416	774.649	5818.34	827.874	DEFA3
ENSG00000169385	2.73514	0	0	9072.5	8826.09	8247.55	1335.85	1419.66	1180.38	8715.38	1311.96	RNASE2
ENSG00000242550	2.48773	0	0	10897.2	11721.6	11232.5	2128.17	2046.87	1864.68	11283.8	2013.24	SERPINB10
ENSG00000085063	2.30698	0	0	4357.61	4556.67	4659.88	966.921	935.2	844.084	4524.72	915.402	CD59
ENSG00000197561	2.30427	0	0	140215	131514	141440	25437.5	28908	29306.2	137723	27883.9	ELANE
ENSG00000198157	2.10108	0	0	12448.8	13240.1	12781.4	3139.21	2974.21	2855.16	12823.4	2989.53	HMGN5
ENSG00000172232	2.08502	0	0	82470.3	76182.8	82817.7	17676.8	20252.9	18989	80490.3	18972.9	AZU1
ENSG00000090382	1.65511	0	0	19332.9	19380.6	18993.7	6116.95	6187.83	6022.36	19235.7	6109.05	LYZ
ENSG00000204387	-1.60673	0	0	10331.6	10128.7	9814.45	30848.5	31314.6	30066.6	10091.6	30743.2	C6orf48
ENSG00000147162	-1.77379	0	0	6558.81	6661.75	6552.17	23162	21892.9	22555.2	6590.91	22536.7	OGT
ENSG00000092621	-1.78178	0	0	4831.84	4686.23	4864	15779.6	17337.2	16338.7	4794.02	16485.2	PHGDH
ENSG00000172216	-1.95864	0	0	2661.72	2773.97	2660.73	9932.07	10842.5	10701.2	2698.81	10491.9	CEBPB
ENSG00000104081	-2.04692	0	0	1572.54	1470.35	1493.66	5984.59	6492.45	6283.36	1512.18	6253.46	BMF
ENSG00000116852	-2.21669	0	0	2198.45	1968.5	2082	9331.26	10122	9609.5	2082.98	9687.58	KIF21B
ENSG00000101336	-2.26856	0	0	1128.47	1103.76	1096.23	5168.81	5556.12	5324.67	1109.49	5349.87	HCK
ENSG00000130707	-2.38588	0	0	8829.44	9010.89	8893.52	46963.3	49301.5	43472.4	8911.29	46579	ASS1
ENSG00000265972	-2.39731	0	0	2455.21	2462.63	2359.36	12997.1	13298.5	12067.3	2425.73	12787.6	TXNIP
ENSG00000168209	-2.43541	0	0	882.67	816.524	871.702	4426.25	4782.78	4698.93	856.965	4635.99	DDIT4
ENSG00000185215	-2.44919	0	0	1703.21	1747.54	1745.81	8963.27	9807.24	9603.65	1732.18	9458.05	TNFAIP2
ENSG00000162783	-2.45407	0	0	611.29	588.54	649.574	3258.43	3463.16	3398.08	616.468	3373.23	IER5
ENSG00000112715	-2.46988	0	0	3665	3329.37	3557.65	19215.5	19489.7	19757.7	3517.34	19487.6	VEGFA
ENSG00000169136	-2.88428	0	0	8837.67	8767.84	9222.51	64341.6	70591.9	63127.2	8942.67	66020.2	ATF5
ENSG00000101255	-2.88884	0	0	1060.85	1084.68	998.975	7656.52	8221.22	7447.01	1048.17	7774.91	TRIB3
ENSG00000130812	-3.03572	0	0	355.444	358.548	342.197	2629.46	2932.62	3106.13	352.063	2889.4	ANGPTL6
ENSG00000100906	-3.2473	0	0	933.839	960.144	935.339	9105.02	9255.33	8515.29	943.107	8958.55	NFKBIA
ENSG00000100889	-3.28554	0	0	448.645	491.12	469.47	4474.12	4738.95	4521.58	469.745	4578.22	PCK2
ENSG00000197249	-3.34168	0	0	604.894	628.714	605.149	6406.09	6537.41	5707.81	612.919	6217.1	SERPINA1
ENSG00000104856	-3.49474	0	0	167.214	201.871	211.322	2068.09	2235.71	2199.3	193.469	2167.7	RELB
ENSG00000157514	-3.59744	0	0	447.731	501.163	476.675	5908.55	5807.91	5522.93	475.19	5746.46	TSC22D3
ENSG00000077150	-3.74756	0	0	272.294	264.14	298.972	3624.55	3909.41	3655.74	278.469	3729.9	NFKB2
ENSG00000169429	-3.76748	0	0	959.424	959.14	970.159	14023.2	12458.8	12845.3	962.908	13109.1	CXCL8
ENSG00000149485	-3.80344	0	0	137.061	160.694	154.889	2157.27	2228.97	1919.89	150.881	2102.04	FADS1
ENSG00000128965	-3.80676	0	0	213.814	164.711	180.104	2561.87	2808.97	2484.57	186.21	2618.47	CHAC1
ENSG00000089041	-4.04582	0	0	151.68	149.646	117.668	2336.57	2348.12	2297.18	139.665	2327.29	P2RX7
ENSG00000171860	-4.52135	0	0	141.629	130.564	118.868	3124.19	3021.42	2891.13	130.354	3012.25	C3AR1
ENSG00000177606	-4.94003	0	0	255.846	283.222	301.374	8093.98	8698.93	8882.54	280.147	8558.48	JUN
ENSG00000108691	-5.59421	0	0	106.907	105.455	111.664	5598.76	5188.56	4840.3	108.009	5209.21	CCL2
ENSG00000229314	-3.4799	1.13127e-307	4.12373e-305	166.3	175.759	187.308	1972.33	2061.49	1855.48	176.456	1963.1	ORM1
ENSG00000106976	-2.56156	2.89993e-304	1.03551e-301	836.07	734.169	754.034	4246.94	4903.06	4594.36	774.758	4581.45	DNM1
ENSG00000124107	3.10297	5.08128e-303	1.77814e-300	1944.43	1972.51	1912.7	241.261	224.808	213.321	1943.22	226.463	SLPI
ENSG00000184897	-1.59763	1.4311e-301	4.90978e-299	8107.59	8053.76	8313.59	23539.4	25114.4	25409.5	8158.31	24687.8	H1FX
ENSG00000090861	-1.52569	1.88176e-300	6.33177e-298	5514.4	5439.48	5447.54	15693.2	16194	15346.6	5467.14	15744.6	AARS
ENSG00000172243	-6.63261	1.57831e-296	5.21051e-294	29.2396	27.117	18.0104	2655.75	2407.69	2461.14	24.789	2508.19	CLEC7A
ENSG00000089220	1.78556	7.63749e-295	2.47469e-292	28463.8	30472.5	28637.7	8640.33	8840.56	7929.7	29191.3	8470.2	PEBP1
ENSG00000069399	-3.18973	2.06918e-291	6.58261e-289	295.137	245.058	282.162	2307.47	2705.56	2497.12	274.119	2503.38	BCL3
ENSG00000110619	-1.59559	4.96698e-290	1.55192e-287	2819.79	2760.92	2757.99	8300.5	8490.99	8416.58	2779.57	8402.69	CARS
ENSG00000130522	-1.83034	6.65757e-289	2.04364e-286	6557.89	6352.42	6451.32	21316.4	24437.7	23109	6453.87	22954.4	JUND
ENSG00000170909	-2.12082	1.38774e-287	4.18644e-285	1110.19	1013.37	1080.62	4430.94	4776.04	4733.23	1068.06	4646.74	OSCAR
ENSG00000127528	-6.73719	2.04268e-287	6.05775e-285	33.8083	20.0867	16.8097	2383.51	2794.36	2582.44	23.5682	2586.77	KLF2
ENSG00000008394	1.82941	1.27595e-283	3.72088e-281	8439.28	8828.1	8454.07	2566.57	2320.02	2349.05	8573.82	2411.88	MGST1
ENSG00000067082	-2.41061	6.1645e-274	1.7682e-271	605.808	669.891	679.591	3513.77	3618.28	3250.01	651.763	3460.69	KLF6
ENSG00000229807	5.67232	5.53398e-270	1.56174e-267	1764.43	1560.74	1819.05	45.0604	24.7288	30.116	1714.74	33.3017	XIST
ENSG00000149212	1.96726	1.79446e-269	4.98376e-267	3965.62	3891.8	4037.93	1033.57	1037.49	973.749	3965.11	1014.94	SESN3
ENSG00000130766	-2.8862	6.33229e-269	1.73119e-266	393.821	299.292	344.598	2490.53	2665.1	2535.6	345.904	2563.74	SESN2
ENSG00000224078	3.61121	9.60718e-269	2.58611e-266	1836.61	1867.06	1991.95	139.875	129.264	191.571	1898.54	153.57	SNHG14
ENSG00000103257	-1.41876	2.79614e-268	7.41273e-266	5963.05	5939.64	5985.45	15513.9	16318.8	15994.1	5962.71	15942.3	SLC7A5
ENSG00000100097	-2.1706	4.63951e-267	1.2116e-264	1345.93	1306.64	1342.37	6137.6	6392.41	5463.54	1331.65	5997.85	LGALS1
ENSG00000087074	-2.60437	8.29064e-265	2.13326e-262	601.239	526.271	551.117	3343.86	3712.7	3171.38	559.543	3409.31	PPP1R15A
ENSG00000110400	1.69291	2.07589e-261	5.26405e-259	7357.41	7091.61	7240.17	2180.74	2352.61	2181.73	7229.73	2238.36	NECTIN1
ENSG00000232810	-2.7088	2.76935e-257	6.92218e-255	358.185	320.383	356.605	2147.88	2389.71	2231.09	345.058	2256.23	TNF
ENSG00000123146	-1.46993	8.3186e-255	2.05001e-252	4307.36	4183.05	4244.44	11448.2	12100.3	11735.2	4244.95	11761.2	ADGRE5
ENSG00000007237	-2.58995	1.30553e-250	3.17262e-248	462.351	415.795	435.851	2587.22	2850.56	2487.08	437.999	2641.62	GAS7
ENSG00000275302	-7.87323	3.19572e-241	7.65965e-239	11.8786	20.0867	8.40484	3320.39	3340.64	2964.75	13.4567	3208.59	CCL4
ENSG00000160789	-1.87332	1.3959e-238	3.30054e-236	1002.37	995.296	1020.59	3664.91	3800.37	3593	1006.08	3686.1	LMNA
ENSG00000122862	1.90099	1.2135e-237	2.83102e-235	99211.8	106275	99573.3	29031.1	28379.7	24280.2	101687	27230.3	SRGN
ENSG00000107551	-1.37191	2.2633e-235	5.21066e-233	4973.47	4735.44	4730.72	12439.5	12543.1	12402.8	4813.21	12461.8	RASSF4
ENSG00000167419	2.11373	2.84378e-231	6.46202e-229	3074.73	2921.61	3005.33	641.172	712.64	726.129	3000.56	693.314	LPO
ENSG00000135069	-1.50563	6.25614e-227	1.40338e-224	2987.92	3093.35	3124.2	9042.12	8596.65	8490.19	3068.49	8709.65	PSAT1
ENSG00000139178	-2.63501	1.51976e-222	3.36597e-220	260.415	263.136	265.353	1648.46	1635.48	1614.55	262.968	1632.83	C1RL
ENSG00000105373	-1.45959	1.47409e-218	3.22402e-216	28661.2	27770.9	29460.2	73715.1	81669.3	80838.8	28630.7	78741	NOP53
ENSG00000211689	-1.64007	6.51814e-216	1.408e-213	1415.38	1503.49	1412.01	4520.12	4480.42	4500.66	1443.63	4500.4	TRGC1
ENSG00000151726	-1.5987	9.50512e-216	2.02818e-213	1893.26	1845.97	1970.33	5960.18	5624.69	5695.26	1903.19	5760.04	ACSL1
ENSG00000135124	-2.61268	4.65757e-215	9.8185e-213	289.655	359.552	354.204	2078.41	2082.84	1955.03	334.47	2038.76	P2RX4
ENSG00000212907	1.14865	4.18267e-210	8.7124e-208	76962.3	78493.8	78018.5	35762	35524.1	34026.9	77824.9	35104.3	MT-ND4L
ENSG00000234741	-1.55954	5.90552e-208	1.21563e-205	11156.7	11565.9	11054.8	35065.5	33937	30571	11259.1	33191.2	GAS5
ENSG00000159388	-3.50363	5.31069e-205	1.08048e-202	102.339	100.433	106.862	1234.47	1110.55	1159.46	103.211	1168.16	BTG2
ENSG00000175061	-1.33998	7.67514e-203	1.54359e-200	5303.33	5302.89	5251.82	13666.4	13713.3	12774.2	5286.01	13384.6	LRRC75A-AS1
ENSG00000125089	-2.365	1.76184e-202	3.50307e-200	408.441	355.535	367.412	1882.21	2006.41	1953.35	377.129	1947.32	SH3TC1
ENSG00000143878	-6.67146	1.44363e-200	2.83812e-198	15.5335	16.0694	18.0104	1578.99	1755.75	1690.68	16.5378	1675.14	RHOB
ENSG00000198786	1.18991	3.09476e-199	6.01655e-197	346451	323633	334372	144983	150673	144634	334819	146763	MT-ND5
ENSG00000198258	1.57038	1.40989e-198	2.71086e-196	12105.2	12133.4	12499.2	4299.51	4294.95	3782.9	12245.9	4125.79	UBL5
ENSG00000129355	-2.34385	3.45901e-198	6.57852e-196	443.163	405.751	444.256	2062.45	2355.98	2148.27	431.057	2188.9	CDKN2D
ENSG00000180071	1.77668	2.77993e-197	5.23016e-195	3201.74	3412.73	3180.63	936.881	967.797	955.345	3265.03	953.341	ANKRD18A
ENSG00000173801	-1.78913	1.19979e-196	2.23327e-194	1703.21	1649.12	1646.15	5290.84	6140.62	5853.37	1666.16	5761.61	JUP
ENSG00000167658	-1.36614	1.75375e-195	3.23003e-193	90305.6	89025.2	89594.4	222441	248099	222708	89641.7	231082	EEF2
ENSG00000137193	-2.98551	2.4499e-195	4.46521e-193	210.16	169.733	162.093	1448.5	1507.34	1367.77	180.662	1441.2	PIM1
ENSG00000120889	-1.62189	4.02547e-195	7.26119e-193	1469.29	1390	1451.64	4495.72	4526.5	4250.53	1436.97	4424.25	TNFRSF10B
ENSG00000136295	-2.28434	1.971e-194	3.49509e-192	621.341	610.636	583.536	2757.13	3293.43	2809.99	605.171	2953.52	TTYH3
ENSG00000124942	-1.47083	1.97756e-194	3.49509e-192	3376.26	3085.32	3418.37	9159.47	9292.43	8929.38	3293.31	9127.09	AHNAK
ENSG00000002726	3.73147	8.14763e-194	1.42559e-191	1183.29	1160.01	1155.07	63.8356	116.9	86.1651	1166.12	88.9669	AOC1
ENSG00000112576	-1.87303	2.87634e-191	4.98291e-189	1670.31	1792.74	1696.58	6325.36	6843.15	5740.44	1719.88	6302.98	CCND3
ENSG00000160255	-1.48712	2.98122e-190	5.11396e-188	5338.05	5087.96	5141.36	13959.3	15614	14082.6	5189.12	14552	ITGB2
ENSG00000196352	-1.95054	2.76265e-189	4.69302e-187	713.629	689.978	655.578	2774.03	2652.73	2546.47	686.395	2657.74	CD55
ENSG00000102524	2.18616	7.73152e-188	1.30075e-185	2717.45	2852.31	2711.16	669.335	524.926	619.887	2760.31	604.716	TNFSF13B
ENSG00000100316	-1.04253	1.63131e-184	2.71839e-182	158464	159979	157474	327436	334651	318238	158639	326775	RPL3
ENSG00000184164	1.57192	1.79697e-184	2.96618e-182	4382.28	4346.76	4429.35	1502.95	1535.44	1392.86	4386.13	1477.08	CRELD2
ENSG00000105327	-3.95081	1.01455e-183	1.65902e-181	76.7539	69.2991	73.2422	984.758	1255.55	1156.95	73.0984	1132.42	BBC3
ENSG00000185262	-1.52639	2.13197e-181	3.45399e-179	2425.06	2421.45	2557.47	6785.35	7545.67	6992.76	2467.99	7107.93	UBALD2
ENSG00000167513	-1.49929	2.28521e-181	3.66829e-179	5016.42	4821.81	5231.41	13326.6	15090.2	14180.4	5023.21	14199.1	CDT1
ENSG00000179218	1.53025	4.37531e-180	6.95952e-178	87044.4	88992.1	88780.3	31144.3	32902.9	27648.1	88272.3	30565.1	CALR
ENSG00000184221	-1.97677	4.54931e-180	7.1711e-178	546.415	543.345	597.944	2178.86	2268.31	2184.24	562.568	2210.47	OLIG1
ENSG00000148841	-1.62323	4.71765e-180	7.37007e-178	1459.24	1500.48	1602.92	4689.1	4874.95	4480.59	1520.88	4681.55	ITPRIP
ENSG00000113739	-3.72113	1.28114e-179	1.98372e-177	74.9264	95.4118	64.8373	994.145	1118.42	1010.56	78.3919	1041.04	STC2
ENSG00000133805	1.57806	7.78389e-179	1.19469e-176	3435.65	3422.77	3360.74	1126.51	1177.99	1121.82	3406.39	1142.11	AMPD3
ENSG00000100129	-1.37971	7.91189e-179	1.20378e-176	2054.99	2145.26	2031.57	5422.27	5370.66	5426.73	2077.27	5406.55	EIF3L
ENSG00000118503	-1.73572	9.0583e-179	1.36632e-176	930.184	945.079	925.733	3035.01	3023.66	3266.75	933.666	3108.47	TNFAIP3
ENSG00000159199	1.39471	2.64417e-177	3.95427e-175	10340.8	10112.6	10411.2	3909.93	4149.95	3687.53	10288.2	3915.8	ATP5MC1
ENSG00000204592	-1.38809	1.9869e-175	2.94617e-173	6503.98	6479.97	6489.74	17424.3	17787.9	15766.5	6491.23	16992.9	HLA-E
ENSG00000021762	1.94349	5.16898e-174	7.60014e-172	7009.28	6319.27	7153.72	1559.28	1909.74	1857.99	6827.42	1775.67	OSBPL5
ENSG00000107738	-1.49729	3.25457e-170	4.74543e-168	1995.6	1916.27	2067.59	5625.98	5882.09	5370.68	1993.15	5626.25	VSIR
ENSG00000114126	1.24398	7.13188e-170	1.03129e-167	10235.7	10169.9	10340.4	4403.72	4453.44	4130.07	10248.6	4329.08	TFDP2
ENSG00000276070	-7.36156	1.77652e-169	2.54785e-167	12.7923	9.03901	10.8062	1803.36	1904.12	1696.53	10.8792	1801.34	CCL4L2
ENSG00000065911	-1.38433	4.9936e-167	7.1035e-165	4734.07	4938.31	4789.56	13358.5	12563.4	11833.9	4820.65	12585.3	MTHFD2
ENSG00000156508	-1.05646	1.21649e-165	1.71652e-163	476352	483577	472237	998119	955127	1.02539e+06	477389	992878	EEF1A1
ENSG00000102007	-1.38904	4.48588e-165	6.27916e-163	2965.99	2900.52	2801.21	7448.11	7987.42	7284.72	2889.24	7573.42	PLP2
ENSG00000121966	-1.25757	8.49498e-165	1.17966e-162	7581.28	7949.31	7782.88	19405.1	18717.5	17618.7	7771.16	18580.4	CXCR4
ENSG00000170791	1.53976	1.0921e-163	1.5046e-161	3548.04	3685.91	3568.46	1223.2	1302.76	1194.6	3600.8	1240.19	CHCHD7
ENSG00000173110	-4.07299	2.05244e-162	2.80558e-160	49.3418	53.2297	44.4256	800.761	826.168	857.468	48.999	828.133	HSPA6
ENSG00000111252	-1.7027	3.75697e-162	5.0958e-160	977.699	1023.42	966.557	3160.8	3427.19	3081.87	989.224	3223.29	SH2B3
ENSG00000198695	1.28641	4.4313e-161	5.96419e-159	162084	156367	156180	66208.8	68285.3	60102.3	158210	64865.5	MT-ND6
ENSG00000081237	-1.57668	1.55218e-160	2.07317e-158	985.009	1010.36	1044.6	3084.76	2957.35	3014.94	1013.32	3019.02	PTPRC
ENSG00000095303	-1.88384	4.32784e-160	5.73669e-158	650.581	575.484	669.986	2330.94	2380.71	2280.45	632.017	2330.7	PTGS1
ENSG00000074706	-2.14998	8.57623e-160	1.12826e-157	349.961	411.777	386.623	1743.27	1665.82	1678.96	382.787	1696.02	IPCEF1
ENSG00000183856	-1.44907	2.8964e-159	3.78196e-157	1914.28	1737.5	1823.85	4817.71	5061.55	5077.05	1825.21	4985.43	IQGAP3
ENSG00000175197	-1.5922	5.40183e-159	7.00118e-157	1065.42	1048.53	1069.82	3163.62	3354.13	3086.05	1061.25	3201.27	DDIT3
ENSG00000146416	2.13424	1.2279e-158	1.57974e-156	2156.42	2356.17	2182.86	576.398	469.848	477.673	2231.82	507.973	AIG1
ENSG00000011422	-1.33569	2.17028e-156	2.77178e-154	1673.05	1685.27	1684.57	4202.82	4226.38	4296.54	1680.97	4241.92	PLAUR
ENSG00000163823	-2.42065	4.53829e-156	5.7541e-154	269.552	267.153	289.367	1579.93	1482.61	1354.38	275.357	1472.31	CCR1
ENSG00000167604	-1.59644	1.0066e-155	1.26708e-153	883.584	890.845	876.505	2610.69	2725.79	2682.83	883.645	2673.1	NFKBID
ENSG00000126860	-1.91816	1.42792e-154	1.78459e-152	758.402	816.524	681.993	3028.44	2685.33	2829.23	752.306	2847.66	EVI2A
ENSG00000197043	-1.36569	2.05458e-154	2.54957e-152	4006.74	4162.97	4151.99	10873.6	11052.7	9829.52	4107.23	10585.3	ANXA6
ENSG00000089157	-0.925834	1.129e-153	1.39113e-151	100226	101722	98170.9	191993	190415	187762	100040	190057	RPLP0
ENSG00000184922	-1.30645	1.05708e-152	1.29341e-150	7433.25	6919.87	7109.29	16706.1	18735.5	17654.6	7154.14	17698.8	FMNL1
ENSG00000166986	-1.21118	1.27786e-152	1.55268e-150	7139.03	7111.7	7295.4	16745.6	17415.9	15728.1	7182.04	16629.8	MARS
ENSG00000072274	1.16135	3.44671e-152	4.15911e-150	12986	13368.7	12746.5	6014.63	5874.22	5598.22	13033.8	5829.02	TFRC
ENSG00000204054	-2.32407	7.23831e-152	8.67457e-150	239.399	257.11	268.955	1266.39	1296.02	1260.69	255.155	1274.36	LINC00963
ENSG00000142227	-1.39469	9.58042e-152	1.14033e-149	3905.31	3983.19	4010.31	10388.3	11188.7	9714.91	3966.27	10430.6	EMP3
ENSG00000205208	-1.40143	5.37685e-151	6.35668e-149	1494.87	1532.61	1499.66	4126.78	3957.74	3875.76	1509.05	3986.76	C4orf46
ENSG00000183010	-1.69859	1.38978e-150	1.63201e-148	1162.27	1037.48	1120.25	3355.12	3627.27	3794.61	1106.67	3592.34	PYCR1
ENSG00000140105	-1.15043	2.28303e-150	2.66308e-148	6641.96	6577.39	6615.81	14900.9	15165.5	13972.1	6611.72	14679.5	WARS
ENSG00000112773	1.16561	9.84971e-150	1.14133e-147	17473.4	18559.1	17304.4	8217.89	7833.42	7726.42	17779	7925.91	FAM46A
ENSG00000187514	1.03615	7.82864e-149	9.01169e-147	205128	220279	217173	106748	103390	103197	214193	104445	PTMA
ENSG00000198019	-2.73903	1.47188e-148	1.68324e-146	157.163	141.611	146.484	1007.29	959.929	1008.88	148.419	992.034	FCGR1B
ENSG00000133639	-1.33279	4.5145e-148	5.12923e-146	3099.4	3210.86	3097.78	8215.08	8088.58	7401.83	3136.01	7901.83	BTG1
ENSG00000164821	2.94756	3.24737e-146	3.66575e-144	895.462	985.252	870.501	120.161	124.768	112.935	917.072	119.288	DEFA4
ENSG00000183508	1.77304	1.05217e-145	1.18011e-143	2641.61	2957.77	2601.9	825.169	760.974	811.458	2733.76	799.2	FAM46C
ENSG00000214212	-2.11394	3.0501e-145	3.39921e-143	386.511	414.79	399.83	1721.68	1871.52	1609.53	400.377	1734.25	C19orf38
ENSG00000075426	-1.57318	3.85553e-145	4.26963e-143	1017.9	973.2	1086.63	3131.7	3065.25	2951.36	1025.91	3049.44	FOSL2
ENSG00000166165	-3.03362	2.77686e-143	3.05577e-141	116.045	140.607	98.4567	993.207	1021.75	911.844	118.369	975.601	CKB
ENSG00000113758	-1.44837	9.00331e-143	9.84569e-141	2032.15	2023.73	2073.59	5239.21	5997.87	5493.65	2043.16	5576.91	DBN1
ENSG00000128272	-1.14477	1.16125e-142	1.26201e-140	32795.9	33044.6	32652.8	74148.8	75815.3	67827	32831.1	72597	ATF4
ENSG00000173812	-1.32341	1.57031e-142	1.69603e-140	14850.1	15230.7	14556	38994.2	38778.2	33948.2	14878.9	37240.2	EIF1
ENSG00000031698	-1.46479	3.2947e-142	3.53665e-140	1829.3	1794.75	1778.22	4939.75	5323.45	4661.28	1800.76	4974.83	SARS
ENSG00000005810	1.13044	7.00449e-142	7.47302e-140	8831.27	9302.15	8858.7	4102.38	4198.28	4033.03	8997.37	4111.23	MYCBP2
ENSG00000203879	-1.32523	1.19134e-141	1.26332e-139	2610.55	2494.77	2409.79	6192.99	6591.36	6066.69	2505.03	6283.68	GDI1
ENSG00000114554	-1.87262	1.72781e-141	1.82117e-139	581.137	563.432	609.951	1976.09	2232.34	2211.01	584.84	2139.81	PLXNA1
ENSG00000145555	2.19674	1.80935e-141	1.8957e-139	1361.47	1489.43	1575.31	309.79	338.336	317.891	1475.4	322.006	MYO10
ENSG00000160161	2.26278	1.13798e-137	1.18519e-135	1759.86	1436.2	1653.35	345.463	346.204	320.4	1616.47	337.356	CILP2
ENSG00000134824	-4.24504	2.65797e-137	2.75186e-135	37.4632	30.13	45.6263	684.355	756.478	686.811	37.7398	709.215	FADS2
ENSG00000182199	-1.08391	2.69578e-136	2.77459e-134	12255	12234.8	11987.7	25723.9	27027.5	24588	12159.2	25779.8	SHMT2
ENSG00000132170	-2.61675	6.66192e-136	6.81659e-134	158.99	154.668	152.488	999.778	932.952	929.412	155.382	954.047	PPARG
ENSG00000172432	-1.11704	7.40746e-136	7.53537e-134	2842.64	2790.04	2828.83	6100.05	6192.33	6063.35	2820.5	6118.58	GTPBP2
ENSG00000170458	-3.06964	8.03135e-136	8.12281e-134	107.821	115.499	129.675	1024.19	1070.08	858.305	117.665	984.192	CD14
ENSG00000198886	0.894959	1.23385e-135	1.24072e-133	735964	719565	703980	384844	394258	382210	719836	387104	MT-ND4
ENSG00000005381	0.922249	1.56461e-135	1.56434e-133	542897	532204	537781	281629	293307	276168	537627	283701	MPO
ENSG00000135776	1.69045	2.11535e-135	2.10297e-133	3557.18	4038.43	3622.49	1260.75	1126.29	1089.19	3739.37	1158.74	ABCB10
ENSG00000134802	0.959729	4.09864e-135	4.05164e-133	13078.3	13082.5	12984.3	6720.57	6777.95	6631.37	13048.4	6709.96	SLC43A3
ENSG00000196517	-4.18065	5.87545e-135	5.77543e-133	39.2907	34.1474	44.4256	644.927	756.478	724.456	39.2879	708.62	SLC6A9
ENSG00000074416	1.54343	5.65884e-134	5.53144e-132	2624.25	2615.29	2483.03	891.821	918.339	844.084	2574.19	884.748	MGLL
ENSG00000152518	0.990792	7.12092e-133	6.92193e-131	15411.1	15554.1	15323.2	7906.23	7879.51	7512.26	15429.5	7766	ZFP36L2
ENSG00000106789	1.10536	1.75758e-132	1.69903e-130	11345.9	11874.3	11300.9	5285.21	5574.11	5193.33	11507	5350.88	CORO2A
ENSG00000055118	2.7492	3.11992e-132	2.99941e-130	1078.21	955.122	1049.4	171.793	162.986	126.32	1027.58	153.699	KCNH2
ENSG00000168003	-1.11258	6.43019e-132	6.14803e-130	5885.38	5565.02	5666.06	11868.7	12815.2	12338.3	5705.49	12340.7	SLC3A2
ENSG00000145220	1.03753	5.85786e-131	5.57038e-129	11730.6	12134.4	11566.3	5855.04	5594.34	5808.2	11810.4	5752.53	LYAR
ENSG00000127124	-3.16688	3.9529e-130	3.73859e-128	86.805	84.3641	92.4532	742.558	862.137	760.428	87.8741	788.375	HIVEP3
ENSG00000175274	-2.39677	1.02886e-129	9.67843e-128	218.383	235.014	236.536	1150.92	1337.61	1143.57	229.978	1210.7	TP53I11
ENSG00000120899	-1.09022	1.8622e-129	1.7424e-127	5597.55	5290.84	5572.41	11528.9	12121.6	11400.6	5486.93	11683.7	PTK2B
ENSG00000145050	1.2304	3.95406e-128	3.68001e-126	7852.66	8160.22	7784.08	3475.28	3515.99	3158.83	7932.32	3383.37	MANF
ENSG00000213024	1.02673	3.38911e-127	3.13752e-125	9475.45	9143.46	9220.11	4496.65	4504.02	4661.28	9279.68	4553.99	NUP62
ENSG00000154153	-2.47729	9.79072e-127	9.01622e-125	158.99	171.741	169.297	932.187	944.192	905.152	166.676	927.177	RETREG1
ENSG00000155660	1.01714	1.19208e-126	1.09203e-124	9218.69	9444.76	9263.33	4526.69	4725.46	4550.86	9308.93	4601	PDIA4
ENSG00000115956	-1.07387	4.43543e-126	4.04202e-124	3363.47	3355.48	3334.32	7193.71	7123.03	6851.38	3351.09	7056.04	PLEK
ENSG00000034510	1.50121	5.37213e-126	4.87027e-124	17118	17428.2	16808.5	6408.91	6476.71	5265.27	17118.2	6050.3	TMSB10
ENSG00000136630	-1.39154	6.85247e-126	6.1803e-124	1254.56	1162.02	1242.72	3096.03	3223.74	3279.29	1219.76	3199.69	HLX
ENSG00000164687	1.44599	1.12549e-125	1.00988e-123	4353.04	4665.14	4563.83	1812.74	1569.16	1600.33	4527.34	1660.74	FABP5
ENSG00000206503	-0.947143	1.70169e-125	1.51911e-123	17984.2	17702.4	18455.8	33759.6	35810.7	34815.7	18047.5	34795.4	HLA-A
ENSG00000155090	-1.66743	1.75141e-125	1.55556e-123	636.875	630.722	569.128	1950.74	1913.11	1981.8	612.242	1948.55	KLF10
ENSG00000167552	-1.60006	1.79535e-124	1.58653e-122	999.628	1170.05	1043.4	3321.33	3363.12	3059.28	1071.03	3247.91	TUBA1A
ENSG00000204388	-1.38656	1.7556e-123	1.5436e-121	1250.91	1354.85	1312.36	3478.1	3508.12	3257.54	1306.04	3414.59	HSPA1B
ENSG00000106948	-1.25145	3.18955e-123	2.79038e-121	2704.66	2574.11	2613.91	6141.36	6663.3	5998.93	2630.89	6267.86	AKNA
ENSG00000100373	2.2761	4.90729e-123	4.27179e-121	958.51	996.3	1014.58	210.282	196.707	204.956	989.798	203.982	UPK3A
ENSG00000157693	-1.87936	1.18688e-122	1.02806e-120	401.131	419.812	399.83	1550.83	1529.82	1414.61	406.924	1498.42	TMEM268
ENSG00000130741	-0.888204	1.43887e-122	1.24019e-120	11405.3	11630.2	11617.9	21758.5	21326.4	21051.1	11551.1	21378.7	EIF2S3
ENSG00000163993	-1.78259	1.92572e-122	1.65169e-120	1101.05	1199.18	1131.05	4090.17	4296.07	3425.69	1143.76	3937.31	S100P
ENSG00000118640	1.06848	4.23888e-122	3.61794e-120	29426.9	30953.6	29715.9	14912.2	14547.3	13506.2	30032.1	14321.9	VAMP8
ENSG00000141627	-1.16258	9.40116e-122	7.98505e-120	2100.68	2152.29	2114.42	4806.44	4843.48	4607.74	2122.46	4752.56	DYM
ENSG00000083799	-1.42808	2.21672e-121	1.87371e-119	937.494	991.279	967.757	2684.85	2565.06	2541.45	965.51	2597.12	CYLD
ENSG00000198911	-1.09391	2.28092e-121	1.91872e-119	6664.8	6926.9	6890.77	14416.5	15383.6	13924.5	6827.49	14574.9	SREBF2
ENSG00000254087	-1.46339	1.92135e-120	1.60851e-118	913.737	959.14	926.934	2631.34	2641.49	2451.1	933.27	2574.65	LYN
ENSG00000189403	0.94058	3.00884e-120	2.50694e-118	67211.8	70776.5	67004.6	36687.6	34674.3	35441.5	68330.9	35601.1	HMGB1
ENSG00000128165	-4.79429	3.62643e-120	3.00719e-118	63.9616	40.1734	73.2422	1532.05	1786.1	1578.58	59.1257	1632.24	ADM2
ENSG00000213722	-2.03323	4.06245e-120	3.35286e-118	330.773	333.439	355.405	1289.85	1385.94	1489.07	339.872	1388.29	DDAH2
ENSG00000197324	-1.76135	4.24415e-120	3.48638e-118	451.386	490.115	477.875	1646.58	1617.49	1545.12	473.126	1603.06	LRP10
ENSG00000115541	1.19332	7.57876e-120	6.19652e-118	10210.1	10764.5	10115.8	4792.36	4559.1	4248.86	10363.5	4533.44	HSPE1
ENSG00000155115	1.12982	3.0226e-119	2.45984e-117	4807.17	5047.79	4902.42	2283.06	2236.84	2223.56	4919.13	2247.82	GTF3C6
ENSG00000078596	1.45526	3.11438e-119	2.52279e-117	2701.92	2900.52	2783.2	1039.21	1064.46	958.691	2795.21	1020.79	ITM2A
ENSG00000198113	-1.48185	8.21861e-119	6.62678e-117	1115.67	1057.56	1119.04	2942.07	3296.8	2961.4	1097.43	3066.76	TOR4A
ENSG00000166794	0.870026	6.16651e-118	4.94933e-116	15725.4	15694.7	15760.3	8524.87	8702.31	8588.91	15726.8	8605.36	PPIB
ENSG00000150337	-1.34436	6.68949e-118	5.34457e-116	1070.9	1147.95	1093.83	2777.79	2797.73	2834.25	1104.23	2803.26	FCGR1A
ENSG00000164088	-2.74122	3.93863e-117	3.13246e-115	106.907	116.503	111.664	757.578	751.982	729.476	111.691	746.345	PPM1M
ENSG00000167996	-1.45212	5.581e-117	4.41859e-115	998.715	944.075	1063.81	2837.87	2710.06	2668.61	1002.2	2738.84	FTH1
ENSG00000224032	-1.35477	2.13776e-116	1.68488e-114	1228.06	1177.08	1277.54	3245.29	3148.43	3019.96	1227.56	3137.89	EPB41L4A-AS1
ENSG00000117395	1.15032	2.81324e-116	2.20732e-114	6834.75	7206.1	6831.93	3200.23	3239.48	2970.61	6957.6	3136.77	EBNA1BP2
ENSG00000204498	-1.48393	1.75106e-115	1.36778e-113	1094.66	1102.76	1189.89	2934.56	3342.89	3189.78	1129.1	3155.74	NFKBIL1
ENSG00000160818	0.988434	5.19518e-115	4.04e-113	10049.3	10582.7	10364.4	5214.8	5327.94	5083.74	10332.1	5208.83	GPATCH4
ENSG00000233016	-1.18109	7.36131e-115	5.69915e-113	5949.34	6068.19	6081.5	13947.1	14491.1	12607.7	6033.01	13682	SNHG7
ENSG00000132510	-1.43869	1.64402e-114	1.2672e-112	1469.29	1418.12	1458.84	3787.89	4293.83	3708.45	1448.75	3930.05	KDM6B
ENSG00000180964	2.32757	2.51984e-114	1.93376e-112	1016.08	1057.56	955.75	226.241	197.831	180.696	1009.8	201.589	TCEAL8
ENSG00000146540	1.21795	5.23499e-114	3.99985e-112	5759.29	5383.23	6032.27	2395.71	2508.85	2477.87	5724.93	2460.81	C7orf50
ENSG00000095370	-1.98222	1.20938e-113	9.20024e-112	375.546	350.513	338.595	1286.1	1484.85	1445.57	354.885	1405.51	SH2D3C
ENSG00000196182	-1.35824	1.26812e-113	9.60535e-112	1019.73	967.174	1024.19	2536.53	2629.13	2554	1003.7	2573.22	STK40
ENSG00000170889	-0.82976	2.55652e-113	1.92808e-111	72680.5	73997.4	73911	129466	134616	127995	73529.6	130692	RPS9
ENSG00000100427	1.11441	7.98336e-113	5.99505e-111	26025.1	25433.8	26205.1	11933.5	12811.8	11137.1	25888	11960.8	MLC1
ENSG00000145287	1.2249	9.32824e-113	6.97506e-111	7615.09	7765.52	7751.66	3493.12	3386.73	3022.47	7710.76	3300.77	PLAC8
ENSG00000122034	1.00295	2.01682e-112	1.50163e-110	17907.4	18882.5	17922.7	9209.22	9401.46	8697.66	18237.5	9102.78	GTF3A
ENSG00000114446	1.803	5.99811e-112	4.44699e-110	2395.82	2548	2298.12	792.312	660.935	623.233	2413.98	692.16	IFT57
ENSG00000128228	1.35805	4.57085e-111	3.37452e-109	3347.93	3513.16	3754.56	1323.65	1381.44	1432.18	3538.55	1379.09	SDF2L1
ENSG00000168386	-2.15538	9.44583e-111	6.94427e-109	233.917	250.079	222.128	1105.86	1053.22	992.99	235.375	1050.69	FILIP1L
ENSG00000143507	-2.20859	1.37842e-110	1.00913e-108	236.658	233.006	240.138	1166.88	1124.04	991.317	236.601	1094.08	DUSP10
ENSG00000026297	0.966628	3.51094e-110	2.55962e-108	6654.75	6735.07	6781.51	3416.14	3457.54	3447.44	6723.77	3440.38	RNASET2
ENSG00000135378	1.87995	7.43114e-110	5.39513e-108	1321.26	1450.26	1271.53	373.626	357.444	367.247	1347.69	366.106	PRRG4
ENSG00000127540	1.16541	1.00315e-109	7.25295e-108	6461.95	6208.8	6440.51	2934.56	2943.86	2648.53	6370.42	2842.32	UQCR11
ENSG00000185896	1.00847	1.25275e-109	9.02031e-108	9724.9	9687.81	9792.84	4782.04	5082.9	4660.45	9735.19	4841.79	LAMP1
ENSG00000227507	-1.72185	1.55241e-109	1.11321e-107	817.795	716.091	877.705	2427.63	2808.97	2709.6	803.864	2648.73	LTB
ENSG00000110811	-1.79799	1.25332e-108	8.95078e-107	439.508	391.691	390.225	1364.96	1434.27	1457.28	407.141	1418.84	P3H3
ENSG00000185361	-1.25396	2.08255e-108	1.48124e-106	1430	1320.7	1412.01	3232.15	3392.35	3305.23	1387.57	3309.91	TNFAIP8L1
ENSG00000113407	-1.07849	4.01839e-108	2.84655e-106	3350.67	3597.53	3502.42	7627.41	7336.6	7102.35	3483.54	7355.45	TARS
ENSG00000153879	-1.03192	4.5251e-108	3.19257e-106	3387.22	3389.63	3327.12	7112.97	6920.7	6633.04	3367.99	6888.91	CEBPG
ENSG00000130487	-5.74913	1.12582e-107	7.91102e-106	17.361	7.03034	14.4083	649.621	805.936	644.147	12.9332	699.901	KLHDC7B
ENSG00000174099	1.66757	2.21907e-107	1.55308e-105	1847.58	1989.59	1750.61	602.683	611.477	548.78	1862.59	587.647	MSRB3
ENSG00000141480	-1.41001	2.67504e-107	1.86474e-105	1453.76	1468.34	1559.7	4085.48	4202.78	3619.77	1493.93	3969.34	ARRB2
ENSG00000165168	-1.17512	7.27694e-107	5.05256e-105	3216.35	3136.54	2980.12	7320.44	7183.73	6587.87	3111	7030.68	CYBB
ENSG00000105329	-1.41795	1.61365e-106	1.11597e-104	2396.73	2290.89	2089.2	5858.79	6605.97	5668.49	2258.94	6044.42	TGFB1
ENSG00000149639	-1.74362	2.815e-106	1.93914e-104	394.734	438.894	421.443	1365.89	1447.76	1387.01	418.357	1400.22	SOGA1
ENSG00000150991	-1.02472	2.82643e-106	1.93937e-104	19672.8	19943.1	19675.7	40796.6	42384.1	37463.4	19763.9	40214.7	UBC
ENSG00000128016	-1.43737	5.77285e-106	3.94561e-104	872.619	890.845	827.276	2272.73	2474.01	2281.28	863.58	2342.68	ZFP36
ENSG00000173846	-1.81162	6.23451e-106	4.24456e-104	371.891	386.669	380.619	1258.88	1405.05	1335.98	379.726	1333.3	PLK3
ENSG00000100364	0.829693	6.53664e-106	4.43301e-104	20510.7	20898.2	20386.5	11707.3	11706.9	11359.6	20598.5	11591.2	KIAA0930
ENSG00000141682	-1.94927	7.34714e-106	4.96343e-104	481.539	505.18	425.045	2013.64	1624.24	1822.02	470.588	1819.96	PMAIP1
ENSG00000158615	-0.993164	7.76202e-105	5.22354e-103	2932.18	2935.67	2869.65	5898.22	5706.74	5789.79	2912.5	5798.25	PPP1R15B
ENSG00000245532	-0.802743	8.99124e-105	6.02757e-103	21307.4	22075.3	21523.6	38400.9	37333.8	37486.8	21635.4	37740.5	NEAT1
ENSG00000125445	1.04594	1.26426e-104	8.44301e-103	5070.33	5299.88	5076.52	2481.14	2544.82	2458.63	5148.91	2494.87	MRPS7
ENSG00000167900	-1.27214	1.95624e-104	1.30146e-102	1351.42	1436.2	1433.63	3254.68	3572.19	3366.3	1407.08	3397.72	TK1
ENSG00000105520	-1.70092	2.58188e-104	1.71118e-102	435.853	402.738	427.446	1341.49	1392.68	1382.82	422.012	1372.33	PLPPR2
ENSG00000101849	-1.7841	2.60098e-104	1.71733e-102	359.099	350.513	354.204	1202.55	1252.18	1211.33	354.605	1222.02	TBL1X
ENSG00000182670	1.04182	3.17759e-104	2.09016e-102	10341.7	10903.1	10335.6	5361.25	4862.59	5110.51	10526.8	5111.45	TTC3
ENSG00000111678	-1.47956	4.99545e-104	3.27361e-102	813.226	879.797	835.681	2373.18	2481.88	2200.97	842.902	2352.01	C12orf57
ENSG00000197632	3.52439	5.07901e-104	3.31595e-102	516.262	535.31	521.1	38.4891	56.2019	43.5008	524.224	46.064	SERPINB2
ENSG00000169689	0.961576	8.61552e-104	5.60393e-102	6164.98	6045.09	6226.79	3160.8	3159.67	3146.28	6145.62	3155.58	CENPX
ENSG00000140044	-1.18767	1.22367e-103	7.92982e-102	2269.72	2239.67	2151.64	4813.02	5376.28	4997.58	2220.34	5062.29	JDP2
ENSG00000166401	1.56778	1.96061e-103	1.26586e-101	1768.08	1796.76	1819.05	589.54	566.515	655.022	1794.63	603.693	SERPINB8
ENSG00000101577	-1.22261	2.04933e-102	1.31827e-100	1534.16	1506.5	1434.83	3645.2	3387.85	3419	1491.83	3484.02	LPIN2
ENSG00000149781	-0.995965	2.19239e-102	1.40514e-100	5258.56	5239.61	5211	10009	10996.5	10334	5236.39	10446.5	FERMT3
ENSG00000197461	-6.50531	5.8784e-102	3.75381e-100	7.3099	6.02601	13.2076	803.577	759.85	770.467	8.84784	777.965	PDGFA
ENSG00000158106	2.108	7.29863e-102	4.64379e-100	1013.33	954.118	1110.64	222.486	245.04	245.947	1026.03	237.824	RHPN1
ENSG00000165029	-1.926	1.0492e-101	6.65139e-100	271.38	282.218	268.955	1039.21	1067.84	1021.43	274.184	1042.83	ABCA1
ENSG00000147604	-0.825056	1.11975e-101	7.07305e-100	98480.8	102997	98836.1	182880	173998	175159	100104	177345	RPL7
ENSG00000239672	1.2137	5.93165e-101	3.73331e-99	15910.9	16612.7	16329.4	7340.15	7444.51	6287.54	16284.3	7024.07	NME1
ENSG00000169926	-1.13654	7.59931e-101	4.76577e-99	1794.58	1914.26	1773.42	4050.74	4088.13	3920.93	1827.42	4019.93	KLF13
ENSG00000198722	1.74771	1.25039e-100	7.81359e-99	1257.3	1271.49	1213.9	356.728	364.188	392.344	1247.56	371.087	UNC13B
ENSG00000100353	-0.92856	1.28772e-100	8.01823e-99	14153.8	14038.6	14217.4	27177.1	28071.7	25481.5	14136.6	26910.1	EIF3D
ENSG00000134684	-0.820872	1.5415e-100	9.5644e-99	9685.61	9871.61	9990.95	17473.1	17614.8	17105	9849.39	17397.7	YARS
ENSG00000070669	-1.06365	1.92309e-100	1.18899e-98	2768.62	2921.61	2974.11	6266.21	5937.17	5896.04	2888.12	6033.14	ASNS
ENSG00000070190	-2.03325	2.2807e-100	1.40512e-98	254.933	282.218	276.159	1203.49	1077.95	1043.18	271.103	1108.21	DAPP1
ENSG00000136819	0.904245	3.41227e-100	2.09489e-98	20403.8	20920.3	20441.8	11146.8	11375.3	10488.7	20588.6	11003.6	C9orf78
ENSG00000168758	-3.45951	4.36418e-100	2.66993e-98	40.2044	47.2037	62.436	518.195	554.151	551.289	49.948	541.212	SEMA4C
ENSG00000196083	-1.95863	6.38014e-100	3.88966e-98	328.945	371.604	319.384	1452.26	1240.94	1274.07	339.978	1322.42	IL1RAP
ENSG00000171791	-0.938147	8.86803e-100	5.38764e-98	3881.56	3952.06	3959.88	7746.64	7472.61	7375.06	3931.16	7531.44	BCL2
ENSG00000072310	-1.2897	1.59666e-99	9.66672e-98	3463.98	3069.25	3495.21	7531.66	8404.44	8576.36	3342.81	8170.82	SREBF1
ENSG00000081913	-1.55488	2.81128e-99	1.69617e-97	583.878	549.371	620.757	1646.58	1735.52	1763.46	584.669	1715.18	PHLPP1
ENSG00000185507	-2.14978	5.50253e-99	3.30852e-97	209.246	192.832	218.526	873.984	974.541	903.479	206.868	917.335	IRF7
ENSG00000234745	-0.908236	5.81855e-99	3.48655e-97	35828.5	35661.9	35620.9	66726	70616.6	63691.1	35703.8	67011.2	HLA-B
ENSG00000134294	-0.941631	6.14447e-98	3.66927e-96	4306.44	4354.8	4396.93	8623.44	8057.11	8391.48	4352.72	8357.34	SLC38A2
ENSG00000114739	-2.00809	6.54747e-98	3.89664e-96	254.019	291.257	288.166	1166.88	1154.39	1026.45	277.814	1115.91	ACVR2B
ENSG00000183386	-1.36398	7.12204e-98	4.22422e-96	1137.6	1182.1	1151.46	2773.09	3209.13	2957.22	1157.06	2979.81	FHL3
ENSG00000167085	0.904672	7.78674e-98	4.60286e-96	12307.1	12078.1	12269.9	6315.03	6462.1	6797.84	12218.4	6524.99	PHB
ENSG00000132334	-1.36142	1.3495e-97	7.95026e-96	893.635	829.581	892.114	2195.76	2189.63	2329.8	871.776	2238.4	PTPRE
ENSG00000135919	-3.17217	3.4148e-97	2.00499e-95	65.7891	103.446	104.46	965.983	745.237	732.822	91.2319	814.681	SERPINE2
ENSG00000183691	-2.1962	4.12114e-97	2.41162e-95	193.712	182.789	172.9	797.945	866.634	860.815	183.134	841.798	NOG
ENSG00000168488	-1.25345	7.85793e-97	4.58301e-95	7182.89	6394.6	6702.26	15137.5	17737.3	15489.6	6759.92	16121.5	ATXN2L
ENSG00000177556	1.49246	1.65358e-96	9.61218e-95	3611.09	3734.12	3561.25	1420.34	1338.73	1122.66	3635.49	1293.91	ATOX1
ENSG00000256235	-1.3231	1.67051e-96	9.67844e-95	818.709	866.741	836.882	2131.92	2114.32	2064.62	840.777	2103.62	SMIM3
ENSG00000147403	-0.729003	2.8586e-96	1.65073e-94	27325.3	27308.9	27249.7	45816.1	45274	44634.4	27294.6	45241.5	RPL10
ENSG00000196923	-1.01697	3.98832e-96	2.29552e-94	2872.79	2879.43	2890.06	5636.31	6102.4	5755.5	2880.76	5831.4	PDLIM7
ENSG00000137801	-2.95017	6.64003e-96	3.8092e-94	108.735	99.4292	103.259	972.554	728.377	707.725	103.808	802.885	THBS1
ENSG00000082074	1.07989	8.71688e-96	4.98429e-94	6184.17	6470.93	5823.35	2883.87	3005.68	2858.51	6159.49	2916.02	FYB1
ENSG00000139746	0.888551	1.19919e-95	6.83462e-94	8893.4	9134.43	9066.42	4985.75	4737.82	4906.39	9031.42	4876.65	RBM26
ENSG00000033327	-1.56958	1.38534e-95	7.86992e-94	531.795	529.284	509.093	1580.87	1618.62	1468.99	523.391	1556.16	GAB2
ENSG00000167969	-1.18147	1.48013e-95	8.3812e-94	1276.49	1218.26	1279.94	2789.05	2906.76	2865.2	1258.23	2853.67	ECI1
ENSG00000007968	-1.47687	1.74428e-95	9.84508e-94	970.389	903.901	840.484	2498.04	2706.68	2371.63	904.925	2525.45	E2F2
ENSG00000100345	-0.986499	2.28568e-95	1.28593e-93	17181.9	15578.2	17082.2	31617.4	34070.7	33069	16614.1	32919	MYH9
ENSG00000224940	1.47307	2.61617e-95	1.46715e-93	6644.7	5530.87	6308.43	2077.47	2458.27	2129.03	6161.33	2221.59	PRRT4
ENSG00000268734	-2.22351	6.39822e-95	3.57667e-93	177.265	195.845	170.498	894.637	859.889	789.707	181.203	848.078	AC245128.3
ENSG00000164877	1.38637	7.03458e-95	3.91987e-93	3144.17	2766.94	3037.75	1061.74	1166.75	1194.6	2982.95	1141.03	MICALL2
ENSG00000179262	-0.909379	7.31162e-95	4.06131e-93	6503.98	6321.28	6601.4	11871.5	12671.3	11947.7	6475.56	12163.5	RAD23A
ENSG00000188483	-2.09656	7.42611e-95	4.11186e-93	226.607	230.997	265.353	939.697	1108.3	1034.82	240.986	1027.61	IER5L
ENSG00000080824	0.9451	9.02927e-95	4.98376e-93	137199	145056	133432	74703.6	72941.1	68267.9	138562	71970.9	HSP90AA1
ENSG00000166598	0.909017	1.08737e-94	5.98293e-93	39098.8	40795.1	38626.2	21926.6	21178	20018.7	39506.7	21041.1	HSP90B1
ENSG00000107104	2.27238	1.68271e-94	9.2296e-93	749.264	780.368	709.609	161.466	151.745	150.58	746.414	154.597	KANK1
ENSG00000125826	-1.04912	2.24873e-94	1.22731e-92	3879.73	3584.47	3686.12	7364.56	8072.84	7646.94	3716.77	7694.78	RBCK1
ENSG00000124766	1.02833	2.25162e-94	1.22731e-92	3814.85	3907.87	3850.62	1895.35	1904.12	1875.56	3857.78	1891.68	SOX4
ENSG00000145491	5.29981	3.8273e-94	2.0797e-92	485.194	488.107	491.083	15.0201	12.3644	10.0387	488.128	12.4744	ROPN1L
ENSG00000072071	-2.30668	4.48267e-94	2.42828e-92	167.214	146.633	184.906	775.415	876.75	808.948	166.251	820.371	ADGRL1
ENSG00000198168	1.65493	6.04944e-94	3.26688e-92	1289.28	1380.96	1289.54	413.054	443.995	403.219	1319.93	420.089	SVIP
ENSG00000224877	1.06246	7.53993e-94	4.05927e-92	4210.5	4194.1	4484.58	2076.53	2072.73	2021.12	4296.4	2056.79	NDUFAF8
ENSG00000164604	1.47646	1.16944e-93	6.2766e-92	1822.91	1903.21	1749.41	701.253	626.089	639.964	1825.18	655.769	GPR85
ENSG00000109534	1.06673	1.19049e-93	6.37003e-92	4526.65	4623.96	4814.77	2314.98	2195.25	2154.96	4655.13	2221.73	GAR1
ENSG00000137876	-1.16848	1.63324e-93	8.71243e-92	5257.64	5554.98	5238.62	12846	12316.1	10925.4	5350.41	12029.2	RSL24D1
ENSG00000116017	-0.921076	2.09972e-93	1.11668e-91	6347.73	6143.52	6310.83	11461.3	12428.5	11719.3	6267.36	11869.7	ARID3A
ENSG00000186431	-2.1116	2.53585e-93	1.34454e-91	196.453	189.819	190.91	801.7	823.92	869.18	192.394	831.6	FCAR
ENSG00000267121	-1.31291	2.92771e-93	1.54762e-91	847.948	885.823	820.072	2075.6	2166.02	2109.79	851.281	2117.14	AC008105.3
ENSG00000102879	-0.952947	6.01115e-93	3.16799e-91	19514.7	18070	19384	34901.2	38237.5	37144.7	18989.5	36761.1	CORO1A
ENSG00000136997	0.747397	9.0163e-93	4.73748e-91	77182.5	75239.7	75551.1	44193	46239.6	45371.4	75991.1	45268	MYC
ENSG00000142168	1.15632	1.49545e-92	7.83412e-91	12626.9	12909.7	12660.1	5972.38	6051.82	5122.22	12732.2	5715.48	SOD1
ENSG00000147400	1.84238	1.63305e-92	8.5294e-91	1058.11	1017.39	1006.18	286.321	305.738	270.207	1027.23	287.422	CETN2
ENSG00000187109	-0.975134	2.32136e-92	1.20884e-90	34980.6	37785.1	35223.5	74284.9	71319.1	66690.1	35996.4	70764.7	NAP1L1
ENSG00000182168	6.39189	3.48767e-92	1.81079e-90	641.443	593.562	680.792	5.63255	4.49615	11.7118	638.599	7.28016	UNC5C
ENSG00000071859	-1.37466	3.73326e-92	1.93257e-90	1260.04	1118.83	1327.96	3151.41	3388.98	3067.65	1235.61	3202.68	FAM50A
ENSG00000175215	-1.21943	8.67559e-92	4.47778e-90	1045.32	1018.4	1025.39	2357.22	2470.64	2369.96	1029.7	2399.27	CTDSP2
ENSG00000137312	-1.34985	9.38733e-92	4.83089e-90	815.054	848.663	928.135	2150.7	2248.08	2195.12	863.95	2197.96	FLOT1
ENSG00000196576	-1.41942	1.34876e-91	6.9206e-90	1601.78	1332.75	1557.3	3774.75	4294.95	3948.54	1497.28	4006.08	PLXNB2
ENSG00000104921	-3.20622	5.04202e-91	2.57954e-89	53.9105	67.2904	67.2387	546.358	665.431	521.173	62.8132	577.654	FCER2
ENSG00000232653	1.91192	9.67575e-91	4.93576e-89	988.664	1002.33	1007.38	265.669	236.048	291.121	999.457	264.279	GOLGA8N
ENSG00000139182	-2.21303	2.00071e-90	1.01763e-88	158.99	165.715	204.118	791.374	814.928	829.026	176.274	811.776	CLSTN3
ENSG00000135821	0.771794	2.26088e-90	1.14663e-88	20041	20486.4	20123.6	11665	11733.8	12120	20217	11839.6	GLUL
ENSG00000125733	-2.19738	2.64237e-90	1.33623e-88	184.575	183.793	250.945	965.044	935.2	918.537	206.438	939.594	TRIP10
ENSG00000142949	-2.74054	6.46725e-90	3.26102e-88	102.339	102.442	109.263	809.21	621.593	662.551	104.681	697.785	PTPRF
ENSG00000176845	-1.3222	9.14003e-90	4.59549e-88	849.776	785.39	848.889	2002.37	2118.81	2089.71	828.018	2070.3	METRNL
ENSG00000261221	-1.17928	1.12664e-89	5.64838e-88	1712.34	1583.84	1654.55	3531.61	3936.38	3750.27	1650.24	3739.42	ZNF865
ENSG00000162772	-4.13405	3.23638e-89	1.61791e-87	21.9297	30.13	30.0173	510.685	512.562	406.565	27.359	476.604	ATF3
ENSG00000118263	-1.19854	3.66773e-89	1.82832e-87	1093.74	1097.74	1131.05	2637.91	2469.51	2512.17	1107.51	2539.87	KLF7
ENSG00000125505	-1.11404	1.09157e-88	5.42593e-87	2412.27	2246.7	2367.76	4921.91	5411.12	4884.64	2342.24	5072.56	MBOAT7
ENSG00000163171	-1.26842	1.24657e-88	6.17882e-87	1233.55	1101.76	1125.05	2880.11	2654.98	2805.8	1153.45	2780.3	CDC42EP3
ENSG00000168071	-1.17273	1.65405e-88	8.17539e-87	7971.44	7235.23	8273.96	16148.5	18451.1	18328.1	7826.88	17642.6	CCDC88B
ENSG00000147677	-0.853317	2.05715e-88	1.01391e-86	25331.5	26030.4	24885.5	46875	47292.8	43597.9	25415.8	45921.9	EIF3H
ENSG00000141582	-0.982605	2.54895e-88	1.25278e-86	2898.37	2820.17	2921.28	5518.96	5950.66	5606.59	2879.94	5692.07	CBX4
ENSG00000166825	0.824966	3.48309e-88	1.7071e-86	26799	25333.3	25710.4	14536.7	15131.8	14282.5	25947.6	14650.3	ANPEP
ENSG00000105186	0.88077	3.78338e-88	1.8491e-86	6376.97	6418.7	6391.28	3556.96	3431.69	3430.71	6395.65	3473.12	ANKRD27
ENSG00000132002	-1.13319	5.35106e-88	2.60801e-86	1489.39	1472.35	1378.39	3259.37	3192.27	3080.19	1446.71	3177.28	DNAJB1
ENSG00000108840	-1.18013	6.95584e-88	3.38073e-86	1282.89	1272.49	1289.54	2778.73	3064.13	2873.56	1281.64	2905.47	HDAC5
ENSG00000055163	-1.23873	1.13434e-87	5.49794e-86	1317.61	1223.28	1240.31	2793.75	3121.45	3016.62	1260.4	2977.27	CYFIP2
ENSG00000137309	-1.08581	1.17505e-87	5.67953e-86	34003.8	33854.1	34204.1	70455.7	79660.6	66528.7	34020.7	72215	HMGA1
ENSG00000158417	0.857547	1.73665e-87	8.37083e-86	46830.9	49692.5	46277.1	27307.6	25969.8	25535	47600.1	26270.8	EIF5B
ENSG00000111679	-1.05088	2.2368e-87	1.0752e-85	16272.7	15934.8	16191.3	33165.4	36355.9	30763.5	16132.9	33428.3	PTPN6
ENSG00000163644	1.66833	4.43229e-87	2.12471e-85	1182.38	1241.36	1249.92	370.81	422.638	365.574	1224.55	386.341	PPM1K
ENSG00000136104	0.945427	4.49753e-87	2.15009e-85	9611.6	10322.6	9908.11	5315.25	5263.87	4921.45	9947.42	5166.86	RNASEH2B
ENSG00000257017	-1.66813	7.2546e-87	3.45868e-85	521.744	577.493	489.882	1690.7	1831.06	1540.93	529.706	1687.57	HP
ENSG00000205927	-1.55907	1.05298e-86	5.00651e-85	532.709	484.089	455.062	1486.99	1454.51	1408.76	490.62	1450.09	OLIG2
ENSG00000104205	1.50036	1.69293e-86	8.0274e-85	1392.54	1396.03	1409.61	525.705	468.724	487.711	1399.39	494.047	SGK3
ENSG00000164512	-2.04738	1.96892e-86	9.31087e-85	191.885	185.802	208.92	784.802	840.781	794.727	195.536	806.77	ANKRD55
ENSG00000103363	0.929464	2.59569e-86	1.22417e-84	8543.44	8428.38	8508.1	4486.33	4672.63	4227.95	8493.31	4462.3	ELOB
ENSG00000185551	1.22552	3.75553e-86	1.76641e-84	3123.15	3291.21	3071.37	1457.89	1325.24	1274.91	3161.91	1352.68	NR2F2
ENSG00000133104	0.935257	6.42627e-86	3.01449e-84	6856.68	7399.94	7140.51	3832.01	3659.87	3695.06	7132.38	3728.98	SPART
ENSG00000247596	-0.982073	6.79859e-86	3.18061e-84	4177.61	4109.74	4322.49	7810.47	8650.6	8444.18	4203.28	8301.75	TWF2
ENSG00000180871	1.87513	7.90731e-86	3.68944e-84	872.619	965.166	906.522	252.526	243.916	250.966	914.769	249.136	CXCR2
ENSG00000184785	3.71935	1.17849e-85	5.48407e-84	455.955	417.803	395.027	37.5503	33.7212	25.9332	422.929	32.4016	SMIM10
ENSG00000136010	-2.1947	1.68796e-85	7.83402e-84	191.885	191.828	152.488	872.107	834.037	763.774	178.734	823.306	ALDH1L2
ENSG00000168256	-1.13607	4.40435e-85	2.0387e-83	1370.61	1370.92	1438.43	3052.84	3196.77	2936.31	1393.32	3061.97	NKIRAS2
ENSG00000123143	-0.869714	5.5228e-85	2.54967e-83	6647.44	6421.72	6474.13	11625.6	12464.5	11633.1	6514.43	11907.7	PKN1
ENSG00000169397	4.9067	6.67356e-85	3.07282e-83	469.661	460.99	383.021	6.57131	20.2327	17.5676	437.89	14.7905	RNASE3
ENSG00000132432	0.952076	2.15787e-84	9.90978e-83	6679.42	7045.41	6747.89	3630.18	3598.05	3358.77	6824.24	3529	SEC61G
ENSG00000067560	-0.780508	2.37173e-84	1.08634e-82	23802.9	24792	23701.6	42734.2	41206.1	40250.8	24098.8	41397	RHOA
ENSG00000100055	-1.47656	3.82615e-84	1.74794e-82	497.073	543.345	499.488	1407.2	1472.49	1408.76	513.302	1429.48	CYTH4
ENSG00000070081	0.903174	5.67872e-84	2.58751e-82	62836.8	67070.5	62081.8	36019.2	33975.2	32667.5	63996.3	34220.6	NUCB2
ENSG00000155463	-0.841652	5.9018e-84	2.68218e-82	4989.92	5074.9	5009.28	9161.35	9158.67	8699.33	5024.7	9006.45	OXA1L
ENSG00000161791	-2.28631	7.0322e-84	3.18763e-82	137.061	162.702	177.702	770.721	835.161	712.744	159.155	772.875	FMNL3
ENSG00000042493	-1.19839	7.83662e-84	3.54308e-82	3029.95	2834.23	3014.94	6806.94	7400.67	6177.12	2959.71	6794.91	CAPG
ENSG00000053372	0.889551	8.513e-84	3.83897e-82	13441.1	13300.4	14491.1	7519.46	7513.07	7222.81	13744.2	7418.45	MRTO4
ENSG00000177410	-1.29921	2.72969e-83	1.2278e-81	5698.98	5781.96	5807.74	15307.4	15070	12175.2	5762.89	14184.2	ZFAS1
ENSG00000198925	-1.29733	7.41977e-83	3.32881e-81	956.683	900.888	912.526	2123.47	2398.7	2293	923.366	2271.72	ATG9A
ENSG00000123685	-4.38623	2.67632e-82	1.19764e-80	15.5335	21.091	21.6124	399.911	409.15	395.69	19.4123	401.584	BATF3
ENSG00000072786	-0.852797	3.62022e-82	1.61589e-80	5823.25	5620.26	5840.16	10107.6	10817.7	10293	5761.22	10406.1	STK10
ENSG00000228168	3.46005	4.7625e-82	2.12034e-80	435.853	393.699	423.844	40.3666	44.9615	30.116	417.799	38.4814	HNRNPA1P21
ENSG00000134109	-1.05306	1.14755e-81	5.09612e-80	1447.36	1377.95	1418.02	2929.87	2970.83	2907.03	1414.44	2935.91	EDEM1
ENSG00000064115	1.06828	2.67481e-81	1.18484e-79	3079.29	3341.42	3243.07	1550.83	1543.3	1514.16	3221.26	1536.1	TM7SF3
ENSG00000145569	-1.39466	3.43072e-81	1.51584e-79	640.53	721.112	683.193	1888.78	1766.99	1717.45	681.612	1791.07	FAM105A
ENSG00000186468	-0.849207	4.04797e-81	1.78406e-79	31526.7	32675	31410.1	60107.8	57964.4	54181.1	31870.6	57417.8	RPS23
ENSG00000149823	-1.06599	1.71572e-80	7.54271e-79	3981.15	3692.94	4075.15	7598.31	8407.81	8586.4	3916.41	8197.51	VPS51
ENSG00000136490	-1.13518	2.34154e-80	1.02682e-78	4658.23	4457.24	4663.49	9964.92	11103.3	9206.28	4592.99	10091.5	LIMD2
ENSG00000105963	-1.41894	3.68257e-80	1.61085e-78	1143.09	940.057	1155.07	2720.52	3043.9	2891.97	1079.4	2885.46	ADAP1
ENSG00000162836	3.26543	4.08282e-80	1.78147e-78	430.37	418.808	389.024	41.3054	48.3337	40.1546	412.734	43.2646	ACP6
ENSG00000003989	-2.5959	5.56391e-80	2.42168e-78	100.511	110.477	87.6505	639.295	531.67	639.128	99.5461	603.364	SLC7A2
ENSG00000090924	-2.70583	1.0694e-79	4.64299e-78	112.39	107.464	68.4394	574.52	666.555	663.388	96.0976	634.821	PLEKHG2
ENSG00000168653	1.26409	1.56504e-79	6.7781e-78	13976.5	14666.3	14319.4	6331.93	6450.86	5113.86	14320.8	5965.55	NDUFS5
ENSG00000005379	1.70666	1.91529e-79	8.2745e-78	1109.28	971.192	1066.21	315.423	327.095	322.073	1048.89	321.531	TSPOAP1
ENSG00000178623	-1.67441	2.05715e-79	8.86552e-78	363.667	355.535	342.197	1057.98	1216.21	1120.98	353.8	1131.72	GPR35
ENSG00000102401	2.6149	2.78857e-79	1.19881e-77	506.21	493.128	498.287	81.672	88.799	75.2899	499.209	81.9203	ARMCX3
ENSG00000164405	1.41922	2.85722e-79	1.22531e-77	2955.94	3114.44	3104.99	1157.49	1288.15	992.99	3058.46	1146.21	UQCRQ
ENSG00000105640	-0.838455	4.34632e-79	1.85935e-77	81110.6	81341.1	80944.6	142248	154721	138269	81132.1	145079	RPL18A
ENSG00000185043	0.874878	4.5812e-79	1.95505e-77	7139.94	7211.12	7291.8	4008.5	4046.54	3751.95	7214.29	3935.66	CIB1
ENSG00000198355	-1.03585	6.34553e-79	2.7014e-77	6310.27	5801.04	6554.57	12069.6	13577.3	12621.9	6221.96	12756.3	PIM3
ENSG00000162244	-0.72372	7.94197e-79	3.37283e-77	69152.5	69387.5	69176.6	115488	117740	109812	69238.9	114347	RPL29
ENSG00000105281	-0.871798	8.13212e-79	3.44522e-77	9465.4	9390.53	9170.88	16833.8	18137.5	16332.1	9342.27	17101.1	SLC1A5
ENSG00000141401	0.96201	1.03989e-78	4.39492e-77	7021.16	7234.22	6833.14	3387.04	3781.27	3662.44	7029.51	3610.25	IMPA2
ENSG00000210196	1.09222	1.04921e-78	4.42361e-77	4420.66	4995.56	4478.58	2224.86	2092.96	2196.79	4631.6	2171.54	MT-TP
ENSG00000141968	-0.925666	1.24986e-78	5.25694e-77	2538.36	2742.84	2631.92	4937.87	5036.82	5053.63	2637.71	5009.44	VAV1
ENSG00000076641	-1.58608	3.17997e-78	1.33429e-76	375.546	411.777	379.419	1187.53	1209.47	1109.27	388.914	1168.76	PAG1
ENSG00000142669	-0.878431	4.99448e-78	2.09063e-76	10292.3	10151.8	10240.7	18259.8	20101.2	18060.4	10228.3	18807.1	SH3BGRL3
ENSG00000175643	-0.941706	6.58232e-78	2.74871e-76	2296.22	2245.69	2400.18	4506.04	4483.79	4339.21	2314.03	4443.01	RMI2
ENSG00000148843	0.815283	7.81026e-78	3.25372e-76	10047.5	10005.2	10205.9	5584.68	5981.01	5635.87	10086.2	5733.85	PDCD11
ENSG00000165655	-1.31059	8.78127e-78	3.64955e-76	801.348	792.42	894.515	1941.35	2115.44	2104.77	829.428	2053.85	ZNF503
ENSG00000063177	-0.832861	2.08465e-77	8.6434e-76	74695.3	76847.7	74173.9	132614	142205	127245	75239	134021	RPL18
ENSG00000271503	-1.47516	3.32049e-77	1.37349e-75	461.437	496.141	437.052	1320.83	1266.79	1294.15	464.877	1293.92	CCL5
ENSG00000008710	-1.2706	4.75358e-77	1.96164e-75	2975.13	2459.62	2885.26	6156.38	7101.67	6817.08	2773.34	6691.71	PKD1
ENSG00000164825	5.44195	6.76224e-77	2.78397e-75	410.268	445.925	384.221	14.0814	6.74423	7.52899	413.471	9.45153	DEFB1
ENSG00000075618	-3.09058	7.46007e-77	3.06406e-75	39.2907	63.2731	60.0346	453.42	477.716	440.864	54.1995	457.334	FSCN1
ENSG00000171960	1.05554	7.8207e-77	3.20466e-75	10878	11294.7	10491.6	5301.17	5647.17	4778.4	10888.1	5242.25	PPIH
ENSG00000166801	-0.870414	8.12613e-77	3.32203e-75	2690.04	2735.81	2700.36	4971.67	5036.82	4851.18	2708.74	4953.22	FAM111A
ENSG00000136689	-3.82513	8.73342e-77	3.56197e-75	25.5846	26.1127	27.6159	379.258	358.568	382.305	26.4378	373.377	IL1RN
ENSG00000237424	-2.52127	1.30708e-76	5.31859e-75	84.9776	99.4292	86.4498	526.644	512.562	516.154	90.2855	518.453	FOXD2-AS1
ENSG00000198899	0.660945	1.83499e-76	7.4494e-75	535261	538636	517712	336394	339874	330375	530536	335548	MT-ATP6
ENSG00000048162	0.839663	1.95487e-76	7.91768e-75	6421.74	6551.28	6488.54	3611.4	3744.17	3524.4	6487.19	3626.66	NOP16
ENSG00000132471	-0.87722	2.2476e-76	9.08228e-75	4094.46	3978.17	4001.9	7251.91	7762.61	7175.13	4024.84	7396.55	WBP2
ENSG00000214013	1.3097	2.46798e-76	9.94981e-75	1579.85	1671.21	1559.7	662.764	653.066	626.579	1603.59	647.47	GANC
ENSG00000114450	1.17498	3.37903e-76	1.35915e-74	2623.34	2848.29	2749.58	1286.1	1220.71	1136.04	2740.41	1214.28	GNB4
ENSG00000075239	0.993623	3.45073e-76	1.3848e-74	4856.51	5226.56	5221.81	2695.18	2461.64	2524.72	5101.63	2560.51	ACAT1
ENSG00000088826	-1.94381	4.20723e-76	1.68453e-74	219.297	209.906	219.727	803.577	914.967	781.342	216.31	833.296	SMOX
ENSG00000257727	0.899394	4.41291e-76	1.76285e-74	4943.32	4978.49	4704.31	2620.08	2653.85	2572.41	4875.37	2615.45	CNPY2
ENSG00000100092	-1.07483	1.21442e-75	4.84027e-74	2134.49	2075.96	2136.03	4308.9	4828.87	4238.82	2115.49	4458.86	SH3BP1
ENSG00000151366	1.0711	1.61163e-75	6.40881e-74	3764.6	4206.15	3952.68	1983.6	1856.91	1833.73	3974.48	1891.41	NDUFC2
ENSG00000105607	1.0844	1.77839e-75	7.05589e-74	2791.47	2759.91	2763.99	1227.9	1366.83	1329.29	2771.79	1308	GCDH
ENSG00000171223	-1.07802	1.79771e-75	7.11642e-74	2378.46	2164.34	2366.56	4529.51	5021.08	5035.22	2303.12	4861.94	JUNB
ENSG00000147140	-0.707461	1.81159e-75	7.15515e-74	21397.9	20987.6	21021.7	34459	35546.6	33545	21135.7	34516.9	NONO
ENSG00000105443	-1.02558	2.07032e-75	8.15864e-74	1817.42	1864.05	1858.67	3807.61	3927.39	3547.83	1846.71	3760.94	CYTH2
ENSG00000198604	0.839717	2.28003e-75	8.96487e-74	14657.3	15361.3	14613.6	8724.82	8240.33	7975.71	14877.4	8313.62	BAZ1A
ENSG00000266074	0.925527	2.55161e-75	1.00102e-73	21012.3	19142.6	21216.2	10351.7	11338.2	10625.9	20457	10771.9	BAHCC1
ENSG00000140853	0.89356	3.57975e-75	1.40123e-73	5002.71	4971.46	4970.86	2565.63	2732.54	2747.25	4981.68	2681.8	NLRC5
ENSG00000164237	1.71065	4.5041e-75	1.75911e-73	932.926	929.01	994.173	306.974	300.118	266.861	952.036	291.318	CMBL
ENSG00000090266	1.059	6.03744e-75	2.35272e-73	3672.31	3673.86	3908.25	1849.35	1872.65	1683.15	3751.47	1801.72	NDUFB2
ENSG00000105835	-1.13433	8.12783e-75	3.16028e-73	1118.41	1261.44	1193.49	2631.34	2543.7	2661.92	1191.12	2612.32	NAMPT
ENSG00000240342	-0.995475	8.78285e-75	3.40739e-73	3574.54	3401.68	3734.15	6722.45	7082.57	7537.36	3570.12	7114.12	RPS2P5
ENSG00000104218	0.847661	9.43579e-75	3.65261e-73	6162.24	6374.51	6050.28	3481.86	3493.51	3357.93	6195.68	3444.43	CSPP1
ENSG00000122188	-1.95889	1.09048e-74	4.21196e-73	184.575	213.923	210.121	800.761	828.416	733.658	202.873	787.612	LAX1
ENSG00000167515	1.34709	1.1898e-74	4.58544e-73	2207.59	2415.43	2300.52	936.881	982.41	808.112	2307.85	909.134	TRAPPC2L
ENSG00000136603	-1.24176	1.21535e-74	4.67364e-73	842.466	805.477	743.228	1906.62	1856.91	1901.49	797.057	1888.34	SKIL
ENSG00000184014	-1.29891	1.54193e-74	5.91648e-73	886.325	803.468	966.557	2194.82	2092.96	2234.44	885.45	2174.07	DENND5A
ENSG00000167397	1.04909	1.69913e-74	6.50539e-73	2531.97	2491.75	2540.66	1251.37	1216.21	1188.74	2521.46	1218.77	VKORC1
ENSG00000170476	0.973651	2.02365e-74	7.73096e-73	3994.86	4000.27	3956.28	1963.88	2153.66	1975.11	3983.8	2030.88	MZB1
ENSG00000169564	-0.965836	2.216e-74	8.44736e-73	3695.15	3517.18	3869.83	6819.14	7296.13	7520.63	3694.05	7211.97	PCBP1
ENSG00000162747	-3.393	2.79052e-74	1.06143e-72	42.0319	28.1214	42.0242	406.482	392.289	377.286	37.3925	392.019	FCGR3B
ENSG00000127564	-1.00789	3.36836e-74	1.27844e-72	3853.23	3521.2	3756.96	6929.92	7698.54	7758.21	3710.46	7462.22	PKMYT1
ENSG00000056558	-2.44617	4.34989e-74	1.6474e-72	105.994	93.4031	102.059	517.256	531.67	593.117	100.485	547.348	TRAF1
ENSG00000178035	-0.898869	4.38263e-74	1.65622e-72	12001	12878.6	12279.5	23377.9	24317.4	21599.8	12386.4	23098.4	IMPDH2
ENSG00000068831	0.883231	6.01223e-74	2.26715e-72	13504.1	12556.2	13411.7	6739.35	7300.63	7360.01	13157.3	7133.33	RASGRP2
ENSG00000160888	-0.817541	7.25324e-74	2.72925e-72	4703.92	4472.3	4785.96	8044.22	8322.38	8236.72	4654.06	8201.11	IER2
ENSG00000136810	1.11738	8.39615e-74	3.15252e-72	17287	18644.5	17698.2	8906	8533.7	7286.39	17876.6	8242.03	TXN
ENSG00000106605	2.47045	8.80949e-74	3.30063e-72	546.415	506.185	491.083	85.427	103.412	91.1844	514.561	93.341	BLVRA
ENSG00000112297	1.35574	1.27874e-73	4.78079e-72	1733.36	1897.19	1814.24	772.598	698.028	657.532	1814.93	709.386	CRYBG1
ENSG00000147852	-1.10644	1.28981e-73	4.81191e-72	1386.14	1546.68	1510.47	3288.47	3242.85	3031.67	1481.09	3187.67	VLDLR
ENSG00000101384	-0.963198	1.67007e-73	6.21728e-72	1573.46	1537.64	1559.7	3017.17	3043.9	3045.9	1556.93	3035.65	JAG1
ENSG00000135365	-1.03159	1.75287e-73	6.51166e-72	1456.5	1597.9	1564.5	3166.43	3195.64	3076.01	1539.63	3146.03	PHF21A
ENSG00000181852	-0.895668	1.81498e-73	6.72812e-72	2322.72	2375.25	2359.36	4422.49	4466.93	4243	2352.44	4377.48	RNF41
ENSG00000176124	1.23086	2.03397e-73	7.52397e-72	1737.01	1850.99	1909.1	779.17	793.571	768.794	1832.37	780.511	DLEU1
ENSG00000127946	-1.68296	2.05566e-73	7.58814e-72	319.808	299.292	279.761	996.023	981.286	918.537	299.62	965.282	HIP1
ENSG00000184557	-4.27084	2.27558e-73	8.38229e-72	22.8434	12.052	24.0138	348.279	426.011	358.045	19.6364	377.445	SOCS3
ENSG00000110876	-1.0181	2.88347e-73	1.05992e-71	2222.21	2199.49	2073.59	4345.51	4650.15	4175.24	2165.1	4390.3	SELPLG
ENSG00000173442	-1.07631	3.44209e-73	1.26261e-71	3276.66	2864.36	3294.7	6250.26	6807.18	6835.49	3145.24	6630.97	EHBP1L1
ENSG00000277632	-5.20797	4.26766e-73	1.56216e-71	10.9648	13.0564	7.20415	388.646	396.786	388.998	10.4084	391.477	CCL3
ENSG00000171206	-1.07041	6.94643e-73	2.53741e-71	1444.62	1403.06	1336.37	2875.42	3076.49	2848.47	1394.68	2933.46	TRIM8
ENSG00000184574	-2.6058	1.47509e-72	5.37699e-71	107.821	68.2948	92.4532	518.195	572.136	549.616	89.523	546.649	LPAR5
ENSG00000110395	-0.874956	1.7258e-72	6.27781e-71	2368.41	2455.6	2407.39	4454.41	4478.17	4330.84	2410.46	4421.14	CBL
ENSG00000255587	0.917634	1.84191e-72	6.68628e-71	8785.58	8076.86	8759.04	4318.29	4725.46	4523.25	8540.5	4522.33	RAB44
ENSG00000169252	2.2637	1.88825e-72	6.8403e-71	586.619	543.345	620.757	118.284	134.885	112.935	583.574	122.034	ADRB2
ENSG00000198189	-0.901014	2.29055e-72	8.28053e-71	2689.13	2755.89	2828.83	5341.54	5141.35	4962.44	2757.95	5148.44	HSD17B11
ENSG00000181788	-0.995659	3.64628e-72	1.31544e-70	1645.64	1540.65	1653.35	3215.25	3291.18	3144.61	1613.21	3217.01	SIAH2
ENSG00000035141	0.808433	7.99407e-72	2.87803e-70	7223.09	7294.48	7253.38	4312.66	4033.05	4083.22	7256.98	4142.98	FAM136A
ENSG00000167112	0.961385	8.34987e-72	2.99995e-70	4517.52	4348.77	4357.31	2220.16	2407.69	2171.7	4407.87	2266.52	TRUB2
ENSG00000173575	-0.792947	9.38794e-72	3.366e-70	4654.58	4770.59	4674.29	8195.36	8366.22	7873.65	4699.82	8145.08	CHD2
ENSG00000277734	-2.47525	1.32424e-71	4.73829e-70	90.46	81.3511	93.6539	505.991	486.709	481.019	88.4883	491.239	TRAC
ENSG00000185112	-1.61025	2.05325e-71	7.33177e-70	342.651	315.361	313.38	942.514	1013.88	1014.74	323.798	990.379	FAM43A
ENSG00000124126	-0.928903	2.18377e-71	7.78196e-70	2699.18	2659.48	2744.78	4850.57	5342.55	5234.32	2701.15	5142.48	PREX1
ENSG00000124357	-1.12148	2.46635e-71	8.77107e-70	1482.08	1347.82	1439.63	3168.31	3234.98	2892.81	1423.18	3098.7	NAGK
ENSG00000130066	-0.897621	2.90352e-71	1.03048e-69	3561.75	3619.62	3653.7	6990.94	6870.12	6326.86	3611.69	6729.31	SAT1
ENSG00000185269	-2.45091	4.44407e-71	1.57405e-69	117.872	97.4205	91.2526	506.93	578.88	600.646	102.182	562.152	NOTUM
ENSG00000132475	-0.691106	4.69092e-71	1.65812e-69	7975.1	8087.91	7990.6	12911.7	13132.1	12795.1	8017.87	12946.3	H3F3B
ENSG00000100814	-0.953929	4.83526e-71	1.7057e-69	2620.6	2819.17	2802.41	5581.86	5298.72	5080.4	2747.39	5320.32	CCNB1IP1
ENSG00000105810	0.828414	8.9636e-71	3.15566e-69	5742.84	5701.61	5766.92	3285.66	3300.18	3111.15	5737.12	3232.33	CDK6
ENSG00000180509	-3.08421	1.59887e-70	5.61756e-69	35.6357	66.2861	67.2387	451.543	448.491	512.808	56.3869	470.947	KCNE1
ENSG00000003393	0.82639	1.63987e-70	5.75006e-69	5836.04	5780.95	5676.87	3221.82	3168.66	3358.77	5764.62	3249.75	ALS2
ENSG00000137166	-1.21455	1.8892e-70	6.61105e-69	1482.08	1393.01	1430.02	3118.56	3703.71	3178.91	1435.04	3333.72	FOXP4
ENSG00000111676	-1.48286	2.4975e-70	8.72229e-69	703.578	633.735	669.986	1690.7	2103.08	1824.53	669.1	1872.77	ATN1
ENSG00000197958	-0.728804	8.50561e-70	2.96459e-68	156798	162185	158676	267962	272909	250746	159220	263872	RPL12
ENSG00000147416	-0.779421	1.16394e-69	4.04879e-68	3480.42	3443.86	3442.38	5980.83	5845	5967.14	3455.56	5930.99	ATP6V1B2
ENSG00000150779	1.01985	1.46789e-69	5.09598e-68	3277.58	3397.66	3322.31	1729.19	1668.07	1536.75	3332.52	1644.67	TIMM8B
ENSG00000198520	-0.769745	2.42305e-69	8.39525e-68	7700.06	7368.8	7564.36	12437.6	13373.8	12785.1	7544.41	12865.5	C1orf228
ENSG00000136286	-0.976283	3.45906e-69	1.19611e-67	10759.3	9428.7	10546.9	18976.1	21320.8	20174.3	10244.9	20157.1	MYO1G
ENSG00000105374	-1.27448	4.87581e-69	1.68268e-67	1220.75	1308.65	1324.36	2963.66	3483.4	2877.75	1284.59	3108.27	NKG7
ENSG00000149273	-0.741412	5.34608e-69	1.84135e-67	135251	135506	135192	226605	237551	214526	135316	226227	RPS3
ENSG00000133195	0.960758	5.68896e-69	1.95559e-67	2769.54	2840.26	2868.45	1437.24	1443.27	1473.17	2826.08	1451.23	SLC39A11
ENSG00000167208	-0.947388	5.94086e-69	2.03818e-67	1828.39	1757.59	1828.65	3529.73	3568.82	3346.22	1804.88	3481.59	SNX20
ENSG00000104897	-1.18855	7.02004e-69	2.40371e-67	5296.02	4728.41	5247.02	10685.9	13119.8	11009.1	5090.48	11604.9	SF3A2
ENSG00000112149	-1.48591	7.2875e-69	2.49042e-67	408.441	435.881	403.432	1225.08	1180.24	1093.38	415.918	1166.23	CD83
ENSG00000147168	-0.887533	7.57867e-69	2.58487e-67	5823.25	5842.22	5609.63	10714.1	11293.2	9967.55	5758.36	10658.3	IL2RG
ENSG00000082516	1.12052	8.98333e-69	3.058e-67	1971.84	1984.57	1937.92	939.697	863.262	905.989	1964.78	902.982	GEMIN5
ENSG00000110324	-2.50476	9.89727e-69	3.36257e-67	84.0638	86.3728	79.2456	475.012	502.445	444.21	83.2274	473.889	IL10RA
ENSG00000117450	0.915299	1.26722e-68	4.29699e-67	9629.88	9745.06	9483.06	5359.37	5262.75	4687.21	9619.33	5103.11	PRDX1
ENSG00000179271	0.847551	1.28576e-68	4.35142e-67	6831.1	6836.51	7258.18	3855.48	4028.55	3747.76	6975.26	3877.27	GADD45GIP1
ENSG00000266094	-1.25705	2.47438e-68	8.35797e-67	816.881	976.213	931.737	2209.84	2222.22	2074.66	908.277	2168.91	RASSF5
ENSG00000160593	-1.85275	6.6886e-68	2.25492e-66	221.124	250.079	223.329	882.433	877.874	752.063	231.511	837.457	JAML
ENSG00000170017	1.17315	9.69541e-68	3.26232e-66	2704.66	2825.19	2609.1	1321.77	1164.5	1124.33	2712.99	1203.54	ALCAM
ENSG00000101493	-0.858222	1.73567e-67	5.82897e-66	2192.06	2126.18	2119.22	3920.26	3885.8	3868.23	2145.82	3891.43	ZNF516
ENSG00000185633	-2.84769	1.76528e-67	5.91707e-66	51.1693	54.2341	69.6401	408.36	393.413	444.21	58.3478	415.328	NDUFA4L2
ENSG00000130175	-0.770804	2.01176e-67	6.73036e-66	19015.8	18317.1	18940.9	31049.4	33888.6	31086.4	18757.9	32008.1	PRKCSH
ENSG00000106624	-1.18102	2.10093e-67	7.01527e-66	1014.25	974.205	1069.82	2140.37	2422.3	2367.45	1019.42	2310.04	AEBP1
ENSG00000174444	-0.797938	2.76208e-67	9.20535e-66	139168	145308	139662	255347	253008	229067	141379	245807	RPL4
ENSG00000160685	-1.00222	2.96805e-67	9.87299e-66	3669.57	3343.43	3497.61	6528.13	7546.79	6988.58	3503.54	7021.17	ZBTB7B
ENSG00000028137	-0.878242	2.98019e-67	9.89457e-66	3370.78	3150.6	3349.93	5847.53	6329.46	5972.16	3290.43	6049.72	TNFRSF1B
ENSG00000167965	-0.918338	3.33669e-67	1.10572e-65	5051.14	4808.76	5104.14	8898.49	10131	9256.48	4988.01	9428.64	MLST8
ENSG00000145391	-1.22497	3.67386e-67	1.21515e-65	762.971	741.199	773.245	1853.11	1813.07	1658.89	759.138	1775.02	SETD7
ENSG00000198755	-0.776976	3.85214e-67	1.27171e-65	31023.2	31750	31358.5	55186.8	55824.2	50295.3	31377.2	53768.8	RPL10A
ENSG00000107331	1.1878	3.92261e-67	1.29254e-65	3254.73	2887.46	3363.14	1287.98	1453.38	1431.34	3168.44	1390.9	ABCA2
ENSG00000185201	1.13099	4.30517e-67	1.41593e-65	2046.77	1894.18	1947.52	919.983	902.603	868.344	1962.82	896.977	IFITM2
ENSG00000171848	-0.812891	4.47723e-67	1.46976e-65	4379.54	4465.27	4219.23	7902.47	7695.17	7362.52	4354.68	7653.38	RRM2
ENSG00000147465	2.86841	5.21085e-67	1.70738e-65	484.281	410.773	443.055	43.1829	74.1865	66.9244	446.036	61.4313	STAR
ENSG00000116701	-1.50711	1.63695e-66	5.3536e-65	374.632	361.561	366.211	1064.55	1093.69	979.605	367.468	1045.95	NCF2
ENSG00000149516	0.859785	1.73288e-66	5.65675e-65	12460.6	13341.6	12523.2	7401.17	7098.3	6623.84	12775.1	7041.1	MS4A3
ENSG00000170006	-1.45938	1.78709e-66	5.82286e-65	455.041	384.66	456.263	1180.96	1180.24	1199.62	431.988	1186.94	TMEM154
ENSG00000188042	1.13625	2.00113e-66	6.50815e-65	1786.36	1831.91	1762.62	817.659	847.525	786.361	1793.63	817.182	ARL4C
ENSG00000176788	-0.751529	2.22454e-66	7.22128e-65	5704.46	6013.96	5626.44	9709.58	9885.92	9613.68	5781.62	9736.39	BASP1
ENSG00000163220	-0.897787	2.41439e-66	7.82306e-65	5881.73	5632.31	5878.59	11035.1	11388.8	9990.13	5797.54	10804.7	S100A9
ENSG00000044574	0.638027	2.97625e-66	9.62578e-65	31218.7	32147.8	30903.4	20444.3	20147.3	19987.8	31423.3	20193.1	HSPA5
ENSG00000085117	0.985381	4.27584e-66	1.38034e-64	4263.5	3979.17	4114.77	2066.21	2224.47	1959.21	4119.15	2083.3	CD82
ENSG00000197405	-2.98922	4.75066e-66	1.5308e-64	48.4281	49.2124	40.8235	372.687	376.553	357.209	46.1547	368.816	C5AR1
ENSG00000196305	-0.707987	5.25726e-66	1.69092e-64	6882.27	7138.81	7009.64	11739.2	11278.6	11332.8	7010.24	11450.2	IARS
ENSG00000163975	-3.32312	5.43641e-66	1.74534e-64	33.8083	31.1344	40.8235	380.197	337.212	332.949	35.2554	350.119	MELTF
ENSG00000196365	-0.841163	9.74314e-66	3.12227e-64	9720.34	9041.02	9495.07	15855.6	17709.2	17062.4	9418.81	16875.7	LONP1
ENSG00000063241	1.23216	1.25349e-65	4.00955e-64	1701.38	1571.78	1617.33	653.376	727.253	703.542	1630.16	694.724	ISOC2
ENSG00000112667	0.964271	1.37647e-65	4.3949e-64	5499.78	5566.02	5907.4	2741.18	3129.32	2833.41	5657.74	2901.3	DNPH1
ENSG00000120675	1.45814	1.488e-65	4.74236e-64	1857.63	1962.47	1862.27	790.435	689.036	591.444	1894.12	690.305	DNAJC15
ENSG00000247315	-0.882711	4.43523e-65	1.41097e-63	1950.83	1897.19	2000.35	3518.47	3653.12	3608.9	1949.46	3593.5	ZCCHC3
ENSG00000089818	-1.11393	6.05132e-65	1.9216e-63	828.76	863.728	808.065	1773.32	1829.93	1812.81	833.518	1805.35	NECAP1
ENSG00000189060	-2.08405	6.82979e-65	2.16487e-63	149.853	149.646	133.277	643.05	645.198	554.636	144.259	614.294	H1F0
ENSG00000188846	-0.613877	1.12552e-64	3.56115e-63	101619	104671	100650	159276	156434	154027	102314	156579	RPL14
ENSG00000104964	-1.00013	1.39403e-64	4.40277e-63	1705.95	1610.95	1640.14	3145.78	3513.74	3264.24	1652.35	3307.92	AES
ENSG00000236404	-3.14603	1.53748e-64	4.84709e-63	33.8083	46.1994	44.4256	341.708	351.824	399.037	41.4778	364.19	VLDLR-AS1
ENSG00000173890	1.06912	1.59961e-64	5.03388e-63	2367.49	2517.87	2630.72	1213.81	1225.2	1143.57	2505.36	1194.2	GPR160
ENSG00000214114	1.00708	2.0774e-64	6.52573e-63	2927.61	3048.16	2826.43	1535.81	1451.13	1395.37	2934.07	1460.77	MYCBP
ENSG00000100664	0.832495	2.81929e-64	8.84035e-63	9406.92	10045.4	9328.17	5656.02	5329.07	5179.11	9593.48	5388.07	EIF5
ENSG00000008294	-0.938145	2.97916e-64	9.32494e-63	1574.37	1604.93	1568.1	3151.41	2940.48	3003.23	1582.47	3031.71	SPAG9
ENSG00000161267	0.851114	4.32658e-64	1.35182e-62	4171.21	4019.35	4300.88	2288.69	2326.76	2308.05	4163.81	2307.84	BDH1
ENSG00000092820	-0.697132	8.64751e-64	2.69707e-62	4934.18	4936.31	5052.51	8078.02	8042.5	8068.57	4974.33	8063.03	EZR
ENSG00000172301	1.07526	1.04955e-63	3.26762e-62	2573.08	2780	2664.33	1284.22	1346.6	1179.54	2672.47	1270.12	COPRS
ENSG00000089327	-1.05622	1.60913e-63	5.00089e-62	7970.53	7577.71	7061.27	15298	17365.3	14375.4	7536.5	15679.5	FXYD5
ENSG00000128203	-2.37778	1.63757e-63	5.08023e-62	81.3226	85.3685	98.4567	444.033	466.476	460.105	88.3826	456.871	ASPHD2
ENSG00000101439	1.21254	2.10593e-63	6.52167e-62	1831.13	1656.15	1703.78	707.824	791.323	744.534	1730.35	747.894	CST3
ENSG00000138385	0.743178	2.84459e-63	8.79361e-62	11242.6	11760.8	11244.5	7084.81	6764.46	6612.96	11416	6820.75	SSB
ENSG00000187210	-1.2494	3.45449e-63	1.06602e-61	981.354	1009.36	893.314	2497.1	2264.94	2104.77	961.342	2288.94	GCNT1
ENSG00000125995	1.07319	3.48498e-63	1.07353e-61	3921.76	3829.53	3838.61	1931.97	1946.83	1637.14	3863.3	1838.65	ROMO1
ENSG00000184730	-1.13595	3.65408e-63	1.12365e-61	2627.91	2219.58	2557.47	4961.34	5744.96	5568.94	2468.32	5425.08	APOBR
ENSG00000023909	1.54269	4.01289e-63	1.23182e-61	1008.77	976.213	907.723	354.851	306.862	330.439	964.234	330.717	GCLM
ENSG00000162191	-0.717459	5.25578e-63	1.61051e-61	9360.32	9377.47	9544.3	15286.7	16212	15010.3	9427.36	15503	UBXN1
ENSG00000132635	-1.04386	6.11349e-63	1.87007e-61	975.871	980.231	955.75	1976.09	2061.49	1970.92	970.618	2002.83	PCED1A
ENSG00000089280	0.713294	6.28577e-63	1.91941e-61	33451	32837.7	34844.1	20159.8	21460.1	20068.1	33710.9	20562.7	FUS
ENSG00000101361	0.667545	6.47227e-63	1.97292e-61	31543.1	32081.5	31033.1	20318.5	20163	19120.3	31552.6	19867.3	NOP56
ENSG00000112306	-0.784716	6.97595e-63	2.12275e-61	62829.5	66075.2	63496.2	114632	114042	102794	64133.6	110489	RPS12
ENSG00000138413	1.00985	7.19963e-63	2.18701e-61	2385.77	2537.95	2389.38	1250.43	1211.71	1171.18	2437.7	1211.11	IDH1
ENSG00000069974	-0.842566	7.47772e-63	2.26755e-61	5358.15	5522.84	5146.16	10075.7	9627.39	9048.17	5342.39	9583.75	RAB27A
ENSG00000197903	-1.93429	7.51077e-63	2.27363e-61	155.335	192.832	175.301	624.274	671.051	701.033	174.49	665.453	HIST1H2BK
ENSG00000162174	1.03521	8.25625e-63	2.49498e-61	2182	2145.26	2310.13	1062.67	1110.55	1065.77	2212.46	1079.67	ASRGL1
ENSG00000122694	-1.13502	8.73359e-63	2.63468e-61	927.443	844.646	869.301	1870.95	2033.39	1904.83	880.463	1936.39	GLIPR2
ENSG00000118939	1.19662	9.05538e-63	2.72706e-61	1604.52	1709.38	1665.36	751.946	668.803	747.043	1659.75	722.597	UCHL3
ENSG00000167815	2.20424	9.894e-63	2.97449e-61	585.706	482.081	527.104	116.406	120.272	110.425	531.63	115.701	PRDX2
ENSG00000198467	1.21385	1.18823e-62	3.56613e-61	1952.66	1705.36	1895.89	836.434	777.835	779.669	1851.3	797.979	TPM2
ENSG00000110934	-0.988013	1.20474e-62	3.60947e-61	2059.56	2074.96	2011.16	4216.9	4246.62	3736.05	2048.56	4066.52	BIN2
ENSG00000204084	-0.938938	1.23867e-62	3.70478e-61	1547.87	1444.23	1490.06	2810.64	2927	2860.18	1494.05	2865.94	INPP5B
ENSG00000103222	-0.78497	1.90304e-62	5.68216e-61	3081.12	3038.11	3037.75	5280.52	5399.88	5104.66	3052.33	5261.68	ABCC1
ENSG00000090971	-1.31347	1.92433e-62	5.73596e-61	477.885	467.016	461.066	1159.37	1198.22	1141.06	468.655	1166.22	NAT14
ENSG00000167526	-0.739424	2.00949e-62	5.9796e-61	98071.4	97669.6	99078.7	160669	174871	156674	98273.2	164071	RPL13
ENSG00000196205	-1.15885	2.48636e-62	7.38605e-61	1445.53	1426.16	1384.4	2959.91	3006.8	3533.61	1418.69	3166.77	EEF1A1P5
ENSG00000104524	1.53453	3.06462e-62	9.08842e-61	940.236	855.693	881.308	297.586	319.227	308.689	892.412	308.501	PYCR3
ENSG00000149328	-2.21071	4.61899e-62	1.36749e-60	114.217	115.499	97.256	490.971	541.787	489.384	108.991	507.381	GLB1L2
ENSG00000164919	1.14419	6.37293e-62	1.88357e-60	10486	11241.5	10706.6	5222.31	5276.24	4184.45	10811.4	4894.33	COX6C
ENSG00000107949	0.803882	9.3644e-62	2.76305e-60	7184.72	7124.75	6891.97	4270.41	3920.65	3953.56	7067.15	4048.21	BCCIP
ENSG00000119812	1.19044	1.38909e-61	4.09175e-60	1631.02	1714.4	1762.62	797.945	736.245	703.542	1702.68	745.911	FAM98A
ENSG00000100599	-0.869685	1.48793e-61	4.37551e-60	3520.63	3265.09	3449.59	5911.36	6544.15	6252.41	3411.77	6235.97	RIN3
ENSG00000105677	0.835911	2.62634e-61	7.71025e-60	5857.06	5694.58	5588.02	3127.94	3390.1	3093.58	5713.22	3203.87	TMEM147
ENSG00000136770	-0.931725	2.92006e-61	8.55817e-60	1320.35	1312.67	1321.96	2537.46	2541.45	2467	1318.33	2515.3	DNAJC1
ENSG00000138449	5.79561	3.02787e-61	8.85931e-60	353.616	335.448	365.01	3.75503	3.37212	10.8752	351.358	6.00079	SLC40A1
ENSG00000082397	-0.925212	3.08575e-61	9.01359e-60	1854.89	1906.23	1877.88	3779.44	3507	3421.51	1879.67	3569.32	EPB41L3
ENSG00000229117	-0.693149	3.18879e-61	9.29903e-60	27934.8	28105.3	28706.1	45815.2	43557.6	47630.1	28248.7	45667.6	RPL41
ENSG00000140905	1.17034	3.49446e-61	1.01735e-59	1950.83	2092.03	1899.49	923.739	805.936	906.825	1980.78	878.833	GCSH
ENSG00000139405	0.962345	3.71812e-61	1.08066e-59	3251.08	3169.68	3119.4	1568.67	1752.38	1582.76	3180.05	1634.6	RITA1
ENSG00000109881	0.975826	4.47556e-61	1.29866e-59	3212.7	3551.33	3180.63	1731.07	1660.2	1665.58	3314.89	1685.62	CCDC34
ENSG00000198804	0.596559	6.3004e-61	1.82513e-59	1.34305e+06	1.30104e+06	1.3027e+06	853427	865881	890828	1.3156e+06	870045	MT-CO1
ENSG00000151092	0.94372	7.1165e-61	2.05814e-59	3566.32	3627.66	3349.93	1910.37	1837.8	1738.36	3514.63	1828.85	NGLY1
ENSG00000174748	-0.699092	8.17203e-61	2.35951e-59	59403	61731.4	60436.8	102336	99189.6	93255.8	60523.7	98260.5	RPL15
ENSG00000213719	-0.778754	8.6339e-61	2.48875e-59	13024.4	13333.5	13058.7	22177.2	24088.1	21371.5	13138.9	22545.6	CLIC1
ENSG00000166104	3.58837	9.16049e-61	2.6362e-59	338.083	290.253	272.557	24.4077	22.4808	27.6063	300.297	24.8316	AC126323.1
ENSG00000143882	1.86208	1.27392e-60	3.66005e-59	613.118	593.562	625.56	154.895	167.482	180.696	610.747	167.691	ATP6V1C2
ENSG00000166963	4.76106	1.52655e-60	4.3787e-59	295.137	274.183	282.162	10.3263	10.1163	10.8752	283.828	10.4393	MAP1A
ENSG00000133318	-0.804122	1.60363e-60	4.59226e-59	7044	7119.73	6674.64	12513.7	12486.9	11400.6	6946.12	12133.7	RTN3
ENSG00000140859	-2.66667	1.91773e-60	5.48275e-59	63.9616	57.2471	87.6505	390.524	474.344	448.393	69.6197	437.754	KIFC3
ENSG00000184990	0.761811	2.3037e-60	6.57552e-59	8948.23	8560.95	8505.7	5047.71	5347.05	4957.42	8671.63	5117.39	SIVA1
ENSG00000235823	-2.16013	2.33994e-60	6.66806e-59	102.339	117.507	116.467	490.032	529.422	481.019	112.104	500.158	OLMALINC
ENSG00000178538	1.13473	2.35812e-60	6.70148e-59	1598.13	1614.97	1692.97	755.701	707.02	767.12	1635.36	743.28	CA8
ENSG00000165233	-1.39742	2.35933e-60	6.70148e-59	499.814	526.271	603.948	1316.14	1505.09	1461.46	543.345	1427.56	CARD19
ENSG00000105967	1.75475	2.4849e-60	7.04673e-59	707.233	744.212	674.789	188.69	220.312	221.687	708.744	210.23	TFEC
ENSG00000227191	-0.810911	2.7828e-60	7.87875e-59	2722.02	2723.76	2585.09	4820.53	4700.73	4576.79	2676.96	4699.35	TRGC2
ENSG00000142192	-0.700681	4.18445e-60	1.1828e-58	9114.53	9293.11	9127.66	15330.9	15182.4	14245.7	9178.43	14919.6	APP
ENSG00000075240	0.824922	5.77874e-60	1.63082e-58	8356.13	7720.32	8577.74	4511.67	4796.27	4611.09	8218.06	4639.68	GRAMD4
ENSG00000161011	-0.85705	5.80501e-60	1.63559e-58	2305.36	2213.55	2299.32	3932.46	4253.36	4166.04	2272.75	4117.29	SQSTM1
ENSG00000131069	-1.13623	8.42392e-60	2.36967e-58	752.919	733.164	745.629	1590.26	1724.27	1595.31	743.904	1636.61	ACSS2
ENSG00000102409	3.81496	9.59211e-60	2.69395e-58	278.69	328.417	310.979	30.979	23.6048	11.7118	306.029	22.0985	BEX4
ENSG00000198053	-0.721616	1.15654e-59	3.24295e-58	4343.91	4196.11	4174.8	6995.63	7127.53	6853.89	4238.27	6992.35	SIRPA
ENSG00000140379	-1.74442	1.18042e-59	3.30461e-58	245.795	279.205	330.19	1022.31	962.177	867.507	285.064	950.664	BCL2A1
ENSG00000173436	1.08009	1.58215e-59	4.42219e-58	1854.89	1889.15	1954.73	927.494	840.781	921.883	1899.59	896.719	MINOS1
ENSG00000170089	0.849889	1.64274e-59	4.58422e-58	4925.96	4940.32	5149.77	2806.89	2906.76	2622.6	5005.35	2778.75	AC106795.1
ENSG00000111540	0.82138	1.794e-59	4.99836e-58	4610.72	4663.13	4553.02	2673.58	2677.46	2479.55	4608.96	2610.2	RAB5B
ENSG00000153132	-4.70729	1.95075e-59	5.42644e-58	16.4473	7.03034	10.8062	313.545	268.645	325.42	11.4279	302.537	CLGN
ENSG00000186205	1.15061	2.36099e-59	6.55718e-58	1706.86	1826.89	1707.38	772.598	845.277	747.88	1747.04	788.585	2019-03-01
ENSG00000168159	-0.821708	2.93888e-59	8.14922e-58	3610.18	3447.88	3504.82	6087.85	6589.11	6003.95	3520.96	6226.97	RNF187
ENSG00000160271	-0.939618	4.65875e-59	1.28978e-57	2044.03	1902.21	1917.5	3557.9	3971.23	3728.52	1954.58	3752.55	RALGDS
ENSG00000145860	-0.844854	4.8241e-59	1.33345e-57	2354.7	2460.62	2455.41	4345.51	4536.62	4178.59	2423.58	4353.57	RNF145
ENSG00000142303	-1.65694	4.88198e-59	1.34732e-57	307.929	260.123	366.211	966.921	985.782	981.278	311.421	977.994	ADAMTS10
ENSG00000172766	0.971907	6.6969e-59	1.84529e-57	2365.67	2308.97	2346.15	1225.08	1129.66	1220.53	2340.26	1191.76	NAA16
ENSG00000100867	3.52547	6.82679e-59	1.87812e-57	281.431	288.244	273.758	19.7139	25.8529	27.6063	281.144	24.391	DHRS2
ENSG00000171443	-1.072	7.22655e-59	1.98497e-57	1050.8	989.27	1068.62	2086.86	2320.02	2130.7	1036.23	2179.19	ZNF524
ENSG00000151062	-1.498	8.2628e-59	2.26605e-57	308.843	298.287	290.567	828.924	836.285	872.526	299.233	845.912	CACNA2D4
ENSG00000100285	1.00013	8.78278e-59	2.40489e-57	2243.22	2118.14	2226.08	1118.06	1124.04	1054.06	2195.82	1098.72	NEFH
ENSG00000058668	-0.846112	9.5875e-59	2.62113e-57	1962.71	2017.71	2090.4	3714.67	3641.88	3550.34	2023.61	3635.63	ATP2B4
ENSG00000204060	-2.63939	1.02554e-58	2.79935e-57	105.994	80.3468	98.4567	498.481	750.858	530.376	94.9323	593.238	FOXO6
ENSG00000187808	1.23592	1.26967e-58	3.46035e-57	1505.84	1520.56	1521.28	663.702	692.408	579.732	1515.89	645.281	SOWAHD
ENSG00000164096	1.04394	1.38957e-58	3.78124e-57	2082.41	2154.3	2160.04	1027.94	1103.81	975.423	2132.25	1035.72	C4orf3
ENSG00000127884	0.707425	1.93812e-58	5.26572e-57	7225.83	7612.86	7295.4	4539.84	4537.74	4478.91	7378.03	4518.83	ECHS1
ENSG00000117592	0.79685	2.02237e-58	5.4861e-57	11458.3	11853.2	11527.8	7009.71	6833.03	6217.27	11613.1	6686.67	PRDX6
ENSG00000184009	-0.563819	2.06982e-58	5.60614e-57	120605	120829	118135	176479	180407	174631	119856	177172	ACTG1
ENSG00000115355	0.723837	2.44375e-58	6.6087e-57	12920.2	13642.9	12703.3	8113.69	7638.97	8019.21	13088.8	7923.96	CCDC88A
ENSG00000182568	0.952674	2.56159e-58	6.91669e-57	2640.7	2712.71	2681.14	1465.4	1314	1368.6	2678.18	1382.67	SATB1
ENSG00000095951	-1.5051	3.19991e-58	8.62694e-57	303.361	304.313	307.377	832.679	921.712	844.92	305.017	866.437	HIVEP1
ENSG00000178449	0.994563	4.06792e-58	1.09502e-56	2256.93	2372.24	2335.34	1219.45	1172.37	1105.09	2321.5	1165.64	COX14
ENSG00000134900	0.72676	4.43756e-58	1.19269e-56	5622.22	5499.74	5556.8	3365.45	3288.94	3420.67	5559.59	3358.35	TPP2
ENSG00000198858	-0.815128	5.7062e-58	1.53131e-56	2220.38	2202.51	2121.62	3770.05	3937.51	3816.36	2181.5	3841.31	R3HDM4
ENSG00000180921	-1.29728	6.5346e-58	1.75093e-56	483.367	452.955	513.896	1168.75	1231.95	1160.3	483.406	1187	FAM83H
ENSG00000137124	1.00946	7.24373e-58	1.93798e-56	2327.29	2424.46	2214.08	1181.9	1180.24	1102.58	2321.94	1154.91	ALDH1B1
ENSG00000176659	-1.13016	7.25972e-58	1.93929e-56	991.405	1037.48	1072.22	2393.83	2053.62	2328.13	1033.7	2258.53	C20orf197
ENSG00000067113	-1.77197	8.31349e-58	2.2174e-56	220.211	196.85	177.702	651.498	680.043	708.562	198.254	680.034	PLPP1
ENSG00000171490	-0.65916	8.45914e-58	2.25281e-56	19010.3	19310.3	18685.2	30955.6	30325.4	28749.9	19001.9	30010.3	RSL1D1
ENSG00000168461	1.10411	8.84446e-58	2.35185e-56	1959.97	2205.52	2168.45	1017.61	999.27	930.249	2111.31	982.378	RAB31
ENSG00000159339	-1.19216	9.06691e-58	2.40734e-56	839.724	752.247	814.069	1705.72	1970.44	1826.2	802.013	1834.12	PADI4
ENSG00000027001	1.53017	1.0025e-57	2.65768e-56	764.798	777.355	808.065	260.975	275.389	276.9	783.406	271.088	MIPEP
ENSG00000104356	0.975974	1.12483e-57	2.97748e-56	2087.89	2143.25	2145.64	1040.14	1091.44	1109.27	2125.59	1080.29	POP1
ENSG00000134256	-2.77907	1.29837e-57	3.43166e-56	41.1182	73.3164	54.0311	384.891	385.545	381.469	56.1552	383.968	CD101
ENSG00000148288	-1.08534	1.52862e-57	4.03413e-56	756.574	735.173	772.045	1560.22	1620.86	1620.41	754.597	1600.5	GBGT1
ENSG00000088256	-1.58842	1.77648e-57	4.68118e-56	248.537	244.053	242.54	712.518	759.85	740.351	245.043	737.573	GNA11
ENSG00000155926	-1.07212	1.78165e-57	4.68774e-56	1162.27	1314.67	1290.74	2686.73	2767.38	2465.33	1255.9	2639.81	SLA
ENSG00000171425	-1.09231	1.86573e-57	4.90161e-56	909.168	917.962	964.155	1986.41	2104.2	1861.33	930.429	1983.98	ZNF581
ENSG00000124469	1.70353	2.07822e-57	5.45166e-56	770.28	849.667	721.616	254.404	212.443	250.13	780.521	238.992	CEACAM8
ENSG00000184584	-0.945039	2.50269e-57	6.55533e-56	1275.58	1244.37	1243.92	2421.06	2502.11	2329.8	1254.62	2417.66	TMEM173
ENSG00000141068	-0.973582	3.18679e-57	8.33472e-56	1095.57	1061.58	1103.44	2069.02	2150.29	2181.73	1086.86	2133.68	KSR1
ENSG00000059573	0.84668	3.31434e-57	8.65538e-56	3681.45	3693.94	3762.97	2107.51	2131.18	1959.21	3712.79	2065.97	ALDH18A1
ENSG00000273036	1.35836	3.33467e-57	8.69549e-56	1491.22	1459.3	1568.1	556.684	528.298	670.917	1506.21	585.3	AL390726.5
ENSG00000166145	-1.52809	3.38087e-57	8.80283e-56	340.824	320.383	291.768	921.861	979.037	859.141	317.658	920.013	SPINT1
ENSG00000240972	0.889219	3.47782e-57	9.04183e-56	5698.07	5193.42	5805.34	2875.42	2993.31	3142.1	5565.61	3003.61	MIF
ENSG00000175591	0.833105	3.54775e-57	9.20993e-56	4706.66	4496.41	4565.03	2451.1	2707.81	2574.91	4589.37	2577.94	P2RY2
ENSG00000105258	0.952678	3.95475e-57	1.02513e-55	4390.51	4428.11	4400.53	2205.14	2507.73	2126.52	4406.38	2279.8	POLR2I
ENSG00000171604	-0.874015	3.9825e-57	1.0308e-55	2072.36	1871.08	1982.34	3666.79	3654.25	3544.48	1975.26	3621.84	CXXC5
ENSG00000000938	-0.940958	4.12086e-57	1.06503e-55	1430	1416.11	1482.85	2634.16	2896.65	2779.03	1442.99	2769.95	FGR
ENSG00000132530	-3.20733	5.62333e-57	1.4512e-55	38.377	28.1214	33.6194	299.464	339.46	290.284	33.3726	309.736	XAF1
ENSG00000138061	-1.18506	9.22088e-57	2.37611e-55	576.568	568.454	554.719	1328.34	1260.05	1278.26	566.58	1288.88	CYP1B1
ENSG00000241839	-1.28538	9.92947e-57	2.55494e-55	514.434	465.007	470.671	1147.16	1231.95	1162.81	483.371	1180.64	PLEKHO2
ENSG00000089048	0.756747	1.02323e-56	2.629e-55	12007.4	12883.6	11718.7	7376.77	7330.98	6965.15	12203.3	7224.3	ESF1
ENSG00000064601	0.79468	1.26344e-56	3.24141e-55	7068.67	6707.95	6980.82	3966.26	4211.77	3796.28	6919.15	3991.44	CTSA
ENSG00000070159	4.70652	1.47664e-56	3.78283e-55	265.898	276.192	250.945	12.2039	6.74423	10.8752	264.345	9.9411	PTPN3
ENSG00000126088	0.806973	1.49103e-56	3.81413e-55	3922.67	4052.49	3934.67	2299.02	2327.88	2185.08	3969.94	2270.66	UROD
ENSG00000110917	0.674654	1.4936e-56	3.81511e-55	14481.8	14545.8	14336.3	9153.84	9364.36	8657.5	14454.6	9058.57	MLEC
ENSG00000130202	-1.72214	1.71738e-56	4.38033e-55	201.022	197.854	205.318	618.642	701.4	673.426	201.398	664.489	NECTIN2
ENSG00000089009	-0.564044	2.57056e-56	6.54688e-55	104341	105297	103592	155884	150375	156820	104410	154359	RPL6
ENSG00000108509	-1.10727	2.63614e-56	6.70416e-55	1519.54	1255.42	1412.01	2853.83	3184.4	2989.01	1395.66	3009.08	CAMTA2
ENSG00000078668	0.727092	2.66428e-56	6.76588e-55	4866.56	4884.08	4873.61	2970.23	2977.58	2889.46	4874.75	2945.76	VDAC3
ENSG00000157404	1.86951	2.89289e-56	7.33577e-55	613.118	610.636	528.304	158.65	162.986	158.945	584.019	160.194	KIT
ENSG00000137497	-0.915187	4.88124e-56	1.23599e-54	3121.33	2720.74	2938.09	5218.56	5680.89	5663.47	2926.72	5520.97	NUMA1
ENSG00000154723	1.07094	5.06576e-56	1.28086e-54	6525.91	6802.36	6477.73	3299.74	3419.32	2717.97	6602	3145.68	ATP5PF
ENSG00000064225	-0.955236	5.46952e-56	1.38095e-54	1481.17	1484.41	1446.83	3015.29	2670.72	2866.87	1470.8	2850.96	ST3GAL6
ENSG00000135924	-1.47516	9.16566e-56	2.31083e-54	391.993	337.457	338.595	953.779	1068.96	957.018	356.015	993.253	DNAJB2
ENSG00000184371	-4.62917	1.25167e-55	3.15115e-54	10.0511	9.03901	15.609	302.28	295.622	244.274	11.5664	280.725	CSF1
ENSG00000100376	0.728661	1.35486e-55	3.40604e-54	5880.81	5721.7	5770.52	3593.57	3512.62	3381.35	5791.01	3495.85	FAM118A
ENSG00000135916	-0.760495	1.90151e-55	4.77341e-54	8011.65	8307.86	8225.94	13690.9	14768.7	13129.7	8181.81	13863.1	ITM2C
ENSG00000139631	-1.01615	2.63745e-55	6.61138e-54	1154.05	1038.48	1031.39	2140.37	2237.96	2153.29	1074.64	2177.21	CSAD
ENSG00000134108	-0.77205	2.7113e-55	6.78677e-54	3347.02	3467.97	3462.79	6137.6	5655.04	5752.15	3425.93	5848.26	ARL8B
ENSG00000079974	1.16514	2.87165e-55	7.17789e-54	1223.49	1260.44	1236.71	547.296	562.019	550.453	1240.22	553.256	RABL2B
ENSG00000182287	-1.21576	4.0856e-55	1.01977e-53	501.642	510.202	492.284	1196.92	1138.65	1158.63	501.376	1164.73	AP1S2
ENSG00000204386	-0.972109	4.38936e-55	1.09403e-53	1053.54	1073.63	1073.42	2127.23	2149.16	2004.38	1066.86	2093.59	NEU1
ENSG00000118965	1.10792	5.037e-55	1.25366e-53	1539.65	1546.68	1601.72	760.395	735.121	680.955	1562.68	725.49	WDR35
ENSG00000273749	1.22419	5.48764e-55	1.36388e-53	1281.97	1429.17	1283.54	576.398	587.872	547.943	1331.56	570.738	CYFIP1
ENSG00000143799	0.702059	6.952e-55	1.72538e-53	8806.6	9123.38	8688.2	5603.45	5511.16	5252.73	8872.73	5455.78	PARP1
ENSG00000198829	-1.28453	7.06542e-55	1.75104e-53	542.76	504.176	479.076	1319.89	1226.33	1179.54	508.671	1241.92	SUCNR1
ENSG00000132466	0.699079	7.82623e-55	1.93685e-53	8749.95	9267	8707.41	5588.43	5515.66	5360.64	8908.12	5488.24	ANKRD17
ENSG00000263753	-0.911805	8.8742e-55	2.1931e-53	1421.78	1354.85	1350.78	2690.48	2522.34	2555.67	1375.8	2589.5	LINC00667
ENSG00000156639	-1.20255	1.32357e-54	3.26637e-53	709.974	717.095	739.626	1650.34	1816.45	1523.37	722.232	1663.38	ZFAND3
ENSG00000197771	-0.855965	1.36931e-54	3.37449e-53	1987.38	2045.83	2101.21	3888.34	3649.75	3559.54	2044.81	3699.21	MCMBP
ENSG00000100201	-0.56822	1.39011e-54	3.42091e-53	16376	16514.3	16802.5	24758.8	24641.2	24275.1	16564.3	24558.4	DDX17
ENSG00000185624	0.601291	1.70807e-54	4.1975e-53	142028	136698	140392	89040.3	94839.6	92392.4	139706	92090.8	P4HB
ENSG00000123179	0.790563	1.84139e-54	4.51876e-53	3843.18	3894.81	3923.86	2330	2239.08	2173.37	3887.28	2247.48	EBPL
ENSG00000139343	0.977319	1.85684e-54	4.55029e-53	10880.8	11635.2	11042.8	5984.59	6074.3	4995.07	11186.3	5684.65	SNRPF
ENSG00000184319	1.60255	2.09708e-54	5.13184e-53	667.942	654.826	687.996	226.241	224.808	211.648	670.255	220.899	RPL23AP82
ENSG00000109919	0.860367	2.22043e-54	5.42611e-53	6168.64	6897.77	6590.6	3720.3	3718.32	3392.23	6552.34	3610.28	MTCH2
ENSG00000115977	1.01749	3.51422e-54	8.57577e-53	2345.56	2715.72	2543.06	1228.84	1289.27	1238.94	2534.78	1252.35	AAK1
ENSG00000182557	0.782848	5.22641e-54	1.27363e-52	11077.2	10194	10772.6	5871	6541.9	6217.27	10681.3	6210.06	SPNS3
ENSG00000185684	0.903559	5.26254e-54	1.28065e-52	2503.64	2364.2	2475.83	1273.9	1320.75	1330.96	2447.89	1308.53	EP400P1
ENSG00000187239	0.71418	6.02776e-54	1.46483e-52	5580.19	5538.91	5505.17	3262.19	3436.19	3436.57	5541.42	3378.31	FNBP1
ENSG00000135636	-1.59837	6.21844e-54	1.50907e-52	274.121	284.227	321.785	797.006	972.293	890.094	293.378	886.464	DYSF
ENSG00000006704	-1.66323	6.66489e-54	1.61518e-52	195.54	192.832	207.72	636.478	617.097	630.762	198.697	628.113	GTF2IRD1
ENSG00000106780	-1.36083	6.83648e-54	1.65446e-52	410.268	456.972	482.678	1206.3	1186.98	1067.44	449.973	1153.58	MEGF9
ENSG00000164300	1.11341	6.88132e-54	1.66302e-52	1555.18	1619.99	1510.47	770.721	700.276	695.177	1561.88	722.058	SERINC5
ENSG00000278041	-2.42955	9.90485e-54	2.39042e-52	75.8402	83.3598	69.6401	388.646	377.677	467.634	76.28	411.319	AL133325.3
ENSG00000166136	1.05203	1.23471e-53	2.97571e-52	3972.93	4173.01	3983.89	2062.45	2089.59	1705.73	4043.28	1952.59	NDUFB8
ENSG00000209082	-0.660721	1.25609e-53	3.02308e-52	6898.72	7112.7	6836.74	10889.6	11359.5	10718.8	6949.38	10989.3	MT-TL1
ENSG00000255112	-0.828734	1.33559e-53	3.20583e-52	3444.79	3145.58	3465.2	5917.93	5707.87	6224.8	3351.85	5950.2	CHMP1B
ENSG00000147443	-1.0533	1.33569e-53	3.20583e-52	1080.95	1050.53	1188.68	2165.72	2436.92	2282.12	1106.72	2294.92	DOK2
ENSG00000107819	-0.941773	1.34613e-53	3.22648e-52	1101.05	1109.79	1116.64	2100.94	2215.48	2078	1109.16	2131.47	SFXN3
ENSG00000115232	0.708633	1.42119e-53	3.40172e-52	5090.43	5196.43	5299.85	3207.74	3134.94	3190.62	5195.57	3177.77	ITGA4
ENSG00000169062	0.682237	1.8175e-53	4.34436e-52	8756.34	9298.13	8955.96	5585.61	5486.43	5755.5	9003.48	5609.18	UPF3A
ENSG00000106003	-1.49992	1.91234e-53	4.56484e-52	269.552	324.4	292.969	806.394	863.262	837.391	295.64	835.682	LFNG
ENSG00000101890	-4.87363	3.18024e-53	7.58101e-52	10.9648	12.052	3.60207	254.404	269.769	284.429	8.87298	269.534	GUCY2F
ENSG00000100284	-0.919788	3.51375e-53	8.36464e-52	1377	1347.82	1377.19	2497.1	2739.28	2528.9	1367.34	2588.43	TOM1
ENSG00000111371	-0.750361	3.56545e-53	8.47617e-52	4175.78	4533.57	4269.66	7556.07	7093.81	7180.98	4326.34	7276.95	SLC38A1
ENSG00000073060	0.863388	4.75798e-53	1.12958e-51	4687.47	4458.24	4560.23	2412.61	2717.92	2411.79	4568.65	2514.11	SCARB1
ENSG00000168010	-0.724816	7.45061e-53	1.76644e-51	6031.58	5581.09	5766.92	9184.81	9866.81	9678.94	5793.2	9576.85	ATG16L2
ENSG00000247903	0.918208	8.0834e-53	1.91387e-51	2657.15	2705.68	2718.37	1526.42	1383.69	1365.26	2693.73	1425.12	AC024896.1
ENSG00000092036	-1.02987	9.65031e-53	2.28178e-51	836.983	881.806	803.263	1687.89	1765.86	1702.39	840.684	1718.71	HAUS4
ENSG00000132004	1.10843	1.09768e-52	2.59192e-51	1511.32	1437.2	1448.03	659.009	726.129	658.368	1465.52	681.169	FBXW9
ENSG00000145901	-0.871647	1.12285e-52	2.64778e-51	2945.89	2814.15	3095.38	5390.35	5744.96	5068.68	2951.81	5401.33	TNIP1
ENSG00000123200	0.618593	1.18723e-52	2.79581e-51	16358.6	16922	15864.7	10603.3	10690.7	10717.9	16381.8	10670.6	ZC3H13
ENSG00000089159	-2.37052	1.21395e-52	2.85491e-51	72.1852	81.3511	75.6436	429.951	399.034	356.372	76.3933	395.119	PXN
ENSG00000265354	0.750745	1.32115e-52	3.10285e-51	5615.83	5841.21	5602.43	3527.85	3369.87	3243.32	5686.49	3380.35	TIMM23
ENSG00000010810	-2.99882	1.40561e-52	3.29678e-51	33.8083	38.1647	37.2214	308.852	274.265	286.938	36.3981	290.018	FYN
ENSG00000131196	-0.901189	1.5866e-52	3.7163e-51	1525.94	1429.17	1570.5	2803.13	2921.38	2727.17	1508.54	2817.23	NFATC1
ENSG00000177663	-0.778398	1.59547e-52	3.73209e-51	3769.17	4029.39	3988.7	6584.45	7120.78	6514.25	3929.08	6739.83	IL17RA
ENSG00000152766	1.28703	1.73312e-52	4.04865e-51	1120.24	1158	1149.06	459.992	426.011	513.644	1142.43	466.549	ANKRD22
ENSG00000130332	0.747522	1.73957e-52	4.0583e-51	11669.3	12255.9	12370.7	7199.34	7619.86	6806.21	12098.7	7208.47	LSM7
ENSG00000119801	-1.0797	1.81542e-52	4.22961e-51	879.015	879.797	806.865	1930.09	1728.77	1769.31	855.226	1809.39	YPEL5
ENSG00000142327	-0.907272	2.38896e-52	5.55847e-51	2392.16	2204.52	2479.43	4166.21	4680.5	4422.86	2358.7	4423.19	RNPEPL1
ENSG00000196998	-1.03353	2.83335e-52	6.58369e-51	897.29	871.763	853.692	1689.77	1826.56	1856.31	874.248	1790.88	WDR45
ENSG00000166803	-0.748009	3.4657e-52	8.04236e-51	4464.52	4468.29	4369.32	7557.01	7006.13	7771.59	4434.04	7444.91	PCLAF
ENSG00000113272	-0.914113	3.73422e-52	8.65398e-51	1334.06	1336.77	1317.16	2626.65	2507.73	2384.18	1329.33	2506.19	THG1L
ENSG00000173894	-1.61528	3.87701e-52	8.97303e-51	231.176	298.287	256.948	764.15	857.641	787.198	262.137	802.996	CBX2
ENSG00000100628	-3.07466	4.49582e-52	1.03915e-50	37.4632	30.13	31.218	283.505	272.017	281.082	32.9371	278.868	ASB2
ENSG00000121297	-1.85354	4.59168e-52	1.0599e-50	155.335	158.685	147.685	512.562	553.027	603.992	153.902	556.527	TSHZ3
ENSG00000025708	-1.2928	6.17037e-52	1.42244e-50	835.156	763.294	876.505	1744.21	2130.05	2185.08	824.985	2019.78	TYMP
ENSG00000158716	0.967478	6.58216e-52	1.51537e-50	1919.76	1892.17	1875.48	944.391	1020.63	947.816	1895.8	970.945	DUSP23
ENSG00000118508	0.961951	8.93549e-52	2.05446e-50	2199.37	2231.63	2030.37	1134.02	1107.18	1079.16	2153.79	1106.78	RAB32
ENSG00000168028	-0.645529	9.58047e-52	2.19986e-50	37879	38415.8	37593.7	60630.7	61456.8	56080.9	37962.8	59389.5	RPSA
ENSG00000183011	0.881268	1.00322e-51	2.30057e-50	2304.45	2447.56	2350.95	1294.55	1285.9	1275.75	2367.65	1285.4	NAA38
ENSG00000134242	-0.862751	1.0841e-51	2.48278e-50	1503.1	1580.82	1496.06	2867.91	2687.58	2772.34	1526.66	2775.94	PTPN22
ENSG00000262246	-0.74881	1.19503e-51	2.73327e-50	4026.84	3796.39	3873.43	6227.72	6765.59	6668.18	3898.89	6553.83	CORO7
ENSG00000122257	0.650168	1.25943e-51	2.8768e-50	12380.2	13250.2	12621.7	8279.85	7959.32	8132.15	12750.7	8123.77	RBBP6
ENSG00000122406	-0.761866	1.43611e-51	3.27608e-50	116172	123253	114955	209538	206977	184413	118127	200309	RPL5
ENSG00000185252	0.971577	1.8287e-51	4.16624e-50	1856.71	1882.12	1889.89	905.902	977.913	986.298	1876.24	956.704	ZNF74
ENSG00000262251	-1.33979	2.5888e-51	5.89027e-50	364.581	393.699	368.612	1004.47	941.944	906.825	375.631	951.08	AC087388.1
ENSG00000105612	-1.68298	3.6805e-51	8.36333e-50	250.364	240.036	296.571	797.945	956.557	767.957	262.324	840.82	DNASE2
ENSG00000170906	0.947014	3.73472e-51	8.47554e-50	4937.84	5171.32	5279.44	2772.15	2840.45	2375.81	5129.53	2662.8	NDUFA3
ENSG00000139269	-4.21194	5.17859e-51	1.1737e-49	11.8786	14.0607	13.2076	229.057	248.412	245.947	13.049	241.139	INHBE
ENSG00000173674	0.728869	5.27468e-51	1.19393e-49	5710.86	6109.37	5850.97	3674.3	3460.91	3524.4	5890.4	3553.21	EIF1AX
ENSG00000136720	-0.749558	5.44441e-51	1.23076e-49	3082.95	3048.16	3238.26	5131.25	5469.57	5149.83	3123.12	5250.22	HS6ST1
ENSG00000157734	0.938151	6.12763e-51	1.38342e-49	2167.38	2083.99	2260.9	1108.67	1177.99	1113.45	2170.76	1133.37	SNX22
ENSG00000114021	0.770166	7.19219e-51	1.62167e-49	3817.59	3949.04	3887.84	2296.2	2352.61	2189.26	3884.83	2279.36	NIT2
ENSG00000119138	-1.47157	8.35119e-51	1.88058e-49	296.051	383.656	357.806	993.207	916.091	959.528	345.838	956.275	KLF9
ENSG00000104918	-0.826575	9.17539e-51	2.06352e-49	2259.67	2245.69	2382.17	4141.8	4232	3840.62	2295.85	4071.48	RETN
ENSG00000165175	-0.726972	1.08992e-50	2.44806e-49	3794.75	3801.41	3845.81	6071.89	6646.44	6224.8	3813.99	6314.38	MID1IP1
ENSG00000156313	1.03579	1.11572e-50	2.5028e-49	1448.27	1488.42	1532.08	738.803	728.377	711.908	1489.59	726.363	RPGR
ENSG00000121236	2.64966	1.18136e-50	2.64664e-49	316.153	307.326	344.598	53.5092	39.3413	59.3954	322.693	50.7487	TRIM6
ENSG00000050426	-0.631141	1.23099e-50	2.7543e-49	4605.24	4562.69	4686.3	7100.77	7192.72	7160.91	4618.08	7151.47	LETMD1
ENSG00000111906	0.804527	1.25537e-50	2.80526e-49	3359.81	3538.27	3306.7	1980.78	1971.56	1893.96	3401.6	1948.77	HDDC2
ENSG00000075336	0.805481	1.31779e-50	2.94098e-49	3527.94	3854.64	3734.15	2124.41	2158.15	2078.84	3705.58	2120.47	TIMM21
ENSG00000189369	4.1772	1.94667e-50	4.33897e-49	222.952	242.045	270.156	8.44883	8.99231	21.7504	245.051	13.0639	GSPT2
ENSG00000158517	-1.10217	2.0217e-50	4.50046e-49	929.271	861.719	996.574	1841.84	2022.15	2112.3	929.188	1992.1	NCF1
ENSG00000171940	-0.913167	2.2484e-50	4.99877e-49	1149.48	1253.41	1245.12	2245.51	2340.25	2279.61	1216	2288.46	ZNF217
ENSG00000151849	0.731508	2.4232e-50	5.38055e-49	4587.87	4738.45	4812.37	2897.95	2875.29	2743.06	4712.9	2838.77	CENPJ
ENSG00000117791	1.20113	2.95771e-50	6.55906e-49	1332.23	1227.3	1227.11	578.275	565.391	506.952	1262.21	550.206	2019-03-02
ENSG00000112514	0.728344	3.70619e-50	8.20851e-49	10765.7	11179.3	10934.7	6751.55	6927.45	6175.45	10959.9	6618.15	CUTA
ENSG00000264895	1.55846	4.15369e-50	9.188e-49	663.373	701.026	639.969	212.159	233.8	235.072	668.122	227.01	AC006141.1
ENSG00000197622	-0.855105	4.25996e-50	9.41118e-49	1363.3	1337.77	1341.17	2458.61	2361.6	2489.59	1347.41	2436.6	CDC42SE1
ENSG00000163382	0.784062	4.29417e-50	9.47478e-49	5101.39	4998.57	4936.04	2860.4	3107.97	2773.18	5012	2913.85	NAXE
ENSG00000136169	0.859544	4.9294e-50	1.08627e-48	2865.48	2943.71	2800.01	1671.93	1539.93	1533.4	2869.73	1581.76	SETDB2
ENSG00000172428	1.08023	5.33349e-50	1.17384e-48	2356.53	2560.05	2565.88	1257	1240.94	1044.86	2494.15	1180.93	COPS9
ENSG00000264204	1.61995	6.80393e-50	1.49558e-48	991.405	841.633	985.768	288.199	266.397	358.045	939.602	304.214	AGAP7P
ENSG00000109390	1.15768	9.21305e-50	2.02259e-48	2530.14	2729.78	2527.46	1272.96	1225.2	998.01	2595.79	1165.39	NDUFC1
ENSG00000172828	2.45782	9.46649e-50	2.07563e-48	377.373	314.357	331.391	65.7131	58.45	61.905	341.04	62.0227	CES3
ENSG00000173473	0.740603	9.64398e-50	2.1119e-48	8505.98	8949.63	8616.16	5299.29	5440.35	4872.09	8690.59	5203.91	SMARCC1
ENSG00000145425	-0.651149	1.17359e-49	2.56678e-48	124576	133093	127332	212117	194363	198129	128334	201536	RPS3A
ENSG00000041802	0.697354	1.17988e-49	2.57732e-48	4307.36	4348.77	4340.5	2689.54	2698.82	2628.45	4332.21	2672.27	LSG1
ENSG00000180549	1.83289	1.92631e-49	4.20256e-48	5126.98	4513.48	5399.51	1260.75	1592.76	1370.28	5013.32	1407.93	FUT7
ENSG00000276180	-1.92555	1.97168e-49	4.2962e-48	110.562	142.616	129.675	476.889	482.212	491.058	127.617	483.386	HIST1H4I
ENSG00000144655	-1.28183	2.23912e-49	4.87287e-48	365.495	383.656	372.214	885.249	921.712	919.373	373.788	908.778	CSRNP1
ENSG00000210049	-0.875715	2.943e-49	6.39672e-48	2365.67	2390.32	2233.29	4333.31	4548.98	3956.9	2329.76	4279.73	MT-TF
ENSG00000116171	0.893655	2.97891e-49	6.46674e-48	3058.28	3414.74	3353.53	1843.72	1682.69	1757.6	3275.52	1761.34	SCP2
ENSG00000244405	-1.11058	3.55009e-49	7.69714e-48	659.718	606.618	626.761	1382.79	1415.16	1295.82	631.032	1364.59	ETV5
ENSG00000123600	0.976378	4.62347e-49	1.0012e-47	1855.8	1865.05	1759.01	931.249	973.417	885.911	1826.62	930.192	METTL8
ENSG00000141551	-0.72091	4.8112e-49	1.04056e-47	5848.83	5412.36	5702.08	8996.12	9798.24	9172.82	5654.43	9322.4	CSNK1D
ENSG00000100106	-0.897389	6.7061e-49	1.4486e-47	1255.47	1141.93	1185.08	2200.45	2239.08	2237.78	1194.16	2225.77	TRIOBP
ENSG00000213339	0.746451	7.31848e-49	1.57893e-47	5063.93	4799.72	4944.45	2798.44	3036.03	2994.87	4936.03	2943.11	QTRT1
ENSG00000156398	1.05363	7.62799e-49	1.64368e-47	1502.18	1478.38	1499.66	691.865	775.587	695.177	1493.41	720.876	SFXN2
ENSG00000143543	0.557648	8.51301e-49	1.83213e-47	16288.3	16082.4	16575.5	11091.4	11199.9	10963.9	16315.4	11085.1	JTB
ENSG00000197329	-1.34052	1.00701e-48	2.16457e-47	330.773	341.474	337.394	829.863	827.292	896.786	336.547	851.314	PELI1
ENSG00000142541	-0.745993	1.07001e-48	2.29718e-47	242968	251722	242405	422249	437694	376274	245699	412072	RPL13A
ENSG00000122515	-0.863252	1.08453e-48	2.3255e-47	3861.45	3421.77	3693.33	6151.69	6879.12	6940.06	3658.85	6656.95	ZMIZ2
ENSG00000120694	0.725138	1.24927e-48	2.67546e-47	5476.94	5581.09	5343.08	3476.22	3227.11	3219.06	5467.04	3307.47	HSPH1
ENSG00000169504	-1.18577	1.30395e-48	2.78914e-47	645.098	712.073	656.778	1685.07	1446.64	1448.91	671.317	1526.87	CLIC4
ENSG00000174718	-1.05228	1.71092e-48	3.65518e-47	1021.56	1014.38	1077.02	2353.47	1978.31	2115.65	1037.65	2149.14	KIAA1551
ENSG00000069188	1.46355	1.97376e-48	4.21156e-47	732.817	773.338	751.633	271.301	301.242	249.293	752.596	273.946	SDK2
ENSG00000126934	-0.732488	2.01152e-48	4.28691e-47	6963.59	6785.29	6641.02	10551.6	11932.8	11404.7	6796.63	11296.4	MAP2K2
ENSG00000110697	-0.957323	2.02945e-48	4.31986e-47	1840.27	1595.89	1660.56	3137.33	3529.48	3241.65	1698.9	3302.82	PITPNM1
ENSG00000169738	0.7203	2.14961e-48	4.57008e-47	6002.34	5865.32	6211.18	3547.57	3840.84	3588.82	6026.28	3659.08	DCXR
ENSG00000146112	-0.936174	2.89621e-48	6.14988e-47	1754.38	1727.46	1636.54	3228.39	3547.47	3032.51	1706.12	3269.46	PPP1R18
ENSG00000140319	0.678591	3.37079e-48	7.14893e-47	12170.1	12597.4	12058.5	8031.08	7709.78	7272.17	12275.3	7671.01	SRP14
ENSG00000110442	1.00623	4.54635e-48	9.63045e-47	2157.33	2228.62	2096.41	1125.57	1134.15	973.749	2160.79	1077.83	COMMD9
ENSG00000119632	1.68478	5.15212e-48	1.09004e-46	589.36	560.419	612.353	185.874	202.327	162.292	587.377	183.498	IFI27L2
ENSG00000168273	1.5823	5.24973e-48	1.10935e-46	588.447	626.705	587.138	194.323	211.319	197.427	600.763	201.023	SMIM4
ENSG00000100294	0.865917	5.48612e-48	1.15791e-46	2314.5	2421.45	2447.01	1262.63	1358.96	1320.08	2394.32	1313.89	MCAT
ENSG00000174032	1.32851	5.50099e-48	1.15965e-46	903.686	915.953	856.093	366.116	376.553	326.256	891.911	356.308	SLC25A30
ENSG00000099804	-0.774155	5.7987e-48	1.22094e-46	2975.13	2832.22	3138.61	4882.48	5233.52	5176.6	2981.99	5097.54	CDC34
ENSG00000171291	3.79318	5.91927e-48	1.24483e-46	243.968	232.001	214.924	10.3263	25.8529	15.058	230.298	17.0791	ZNF439
ENSG00000122642	-2.16909	6.80658e-48	1.42971e-46	73.099	95.4118	106.862	418.686	400.158	408.239	91.7908	409.028	FKBP9
ENSG00000167543	-1.03072	7.63279e-48	1.60133e-46	2201.19	1830.9	2191.26	3895.85	4410.73	4406.13	2074.45	4237.57	TP53I13
ENSG00000102580	0.776568	8.97468e-48	1.8806e-46	3027.21	3060.21	2998.13	1816.5	1778.23	1711.59	3028.52	1768.77	DNAJC3
ENSG00000134809	1.13931	1.04413e-47	2.18529e-46	2118.04	2266.78	2108.41	979.125	1111.67	864.997	2164.41	985.266	TIMM10
ENSG00000278619	1.03409	1.13735e-47	2.37756e-46	1544.22	1522.57	1593.32	765.088	804.812	709.398	1553.37	759.766	MRM1
ENSG00000132963	0.819882	1.17499e-47	2.45332e-46	4518.43	4823.82	4697.11	2770.28	2734.79	2452.78	4679.79	2652.61	POMP
ENSG00000135486	-0.496152	1.18485e-47	2.47096e-46	100537	102786	102044	144690	144206	141807	101789	143568	HNRNPA1
ENSG00000085871	0.901314	1.18989e-47	2.4785e-46	3707.95	4069.56	3738.95	2170.41	2109.82	1890.61	3838.82	2056.95	MGST2
ENSG00000156966	0.942345	1.38704e-47	2.88573e-46	3516.06	3578.45	3331.92	1739.52	2006.41	1689.84	3475.47	1811.92	B3GNT7
ENSG00000135842	-0.924104	1.58802e-47	3.29996e-46	1615.49	1613.97	1431.22	3052.84	3023.66	2782.38	1553.56	2952.96	FAM129A
ENSG00000136717	-2.11977	1.87704e-47	3.89592e-46	94.1149	92.3988	106.862	438.4	459.732	374.776	97.7918	424.303	BIN1
ENSG00000165731	-1.08637	2.02149e-47	4.19076e-46	597.584	568.454	571.529	1201.61	1261.17	1230.57	579.189	1231.12	RET
ENSG00000260563	-1.56433	2.08079e-47	4.30859e-46	273.207	230.997	235.336	781.986	744.113	668.407	246.513	731.502	AC132872.1
ENSG00000183048	0.837885	2.17663e-47	4.5017e-46	4478.23	4411.04	4544.62	2339.39	2730.29	2452.78	4477.96	2507.48	SLC25A10
ENSG00000103978	0.846615	2.22836e-47	4.60326e-46	3003.45	3130.51	3097.78	1801.48	1735.52	1599.49	3077.25	1712.16	TMEM87A
ENSG00000221963	-1.14971	2.48684e-47	5.13116e-46	547.329	564.436	590.74	1341.49	1243.19	1188.74	567.502	1257.81	APOL6
ENSG00000123297	0.793151	2.6931e-47	5.5502e-46	3116.76	3094.36	3070.17	1840.91	1823.19	1696.53	3093.76	1786.88	TSFM
ENSG00000167182	-1.01924	2.79312e-47	5.74955e-46	816.881	746.221	842.885	1623.11	1672.57	1579.41	801.996	1625.03	SP2
ENSG00000116649	0.818489	2.85415e-47	5.86827e-46	13618.3	13708.2	13579.8	7254.73	8586.53	7365.03	13635.4	7735.43	SRM
ENSG00000175756	0.70864	2.87963e-47	5.91373e-46	11034.3	10855.9	11338.1	6496.21	7254.54	6588.7	11076.1	6779.82	AURKAIP1
ENSG00000100726	0.91041	2.88505e-47	5.91791e-46	16804.5	14769.7	16677.6	7670.6	8967.58	9033.95	16084	8557.38	TELO2
ENSG00000151914	1.08448	3.21591e-47	6.58885e-46	1519.54	1402.05	1514.07	698.436	647.446	741.187	1478.56	695.69	DST
ENSG00000167004	0.609961	3.22043e-47	6.5904e-46	19149.2	19715.1	18563.9	12869.4	12640.9	12124.2	19142.7	12544.9	PDIA3
ENSG00000026025	-0.93083	4.29024e-47	8.76942e-46	919.22	960.144	979.764	1765.81	1859.16	1822.02	953.043	1815.66	VIM
ENSG00000073910	-0.676278	5.0102e-47	1.02291e-45	3545.3	3457.92	3654.9	5518.96	5777.56	5731.24	3552.71	5675.92	FRY
ENSG00000132694	2.49384	5.7531e-47	1.17322e-45	372.805	286.235	333.792	61.0193	59.574	56.0492	330.944	58.8808	ARHGEF11
ENSG00000128829	0.910075	6.29698e-47	1.28263e-45	3552.61	4000.27	3524.03	2089.68	1926.6	1879.74	3692.3	1965.34	EIF2AK4
ENSG00000142512	-1.57846	6.99002e-47	1.42214e-45	250.364	196.85	250.945	670.274	693.532	718.6	232.719	694.135	SIGLEC10
ENSG00000165879	-1.54667	7.2266e-47	1.46857e-45	211.987	214.928	202.917	587.663	631.71	623.233	209.944	614.202	FRAT1
ENSG00000204599	-1.10288	7.99801e-47	1.62345e-45	576.568	574.48	560.723	1199.73	1292.64	1189.58	570.59	1227.32	TRIM39
ENSG00000203875	-0.740129	8.38664e-47	1.70036e-45	5281.4	5416.38	5381.5	9468.32	9079.98	8312.84	5359.76	8953.71	SNHG5
ENSG00000144579	-0.79173	1.01404e-46	2.05355e-45	4511.12	4236.28	4341.7	7337.34	8183	7151.7	4363.04	7557.35	CTDSP1
ENSG00000176597	-1.15775	1.05427e-46	2.13256e-45	583.878	541.336	495.886	1241.98	1203.85	1181.21	540.367	1209.01	B3GNT5
ENSG00000108106	-0.709766	1.07958e-46	2.18122e-45	5300.59	5007.61	5483.56	8262.95	8605.64	8950.3	5263.92	8606.3	UBE2S
ENSG00000185818	-2.10577	1.12886e-46	2.27817e-45	88.6325	95.4118	80.4463	366.116	387.793	388.161	88.1635	380.69	NAT8L
ENSG00000185813	0.969633	1.59476e-46	3.2147e-45	2579.48	2337.09	2606.7	1200.67	1381.44	1263.2	2507.76	1281.77	PCYT2
ENSG00000189067	-0.755164	1.67537e-46	3.37088e-45	4577.82	4804.74	4438.96	8129.65	7934.59	7274.68	4607.17	7779.64	LITAF
ENSG00000243667	0.918602	1.6761e-46	3.37088e-45	2080.58	2135.22	1919.91	1080.51	1084.7	1083.34	2045.23	1082.85	WDR92
ENSG00000185591	-0.732039	1.71753e-46	3.45025e-45	2904.77	2905.54	2861.25	5011.09	4837.86	4560.06	2890.52	4803	SP1
ENSG00000135956	-0.842839	1.87228e-46	3.75679e-45	1739.76	1640.08	1744.6	3010.6	3247.35	2937.98	1708.15	3065.31	TMEM127
ENSG00000005961	2.7155	1.99002e-46	3.98848e-45	287.827	259.118	303.775	34.7341	46.0856	48.5202	283.574	43.1133	ITGA2B
ENSG00000164889	-0.746849	2.05147e-46	4.10692e-45	3656.78	3458.93	3543.24	5592.19	6199.07	6100.99	3552.98	5964.08	SLC4A2
ENSG00000149782	-0.762282	2.26914e-46	4.5375e-45	2638.87	2406.39	2597.1	4201.88	4457.94	4305.75	2547.45	4321.86	PLCB3
ENSG00000166347	1.10899	2.4176e-46	4.82886e-45	1347.76	1344.8	1293.14	611.132	671.051	571.367	1328.57	617.85	CYB5A
ENSG00000178913	-0.857657	2.83867e-46	5.66342e-45	1345.93	1460.3	1401.21	2651.05	2483	2487.08	1402.48	2540.38	TAF7
ENSG00000130396	-2.13385	3.947e-46	7.86568e-45	81.3226	88.3815	88.8512	405.544	374.305	353.026	86.1851	377.625	AFDN
ENSG00000175390	-0.69545	4.17285e-46	8.3063e-45	10379.1	10400.9	10117	17083.5	17478.8	15485.5	10299	16682.6	EIF3F
ENSG00000111640	-0.547119	4.23152e-46	8.41351e-45	70578	68446.4	68976.1	98825	104946	100163	69333.5	101311	GAPDH
ENSG00000069011	-0.821605	4.30011e-46	8.54019e-45	2051.34	2149.28	2210.47	3596.38	4019.56	3713.47	2137.03	3776.47	PITX1
ENSG00000018610	0.908725	5.26366e-46	1.0442e-44	1923.42	2042.82	2015.96	1034.51	1117.29	1037.33	1994.06	1063.04	CXorf56
ENSG00000172922	0.685513	5.57468e-46	1.10465e-44	7827.99	7615.87	8114.27	4639.35	4995.23	5011.8	7852.71	4882.12	RNASEH2C
ENSG00000108298	-0.667473	5.88345e-46	1.16451e-44	83700.2	87195.3	83320.8	138507	140175	125098	84738.8	134593	RPL19
ENSG00000143870	0.799125	6.44295e-46	1.27381e-44	2852.69	2838.25	3054.56	1697.28	1689.43	1637.97	2915.17	1674.89	PDIA6
ENSG00000162129	0.864049	6.71896e-46	1.32688e-44	1927.99	1973.52	1967.93	1055.16	1076.83	1091.7	1956.48	1074.57	CLPB
ENSG00000112208	1.35648	8.36179e-46	1.64945e-44	822.363	881.806	761.238	329.504	323.723	311.198	821.803	321.475	BAG2
ENSG00000143162	0.694532	8.77027e-46	1.72808e-44	5325.26	5636.33	5465.55	3467.77	3438.43	3247.5	5475.71	3384.57	CREG1
ENSG00000203709	1.58475	9.1518e-46	1.80123e-44	546.415	571.467	545.114	180.242	188.838	185.715	554.332	184.932	MIR29B2CHG
ENSG00000136048	-1.39453	1.02911e-45	2.02319e-44	317.067	338.461	390.225	981.942	903.727	854.122	348.584	913.264	DRAM1
ENSG00000260401	0.743775	1.11804e-45	2.19555e-44	9021.33	9196.69	8977.57	5451.37	5792.17	5007.62	9065.2	5417.05	AP002761.4
ENSG00000147206	0.830931	1.19154e-45	2.33727e-44	3588.25	3326.36	3358.33	1982.66	1797.34	1991	3424.31	1923.67	NXF3
ENSG00000117143	0.995754	1.26231e-45	2.47331e-44	1792.75	1991.6	1849.06	998.839	940.82	886.748	1877.8	942.136	UAP1
ENSG00000138623	-2.05099	1.27522e-45	2.49581e-44	124.268	88.3815	104.46	447.788	466.476	405.729	105.703	439.998	SEMA7A
ENSG00000169220	-0.793698	1.281e-45	2.50431e-44	1776.31	1733.48	1745.81	2941.13	3195.64	2980.64	1751.86	3039.14	RGS14
ENSG00000163931	-0.589584	1.30402e-45	2.54647e-44	47214.6	46267.7	46905	68257.1	74169.7	68840.1	46795.8	70422.3	TKT
ENSG00000135404	0.694476	1.36557e-45	2.6637e-44	12578.5	13322.5	12622.9	8104.3	8275.17	7434.46	12841.3	7937.98	CD63
ENSG00000121766	0.866823	1.50009e-45	2.92284e-44	3311.38	3644.73	3598.47	2009.88	1988.42	1791.9	3518.2	1930.07	ZCCHC17
ENSG00000106070	-0.669622	1.54027e-45	2.99779e-44	3412.81	3209.85	3244.27	5182.89	5214.41	5302.08	3288.98	5233.13	GRB10
ENSG00000114626	-1.13933	1.60505e-45	3.12039e-44	711.801	632.731	742.027	1405.32	1588.27	1598.66	695.52	1530.75	ABTB1
ENSG00000187840	-0.67284	1.91871e-45	3.72605e-44	6148.54	6057.14	6089.91	9517.14	10325.4	9335.11	6098.53	9725.89	EIF4EBP1
ENSG00000257704	-1.58436	1.97307e-45	3.82735e-44	325.29	302.305	372.214	828.924	1076.83	1085.85	333.27	997.2	INAFM1
ENSG00000159840	-0.977182	2.0432e-45	3.95902e-44	3175.24	2921.61	3050.96	5774.3	6800.43	5445.97	3049.27	6006.9	ZYX
ENSG00000164308	0.857447	2.10613e-45	4.07643e-44	2665.37	2904.54	2792.81	1521.73	1465.75	1622.08	2787.57	1536.52	ERAP2
ENSG00000110047	-0.753729	2.95043e-45	5.69836e-44	2496.33	2498.79	2544.27	4166.21	4492.78	4058.96	2513.13	4239.32	EHD1
ENSG00000122417	1.26708	2.95063e-45	5.69836e-44	815.967	843.641	890.913	347.341	359.692	352.189	850.174	353.074	ODF2L
ENSG00000126226	0.683368	3.21358e-45	6.19933e-44	4157.5	4161.96	4266.06	2664.2	2545.95	2622.6	4195.17	2610.91	PCID2
ENSG00000177156	0.542084	3.61025e-45	6.95689e-44	26198.7	27488.6	26598.9	18174.4	18710.7	18257	26762.1	18380.7	TALDO1
ENSG00000134899	0.687296	3.63305e-45	6.99313e-44	3987.55	3922.93	3867.43	2481.14	2425.67	2409.28	3925.97	2438.7	ERCC5
ENSG00000177700	1.08289	3.65353e-45	7.02481e-44	1937.12	2039.8	1953.53	950.963	1035.24	820.66	1976.82	935.621	POLR2L
ENSG00000197965	0.961475	3.66391e-45	7.03704e-44	1947.17	2045.83	1945.12	1088.02	1024	940.287	1979.37	1017.44	MPZL1
ENSG00000134905	0.577197	4.03723e-45	7.74556e-44	8692.38	8589.07	8493.69	5787.45	5814.65	5678.53	8591.71	5760.21	CARS2
ENSG00000065183	0.752064	4.52317e-45	8.66834e-44	3724.39	3747.17	3853.02	2365.67	2186.25	2170.02	3774.86	2240.65	WDR3
ENSG00000160200	-2.83672	4.98611e-45	9.54508e-44	68.5303	51.2211	36.0207	314.484	345.08	467.634	51.924	375.733	CBS
ENSG00000062282	-1.28459	6.76653e-45	1.29392e-43	375.546	337.457	353.003	844.883	912.719	844.084	355.335	867.229	DGAT2
ENSG00000204389	-1.45544	7.23962e-45	1.38288e-43	296.965	287.24	283.363	716.273	883.494	784.688	289.189	794.818	HSPA1A
ENSG00000162591	1.16389	7.77058e-45	1.48268e-43	1561.58	1431.18	1714.59	636.478	738.493	725.293	1569.11	700.088	MEGF6
ENSG00000057608	-0.797871	7.87448e-45	1.50087e-43	6224.38	6873.67	6283.22	11803	11579.8	10319.7	6460.42	11234.2	GDI2
ENSG00000111344	-0.868246	8.12487e-45	1.54691e-43	1181.46	1087.69	1147.86	2065.27	2124.43	2051.23	1139.01	2080.31	RASAL1
ENSG00000087266	-0.744978	8.18341e-45	1.55636e-43	2595.01	2448.57	2337.75	4056.38	4198.28	4129.23	2460.44	4127.96	SH3BP2
ENSG00000223629	2.26025	8.93785e-45	1.698e-43	346.306	353.526	363.81	78.8557	87.675	57.7223	354.547	74.751	DEFA8P
ENSG00000089737	0.600022	9.65239e-45	1.83176e-43	8727.1	8564.97	8295.58	5724.55	5581.97	5578.15	8529.22	5628.22	DDX24
ENSG00000129353	-1.91745	1.09553e-44	2.07676e-43	133.406	138.598	172.9	549.174	639.578	486.038	148.301	558.263	SLC44A2
ENSG00000005100	0.79889	1.34266e-44	2.54136e-43	2706.49	2919.6	2824.03	1633.44	1657.96	1567.7	2816.71	1619.7	DHX33
ENSG00000129474	-2.22714	1.34352e-44	2.54136e-43	88.6325	75.3251	66.038	361.422	332.715	388.998	76.6652	361.045	AJUBA
ENSG00000245910	-0.843127	1.46008e-44	2.75885e-43	14350.2	15241.8	14590.8	28462.2	27436.7	23369.2	14727.6	26422.7	SNHG6
ENSG00000131495	0.81411	1.5625e-44	2.94919e-43	6131.18	6502.06	6133.13	3728.75	3721.69	3230.77	6255.46	3560.4	NDUFA2
ENSG00000153914	0.653411	1.60031e-44	3.01731e-43	6440.02	6848.56	6626.62	4343.64	4102.74	4211.22	6638.4	4219.2	SREK1
ENSG00000114302	0.758266	1.82425e-44	3.43583e-43	4560.46	4651.07	4264.86	2674.52	2765.13	2536.43	4492.13	2658.7	PRKAR2A
ENSG00000088986	0.765785	1.87208e-44	3.52213e-43	6760.74	7104.66	6909.98	4353.02	4108.36	3761.15	6925.13	4074.18	DYNLL1
ENSG00000137154	-0.697555	1.93327e-44	3.63334e-43	134451	142637	133776	232315	229266	204750	136955	222110	RPS6
ENSG00000177830	0.719778	1.94108e-44	3.6441e-43	4652.75	4793.69	4907.23	2880.11	3054.01	2785.73	4784.56	2906.62	CHID1
ENSG00000049089	-1.44129	1.99206e-44	3.73581e-43	372.805	309.335	408.235	918.106	953.185	1080.83	363.458	984.04	COL9A2
ENSG00000161405	2.76847	2.14627e-44	4.0207e-43	262.243	347.5	256.948	45.0604	38.2173	43.5008	288.897	42.2595	IKZF3
ENSG00000133315	0.781634	2.41278e-44	4.51512e-43	3433.82	3183.74	3366.74	1894.41	2027.77	1890.61	3328.1	1937.6	MACROD1
ENSG00000129235	1.18404	2.75505e-44	5.15012e-43	1083.69	1226.29	1161.07	551.051	497.949	478.509	1157.02	509.17	TXNDC17
ENSG00000168264	-0.531581	2.76565e-44	5.16441e-43	11808.2	11924.5	11626.3	17286.3	17078.6	16752.8	11786.3	17039.3	IRF2BP2
ENSG00000177685	1.00932	2.88725e-44	5.38574e-43	2016.62	1785.71	2006.36	895.576	1017.25	974.586	1936.23	962.472	CRACR2B
ENSG00000183978	0.853001	3.14002e-44	5.85101e-43	2612.37	2665.5	2520.25	1356.51	1534.31	1432.18	2599.38	1441	COA3
ENSG00000099958	0.96878	3.19029e-44	5.93836e-43	1757.12	1709.38	1809.44	828.924	947.564	920.21	1758.65	898.899	DERL3
ENSG00000276231	2.34886	3.63337e-44	6.7559e-43	337.169	341.474	427.446	60.0806	88.799	69.434	368.696	72.7712	PIK3R6
ENSG00000233922	-1.11424	4.07038e-44	7.56045e-43	554.638	509.198	541.512	1100.23	1209.47	1167.83	535.116	1159.17	LINC01694
ENSG00000143418	-0.772359	4.85266e-44	9.00393e-43	1480.25	1485.41	1458.84	2559.99	2521.22	2478.71	1474.84	2519.97	CERS2
ENSG00000257151	3.72356	4.91782e-44	9.11516e-43	206.505	202.876	193.311	12.2039	15.7365	17.5676	200.897	15.1693	PWAR6
ENSG00000132329	4.80975	6.95209e-44	1.2872e-42	209.246	209.906	194.512	10.3263	5.62019	5.85588	204.555	7.26747	RAMP1
ENSG00000130270	1.10394	6.99157e-44	1.29314e-42	1084.61	1051.54	1053.01	474.073	501.321	508.625	1063.05	494.673	ATP8B3
ENSG00000166913	0.645896	7.44841e-44	1.37619e-42	22020.2	23709.3	22208	15138.4	14445	13838.3	22645.8	14473.9	YWHAB
ENSG00000116288	0.550691	7.69172e-44	1.41964e-42	11756.1	11859.2	11776.4	8120.26	8180.75	7865.29	11797.2	8055.43	PARK7
ENSG00000143013	0.74546	8.01898e-44	1.47848e-42	4189.48	4348.77	4130.38	2655.75	2508.85	2395.06	4222.88	2519.89	LMO4
ENSG00000117614	-0.741716	8.28948e-44	1.52675e-42	3926.33	3999.26	4025.92	7037.87	6780.2	6169.59	3983.84	6662.55	SYF2
ENSG00000106105	-0.70218	9.17749e-44	1.68852e-42	9173.01	9848.51	9373.8	16111	15762.4	14330.2	9465.1	15401.2	GARS
ENSG00000168394	-0.844124	9.58526e-44	1.76169e-42	1345.93	1301.62	1389.2	2303.71	2521.22	2420.99	1345.58	2415.31	TAP1
ENSG00000205269	-0.955039	9.71238e-44	1.78319e-42	1013.33	1055.56	1075.82	2197.63	1931.1	1961.72	1048.24	2030.15	TMEM170B
ENSG00000061273	-1.02618	1.03945e-43	1.90643e-42	930.184	809.494	847.688	1703.85	1883.89	1691.51	862.456	1759.75	HDAC7
ENSG00000220205	-0.971838	1.07314e-43	1.96614e-42	767.539	802.464	787.654	1502.95	1626.48	1497.43	785.885	1542.29	VAMP2
ENSG00000188070	-1.34012	1.20188e-43	2.19971e-42	291.482	294.27	291.768	774.476	742.989	705.215	292.507	740.894	C11orf95
ENSG00000129351	0.519184	1.20795e-43	2.20852e-42	28268.3	27387.2	28281.1	19201.4	19853.9	19515.1	27978.9	19523.5	ILF3
ENSG00000133048	-0.523407	1.42987e-43	2.61153e-42	10095.9	10025.3	9886.49	14275.7	14494.5	14367	10002.5	14379.1	CHI3L1
ENSG00000008513	-0.765152	1.43466e-43	2.61755e-42	2061.39	1997.62	1978.74	3293.17	3608.16	3369.64	2012.58	3423.66	ST3GAL1
ENSG00000111845	0.737184	1.44042e-43	2.62531e-42	3696.07	3917.91	3645.3	2322.49	2246.95	2187.59	3753.09	2252.34	PAK1IP1
ENSG00000273604	-1.28761	1.64018e-43	2.98629e-42	466.006	440.903	499.488	1090.84	1290.4	1053.22	468.799	1144.82	EPOP
ENSG00000181588	-1.75466	2.44461e-43	4.4463e-42	127.009	147.637	169.297	490.032	490.081	507.789	147.981	495.967	MEX3D
ENSG00000165752	1.23804	2.51227e-43	4.5646e-42	963.079	889.841	982.166	367.055	419.266	415.768	945.028	400.696	STK32C
ENSG00000127084	-0.936827	3.1971e-43	5.80286e-42	772.108	789.407	829.678	1516.1	1539.93	1516.67	797.064	1524.23	FGD3
ENSG00000225828	-1.50681	3.73638e-43	6.77467e-42	202.85	200.867	235.336	594.234	615.973	599.81	213.017	603.339	FAM229A
ENSG00000277443	0.942393	4.03814e-43	7.31422e-42	1610.92	1599.91	1652.15	873.046	867.758	792.217	1620.99	844.34	MARCKS
ENSG00000162645	-2.45645	6.09384e-43	1.10263e-41	63.0479	56.2428	54.0311	302.28	370.933	284.429	57.7739	319.214	GBP2
ENSG00000088727	1.60057	6.27528e-43	1.13428e-41	516.262	589.545	618.356	197.139	185.466	184.879	574.721	189.161	KIF9
ENSG00000099290	1.0448	6.39538e-43	1.1548e-41	1688.59	1577.81	1619.73	827.046	700.276	835.718	1628.71	787.68	WASHC2A
ENSG00000204628	-0.716466	1.26817e-42	2.28754e-41	97175	100278	95880	166243	170045	145716	97777.6	160668	RACK1
ENSG00000245164	-2.19654	1.33905e-42	2.41291e-41	71.2715	86.3728	69.6401	342.647	319.227	379.796	75.7615	347.223	LINC00861
ENSG00000175063	0.678115	1.38198e-42	2.48771e-41	4424.32	4590.81	4300.88	2741.18	2844.94	2741.39	4438.67	2775.84	UBE2C
ENSG00000140988	-0.582296	1.59456e-42	2.86743e-41	163310	163313	162466	241765	257938	232587	163029	244097	RPS2
ENSG00000132603	0.699893	1.61698e-42	2.90475e-41	3908.97	4091.66	4063.14	2528.08	2523.47	2377.49	4021.26	2476.34	NIP7
ENSG00000267387	-3.29721	1.83386e-42	3.29097e-41	23.7572	23.0997	18.0104	207.466	209.071	226.706	21.6224	214.414	AC020931.1
ENSG00000176022	-0.766119	1.86045e-42	3.33528e-41	2894.72	2837.25	3127.8	4713.51	5193.06	5153.18	2953.26	5019.91	B3GALT6
ENSG00000198730	0.655743	1.96896e-42	3.52619e-41	4487.36	4657.1	4551.82	2964.6	2909.01	2821.7	4565.43	2898.44	CTR9
ENSG00000215417	1.2035	2.16866e-42	3.87986e-41	981.354	1088.7	1008.58	488.154	419.266	428.316	1026.21	445.246	MIR17HG
ENSG00000241343	-0.652867	3.10096e-42	5.54213e-41	27525.4	28612.5	27721.6	46338.1	44708.6	40811.3	27953.2	43952.7	RPL36A
ENSG00000247774	1.67744	3.30569e-42	5.90201e-41	471.488	478.063	501.889	145.508	168.606	141.378	483.814	151.83	PCED1B-AS1
ENSG00000175768	0.732218	3.44271e-42	6.14038e-41	3047.31	2951.74	3024.54	1796.78	1876.02	1763.46	3007.87	1812.09	TOMM5
ENSG00000146205	0.775796	3.65684e-42	6.51566e-41	5285.97	4742.47	5239.82	2804.07	3072	3042.55	5089.42	2972.87	ANO7
ENSG00000054983	2.68311	3.76038e-42	6.69332e-41	274.121	284.227	258.149	47.8767	26.9769	50.1933	272.166	41.6823	GALC
ENSG00000116871	-0.683239	4.49967e-42	8.00109e-41	4586.05	4272.44	4535.01	6796.61	7419.78	7292.25	4464.5	7169.55	MAP7D1
ENSG00000159176	0.909411	4.51921e-42	8.02768e-41	1658.43	1796.76	1769.82	921.861	962.177	899.296	1741.67	927.778	CSRP1
ENSG00000019582	2.04133	4.67285e-42	8.29218e-41	349.961	389.682	378.218	90.1208	105.66	77.7996	372.62	91.1933	CD74
ENSG00000131174	0.875418	4.6997e-42	8.33138e-41	5148.91	5470.61	5206.2	3050.03	3041.65	2542.29	5275.24	2877.99	COX7B
ENSG00000136933	0.927921	4.83915e-42	8.5699e-41	1621.88	1618.99	1596.92	858.025	891.362	798.073	1612.6	849.154	RABEPK
ENSG00000051128	-1.13064	4.92132e-42	8.70661e-41	926.529	860.715	1080.62	1934.78	2041.25	2288.81	955.956	2088.28	HOMER3
ENSG00000196531	-0.760549	4.95041e-42	8.74922e-41	34048.6	36223.3	33743	62462.2	60872.3	52891.2	34671.7	58741.9	NACA
ENSG00000118705	0.645799	6.7312e-42	1.18845e-40	14664.6	15426.6	14429.9	9743.38	9780.26	8940.26	14840.4	9487.96	RPN2
ENSG00000102317	-0.554629	6.89647e-42	1.21641e-40	10433.1	10851.8	10683.8	16126.9	15557.8	15268.8	10656.2	15651.2	RBM3
ENSG00000114796	-1.05768	6.99366e-42	1.23231e-40	579.309	619.675	545.114	1250.43	1183.61	1200.46	581.366	1211.5	KLHL24
ENSG00000135698	0.845419	7.4873e-42	1.31796e-40	1882.3	1973.52	1931.91	1048.59	1113.92	1060.75	1929.24	1074.42	MPHOSPH6
ENSG00000068323	-1.05777	7.96142e-42	1.40001e-40	821.45	723.121	852.491	1640.01	1786.1	1564.36	799.021	1663.49	TFE3
ENSG00000186862	-1.38296	9.01961e-42	1.5845e-40	333.514	304.313	283.363	741.619	880.122	790.544	307.064	804.095	PDZD7
ENSG00000188452	0.618477	9.33008e-42	1.6374e-40	5344.45	5505.76	5457.14	3632.06	3491.26	3496.8	5435.79	3540.04	CERKL
ENSG00000133863	2.06266	1.00773e-41	1.76676e-40	409.354	464.003	447.858	131.426	105.66	80.3092	440.405	105.798	TEX15
ENSG00000042753	0.690189	1.13413e-41	1.98638e-40	6503.07	6763.19	6504.15	4186.86	4254.49	3819.71	6590.13	4087.02	AP2S1
ENSG00000147649	0.619572	1.14873e-41	2.00993e-40	22725.6	24801	22712.3	15255.8	15662.4	14804.5	23413	15240.9	MTDH
ENSG00000198176	0.567666	1.40187e-41	2.45041e-40	9463.58	9801.3	9673.97	6524.37	6658.8	6346.1	9646.28	6509.76	TFDP1
ENSG00000112406	-0.926247	1.62295e-41	2.834e-40	870.792	808.49	884.91	1630.62	1671.45	1571.05	854.73	1624.37	HECA
ENSG00000214530	-1.97526	1.69068e-41	2.94933e-40	102.339	87.3771	97.256	368.932	404.654	357.209	95.6572	376.932	STARD10
ENSG00000051523	0.644575	1.81067e-41	3.1555e-40	14998.1	14026.5	14915	8932.29	9865.69	9315.03	14646.5	9371	CYBA
ENSG00000237550	-0.644977	1.96785e-41	3.42601e-40	19095.3	20384	19733.4	32904.4	30240	29445	19737.5	30863.2	RPL9P9
ENSG00000198837	-0.582107	2.14404e-41	3.72906e-40	6964.5	6618.57	6789.91	9960.23	10482.8	10063.8	6790.99	10168.9	DENND4B
ENSG00000116455	0.888882	2.33235e-41	4.05255e-40	1955.4	2083.99	1997.95	1150.92	1092.57	1018.92	2012.45	1087.47	WDR77
ENSG00000276085	-2.68787	2.35646e-41	4.09038e-40	35.6357	42.1821	39.6228	262.852	263.025	230.052	39.1469	251.977	CCL3L1
ENSG00000131188	-1.09452	3.02619e-41	5.24769e-40	742.868	652.818	660.38	1380.91	1415.16	1596.98	685.355	1464.35	PRR7
ENSG00000184575	-0.566998	3.03876e-41	5.26427e-40	9496.47	9882.65	9565.91	14811.7	14141.5	13927.8	9648.34	14293.7	XPOT
ENSG00000181444	-1.29105	3.24307e-41	5.61266e-40	529.054	449.942	546.315	1088.02	1352.22	1290.8	508.437	1243.68	ZNF467
ENSG00000174891	0.811916	3.53489e-41	6.11165e-40	3120.41	3335.4	2963.31	1874.7	1724.27	1766.8	3139.71	1788.59	RSRC1
ENSG00000119705	1.24835	3.58257e-41	6.18798e-40	1648.38	1713.4	1611.33	781.986	748.61	568.021	1657.7	699.539	SLIRP
ENSG00000166881	-0.806939	4.05078e-41	6.9898e-40	1194.25	1292.58	1248.72	2202.33	2149.16	2180.06	1245.18	2177.18	NEMP1
ENSG00000185862	-0.797549	4.26718e-41	7.35595e-40	1338.62	1291.57	1266.73	2231.43	2213.23	2330.64	1298.98	2258.43	EVI2B
ENSG00000164430	-0.810457	4.61688e-41	7.95094e-40	1358.73	1312.67	1311.16	2400.41	2209.86	2372.47	1327.52	2327.58	CGAS
ENSG00000131724	-1.32154	4.64453e-41	7.99069e-40	292.396	282.218	337.394	739.742	750.858	780.505	304.003	757.035	IL13RA1
ENSG00000129757	-3.77324	4.92514e-41	8.46514e-40	17.361	8.03468	19.2111	192.446	192.211	219.177	14.8689	201.278	CDKN1C
ENSG00000187837	-1.48633	5.42108e-41	9.3084e-40	199.195	206.893	188.509	545.419	565.391	557.982	198.199	556.264	HIST1H1C
ENSG00000196924	-0.637408	5.48563e-41	9.40366e-40	18862.3	17191.2	18251.7	27274.7	29655.5	27552.8	18101.7	28161	FLNA
ENSG00000047365	-1.45987	5.4873e-41	9.40366e-40	254.933	223.967	216.124	672.151	599.112	644.984	231.675	638.749	ARAP2
ENSG00000176476	-0.805884	5.66819e-41	9.70414e-40	1546.96	1597.9	1564.5	2631.34	2933.74	2673.63	1569.78	2746.24	SGF29
ENSG00000155393	0.747818	6.02195e-41	1.02997e-39	2708.32	2640.4	2827.63	1646.58	1596.13	1622.92	2725.45	1621.88	HEATR3
ENSG00000162614	1.88841	6.53211e-41	1.11614e-39	407.527	421.821	366.211	109.835	118.024	97.0403	398.519	108.3	NEXN
ENSG00000197070	0.695131	7.94555e-41	1.35632e-39	9464.49	8764.83	9130.06	5295.54	5983.26	5626.67	9119.79	5635.15	ARRDC1
ENSG00000136731	0.741986	9.03178e-41	1.54024e-39	11397	10709.2	11921.7	7043.51	7053.34	6253.25	11342.6	6783.36	UGGT1
ENSG00000166197	0.55261	9.48126e-41	1.61532e-39	10411.1	10653	10311.5	7305.42	7108.42	6980.21	10458.5	7131.35	NOLC1
ENSG00000179958	0.669058	9.75232e-41	1.65989e-39	4838.24	4909.19	4611.86	3016.23	3111.34	2911.21	4786.43	3012.93	DCTPP1
ENSG00000120254	-0.687038	1.07301e-40	1.82453e-39	2251.45	2244.69	2296.92	3519.41	3761.03	3656.58	2264.35	3645.67	MTHFD1L
ENSG00000213923	-0.658265	1.098e-40	1.86521e-39	5773.91	5581.09	5720.09	8465.73	9497	8991.29	5691.7	8984.67	CSNK1E
ENSG00000132541	1.20465	1.15795e-40	1.96514e-39	1117.5	1182.1	1065.01	552.929	450.739	455.922	1121.54	486.53	RIDA
ENSG00000151287	0.922818	1.3822e-40	2.34345e-39	2093.37	2327.04	2290.92	1235.41	1222.95	1084.17	2237.11	1180.84	TEX30
ENSG00000004468	2.19769	1.54836e-40	2.62262e-39	365.495	320.383	310.979	80.7332	57.326	77.7996	332.286	71.9529	CD38
ENSG00000088205	0.625036	1.66926e-40	2.82467e-39	13482.2	14438.3	13148.8	9192.32	8763	8676.74	13689.8	8877.36	DDX18
ENSG00000116473	-0.674775	1.75773e-40	2.97149e-39	3200.82	3554.34	3382.35	5490.8	5358.29	5329.69	3379.17	5392.93	RAP1A
ENSG00000173915	0.893231	1.81469e-40	3.06483e-39	3950.09	4309.6	3877.03	2351.59	2233.46	1955.03	4045.57	2180.03	ATP5MD
ENSG00000183019	-0.990118	1.87549e-40	3.16446e-39	839.724	845.65	816.47	1666.3	1791.72	1520.02	833.948	1659.34	MCEMP1
ENSG00000076248	0.635475	1.99264e-40	3.35888e-39	4282.69	4420.08	4447.36	2848.19	2847.19	2769.83	4383.38	2821.74	UNG
ENSG00000076604	-1.25454	2.5877e-40	4.35775e-39	457.782	437.89	579.934	1151.86	1221.83	1135.2	491.869	1169.63	TRAF4
ENSG00000110172	0.748976	2.77664e-40	4.67144e-39	2733.9	2783.01	2820.42	1730.13	1642.22	1588.62	2779.11	1653.66	CHORDC1
ENSG00000134897	0.864159	2.92294e-40	4.91284e-39	1705.95	1790.73	1769.82	1002.59	928.456	959.528	1755.5	963.526	BIVM
ENSG00000091127	0.700796	3.04578e-40	5.1144e-39	3018.99	3167.67	3147.01	1905.68	1887.26	1945.83	3111.22	1912.92	PUS7
ENSG00000159228	1.05861	3.28292e-40	5.50731e-39	1179.63	1250.4	1357.98	600.806	633.958	583.915	1262.67	606.226	CBR1
ENSG00000138794	1.42393	3.44512e-40	5.77388e-39	661.546	635.744	631.564	264.73	241.668	214.158	642.951	240.185	CASP6
ENSG00000204525	-0.509354	4.33728e-40	7.26214e-39	29395.8	29017.2	29984.9	40948.7	43250.8	41628.6	29466	41942.7	HLA-C
ENSG00000152229	-0.582427	4.4075e-40	7.37267e-39	4777.02	5030.71	4945.65	7432.15	7441.13	7216.96	4917.79	7363.41	PSTPIP2
ENSG00000283041	-0.72975	4.80919e-40	8.03691e-39	1673.05	1631.04	1716.99	2828.48	2795.48	2701.23	1673.69	2775.07	AC008038.1
ENSG00000084207	0.591713	4.86049e-40	8.11488e-39	33107.4	32078.5	32655.2	21297.6	22956.2	20680.5	32613.7	21644.8	GSTP1
ENSG00000138600	-0.888674	5.10759e-40	8.5193e-39	990.491	1044.51	1004.98	1999.56	1809.7	1817.83	1013.33	1875.7	SPPL2A
ENSG00000173141	0.744459	6.93404e-40	1.15547e-38	4914.08	5147.22	4909.63	3111.05	3092.23	2739.72	4990.31	2981	MRPL57
ENSG00000118418	0.765832	7.13431e-40	1.18772e-38	4509.29	4791.68	4628.67	2958.03	2674.09	2560.69	4643.21	2730.94	HMGN3
ENSG00000149547	0.680448	7.50145e-40	1.24765e-38	5802.23	6075.22	5668.46	3769.12	3738.55	3447.44	5848.64	3651.7	EI24
ENSG00000157933	-0.677779	7.71474e-40	1.28191e-38	2703.75	2706.68	2642.72	4196.25	4516.39	4179.43	2684.38	4297.35	SKI
ENSG00000135926	-1.11684	9.70202e-40	1.61059e-38	434.939	465.007	433.45	993.207	980.162	921.047	444.465	964.805	TMBIM1
ENSG00000176438	-0.852657	1.23838e-39	2.05383e-38	1484.82	1350.83	1319.56	2498.04	2633.62	2385.85	1385.07	2505.84	SYNE3
ENSG00000111775	0.610443	1.33307e-39	2.20878e-38	9252.5	9587.38	9502.27	6453.03	6232.79	5880.98	9447.39	6188.93	COX6A1
ENSG00000179104	-1.55522	1.55049e-39	2.56659e-38	247.623	230.997	190.91	728.477	653.066	596.463	223.177	659.335	TMTC2
ENSG00000186834	-0.603097	1.66939e-39	2.76081e-38	3184.37	3151.6	3161.42	4721.02	4850.23	4856.2	3165.8	4809.15	HEXIM1
ENSG00000108671	0.74589	1.69038e-39	2.79288e-38	3460.32	3726.08	3413.57	2133.8	2181.76	2011.08	3533.32	2108.88	PSMD11
ENSG00000198585	0.949385	1.7041e-39	2.81288e-38	1292.94	1359.87	1402.41	684.355	698.028	715.254	1351.74	699.212	NUDT16
ENSG00000068137	-3.17483	1.77411e-39	2.92569e-38	26.4984	17.0737	28.8166	191.507	242.792	216.668	24.1296	216.989	PLEKHH3
ENSG00000039068	-4.1335	1.84415e-39	3.03834e-38	10.9648	10.0433	10.8062	202.772	188.838	167.311	10.6048	186.307	CDH1
ENSG00000198000	0.60277	2.13705e-39	3.51759e-38	6673.94	6723.02	6466.92	4491.02	4384.87	4209.54	6621.29	4361.81	NOL8
ENSG00000108654	-0.507044	2.41966e-39	3.97903e-38	14245.2	14274.6	14020.5	20651.8	19645.9	20156.8	14180.1	20151.5	DDX5
ENSG00000198242	-0.650424	2.91204e-39	4.78421e-38	40135.9	42156	39911	67418.8	65356.1	59047.4	40734.3	63940.8	RPL23A
ENSG00000106355	0.784861	2.99913e-39	4.92268e-38	6316.67	6694.9	6500.54	4122.09	3770.02	3435.73	6504.03	3775.95	LSM5
ENSG00000185187	0.785885	3.16032e-39	5.1824e-38	2012.96	2016.7	2076	1149.98	1185.86	1203.8	2035.22	1179.88	SIGIRR
ENSG00000111674	-3.13205	3.20087e-39	5.24396e-38	18.2747	32.1387	21.6124	208.404	215.815	206.629	24.0086	210.283	ENO2
ENSG00000277791	0.627657	3.37272e-39	5.52034e-38	9173.92	9378.48	9187.69	6099.11	6246.28	5617.46	9246.7	5987.62	PSMB3
ENSG00000261087	-1.77863	3.76414e-39	6.15525e-38	120.613	123.533	117.668	413.993	447.367	383.142	120.605	414.834	AP003469.4
ENSG00000135541	1.0911	3.85462e-39	6.29732e-38	1357.81	1298.6	1175.48	565.133	582.252	650.839	1277.3	599.408	AHI1
ENSG00000183255	-0.663786	3.9749e-39	6.48776e-38	3149.65	3209.85	2957.3	5054.28	4945.77	4770.87	3105.6	4923.64	PTTG1IP
ENSG00000145494	0.785507	4.04071e-39	6.58904e-38	7403.1	7743.42	7573.96	4495.72	4758.05	3936.83	7573.49	4396.87	NDUFS6
ENSG00000004455	0.559787	4.1216e-39	6.71468e-38	17196.5	17747.6	16921.3	12042.4	11911.4	11239.1	17288.5	11731	AK2
ENSG00000178467	-0.977725	4.47659e-39	7.28622e-38	877.188	909.927	768.443	1592.13	1711.91	1738.36	851.853	1680.8	P4HTM
ENSG00000117724	0.549653	4.7149e-39	7.66697e-38	8076.52	7990.49	8164.7	5650.39	5427.98	5473.58	8077.24	5517.32	CENPF
ENSG00000074695	0.667657	4.89722e-39	7.95605e-38	5383.74	5586.11	5327.47	3622.67	3294.56	3341.2	5432.44	3419.48	LMAN1
ENSG00000123405	0.593587	5.42663e-39	8.80796e-38	4872.05	4817.79	4921.63	3188.02	3252.97	3241.65	4870.49	3227.55	NFE2
ENSG00000188290	-4.71311	5.63552e-39	9.13853e-38	5.48242	9.03901	7.20415	187.752	177.598	199.937	7.24186	188.429	HES4
ENSG00000160991	-0.541964	6.33833e-39	1.02687e-37	11746.1	11890.3	11116	16650.8	17165.2	16795.5	11584.1	16870.5	ORAI2
ENSG00000142657	-0.549672	7.15601e-39	1.15827e-37	6533.22	6720	6343.25	9539.67	9684.72	9468.96	6532.16	9564.45	PGD
ENSG00000197081	-0.664404	7.62805e-39	1.23353e-37	2425.97	2378.26	2409.79	3811.36	3946.5	3681.68	2404.67	3813.18	IGF2R
ENSG00000129925	-0.689926	8.47164e-39	1.36868e-37	3117.67	2872.4	2891.27	4583.96	4950.27	4803.5	2960.44	4779.24	TMEM8A
ENSG00000167470	-0.771926	9.96998e-39	1.60927e-37	2329.12	2393.33	2576.68	4016.95	4453.44	3990.37	2433.04	4153.58	MIDN
ENSG00000172794	-1.16134	1.02502e-38	1.65297e-37	404.786	375.621	365.01	839.25	841.905	884.238	381.806	855.131	RAB37
ENSG00000171503	-0.921627	1.05294e-38	1.69644e-37	736.472	770.325	704.806	1420.34	1401.68	1371.95	737.201	1397.99	ETFDH
ENSG00000139637	-0.639662	1.13014e-38	1.81915e-37	2689.13	2678.56	2717.16	4094.87	4348.9	4155.17	2694.95	4199.65	C12orf10
ENSG00000248487	1.18129	1.15081e-38	1.8507e-37	796.779	777.355	784.052	335.137	340.584	363.065	786.062	346.262	ABHD14A
ENSG00000163563	0.698391	1.39914e-38	2.248e-37	4159.33	4450.21	4309.28	2793.75	2632.5	2535.6	4306.27	2653.95	MNDA
ENSG00000183527	0.761211	1.4278e-38	2.29195e-37	3488.65	3750.19	3566.05	2238.94	2160.4	1979.29	3601.63	2126.21	PSMG1
ENSG00000067533	0.796578	1.471e-38	2.35913e-37	2458.87	2558.04	2498.64	1518.91	1466.87	1344.34	2505.18	1443.37	RRP15
ENSG00000105321	-0.979481	1.5488e-38	2.48162e-37	1495.79	1321.7	1529.68	2538.4	3077.62	2954.71	1449.06	2856.91	CCDC9
ENSG00000105821	0.591092	1.58189e-38	2.53233e-37	10182.7	10922.1	10130.2	7097.95	6825.16	6812.9	10411.7	6912.01	DNAJC2
ENSG00000058866	0.990461	1.6047e-38	2.56649e-37	1167.76	1168.04	1113.04	578.275	600.237	560.492	1149.61	579.668	DGKG
ENSG00000196743	0.763303	1.6568e-38	2.64739e-37	3795.66	3748.18	3938.27	2347.84	2353.74	2067.96	3827.37	2256.51	GM2A
ENSG00000165502	0.845254	1.762e-38	2.81292e-37	18908	20286.6	19149.8	11677.2	11428.1	9377.78	19448.1	10827.7	RPL36AL
ENSG00000004779	0.777937	1.86232e-38	2.97038e-37	5213.78	5199.44	5081.33	3246.23	3077.62	2718.8	5164.85	3014.22	NDUFAB1
ENSG00000128039	-1.0079	1.91381e-38	3.04973e-37	631.392	587.536	577.533	1198.79	1263.42	1158.63	598.82	1206.95	SRD5A3
ENSG00000100911	0.619022	1.94792e-38	3.10126e-37	6037.06	6120.42	5728.5	3899.6	3981.34	3772.86	5961.99	3884.6	PSME2
ENSG00000198839	-1.02822	2.02692e-38	3.22409e-37	543.674	531.293	493.484	1077.69	1068.96	1058.24	522.817	1068.3	ZNF277
ENSG00000124194	-4.96355	2.219e-38	3.52642e-37	5.48242	6.02601	7.20415	179.303	211.319	187.388	6.23753	192.67	GDAP1L1
ENSG00000137404	-1.0112	2.30973e-38	3.66727e-37	995.06	1096.73	983.366	2080.29	2275.05	1852.13	1025.05	2069.16	NRM
ENSG00000072210	0.991316	2.36544e-38	3.75231e-37	1217.1	1304.63	1171.87	616.764	637.33	606.502	1231.2	620.199	ALDH3A2
ENSG00000125651	-0.595465	2.4875e-38	3.94237e-37	4309.18	4068.56	4130.38	6283.11	6449.73	6175.45	4169.37	6302.76	GTF2F1
ENSG00000241468	0.855396	2.64806e-38	4.19305e-37	12217.6	12007.8	11727.2	6865.14	7287.14	5730.4	11984.2	6627.56	ATP5MF
ENSG00000076043	0.948817	2.69841e-38	4.2689e-37	1905.14	1879.11	1981.14	1104.92	903.727	973.749	1921.8	994.132	REXO2
ENSG00000105639	-4.44115	3.04787e-38	4.81739e-37	6.39616	11.0477	8.40484	163.344	179.846	214.158	8.61623	185.783	JAK3
ENSG00000162664	0.737773	3.0699e-38	4.84783e-37	3107.62	3273.13	3086.98	1923.52	1971.56	1788.55	3155.91	1894.54	ZNF326
ENSG00000104529	-0.734126	3.34522e-38	5.27784e-37	8053.68	7303.52	7599.18	11847.1	12528.5	13809	7652.13	12728.2	EEF1D
ENSG00000142937	-0.625479	3.48803e-38	5.49821e-37	136924	145754	139181	227412	222288	201117	140619	216939	RPS8
ENSG00000171863	-0.588157	3.6348e-38	5.7244e-37	54588.5	57582.5	54079.1	87216.3	83969	78750.7	55416.7	83312	RPS7
ENSG00000139880	-0.780205	4.10661e-38	6.46163e-37	1756.2	1701.34	1679.77	2748.69	3124.83	2957.22	1712.44	2943.58	CDH24
ENSG00000159079	0.682285	4.29095e-38	6.74563e-37	3544.39	3659.8	3558.85	2258.65	2321.14	2133.21	3587.68	2237.67	C21orf59
ENSG00000001036	0.826896	4.66687e-38	7.33001e-37	2051.34	2181.42	2107.21	1257	1197.1	1121.82	2113.32	1191.97	FUCA2
ENSG00000128185	0.741544	5.60237e-38	8.79145e-37	2400.39	2420.45	2431.4	1387.49	1450.01	1498.27	2417.41	1445.25	DGCR6L
ENSG00000267852	1.63558	6.05357e-38	9.49098e-37	505.297	627.709	541.512	177.425	156.241	202.446	558.173	178.704	AC119396.2
ENSG00000164134	0.746565	6.42208e-38	1.00597e-36	4814.48	5441.49	4778.75	3079.13	3002.31	2882.77	5011.57	2988.07	NAA15
ENSG00000179886	-1.08023	8.40864e-38	1.31598e-36	525.399	584.523	523.501	1068.31	1164.5	1221.37	544.474	1151.39	TIGD5
ENSG00000274627	1.78077	8.56593e-38	1.33939e-36	391.08	357.543	396.228	118.284	105.66	108.752	381.617	110.898	NA
ENSG00000088970	-0.968712	9.59828e-38	1.49947e-36	661.546	690.982	732.422	1421.28	1367.95	1286.62	694.983	1358.62	KIZ
ENSG00000136045	0.779817	9.87905e-38	1.54196e-36	3558.09	3530.24	3310.31	2110.33	2096.33	1857.99	3466.21	2021.55	PWP1
ENSG00000128609	0.706919	1.02223e-37	1.59412e-36	3905.31	4377.9	4133.98	2593.79	2540.33	2472.86	4139.06	2535.66	NDUFA5
ENSG00000132824	-0.705839	1.10427e-37	1.72052e-36	3740.84	3814.46	3585.26	6335.68	6244.03	5603.24	3713.52	6060.99	SERINC3
ENSG00000197063	-0.564495	1.21898e-37	1.89755e-36	7478.94	7535.52	7411.87	10742.2	11592.2	10840.9	7475.44	11058.4	MAFG
ENSG00000152642	0.869757	1.25196e-37	1.94715e-36	1639.24	1645.1	1608.93	901.208	940.82	840.737	1631.09	894.255	GPD1L
ENSG00000100219	-0.491768	1.28451e-37	1.996e-36	9876.59	9867.59	9691.98	13606.4	13968.4	13823.2	9812.05	13799.3	XBP1
ENSG00000117174	0.827473	1.35187e-37	2.09882e-36	1756.2	1752.56	1754.21	995.084	1031.87	942.797	1754.33	989.916	ZNHIT6
ENSG00000070770	-0.655238	1.44241e-37	2.23739e-36	3847.75	4096.68	3953.88	6440.82	6414.89	5886.83	3966.1	6247.51	CSNK2A2
ENSG00000109519	0.666436	1.69538e-37	2.62747e-36	5015.5	5487.69	5024.89	3355.12	3179.9	3247.5	5176.03	3260.84	GRPEL1
ENSG00000130731	0.708597	1.88982e-37	2.92621e-36	11059	10856.9	11258.9	6684.9	7390.55	6234.84	11058.2	6770.1	METTL26
ENSG00000123131	0.977444	1.97872e-37	3.05991e-36	1313.95	1402.05	1362.78	739.742	696.904	636.618	1359.6	691.088	PRDX4
ENSG00000077454	-1.0837	1.97966e-37	3.05991e-36	956.683	769.32	902.92	1680.38	2009.78	1885.59	876.308	1858.58	LRCH4
ENSG00000105355	0.705661	2.15701e-37	3.33108e-36	3034.52	3068.24	2972.91	1789.27	1953.58	1827.87	3025.23	1856.91	PLIN3
ENSG00000128340	-0.650331	2.53874e-37	3.91713e-36	9459.01	9166.56	8981.17	14036.3	15580.3	13729.5	9202.25	14448.7	RAC2
ENSG00000004534	0.49884	2.56924e-37	3.9607e-36	15319.7	15171.5	15434.9	10877.4	11065	10563.2	15308.7	10835.2	RBM6
ENSG00000126214	-0.71377	2.62838e-37	4.04831e-36	2221.3	2013.69	2151.64	3423.65	3424.95	3623.95	2128.88	3490.85	KLC1
ENSG00000104064	-0.720779	2.69872e-37	4.153e-36	1414.47	1401.05	1451.64	2318.73	2369.47	2342.35	1422.38	2343.52	GABPB1
ENSG00000123684	-0.805174	3.03094e-37	4.66013e-36	1023.39	1103.76	1074.62	1899.11	1855.79	1837.07	1067.26	1863.99	LPGAT1
ENSG00000164626	-0.85737	3.1394e-37	4.82266e-36	1227.15	1059.57	1195.89	2090.62	2169.39	2052.07	1160.87	2104.03	KCNK5
ENSG00000165071	-1.74778	4.03739e-37	6.19669e-36	108.735	152.659	145.284	459.053	472.096	429.152	135.559	453.434	TMEM71
ENSG00000173588	0.765234	4.08472e-37	6.26383e-36	2016.62	2003.65	2116.82	1213.81	1206.09	1189.58	2045.7	1203.16	CEP83
ENSG00000082641	-0.609524	4.10928e-37	6.29597e-36	4484.62	4282.48	4525.41	6882.04	6936.44	6465.73	4430.84	6761.4	NFE2L1
ENSG00000244509	1.0151	4.18825e-37	6.41135e-36	1361.47	1452.27	1313.56	723.783	707.02	615.704	1375.76	682.169	APOBEC3C
ENSG00000165804	-1.07436	4.20698e-37	6.4344e-36	627.737	585.527	587.138	1131.2	1317.37	1346.02	600.134	1264.86	ZNF219
ENSG00000156515	-1.36064	4.62134e-37	7.06198e-36	283.259	241.04	280.962	751.007	655.314	660.042	268.42	688.788	HK1
ENSG00000080298	-1.46679	4.72101e-37	7.20798e-36	223.866	257.11	192.111	642.111	645.198	581.405	224.362	622.905	RFX3
ENSG00000071082	-0.769147	4.79498e-37	7.31454e-36	66581.3	70654	67105.4	123652	122735	101872	68113.6	116086	RPL31
ENSG00000140564	-0.736751	5.4967e-37	8.37768e-36	2892.89	2736.81	3026.94	4643.1	5162.71	4621.13	2885.55	4808.98	FURIN
ENSG00000121104	-0.758872	5.53765e-37	8.43274e-36	1557.92	1567.77	1619.73	2577.83	2849.44	2605.03	1581.81	2677.43	FAM117A
ENSG00000138029	0.636832	5.91145e-37	8.99414e-36	5321.61	5692.57	5463.15	3615.16	3613.78	3372.15	5492.44	3533.7	HADHB
ENSG00000107281	0.956425	5.97347e-37	9.08061e-36	1485.74	1364.89	1395.2	726.599	783.455	683.465	1415.28	731.173	NPDC1
ENSG00000075275	-1.75412	6.01977e-37	9.14305e-36	108.735	139.603	141.682	398.972	455.236	455.086	130.006	436.431	CELSR1
ENSG00000128872	-1.28804	6.02539e-37	9.14364e-36	286.913	288.244	250.945	648.682	687.912	686.811	275.367	674.468	TMOD2
ENSG00000167986	0.731756	6.61079e-37	1.00233e-35	6456.47	6616.56	6181.16	4031.97	4056.65	3515.2	6418.06	3867.94	DDB1
ENSG00000184076	0.960982	7.71872e-37	1.1693e-35	2628.82	2915.58	2825.23	1510.46	1553.42	1241.45	2789.88	1435.11	UQCR10
ENSG00000272047	1.06706	7.82958e-37	1.18507e-35	1177.81	1321.7	1231.91	656.192	574.384	550.453	1243.81	593.676	GTF2H5
ENSG00000142347	-0.588255	7.83972e-37	1.18558e-35	10591.1	10166.9	10585.3	14846.5	16464.9	15815.1	10447.8	15708.8	MYO1F
ENSG00000008988	-0.624376	7.88493e-37	1.19139e-35	67580.9	69312.2	68201.7	109715	109905	96551.8	68364.9	105390	RPS20
ENSG00000185088	1.06734	8.58089e-37	1.29543e-35	2436.94	2510.84	2256.1	1331.16	1113.92	995.5	2401.29	1146.86	RPS27L
ENSG00000100567	0.674326	9.77563e-37	1.47452e-35	7563	8280.74	7956.98	5174.44	5100.89	4642.88	7933.58	4972.73	PSMA3
ENSG00000276900	-1.57243	1.03767e-36	1.56383e-35	154.422	143.62	148.886	435.584	454.112	440.864	148.976	443.52	AC023157.3
ENSG00000140199	-0.991919	1.08229e-36	1.62967e-35	666.114	635.744	760.038	1399.69	1316.25	1373.62	687.299	1363.19	SLC12A6
ENSG00000112195	-2.51867	1.1548e-36	1.73737e-35	42.0319	41.1777	42.0242	213.098	257.405	247.62	41.7446	239.374	TREML2
ENSG00000233355	-2.72386	1.15801e-36	1.74069e-35	38.377	34.1474	26.4152	204.649	236.048	220.85	32.9799	220.516	CHRM3-AS2
ENSG00000142188	0.868674	1.17697e-36	1.76767e-35	1414.47	1457.29	1398.81	788.557	793.571	758.755	1423.52	780.294	TMEM50B
ENSG00000135521	0.662304	1.33038e-36	1.99636e-35	3672.31	3597.53	3603.28	2399.47	2200.87	2267.9	3624.37	2289.41	LTV1
ENSG00000170412	-1.64514	1.39711e-36	2.0947e-35	158.077	148.642	159.692	452.482	556.399	452.576	155.47	487.152	GPRC5C
ENSG00000114416	-0.569195	1.67132e-36	2.50368e-35	5430.34	5682.53	5392.31	8444.13	8042.5	8004.15	5501.72	8163.59	FXR1
ENSG00000280287	-0.993667	2.03079e-36	3.03958e-35	1329.49	1050.53	1241.51	2224.86	2479.63	2508.83	1207.18	2404.44	AC131212.3
ENSG00000108826	0.823596	2.09628e-36	3.13493e-35	2761.31	2883.45	2800.01	1595.89	1735.52	1448.08	2814.92	1593.16	MRPL27
ENSG00000260135	-4.69859	2.36347e-36	3.53148e-35	7.3099	4.01734	9.60553	177.425	157.365	198.263	6.97759	177.685	MMP2-AS1
ENSG00000004777	-1.01928	2.43192e-36	3.63066e-35	671.597	664.87	635.166	1215.69	1453.38	1334.3	657.211	1334.46	ARHGAP33
ENSG00000005022	-0.522425	2.50692e-36	3.73943e-35	13244.6	13441	13297.7	19280.2	19810.1	18349	13327.8	19146.4	SLC25A5
ENSG00000158869	-1.17027	2.54283e-36	3.78977e-35	688.958	713.078	673.588	1568.67	1787.22	1324.27	691.874	1560.05	FCER1G
ENSG00000063854	-0.725438	2.55894e-36	3.81054e-35	1740.67	1692.3	1661.76	2756.2	2962.97	2714.62	1698.24	2811.26	HAGH
ENSG00000131171	0.715014	2.67808e-36	3.98456e-35	3255.65	3385.61	3287.49	2072.78	2098.58	1883.08	3309.58	2018.15	SH3BGRL
ENSG00000182885	-1.40502	2.78577e-36	4.14126e-35	345.393	246.062	324.187	776.353	867.758	783.015	305.214	809.042	ADGRG3
ENSG00000115758	0.6248	2.96737e-36	4.40748e-35	8188.91	8420.34	8425.25	5570.59	5625.81	5045.26	8344.84	5413.89	ODC1
ENSG00000131669	-0.957999	3.16197e-36	4.69254e-35	953.028	878.793	899.318	1774.25	1932.22	1608.69	910.38	1771.72	NINJ1
ENSG00000257335	-1.32691	4.24664e-36	6.29691e-35	231.176	273.179	237.737	622.397	620.469	619.05	247.364	620.639	MGAM
ENSG00000141101	-0.649272	4.35515e-36	6.45234e-35	3156.96	3181.73	3424.37	4920.97	5295.35	5089.6	3254.36	5101.97	NOB1
ENSG00000133112	-0.593308	4.43719e-36	6.56832e-35	143274	150877	141898	227808	225851	204221	145350	219293	TPT1
ENSG00000159423	0.946748	4.48021e-36	6.62639e-35	1292.94	1207.21	1288.34	633.662	637.33	691.831	1262.83	654.274	ALDH4A1
ENSG00000187735	-0.654372	5.34e-36	7.89139e-35	2307.19	2418.44	2294.52	3818.87	3595.8	3634.83	2340.05	3683.17	TCEA1
ENSG00000123104	0.944885	5.54421e-36	8.18625e-35	1252.73	1241.36	1293.14	703.13	629.462	633.272	1262.41	655.288	ITPR2
ENSG00000099795	0.740855	5.87973e-36	8.67433e-35	7258.73	7133.79	7505.52	4321.11	4798.52	3992.87	7299.35	4370.83	NDUFB7
ENSG00000163714	0.59239	6.78896e-36	1.00073e-34	13025.3	13823.7	12938.7	9260.85	8458.39	8667.54	13262.5	8795.59	U2SURP
ENSG00000120800	0.802611	7.13999e-36	1.05159e-34	1697.72	1769.64	1712.19	1024.19	965.549	978.769	1726.52	989.501	UTP20
ENSG00000075407	0.608878	7.85293e-36	1.15562e-34	4559.55	4886.09	4652.68	3046.27	3076.49	3120.35	4699.44	3081.04	ZNF37A
ENSG00000131149	0.54176	8.38353e-36	1.23266e-34	6779.02	6705.94	6601.4	4617.75	4683.87	4502.34	6695.45	4601.32	GSE1
ENSG00000118971	-0.609066	8.41368e-36	1.23605e-34	7628.79	8133.1	7561.95	12245.2	12135.1	11204	7774.62	11861.4	CCND2
ENSG00000006007	0.658304	8.67654e-36	1.2736e-34	2853.6	2946.72	2915.28	1815.56	1834.43	1870.54	2905.2	1840.18	GDE1
ENSG00000136478	0.804693	9.02276e-36	1.32331e-34	1644.73	1613.97	1685.77	932.187	935.2	961.201	1648.15	942.863	TEX2
ENSG00000131238	0.703808	9.7794e-36	1.43308e-34	3394.53	3625.65	3378.75	2246.45	2068.23	2069.64	3466.31	2128.11	PPT1
ENSG00000138829	1.26089	9.89979e-36	1.44951e-34	642.357	620.679	679.591	277.873	257.405	273.553	647.543	269.61	FBN2
ENSG00000116741	-2.185	1.06031e-35	1.55119e-34	63.0479	54.2341	66.038	269.424	260.777	300.323	61.1067	276.841	RGS2
ENSG00000186104	-0.865747	1.19196e-35	1.74233e-34	861.654	862.724	954.55	1593.07	1592.76	1685.66	892.976	1623.83	CYP2R1
ENSG00000130813	-1.30161	1.3079e-35	1.91021e-34	250.364	232.001	256.948	600.806	627.213	593.954	246.438	607.324	C19orf66
ENSG00000175582	-0.775749	1.42363e-35	2.0775e-34	1446.45	1547.68	1476.85	2724.28	2485.25	2444.41	1490.33	2551.31	RAB6A
ENSG00000131187	-1.14214	1.46136e-35	2.13078e-34	366.409	347.5	372.214	794.19	839.657	764.611	362.041	799.486	F12
ENSG00000035862	-0.977276	1.51623e-35	2.20895e-34	828.76	812.507	744.429	1703.85	1563.54	1438.04	795.232	1568.47	TIMP2
ENSG00000173085	1.03617	1.76499e-35	2.56922e-34	1008.77	1059.57	1045.8	545.419	504.693	469.307	1038.05	506.473	COQ2
ENSG00000144736	0.761526	1.76862e-35	2.57237e-34	2101.6	2112.12	2050.78	1259.81	1164.5	1267.38	2088.16	1230.57	SHQ1
ENSG00000145819	-0.864489	2.12778e-35	3.09217e-34	840.638	852.68	858.494	1455.08	1595.01	1595.31	850.604	1548.47	ARHGAP26
ENSG00000099622	-0.556035	2.20168e-35	3.19691e-34	9167.53	8956.66	8945.15	12976.5	13988.7	12845.3	9023.11	13270.1	CIRBP
ENSG00000065057	0.813791	2.20542e-35	3.19968e-34	1927.99	1893.17	1903.1	1017.61	1162.26	1080.83	1908.08	1086.9	NTHL1
ENSG00000121691	0.599599	2.25908e-35	3.27482e-34	4273.55	4235.28	4144.79	2813.46	2833.7	2708.76	4217.87	2785.31	CAT
ENSG00000166037	-0.619287	2.3086e-35	3.34385e-34	3541.65	3635.69	3439.98	5703.9	5278.48	5329.69	3539.11	5437.36	CEP57
ENSG00000139597	1.01229	2.31913e-35	3.35631e-34	1016.08	1040.49	978.564	527.582	500.197	478.509	1011.71	502.096	N4BP2L1
ENSG00000105176	0.685814	2.46421e-35	3.56334e-34	2995.23	3110.43	3121.8	2008	1851.29	1873.88	3075.82	1911.06	URI1
ENSG00000274828	-1.21063	2.65752e-35	3.83969e-34	306.102	285.231	290.567	672.151	703.648	668.407	293.967	681.402	AC068473.5
ENSG00000006652	-0.598875	2.77013e-35	3.99909e-34	2529.22	2576.12	2562.28	3920.26	3805.99	3883.29	2555.87	3869.85	IFRD1
ENSG00000198131	0.605399	2.84707e-35	4.10677e-34	3875.16	3768.26	3893.84	2482.08	2558.31	2543.13	3845.76	2527.84	ZNF544
ENSG00000123329	-0.636223	3.15893e-35	4.55287e-34	5232.06	4783.65	5292.65	7623.66	8248.19	7921.33	5102.78	7931.06	ARHGAP9
ENSG00000137038	0.819683	3.2291e-35	4.65018e-34	3024.47	3154.62	2940.49	1791.15	1837.8	1545.95	3039.86	1724.97	DMAC1
ENSG00000133101	2.29636	3.29554e-35	4.74011e-34	303.361	359.552	289.367	72.2844	79.8067	44.3374	317.426	65.4762	CCNA1
ENSG00000001461	0.742529	3.29697e-35	4.74011e-34	2525.57	2594.2	2404.99	1544.26	1533.19	1425.49	2508.25	1500.98	NIPAL3
ENSG00000167173	-0.682639	3.36323e-35	4.8314e-34	2782.33	2618.3	2699.15	4089.23	4586.08	4332.52	2699.93	4335.94	C15orf39
ENSG00000198900	0.511376	3.41453e-35	4.90106e-34	17116.1	17987.6	17063	12375.7	12357.7	11869.9	17388.9	12201.1	TOP1
ENSG00000166436	-0.777575	3.53286e-35	5.06676e-34	1133.03	1127.87	1215.1	2023.02	1915.36	2011.08	1158.67	1983.15	TRIM66
ENSG00000014641	0.517087	4.02261e-35	5.76442e-34	9246.11	9434.72	9360.59	6730.9	6412.64	6449	9347.14	6530.85	MDH1
ENSG00000100116	0.922641	4.17951e-35	5.98436e-34	1696.81	1598.9	1624.54	792.312	955.433	853.286	1640.08	867.01	GCAT
ENSG00000159055	0.729119	4.26863e-35	6.10697e-34	3075.64	3469.98	3199.84	2020.21	1904.12	1952.52	3248.49	1958.95	MIS18A
ENSG00000142197	0.635152	4.38374e-35	6.26652e-34	2948.63	2967.81	2969.31	1911.31	1907.49	1902.32	2961.92	1907.04	DOPEY2
ENSG00000213347	-0.86403	4.4626e-35	6.37405e-34	987.75	919.971	1080.62	1805.23	1864.78	1763.46	996.114	1811.16	MXD3
ENSG00000164442	0.66636	4.64483e-35	6.62892e-34	2932.18	2800.09	2849.24	1787.4	1850.17	1773.5	2860.5	1803.69	CITED2
ENSG00000198909	-0.78752	4.99997e-35	7.12995e-34	1124.81	1186.12	1078.22	1916.01	1920.98	2015.26	1129.72	1950.75	MAP3K3
ENSG00000257698	-0.838628	5.10487e-35	7.2736e-34	2424.14	2445.56	2294.52	4410.29	4638.91	3776.21	2388.07	4275.13	AC084033.3
ENSG00000147684	0.671169	5.32238e-35	7.57735e-34	16841.1	17495.5	16985	11282	11244.9	9711.56	17107.2	10746.1	NDUFB9
ENSG00000064102	0.608922	5.37868e-35	7.65128e-34	5603.04	5986.84	5590.42	3893.03	3680.1	3691.72	5726.77	3754.95	INTS13
ENSG00000023171	0.836334	5.86697e-35	8.33911e-34	1495.79	1436.2	1434.83	830.801	814.928	801.419	1455.6	815.716	GRAMD1B
ENSG00000188010	2.0927	6.01574e-35	8.54362e-34	391.08	397.717	373.415	120.161	91.0471	62.7416	387.404	91.3166	MORN2
ENSG00000058673	-0.509568	6.05988e-35	8.59932e-34	7720.17	7862.94	7773.28	11258.5	10721.1	11264.2	7785.46	11081.3	ZC3H11A
ENSG00000184602	-1.37126	6.26496e-35	8.88315e-34	244.882	202.876	248.543	600.806	627.213	573.04	232.1	600.353	SNN
ENSG00000156127	1.31443	6.30486e-35	8.93248e-34	597.584	571.467	563.124	245.016	219.187	231.726	577.392	231.976	BATF
ENSG00000094975	0.739975	6.72817e-35	9.5245e-34	2332.77	2341.1	2424.2	1447.57	1330.86	1464.81	2366.02	1414.41	SUCO
ENSG00000223802	-2.89848	6.8387e-35	9.67314e-34	30.1533	28.1214	20.4118	182.119	194.459	216.668	26.2288	197.748	CERS1
ENSG00000204482	-0.741599	7.02151e-35	9.9237e-34	4976.21	5119.09	5126.95	8603.72	9239.6	7616.83	5074.09	8486.72	LST1
ENSG00000139233	0.676261	7.43335e-35	1.04973e-33	3640.33	3907.87	3688.52	2434.2	2370.6	2230.25	3745.57	2345.02	LLPH
ENSG00000228278	-2.26999	7.90041e-35	1.11479e-33	44.7731	62.2688	55.2318	260.036	275.389	245.11	54.0912	260.179	ORM2
ENSG00000166482	-1.61438	8.21765e-35	1.15862e-33	144.37	132.572	159.692	408.36	481.088	445.047	145.545	444.832	MFAP4
ENSG00000134186	0.511909	8.24195e-35	1.16111e-33	12837.1	13581.6	13200.4	9440.16	9053.01	9286.59	13206.4	9259.92	PRPF38B
ENSG00000168268	0.750328	1.02446e-34	1.44207e-33	3575.45	3518.18	3329.52	1959.19	2251.45	1995.18	3474.39	2068.61	NT5DC2
ENSG00000280003	-1.98323	1.05557e-34	1.48467e-33	83.1501	68.2948	78.0449	320.117	293.374	294.467	76.4966	302.653	AC097637.2
ENSG00000118513	0.494097	1.06338e-34	1.49445e-33	11376.9	11579	11322.5	8302.38	8081.84	7955.63	11426.1	8113.28	MYB
ENSG00000186827	-2.63145	1.11582e-34	1.5669e-33	41.1182	25.1084	45.6263	213.098	225.932	249.293	37.2843	229.441	TNFRSF4
ENSG00000196498	-0.662102	1.12557e-34	1.57932e-33	7524.63	7088.6	7387.85	11042.6	12627.4	11154.6	7333.69	11608.2	NCOR2
ENSG00000188157	-0.96629	1.14914e-34	1.6111e-33	694.44	649.805	768.443	1434.42	1385.94	1301.68	704.229	1374.01	AGRN
ENSG00000115268	-0.530432	1.15766e-34	1.62174e-33	66992.5	67101.6	66849.7	95529	102462	92256.9	66981.3	96749.2	RPS15
ENSG00000255717	-0.570007	1.20155e-34	1.68188e-33	7209.39	7059.47	6989.23	11036	10524.4	10005.2	7086.03	10521.9	SNHG1
ENSG00000167851	-1.51539	1.29406e-34	1.80992e-33	160.818	171.741	217.325	507.868	538.414	516.154	183.295	520.812	CD300A
ENSG00000254006	2.90318	1.30168e-34	1.81913e-33	191.885	178.772	180.104	23.469	29.225	21.7504	183.587	24.8148	AC104232.1
ENSG00000125868	0.670132	1.40062e-34	1.95584e-33	3503.27	3677.87	3621.29	2358.16	2294.16	2139.07	3600.81	2263.8	DSTN
ENSG00000122861	-0.643051	1.55276e-34	2.16655e-33	2045.86	1940.37	1988.35	3057.54	3132.7	3142.1	1991.53	3110.78	PLAU
ENSG00000127922	0.744357	1.78917e-34	2.49443e-33	6539.62	7054.45	6878.76	4300.45	4275.84	3650.72	6824.28	4075.67	SEM1
ENSG00000155368	0.775606	1.85687e-34	2.58676e-33	5063.02	5253.68	5147.36	3204.92	3170.91	2664.43	5154.69	3013.42	DBI
ENSG00000069482	0.696627	1.91403e-34	2.66426e-33	4456.3	4296.54	4363.31	2658.56	2919.13	2524.72	4372.05	2700.8	GAL
ENSG00000225733	-0.771912	1.99102e-34	2.76922e-33	1302.08	1389	1389.2	2325.31	2189.63	2441.9	1360.09	2318.94	FGD5-AS1
ENSG00000101546	0.711063	2.00109e-34	2.78102e-33	2374.8	2464.64	2448.21	1481.36	1547.8	1426.33	2429.22	1485.16	RBFA
ENSG00000188725	0.904076	2.10907e-34	2.92877e-33	1359.64	1409.08	1425.22	804.516	698.028	735.331	1397.98	745.958	SMIM15
ENSG00000143398	0.746179	2.13422e-34	2.96133e-33	2142.71	2251.72	2270.51	1373.4	1258.92	1335.98	2221.65	1322.77	PIP5K1A
ENSG00000126953	0.899915	2.37263e-34	3.28954e-33	1214.36	1228.3	1273.93	684.355	672.175	635.781	1238.86	664.104	TIMM8A
ENSG00000114439	0.64445	2.60547e-34	3.6088e-33	3802.06	4142.88	3884.24	2565.63	2542.57	2461.14	3943.06	2523.12	BBX
ENSG00000124731	-2.98426	2.60703e-34	3.6088e-33	23.7572	26.1127	19.2111	178.364	178.722	193.244	23.027	183.443	TREM1
ENSG00000189043	0.803451	2.61266e-34	3.61374e-33	4781.59	4697.27	4436.55	2819.09	2813.47	2349.88	4638.47	2660.81	NDUFA4
ENSG00000198056	-0.83545	3.14635e-34	4.34848e-33	827.846	872.767	814.069	1525.48	1450.01	1511.65	838.227	1495.72	PRIM1
ENSG00000100242	-0.728904	3.34453e-34	4.61872e-33	3631.19	3337.4	3651.3	5364.07	6211.44	6026.54	3539.97	5867.35	SUN2
ENSG00000250479	0.976	3.46602e-34	4.78273e-33	2310.84	2357.17	2338.95	1302.06	1264.54	1001.36	2335.65	1189.32	CHCHD10
ENSG00000025770	-0.725458	3.65511e-34	5.03967e-33	2973.3	2662.49	2868.45	4453.47	5037.94	4577.63	2834.75	4689.68	NCAPH2
ENSG00000204860	1.08622	3.8757e-34	5.33962e-33	1072.73	1048.53	964.155	431.829	521.554	502.769	1028.47	485.384	FAM201A
ENSG00000151067	-3.17393	3.89717e-34	5.36497e-33	12.7923	23.0997	36.0207	179.303	243.916	208.302	23.9709	210.507	CACNA1C
ENSG00000214182	1.17947	3.93478e-34	5.41249e-33	690.785	705.043	768.443	303.219	331.591	320.4	721.424	318.404	PTMAP5
ENSG00000119900	-0.982024	4.84182e-34	6.65493e-33	506.21	527.276	509.093	1045.78	1031.87	971.24	514.193	1016.29	OGFRL1
ENSG00000148229	0.595491	5.66865e-34	7.78527e-33	7861.79	8490.65	7814.1	5518.02	5326.82	5152.34	8055.51	5332.39	POLE3
ENSG00000152056	2.32388	5.73205e-34	7.86617e-33	245.795	307.326	249.744	45.0604	68.5663	48.5202	267.622	54.049	AP1S3
ENSG00000106804	-2.29213	5.78906e-34	7.93818e-33	51.1693	49.2124	44.4256	230.935	234.924	245.947	48.2691	237.269	C5
ENSG00000167767	-3.99243	6.95037e-34	9.52315e-33	12.7923	6.02601	10.8062	160.528	151.745	160.618	9.87485	157.63	KRT80
ENSG00000114023	0.77658	7.25301e-34	9.93004e-33	3213.61	3374.57	3155.42	1969.52	2012.03	1714.1	3247.87	1898.55	FAM162A
ENSG00000185909	-2.49446	7.95736e-34	1.08858e-32	47.5143	36.1561	34.8201	225.302	241.668	207.466	39.4968	224.812	KLHDC8B
ENSG00000156030	-0.90017	8.8677e-34	1.21217e-32	674.338	715.086	745.629	1264.51	1365.71	1349.36	711.685	1326.53	ELMSAN1
ENSG00000117984	0.532128	9.13622e-34	1.2479e-32	9568.66	9393.54	9546.7	6294.38	6800.43	6623.84	9502.97	6572.88	CTSD
ENSG00000183624	-0.930587	9.40504e-34	1.28362e-32	680.734	636.748	726.418	1252.3	1364.58	1276.58	681.3	1297.82	HMCES
ENSG00000145833	0.547924	9.5355e-34	1.30041e-32	9658.2	10211.1	9646.36	6961.83	6710.51	6519.27	9838.54	6730.54	DDX46
ENSG00000198721	2.55858	9.85387e-34	1.34278e-32	211.073	216.936	240.138	45.0604	24.7288	41.8277	222.716	37.2057	ECI2
ENSG00000068724	0.621389	1.21432e-33	1.65346e-32	4112.73	4080.61	4243.24	2623.83	2833.7	2630.96	4145.53	2696.17	TTC7A
ENSG00000108773	0.678365	1.31266e-33	1.78597e-32	8055.51	7226.19	7761.27	4455.35	5035.69	4911.41	7680.99	4800.82	KAT2A
ENSG00000259803	-2.02887	1.42233e-33	1.93369e-32	64.8753	73.3164	69.6401	264.73	278.762	302.833	69.2773	282.108	SLC22A31
ENSG00000140968	3.6789	1.59838e-33	2.17134e-32	155.335	157.681	159.692	6.57131	11.2404	18.4042	157.569	12.072	IRF8
ENSG00000111653	-0.910592	1.60228e-33	2.17495e-32	775.763	665.874	706.007	1362.14	1324.12	1354.38	715.881	1346.88	ING4
ENSG00000163710	3.58965	1.67561e-33	2.27272e-32	162.645	150.65	166.896	6.57131	14.6125	18.4042	160.064	13.196	PCOLCE2
ENSG00000145741	-0.57443	1.80313e-33	2.44379e-32	11216.1	11713.6	11350.1	17866.5	17240.5	15943.9	11426.6	17016.9	BTF3
ENSG00000165060	0.81895	1.9673e-33	2.66423e-32	1507.67	1470.35	1463.64	831.74	876.75	813.131	1480.55	840.54	FXN
ENSG00000198805	0.489867	2.26867e-33	3.06999e-32	10147.1	9838.46	9785.64	7020.98	7015.12	7164.25	9923.72	7066.78	PNP
ENSG00000260916	-1.05963	2.30873e-33	3.12177e-32	704.491	714.082	577.533	1464.46	1262.3	1440.55	665.369	1389.1	CCPG1
ENSG00000124406	2.48266	2.39577e-33	3.23697e-32	199.195	239.032	236.536	31.9178	40.4654	47.6836	224.921	40.0223	ATP8A1
ENSG00000150977	-0.531286	2.85914e-33	3.86005e-32	7050.4	7259.33	7272.59	10634.3	10619.9	9939.1	7194.11	10397.8	RILPL2
ENSG00000266028	-0.832977	2.92892e-33	3.95121e-32	1027.04	925.997	916.128	1638.13	1729.9	1750.07	956.388	1706.03	SRGAP2
ENSG00000237181	-3.31054	3.00003e-33	4.04403e-32	21.9297	13.0564	18.0104	186.813	195.583	147.234	17.6655	176.543	AC147651.4
ENSG00000156482	-0.616072	3.00345e-33	4.04552e-32	23370.7	24575.1	23554	38351.1	37802.5	33442.1	23833.2	36531.9	RPL30
ENSG00000143486	-0.583521	3.00898e-33	4.04986e-32	2833.5	2684.59	2790.41	4115.52	4202.78	4134.25	2769.5	4150.85	EIF2D
ENSG00000231196	-3.01236	3.12982e-33	4.20926e-32	27.4121	18.078	20.4118	187.752	179.846	168.984	21.9673	178.861	NA
ENSG00000172985	-2.19222	3.2984e-33	4.43258e-32	48.4281	60.2601	55.2318	249.71	238.296	258.495	54.64	248.834	SH3RF3
ENSG00000083635	0.962756	3.41024e-33	4.57936e-32	956.683	966.17	996.574	507.868	501.321	488.548	973.142	499.246	NUFIP1
ENSG00000084652	-0.641402	3.70741e-33	4.97458e-32	2743.04	2776.99	2709.96	4384.94	4445.57	4015.46	2743.33	4281.99	TXLNA
ENSG00000162910	0.739122	4.22055e-33	5.65877e-32	2254.19	2325.04	2242.89	1303.94	1457.88	1330.96	2274.04	1364.26	MRPL55
ENSG00000253651	-3.0522	4.46672e-33	5.98424e-32	18.2747	18.078	31.218	184.935	165.234	198.263	22.5236	182.811	SOD1P3
ENSG00000155849	-0.554522	4.50366e-33	6.02912e-32	4031.41	3960.09	3967.08	5630.67	5990	5946.23	3986.2	5855.63	ELMO1
ENSG00000197943	-0.502856	4.51727e-33	6.04272e-32	4877.53	4870.02	4900.02	6965.59	6971.29	6820.43	4882.52	6919.1	PLCG2
ENSG00000205352	0.553257	4.59659e-33	6.14412e-32	9257.99	9722.97	9477.06	6618.25	6636.32	6144.49	9486	6466.35	PRR13
ENSG00000068654	0.650777	4.69138e-33	6.26603e-32	5296.02	4906.18	5443.94	3357	3446.3	3165.52	5215.38	3322.94	POLR1A
ENSG00000198464	0.953963	5.00941e-33	6.68572e-32	1406.24	1500.48	1514.07	799.822	812.68	673.426	1473.6	761.976	ZNF480
ENSG00000171608	-0.500693	5.09582e-33	6.79585e-32	11066.3	10598.7	10847	15005.1	15904	15100.6	10837.4	15336.6	PIK3CD
ENSG00000137815	0.494316	5.63922e-33	7.51481e-32	10300.6	10330.6	9917.71	7260.36	7096.05	7329.89	10183	7228.77	RTF1
ENSG00000143314	0.761181	5.6592e-33	7.53569e-32	2958.68	3134.53	2927.29	1876.58	1834.43	1617.06	3006.83	1776.02	MRPL24
ENSG00000099385	0.793286	6.22493e-33	8.2827e-32	2056.82	1989.59	2102.41	1140.59	1285.9	1126.84	2049.61	1184.44	BCL7C
ENSG00000147251	-0.703158	6.40317e-33	8.51339e-32	1235.37	1272.49	1271.53	2032.41	2041.25	2076.33	1259.8	2050	DOCK11
ENSG00000168310	-0.949152	6.63513e-33	8.8151e-32	566.517	582.514	543.913	1032.63	1112.8	1126	564.315	1090.48	IRF2
ENSG00000177731	-0.619025	6.82472e-33	9.0601e-32	2254.19	2279.84	2410.99	3482.79	3565.45	3609.73	2315.01	3552.66	FLII
ENSG00000159128	-0.678657	7.31846e-33	9.70819e-32	1567.06	1557.72	1510.47	2428.57	2432.42	2559.02	1545.08	2473.34	IFNGR2
ENSG00000163803	1.12941	7.32426e-33	9.70853e-32	684.389	678.93	686.796	306.974	314.731	315.381	683.372	312.362	PLB1
ENSG00000165283	0.582566	7.71374e-33	1.02171e-31	5768.42	6112.38	5897.8	4026.34	4071.27	3779.55	5926.2	3959.05	STOML2
ENSG00000133872	-0.592193	7.85701e-33	1.0399e-31	4524.83	4794.69	4556.62	7281.01	7010.63	6631.37	4625.38	6974.34	SARAF
ENSG00000143614	-0.782932	8.01774e-33	1.06037e-31	1605.44	1449.26	1533.28	2526.2	2849.44	2527.23	1529.32	2634.29	GATAD2B
ENSG00000079432	-0.818997	8.56378e-33	1.13173e-31	1604.52	1416.11	1512.87	2595.67	2905.64	2506.32	1511.17	2669.21	CIC
ENSG00000142583	0.775639	8.69638e-33	1.14838e-31	2509.12	2281.85	2331.74	1349	1490.47	1328.45	2374.24	1389.31	SLC2A5
ENSG00000147419	0.660567	9.21188e-33	1.21554e-31	2955.94	3114.44	2917.68	1924.46	1940.09	1826.2	2996.02	1896.91	CCDC25
ENSG00000140450	-1.0471	9.58055e-33	1.26323e-31	391.08	401.734	405.834	852.393	795.819	825.679	399.549	824.63	ARRDC4
ENSG00000166548	-1.28627	9.63308e-33	1.2692e-31	243.968	225.975	262.951	627.091	590.12	567.184	244.298	594.798	TK2
ENSG00000164934	0.707204	1.00346e-32	1.32112e-31	2415.92	2604.24	2489.03	1583.69	1462.37	1549.3	2503.06	1531.79	DCAF13
ENSG00000242485	0.693494	1.12217e-32	1.47629e-31	7548.38	7925.21	7744.46	5013.91	5049.18	4301.56	7739.35	4788.22	MRPL20
ENSG00000077984	0.612437	1.12993e-32	1.48538e-31	11717.8	12141.4	11645.5	7750.39	8286.41	7197.72	11834.9	7744.84	CST7
ENSG00000139697	0.57966	1.17884e-32	1.54851e-31	7394.87	7782.59	7219.76	5165.05	5048.06	4779.24	7465.74	4997.45	SBNO1
ENSG00000160193	0.753269	1.18075e-32	1.54986e-31	1853.97	1910.24	1942.72	1150.92	1164.5	1072.46	1902.31	1129.29	WDR4
ENSG00000274272	-0.972316	1.33661e-32	1.75312e-31	1045.32	898.88	1050.61	1736.7	2034.51	2102.26	998.267	1957.82	AC069281.2
ENSG00000166260	0.781021	1.37923e-32	1.80767e-31	1675.79	1757.59	1726.59	1048.59	953.185	998.01	1719.99	999.929	COX11
ENSG00000089060	0.637721	1.39027e-32	1.82077e-31	3693.33	3500.11	3722.14	2277.43	2449.28	2293	3638.53	2339.9	SLC8B1
ENSG00000105048	-1.89942	1.48296e-32	1.94072e-31	82.2363	74.3208	76.8443	293.831	296.746	281.919	77.8005	290.832	TNNT1
ENSG00000100226	-0.654051	1.51274e-32	1.97821e-31	1706.86	1643.09	1680.97	2634.16	2706.68	2579.93	1676.97	2640.26	GTPBP1
ENSG00000099875	-0.630925	1.59644e-32	2.0861e-31	4205.02	4070.57	4087.15	6156.38	6877.99	6121.91	4120.91	6385.43	MKNK2
ENSG00000248347	1.13913	1.68965e-32	2.20626e-31	668.856	702.03	668.785	304.158	302.366	318.727	679.89	308.417	AC120036.1
ENSG00000186891	-3.71622	2.01577e-32	2.63012e-31	8.22363	14.0607	13.2076	154.895	141.629	163.128	11.8306	153.217	TNFRSF18
ENSG00000131759	-0.84218	2.28104e-32	2.97403e-31	1552.44	1475.37	1517.67	2565.63	3052.89	2539.78	1515.16	2719.43	RARA
ENSG00000172053	-0.572894	2.32117e-32	3.02409e-31	11274.6	11234.5	10836.2	16755	17414.7	15447	11115.1	16538.9	QARS
ENSG00000124659	-0.694886	2.35303e-32	3.06331e-31	1559.75	1515.54	1421.62	2412.61	2395.33	2477.87	1498.97	2428.6	TBCC
ENSG00000164587	-0.634579	2.36363e-32	3.07482e-31	122678	127614	125209	202494	205485	174990	125167	194323	RPS14
ENSG00000095564	-0.681149	2.37072e-32	3.08176e-31	3260.21	2941.7	3181.83	5252.35	4678.25	5109.68	3127.91	5013.43	BTAF1
ENSG00000213523	-0.718602	2.62407e-32	3.40856e-31	1439.14	1411.09	1401.21	2355.35	2442.54	2205.99	1417.14	2334.63	SRA1
ENSG00000130119	0.711744	2.66499e-32	3.45914e-31	2374.8	2452.59	2232.09	1425.97	1479.23	1410.43	2353.16	1438.55	GNL3L
ENSG00000143575	-0.594862	2.81943e-32	3.6569e-31	5027.38	5136.17	4927.64	7639.62	8017.77	7147.52	5030.4	7601.64	HAX1
ENSG00000127914	0.536082	2.82981e-32	3.66765e-31	9280.83	9587.38	8942.75	6611.68	6313.72	6257.43	9270.32	6394.28	AKAP9
ENSG00000046651	0.73758	2.89577e-32	3.75035e-31	2054.99	2206.52	2216.48	1352.75	1252.18	1276.58	2159.33	1293.84	OFD1
ENSG00000164070	1.02154	3.11188e-32	4.02726e-31	876.274	930.014	928.135	461.869	413.646	467.634	911.474	447.716	HSPA4L
ENSG00000022556	3.399	3.38873e-32	4.3823e-31	163.559	144.624	144.083	15.9589	14.6125	12.5483	150.755	14.3732	NLRP2
ENSG00000119397	-0.628984	3.43802e-32	4.44277e-31	4051.51	3920.92	3542.04	6022.14	5880.97	5917.79	3838.16	5940.3	CNTRL
ENSG00000161999	0.659311	3.86233e-32	4.98739e-31	3615.66	3334.39	3747.36	2244.57	2275.05	2252	3565.8	2257.21	JMJD8
ENSG00000132763	1.0674	3.86765e-32	4.99058e-31	848.862	862.724	924.532	384.891	454.112	419.95	878.706	419.651	MMACHC
ENSG00000070371	0.559526	3.99371e-32	5.14944e-31	5525.37	5338.04	5527.98	3583.24	3843.09	3699.24	5463.8	3708.52	CLTCL1
ENSG00000162980	0.708545	4.35629e-32	5.61281e-31	2125.35	2306.96	2282.51	1388.42	1367.95	1351.04	2238.27	1369.14	ARL5A
ENSG00000134516	-0.514061	4.98749e-32	6.42135e-31	6098.28	5760.86	5912.2	8343.69	8667.46	8374.75	5923.78	8461.96	DOCK2
ENSG00000198792	-0.760197	5.09786e-32	6.55862e-31	1018.82	980.231	978.564	1661.6	1736.64	1650.52	992.537	1682.92	TMEM184B
ENSG00000099901	0.533547	5.17314e-32	6.65058e-31	13796.5	14539.8	14111.7	10145.2	9892.66	9291.61	14149.3	9776.48	RANBP1
ENSG00000154265	1.90475	5.20208e-32	6.68288e-31	309.757	284.227	268.955	75.1007	73.0625	81.9823	287.646	76.7152	ABCA5
ENSG00000104093	-0.591532	5.21963e-32	6.69644e-31	2296.22	2331.06	2284.92	3529.73	3384.48	3499.31	2304.07	3471.17	DMXL2
ENSG00000136930	0.587741	5.22029e-32	6.69644e-31	11198.8	11702.5	11131.6	7787.94	7844.66	7021.2	11344.3	7551.27	PSMB7
ENSG00000225345	1.97128	5.73135e-32	7.34662e-31	266.811	292.261	278.56	63.8356	84.3029	66.9244	279.211	71.6876	SNX18P3
ENSG00000261655	-2.79508	5.96219e-32	7.63693e-31	23.7572	21.091	38.4221	193.384	183.218	190.734	27.7568	189.112	AC100803.2
ENSG00000079805	-0.656896	6.03663e-32	7.72662e-31	6387.02	5681.52	6336.05	9088.12	10195	9737.49	6134.86	9673.55	DNM2
ENSG00000143862	-0.791258	6.10554e-32	7.80911e-31	1686.76	1577.81	1583.71	2722.4	3077.62	2602.52	1616.09	2800.85	ARL8A
[truncated: 8,495 more rows]

## Sheet: Upregulated in KO
ID	log2FoldChange	pvalue	padj	KO1	KO2	KO3	WT1	WT2	WT3	KO mean	WT mean	Gene.name
[truncated: 4,935 more rows]

## Sheet: Downregulated in KO
ID	log2FoldChange	pvalue	padj	KO1	KO2	KO3	WT1	WT2	WT3	KO mean	WT mean	Gene.name
[truncated: 4,928 more rows]

[truncated: 2 more sheets: Column description, Heatmap]
