# Supplementary material for: Function of cofactor Akirin2 in the regulation of gene expression in model human Caucasian neutrophil-like HL60 cells
Source: Biosci Rep. 2021 Jul 22;41(7):BSR20211120. doi: 10.1042/BSR20211120 (PMC8298264; doi:10.1042/BSR20211120)
Supplement: Supplementary Data S1-S7 [file BSR-2021-1120_supp1.zip › BSR-2021-1120_suppST2.xlsx]

## Sheet: ID proteins
Supplementary Data 3. Differential protein representation analysis in response to akr2 KO in HL60 cells.
		akr2 knockout (KO)			wildtype (WT)
Name	Description	KO1	KO2	KO3	WT1	WT2	WT3
tr|Q60FE5|Q60FE5_HUMAN	Filamin-A OS=Homo sapiens OX=9606 GN=FLNA PE=1 SV=1	464777	427233	435887	314744	265891	253763
sp|P35579|MYH9_HUMAN	Myosin-9 OS=Homo sapiens OX=9606 GN=MYH9 PE=1 SV=4	198811	164684	178873	470523	520334	551051
sp|Q9Y490|TLN1_HUMAN	Talin-1 OS=Homo sapiens OX=9606 GN=TLN1 PE=1 SV=3	322023	320418	354679	239442	235496	260977
sp|P78527|PRKDC_HUMAN	DNA-dependent protein kinase catalytic subunit OS=Homo sapiens OX=9606 GN=PRKDC PE=1 SV=3	113145	111019	91676.3	219800	291430	219371
tr|A0A0U1RQF0|A0A0U1RQF0_HUMAN	3-hydroxyacyl-[acyl-carrier-protein] dehydratase OS=Homo sapiens OX=9606 GN=FASN PE=1 SV=1	374247	419910	426556	487692	391334	392405
sp|P05164|PERM_HUMAN	Myeloperoxidase OS=Homo sapiens OX=9606 GN=MPO PE=1 SV=1	4.3761e+07	4.93664e+07	4.84172e+07	6.42772e+07	6.95167e+07	5.97132e+07
tr|A0A087WVQ6|A0A087WVQ6_HUMAN	Clathrin heavy chain OS=Homo sapiens OX=9606 GN=CLTC PE=1 SV=1	393473	359511	368749	393388	364434	349527
sp|P42704|LPPRC_HUMAN	Leucine-rich PPR motif-containing protein, mitochondrial OS=Homo sapiens OX=9606 GN=LRPPRC PE=1 SV=3	269459	202029	210557	319261	276438	336530
sp|P07900|HS90A_HUMAN	Heat shock protein HSP 90-alpha OS=Homo sapiens OX=9606 GN=HSP90AA1 PE=1 SV=5	1.30532e+06	1.29031e+06	1.25529e+06	1.24113e+06	994922	1.0824e+06
sp|P07814|SYEP_HUMAN	Bifunctional glutamate/proline--tRNA ligase OS=Homo sapiens OX=9606 GN=EPRS1 PE=1 SV=5	235231	230102	225408	309071	264415	293894
sp|Q14204|DYHC1_HUMAN	Cytoplasmic dynein 1 heavy chain 1 OS=Homo sapiens OX=9606 GN=DYNC1H1 PE=1 SV=5	106073	96955.9	87131.4	160723	132625	150591
sp|P26038|MOES_HUMAN	Moesin OS=Homo sapiens OX=9606 GN=MSN PE=1 SV=3	1.15903e+06	1.50125e+06	1.40843e+06	1.40195e+06	1.46209e+06	1.20761e+06
sp|P10809|CH60_HUMAN	60 kDa heat shock protein, mitochondrial OS=Homo sapiens OX=9606 GN=HSPD1 PE=1 SV=2	2.63121e+06	2.76296e+06	2.47673e+06	3.76656e+06	3.56417e+06	3.55144e+06
sp|P13796|PLSL_HUMAN	Plastin-2 OS=Homo sapiens OX=9606 GN=LCP1 PE=1 SV=6	3.48164e+06	2.34605e+06	2.20839e+06	1.97502e+06	2.02634e+06	2.19739e+06
sp|P46940|IQGA1_HUMAN	Ras GTPase-activating-like protein IQGAP1 OS=Homo sapiens OX=9606 GN=IQGAP1 PE=1 SV=1	193974	179010	196119	203829	218395	206346
sp|O43707|ACTN4_HUMAN	Alpha-actinin-4 OS=Homo sapiens OX=9606 GN=ACTN4 PE=1 SV=2	365002	330500	338939	359539	340878	351021
sp|P13639|EF2_HUMAN	Elongation factor 2 OS=Homo sapiens OX=9606 GN=EEF2 PE=1 SV=4	2.49891e+06	2.47629e+06	2.40905e+06	1.80804e+06	1.91784e+06	1.76447e+06
sp|P14625|ENPL_HUMAN	Endoplasmin OS=Homo sapiens OX=9606 GN=HSP90B1 PE=1 SV=1	2.03952e+06	1.93255e+06	1.86199e+06	2.13713e+06	2.1399e+06	2.14725e+06
sp|P25205|MCM3_HUMAN	DNA replication licensing factor MCM3 OS=Homo sapiens OX=9606 GN=MCM3 PE=1 SV=3	528928	416044	503928	517623	547849	618612
sp|P14618|KPYM_HUMAN	Pyruvate kinase PKM OS=Homo sapiens OX=9606 GN=PKM PE=1 SV=4	1.32683e+06	1.38428e+06	1.2703e+06	874683	757197	931067
sp|O75643|U520_HUMAN	U5 small nuclear ribonucleoprotein 200 kDa helicase OS=Homo sapiens OX=9606 GN=SNRNP200 PE=1 SV=2	162388	140796	150310	166519	170662	189916
sp|P06733|ENOA_HUMAN	Alpha-enolase OS=Homo sapiens OX=9606 GN=ENO1 PE=1 SV=2	6.28983e+06	6.49944e+06	1.05285e+07	4.78295e+06	5.30128e+06	5.79625e+06
sp|P07237|PDIA1_HUMAN	Protein disulfide-isomerase OS=Homo sapiens OX=9606 GN=P4HB PE=1 SV=3	8.36116e+06	9.18914e+06	8.81967e+06	6.97189e+06	6.27845e+06	6.335e+06
sp|P11021|BIP_HUMAN	Endoplasmic reticulum chaperone BiP OS=Homo sapiens OX=9606 GN=HSPA5 PE=1 SV=2	2.3873e+06	2.35083e+06	2.26024e+06	2.38241e+06	2.11952e+06	2.31381e+06
sp|Q7KZF4|SND1_HUMAN	Staphylococcal nuclease domain-containing protein 1 OS=Homo sapiens OX=9606 GN=SND1 PE=1 SV=1	746834	675802	685329	657987	647587	606219
sp|P50990|TCPQ_HUMAN	T-complex protein 1 subunit theta OS=Homo sapiens OX=9606 GN=CCT8 PE=1 SV=4	883137	674196	639190	643331	615246	762387
sp|P49588|SYAC_HUMAN	Alanine--tRNA ligase, cytoplasmic OS=Homo sapiens OX=9606 GN=AARS1 PE=1 SV=2	246493	217305	215388	397538	371069	364004
sp|P52272|HNRPM_HUMAN	Heterogeneous nuclear ribonucleoprotein M OS=Homo sapiens OX=9606 GN=HNRNPM PE=1 SV=3	292239	312992	304543	388550	334507	338595
sp|P55072|TERA_HUMAN	Transitional endoplasmic reticulum ATPase OS=Homo sapiens OX=9606 GN=VCP PE=1 SV=4	657769	637708	625462	566914	574444	580926
sp|P08133|ANXA6_HUMAN	Annexin A6 OS=Homo sapiens OX=9606 GN=ANXA6 PE=1 SV=3	789225	496990	543819	598188	758006	787790
sp|Q08211|DHX9_HUMAN	ATP-dependent RNA helicase A OS=Homo sapiens OX=9606 GN=DHX9 PE=1 SV=4	516701	475238	492442	547873	573822	555453
sp|P11142|HSP7C_HUMAN	Heat shock cognate 71 kDa protein OS=Homo sapiens OX=9606 GN=HSPA8 PE=1 SV=1	5.15745e+06	5.01987e+06	4.76755e+06	3.24747e+06	3.05353e+06	3.16528e+06
tr|F8VPD4|F8VPD4_HUMAN	Aspartate carbamoyltransferase OS=Homo sapiens OX=9606 GN=CAD PE=1 SV=1	225950	219639	228134	265694	307728	297562
sp|P48643|TCPE_HUMAN	T-complex protein 1 subunit epsilon OS=Homo sapiens OX=9606 GN=CCT5 PE=1 SV=1	616242	627768	602030	635197	558091	564380
sp|P33993|MCM7_HUMAN	DNA replication licensing factor MCM7 OS=Homo sapiens OX=9606 GN=MCM7 PE=1 SV=4	467704	469051	470401	565595	553256	482117
sp|Q14566|MCM6_HUMAN	DNA replication licensing factor MCM6 OS=Homo sapiens OX=9606 GN=MCM6 PE=1 SV=1	627229	565204	615846	714757	717027	751866
sp|P30101|PDIA3_HUMAN	Protein disulfide-isomerase A3 OS=Homo sapiens OX=9606 GN=PDIA3 PE=1 SV=4	2.24955e+06	2.18812e+06	2.15224e+06	2.09433e+06	2.10494e+06	2.19274e+06
sp|P09874|PARP1_HUMAN	Poly [ADP-ribose] polymerase 1 OS=Homo sapiens OX=9606 GN=PARP1 PE=1 SV=4	509291	478981	500757	532604	519750	551803
sp|P49736|MCM2_HUMAN	DNA replication licensing factor MCM2 OS=Homo sapiens OX=9606 GN=MCM2 PE=1 SV=4	488514	451288	464243	561474	606407	560169
tr|A0A6I8PIV1|A0A6I8PIV1_HUMAN	Leucine--tRNA ligase, cytoplasmic OS=Homo sapiens OX=9606 GN=LARS1 PE=4 SV=1	258452	238946	242144	374526	390800	398387
sp|P78371|TCPB_HUMAN	T-complex protein 1 subunit beta OS=Homo sapiens OX=9606 GN=CCT2 PE=1 SV=4	882098	774124	774323	791957	781397	779818
tr|A0A494C039|A0A494C039_HUMAN	Hypoxia up-regulated protein 1 OS=Homo sapiens OX=9606 GN=HYOU1 PE=1 SV=1	362650	325070	319691	320774	330397	345460
tr|H0YFD6|H0YFD6_HUMAN	Enoyl-CoA hydratase OS=Homo sapiens OX=9606 GN=HADHA PE=1 SV=2	530124	515889	494558	573140	577545	513358
sp|P17987|TCPA_HUMAN	T-complex protein 1 subunit alpha OS=Homo sapiens OX=9606 GN=TCP1 PE=1 SV=1	1.0173e+06	945720	946203	966325	920666	956683
tr|A0A3B3IU45|A0A3B3IU45_HUMAN	DNA helicase OS=Homo sapiens OX=9606 GN=MCM4 PE=1 SV=1	436336	419167	411801	506024	505094	544172
sp|P22102|PUR2_HUMAN	Trifunctional purine biosynthetic protein adenosine-3 OS=Homo sapiens OX=9606 GN=GART PE=1 SV=1	300483	307064	331485	406288	403527	429428
sp|Q99832|TCPH_HUMAN	T-complex protein 1 subunit eta OS=Homo sapiens OX=9606 GN=CCT7 PE=1 SV=2	830105	788650	804626	790196	768272	738815
sp|P12956|XRCC6_HUMAN	X-ray repair cross-complementing protein 6 OS=Homo sapiens OX=9606 GN=XRCC6 PE=1 SV=2	467256	461354	477443	507078	526277	629275
sp|P53396|ACLY_HUMAN	ATP-citrate synthase OS=Homo sapiens OX=9606 GN=ACLY PE=1 SV=3	376489	348106	364878	442812	472900	449745
sp|Q9NR30|DDX21_HUMAN	Nucleolar RNA helicase 2 OS=Homo sapiens OX=9606 GN=DDX21 PE=1 SV=5	307838	275233	307820	361187	344883	339409
sp|P36776|LONM_HUMAN	Lon protease homolog, mitochondrial OS=Homo sapiens OX=9606 GN=LONP1 PE=1 SV=2	184016	158362	161266	331879	306679	364188
sp|P13667|PDIA4_HUMAN	Protein disulfide-isomerase A4 OS=Homo sapiens OX=9606 GN=PDIA4 PE=1 SV=2	561364	509894	511289	454949	471911	434875
sp|P31939|PUR9_HUMAN	Bifunctional purine biosynthesis protein ATIC OS=Homo sapiens OX=9606 GN=ATIC PE=1 SV=3	570035	544675	527968	559781	542808	596870
sp|P33992|MCM5_HUMAN	DNA replication licensing factor MCM5 OS=Homo sapiens OX=9606 GN=MCM5 PE=1 SV=5	548777	549124	565180	613120	587712	605515
sp|P41252|SYIC_HUMAN	Isoleucine--tRNA ligase, cytoplasmic OS=Homo sapiens OX=9606 GN=IARS1 PE=1 SV=2	155014	154273	155749	273990	210484	236458
sp|P22314|UBA1_HUMAN	Ubiquitin-like modifier-activating enzyme 1 OS=Homo sapiens OX=9606 GN=UBA1 PE=1 SV=3	442127	404494	405613	387793	400125	371569
sp|Q9NYU2|UGGG1_HUMAN	UDP-glucose:glycoprotein glucosyltransferase 1 OS=Homo sapiens OX=9606 GN=UGGT1 PE=1 SV=3	196293	176460	261619	284498	217555	284900
sp|P49368|TCPG_HUMAN	T-complex protein 1 subunit gamma OS=Homo sapiens OX=9606 GN=CCT3 PE=1 SV=4	993492	966040	945121	984504	920855	953879
tr|A0A3B3IT15|A0A3B3IT15_HUMAN	Coatomer subunit alpha OS=Homo sapiens OX=9606 GN=COPA PE=1 SV=1	339134	323663	313942	330321	340069	335078
sp|P38646|GRP75_HUMAN	Stress-70 protein, mitochondrial OS=Homo sapiens OX=9606 GN=HSPA9 PE=1 SV=2	504618	540566	507051	755162	705990	712373
sp|P29401|TKT_HUMAN	Transketolase OS=Homo sapiens OX=9606 GN=TKT PE=1 SV=3	3.72145e+06	2.94414e+06	3.47274e+06	2.88862e+06	2.8586e+06	2.96924e+06
sp|O60506|HNRPQ_HUMAN	Heterogeneous nuclear ribonucleoprotein Q OS=Homo sapiens OX=9606 GN=SYNCRIP PE=1 SV=2	104721	76550.5	77692.5	123159	120832	183891
sp|Q13263|TIF1B_HUMAN	Transcription intermediary factor 1-beta OS=Homo sapiens OX=9606 GN=TRIM28 PE=1 SV=5	398222	327789	329710	386999	397230	428435
tr|A0A5H1ZRQ2|A0A5H1ZRQ2_HUMAN	RNA helicase OS=Homo sapiens OX=9606 GN=DDX17 PE=1 SV=1	416375	411427	382563	460653	445452	424918
sp|P19338|NUCL_HUMAN	Nucleolin OS=Homo sapiens OX=9606 GN=NCL PE=1 SV=3	3.90955e+06	3.55001e+06	3.48256e+06	4.58216e+06	4.25997e+06	5.10814e+06
sp|P08238|HS90B_HUMAN	Heat shock protein HSP 90-beta OS=Homo sapiens OX=9606 GN=HSP90AB1 PE=1 SV=4	1.05802e+06	1.01171e+06	1.03023e+06	946899	745949	871905
sp|Q00839|HNRPU_HUMAN	Heterogeneous nuclear ribonucleoprotein U OS=Homo sapiens OX=9606 GN=HNRNPU PE=1 SV=6	1.08249e+06	1.02206e+06	943281	1.24546e+06	1.08725e+06	1.28728e+06
sp|Q14697|GANAB_HUMAN	Neutral alpha-glucosidase AB OS=Homo sapiens OX=9606 GN=GANAB PE=1 SV=3	726772	647103	662563	790872	840608	761490
sp|P61978|HNRPK_HUMAN	Heterogeneous nuclear ribonucleoprotein K OS=Homo sapiens OX=9606 GN=HNRNPK PE=1 SV=1	156286	197269	168312	180020	157740	110860
sp|P00558|PGK1_HUMAN	Phosphoglycerate kinase 1 OS=Homo sapiens OX=9606 GN=PGK1 PE=1 SV=3	3.59156e+06	3.42665e+06	3.26675e+06	3.32098e+06	3.22285e+06	3.07676e+06
sp|P49411|EFTU_HUMAN	Elongation factor Tu, mitochondrial OS=Homo sapiens OX=9606 GN=TUFM PE=1 SV=2	1.09767e+06	985046	989525	1.28633e+06	1.30223e+06	1.2791e+06
sp|Q9UQ80|PA2G4_HUMAN	Proliferation-associated protein 2G4 OS=Homo sapiens OX=9606 GN=PA2G4 PE=1 SV=3	1.42752e+06	1.43705e+06	1.3674e+06	1.62238e+06	1.56827e+06	1.57517e+06
sp|P25705|ATPA_HUMAN	ATP synthase subunit alpha, mitochondrial OS=Homo sapiens OX=9606 GN=ATP5F1A PE=1 SV=1	1.2542e+06	1.18029e+06	1.16074e+06	1.43704e+06	1.29927e+06	1.41607e+06
sp|P20700|LMNB1_HUMAN	Lamin-B1 OS=Homo sapiens OX=9606 GN=LMNB1 PE=1 SV=2	223754	239912	250920	253499	293999	254966
sp|P18206|VINC_HUMAN	Vinculin OS=Homo sapiens OX=9606 GN=VCL PE=1 SV=4	155339	161530	157621	166985	161524	146142
sp|P04843|RPN1_HUMAN	Dolichyl-diphosphooligosaccharide--protein glycosyltransferase subunit 1 OS=Homo sapiens OX=9606 GN=RPN1 PE=1 SV=1	739571	688795	721573	814684	818271	835659
sp|P07437|TBB5_HUMAN	Tubulin beta chain OS=Homo sapiens OX=9606 GN=TUBB PE=1 SV=2	1.19326e+06	1.1479e+06	1.08739e+06	1.19181e+06	1.4687e+06	1.53138e+06
sp|P29350|PTN6_HUMAN	Tyrosine-protein phosphatase non-receptor type 6 OS=Homo sapiens OX=9606 GN=PTPN6 PE=1 SV=1	285905	280357	274088	429824	384466	383284
tr|F5H2F4|F5H2F4_HUMAN	C-1-tetrahydrofolate synthase, cytoplasmic OS=Homo sapiens OX=9606 GN=MTHFD1 PE=1 SV=2	303498	257372	279337	303259	335337	306101
sp|P11940|PABP1_HUMAN	Polyadenylate-binding protein 1 OS=Homo sapiens OX=9606 GN=PABPC1 PE=1 SV=2	1.00881e+06	845415	947586	824300	956959	890262
sp|Q71U36|TBA1A_HUMAN	Tubulin alpha-1A chain OS=Homo sapiens OX=9606 GN=TUBA1A PE=1 SV=1	6941.86	5866	4245.26	3280.29	3182.37	3099.65
sp|P22626|ROA2_HUMAN	Heterogeneous nuclear ribonucleoproteins A2/B1 OS=Homo sapiens OX=9606 GN=HNRNPA2B1 PE=1 SV=2	1.56005e+06	1.61216e+06	1.62665e+06	1.67685e+06	1.72417e+06	2.21839e+06
sp|Q15029|U5S1_HUMAN	116 kDa U5 small nuclear ribonucleoprotein component OS=Homo sapiens OX=9606 GN=EFTUD2 PE=1 SV=1	263265	242251	243210	263503	268656	267128
sp|P04040|CATA_HUMAN	Catalase OS=Homo sapiens OX=9606 GN=CAT PE=1 SV=3	572614	506901	529317	421551	399766	498353
sp|Q12906|ILF3_HUMAN	Interleukin enhancer-binding factor 3 OS=Homo sapiens OX=9606 GN=ILF3 PE=1 SV=3	578911	540421	564920	546330	601597	511335
sp|P26639|SYTC_HUMAN	Threonine--tRNA ligase 1, cytoplasmic OS=Homo sapiens OX=9606 GN=TARS1 PE=1 SV=3	189733	164103	157209	247798	206438	207168
sp|Q16891|MIC60_HUMAN	MICOS complex subunit MIC60 OS=Homo sapiens OX=9606 GN=IMMT PE=1 SV=1	253352	240337	235677	317517	309904	287680
sp|Q6P2Q9|PRP8_HUMAN	Pre-mRNA-processing-splicing factor 8 OS=Homo sapiens OX=9606 GN=PRPF8 PE=1 SV=2	151531	140899	165915	188886	228540	200056
sp|P68104|EF1A1_HUMAN	Elongation factor 1-alpha 1 OS=Homo sapiens OX=9606 GN=EEF1A1 PE=1 SV=1	1.54083e+07	1.56933e+07	1.42227e+07	1.08528e+07	1.07923e+07	9.75928e+06
sp|Q92616|GCN1_HUMAN	eIF-2-alpha kinase activator GCN1 OS=Homo sapiens OX=9606 GN=GCN1 PE=1 SV=6	42243.9	33436.7	31816.8	74944.3	72904.6	70581.8
sp|P50991|TCPD_HUMAN	T-complex protein 1 subunit delta OS=Homo sapiens OX=9606 GN=CCT4 PE=1 SV=4	1.06669e+06	952151	960145	972842	985538	964326
sp|P12268|IMDH2_HUMAN	Inosine-5'-monophosphate dehydrogenase 2 OS=Homo sapiens OX=9606 GN=IMPDH2 PE=1 SV=2	845158	814878	775311	1.07276e+06	1.12124e+06	1.13942e+06
sp|Q92598|HS105_HUMAN	Heat shock protein 105 kDa OS=Homo sapiens OX=9606 GN=HSPH1 PE=1 SV=1	358857	279245	325902	173581	204739	162381
sp|P04075|ALDOA_HUMAN	Fructose-bisphosphate aldolase A OS=Homo sapiens OX=9606 GN=ALDOA PE=1 SV=2	1.30757e+06	1.26476e+06	1.28448e+06	885632	944151	855777
sp|Q8WUM4|PDC6I_HUMAN	Programmed cell death 6-interacting protein OS=Homo sapiens OX=9606 GN=PDCD6IP PE=1 SV=1	265719	237207	248001	283187	253915	238352
sp|Q16531|DDB1_HUMAN	DNA damage-binding protein 1 OS=Homo sapiens OX=9606 GN=DDB1 PE=1 SV=1	272865	241109	237729	165779	187556	212584
sp|P13010|XRCC5_HUMAN	X-ray repair cross-complementing protein 5 OS=Homo sapiens OX=9606 GN=XRCC5 PE=1 SV=3	424775	365913	376405	436809	441863	529606
sp|P31948|STIP1_HUMAN	Stress-induced-phosphoprotein 1 OS=Homo sapiens OX=9606 GN=STIP1 PE=1 SV=1	272962	248988	244045	261396	264982	264993
sp|P27797|CALR_HUMAN	Calreticulin OS=Homo sapiens OX=9606 GN=CALR PE=1 SV=1	1.36108e+06	2.68443e+06	2.66106e+06	2.15508e+06	1.94208e+06	1.34815e+06
sp|Q02880|TOP2B_HUMAN	DNA topoisomerase 2-beta OS=Homo sapiens OX=9606 GN=TOP2B PE=1 SV=3	144089	133999	123671	164362	187891	166923
sp|P50395|GDIB_HUMAN	Rab GDP dissociation inhibitor beta OS=Homo sapiens OX=9606 GN=GDI2 PE=1 SV=2	488830	411957	445188	407383	434795	477752
sp|Q9Y230|RUVB2_HUMAN	RuvB-like 2 OS=Homo sapiens OX=9606 GN=RUVBL2 PE=1 SV=3	520215	463870	459103	635694	600882	617809
sp|Q9Y5B9|SP16H_HUMAN	FACT complex subunit SPT16 OS=Homo sapiens OX=9606 GN=SUPT16H PE=1 SV=1	139621	142016	128439	178656	210438	169970
sp|P14868|SYDC_HUMAN	Aspartate--tRNA ligase, cytoplasmic OS=Homo sapiens OX=9606 GN=DARS1 PE=1 SV=2	380850	383600	423240	476160	498778	493392
sp|P35606|COPB2_HUMAN	Coatomer subunit beta' OS=Homo sapiens OX=9606 GN=COPB2 PE=1 SV=2	58567.2	85203.7	79935.4	89270.6	42951.9	42643.2
sp|Q02790|FKBP4_HUMAN	Peptidyl-prolyl cis-trans isomerase FKBP4 OS=Homo sapiens OX=9606 GN=FKBP4 PE=1 SV=3	477308	537685	528693	497898	531106	444226
sp|P54577|SYYC_HUMAN	Tyrosine--tRNA ligase, cytoplasmic OS=Homo sapiens OX=9606 GN=YARS1 PE=1 SV=4	318679	269773	279161	416639	421573	417862
sp|Q14974|IMB1_HUMAN	Importin subunit beta-1 OS=Homo sapiens OX=9606 GN=KPNB1 PE=1 SV=2	348766	291042	301551	381004	381256	343159
sp|P40227|TCPZ_HUMAN	T-complex protein 1 subunit zeta OS=Homo sapiens OX=9606 GN=CCT6A PE=1 SV=3	891124	789874	789496	825919	789322	787987
sp|O43143|DHX15_HUMAN	Pre-mRNA-splicing factor ATP-dependent RNA helicase DHX15 OS=Homo sapiens OX=9606 GN=DHX15 PE=1 SV=2	349046	324472	326115	377298	389851	415821
sp|P47897|SYQ_HUMAN	Glutamine--tRNA ligase OS=Homo sapiens OX=9606 GN=QARS1 PE=1 SV=1	197494	173336	185480	179708	200367	226476
sp|P42166|LAP2A_HUMAN	Lamina-associated polypeptide 2, isoform alpha OS=Homo sapiens OX=9606 GN=TMPO PE=1 SV=2	155825	153356	156018	161466	140302	144420
sp|P11678|PERE_HUMAN	Eosinophil peroxidase OS=Homo sapiens OX=9606 GN=EPX PE=1 SV=2	441665	403264	425737	84647.2	82066.4	79433.6
sp|P06576|ATPB_HUMAN	ATP synthase subunit beta, mitochondrial OS=Homo sapiens OX=9606 GN=ATP5F1B PE=1 SV=3	1.95732e+06	1.8889e+06	1.79547e+06	2.11588e+06	2.22927e+06	2.21032e+06
sp|P00367|DHE3_HUMAN	Glutamate dehydrogenase 1, mitochondrial OS=Homo sapiens OX=9606 GN=GLUD1 PE=1 SV=2	381971	329520	335331	550250	476332	512682
sp|P04406|G3P_HUMAN	Glyceraldehyde-3-phosphate dehydrogenase OS=Homo sapiens OX=9606 GN=GAPDH PE=1 SV=3	7.01491e+06	5.8852e+06	5.61723e+06	4.74954e+06	4.00233e+06	4.773e+06
sp|Q9Y265|RUVB1_HUMAN	RuvB-like 1 OS=Homo sapiens OX=9606 GN=RUVBL1 PE=1 SV=1	590947	563663	555824	769546	763364	735502
sp|P14866|HNRPL_HUMAN	Heterogeneous nuclear ribonucleoprotein L OS=Homo sapiens OX=9606 GN=HNRNPL PE=1 SV=2	350862	347000	331853	385883	325523	351333
sp|P04083|ANXA1_HUMAN	Annexin A1 OS=Homo sapiens OX=9606 GN=ANXA1 PE=1 SV=2	314188	364054	369850	188746	297881	210534
sp|A6NHR9|SMHD1_HUMAN	Structural maintenance of chromosomes flexible hinge domain-containing protein 1 OS=Homo sapiens OX=9606 GN=SMCHD1 PE=1 SV=2	180696	159946	165539	189734	207248	200288
sp|P15144|AMPN_HUMAN	Aminopeptidase N OS=Homo sapiens OX=9606 GN=ANPEP PE=1 SV=4	305066	272640	238004	232273	240787	254043
sp|P26640|SYVC_HUMAN	Valine--tRNA ligase OS=Homo sapiens OX=9606 GN=VARS1 PE=1 SV=4	111673	124695	115117	149866	131269	124914
sp|P38919|IF4A3_HUMAN	Eukaryotic initiation factor 4A-III OS=Homo sapiens OX=9606 GN=EIF4A3 PE=1 SV=4	301336	333961	325305	401329	371804	340661
tr|A0A286YF22|A0A286YF22_HUMAN	D-3-phosphoglycerate dehydrogenase OS=Homo sapiens OX=9606 GN=PHGDH PE=1 SV=1	415716	387398	441951	780258	868833	895590
sp|Q92945|FUBP2_HUMAN	Far upstream element-binding protein 2 OS=Homo sapiens OX=9606 GN=KHSRP PE=1 SV=4	426332	421358	414496	363085	399613	358978
tr|A0A024R4E5|A0A024R4E5_HUMAN	High density lipoprotein binding protein (Vigilin), isoform CRA_a OS=Homo sapiens OX=9606 GN=HDLBP PE=1 SV=1	128035	76044	114194	97627.8	86729.1	95759.6
sp|Q12931|TRAP1_HUMAN	Heat shock protein 75 kDa, mitochondrial OS=Homo sapiens OX=9606 GN=TRAP1 PE=1 SV=3	266034	252415	270637	333760	336168	357198
sp|Q86UX7|URP2_HUMAN	Fermitin family homolog 3 OS=Homo sapiens OX=9606 GN=FERMT3 PE=1 SV=1	256297	239902	240260	317534	353455	314068
sp|Q9P258|RCC2_HUMAN	Protein RCC2 OS=Homo sapiens OX=9606 GN=RCC2 PE=1 SV=2	340695	341692	341574	425505	401679	374039
sp|Q15233|NONO_HUMAN	Non-POU domain-containing octamer-binding protein OS=Homo sapiens OX=9606 GN=NONO PE=1 SV=4	858251	660553	763113	901034	869896	527209
sp|P17858|PFKAL_HUMAN	ATP-dependent 6-phosphofructokinase, liver type OS=Homo sapiens OX=9606 GN=PFKL PE=1 SV=6	226277	191754	195032	220596	251306	243542
sp|P31146|COR1A_HUMAN	Coronin-1A OS=Homo sapiens OX=9606 GN=CORO1A PE=1 SV=4	1.71252e+06	2.05735e+06	1.91807e+06	2.21356e+06	1.9657e+06	1.58253e+06
tr|H0Y8C6|H0Y8C6_HUMAN	Importin-5 (Fragment) OS=Homo sapiens OX=9606 GN=IPO5 PE=1 SV=1	199168	198076	192729	200527	217480	207138
tr|A0A1W2PPH1|A0A1W2PPH1_HUMAN	Malic enzyme OS=Homo sapiens OX=9606 GN=ME2 PE=1 SV=1	280602	241147	253017	336601	335410	368455
sp|P55084|ECHB_HUMAN	Trifunctional enzyme subunit beta, mitochondrial OS=Homo sapiens OX=9606 GN=HADHB PE=1 SV=3	462816	457923	497369	522956	545689	482487
sp|P23526|SAHH_HUMAN	Adenosylhomocysteinase OS=Homo sapiens OX=9606 GN=AHCY PE=1 SV=4	613158	727637	694251	602069	405463	480424
sp|P00338|LDHA_HUMAN	L-lactate dehydrogenase A chain OS=Homo sapiens OX=9606 GN=LDHA PE=1 SV=2	4.39858e+06	5.07479e+06	4.42088e+06	3.47663e+06	4.46494e+06	3.70275e+06
sp|Q9NSD9|SYFB_HUMAN	Phenylalanine--tRNA ligase beta subunit OS=Homo sapiens OX=9606 GN=FARSB PE=1 SV=3	342192	317207	308523	363113	406694	410342
tr|F8W6I7|F8W6I7_HUMAN	Helix-destabilizing protein OS=Homo sapiens OX=9606 GN=HNRNPA1 PE=1 SV=2	1.58275e+06	1.29537e+06	1.25109e+06	1.23425e+06	1.20134e+06	2.35841e+06
sp|P23246|SFPQ_HUMAN	Splicing factor, proline- and glutamine-rich OS=Homo sapiens OX=9606 GN=SFPQ PE=1 SV=2	492440	460149	460616	515695	487443	501586
sp|P34897|GLYM_HUMAN	Serine hydroxymethyltransferase, mitochondrial OS=Homo sapiens OX=9606 GN=SHMT2 PE=1 SV=3	585634	531401	535464	751853	853241	853422
sp|P23528|COF1_HUMAN	Cofilin-1 OS=Homo sapiens OX=9606 GN=CFL1 PE=1 SV=3	2.38911e+06	2.15455e+06	2.14055e+06	2.03949e+06	1.85219e+06	2.24663e+06
sp|B0I1T2|MYO1G_HUMAN	Unconventional myosin-Ig OS=Homo sapiens OX=9606 GN=MYO1G PE=1 SV=2	179086	166265	156243	249216	253909	236167
sp|Q15393|SF3B3_HUMAN	Splicing factor 3B subunit 3 OS=Homo sapiens OX=9606 GN=SF3B3 PE=1 SV=4	386830	308849	366917	310408	318410	361518
sp|P63104|1433Z_HUMAN	14-3-3 protein zeta/delta OS=Homo sapiens OX=9606 GN=YWHAZ PE=1 SV=1	854563	603306	544127	509927	848204	492796
sp|Q01082|SPTB2_HUMAN	Spectrin beta chain, non-erythrocytic 1 OS=Homo sapiens OX=9606 GN=SPTBN1 PE=1 SV=2	75537.4	55288.7	68053.4	84839.4	79267.8	83366.4
tr|A0A2U3TZJ9|A0A2U3TZJ9_HUMAN	RNA helicase OS=Homo sapiens OX=9606 GN=DDX3X PE=1 SV=1	303254	269890	291385	292182	373874	378476
sp|Q9H0A0|NAT10_HUMAN	RNA cytidine acetyltransferase OS=Homo sapiens OX=9606 GN=NAT10 PE=1 SV=2	103458	101405	97270.9	140301	145394	143873
sp|P22234|PUR6_HUMAN	Multifunctional protein ADE2 OS=Homo sapiens OX=9606 GN=PAICS PE=1 SV=3	774225	764279	761283	764906	707759	656462
sp|Q01518|CAP1_HUMAN	Adenylyl cyclase-associated protein 1 OS=Homo sapiens OX=9606 GN=CAP1 PE=1 SV=5	385139	402258	411868	308555	374301	375927
sp|P12814|ACTN1_HUMAN	Alpha-actinin-1 OS=Homo sapiens OX=9606 GN=ACTN1 PE=1 SV=2	157671	153085	159187	124243	119187	125318
sp|P54136|SYRC_HUMAN	Arginine--tRNA ligase, cytoplasmic OS=Homo sapiens OX=9606 GN=RARS1 PE=1 SV=2	258984	216475	237495	250340	273104	283643
sp|P49915|GUAA_HUMAN	GMP synthase [glutamine-hydrolyzing] OS=Homo sapiens OX=9606 GN=GMPS PE=1 SV=1	193972	177484	188851	174232	191637	186389
tr|A0A2R8YFD8|A0A2R8YFD8_HUMAN	DNA helicase OS=Homo sapiens OX=9606 GN=CHD4 PE=1 SV=1	60980.9	57072.8	49529	75410.6	81967.6	73339.7
sp|Q15046|SYK_HUMAN	Lysine--tRNA ligase OS=Homo sapiens OX=9606 GN=KARS1 PE=1 SV=3	469611	412717	391139	439014	448211	432004
sp|P48595|SPB10_HUMAN	Serpin B10 OS=Homo sapiens OX=9606 GN=SERPINB10 PE=1 SV=1	485113	449950	477355	289397	270175	247922
tr|A0A0D9SGF6|A0A0D9SGF6_HUMAN	Spectrin alpha chain, non-erythrocytic 1 OS=Homo sapiens OX=9606 GN=SPTAN1 PE=1 SV=1	87685	84484.8	84786.6	91268.8	100093	95027.4
sp|Q9Y678|COPG1_HUMAN	Coatomer subunit gamma-1 OS=Homo sapiens OX=9606 GN=COPG1 PE=1 SV=1	86557.6	96223.6	81418.7	107480	96337.4	89029.2
sp|Q92900|RENT1_HUMAN	Regulator of nonsense transcripts 1 OS=Homo sapiens OX=9606 GN=UPF1 PE=1 SV=2	150407	151562	157295	136160	147145	132504
sp|Q86VP6|CAND1_HUMAN	Cullin-associated NEDD8-dissociated protein 1 OS=Homo sapiens OX=9606 GN=CAND1 PE=1 SV=2	176206	153658	150968	199628	202238	182314
sp|P24752|THIL_HUMAN	Acetyl-CoA acetyltransferase, mitochondrial OS=Homo sapiens OX=9606 GN=ACAT1 PE=1 SV=1	458970	396766	387315	585386	520872	555258
tr|A0A2U3TZU2|A0A2U3TZU2_HUMAN	Glucose-6-phosphate isomerase OS=Homo sapiens OX=9606 GN=GPI PE=1 SV=1	937810	1.04601e+06	950472	788322	727171	619238
tr|A2A274|A2A274_HUMAN	Aconitate hydratase, mitochondrial OS=Homo sapiens OX=9606 GN=ACO2 PE=1 SV=1	92152.7	90928.1	97945.4	111502	109062	87547.6
sp|P54886|P5CS_HUMAN	Delta-1-pyrroline-5-carboxylate synthase OS=Homo sapiens OX=9606 GN=ALDH18A1 PE=1 SV=2	291816	236077	237587	243231	258878	202171
tr|A0A087WWU8|A0A087WWU8_HUMAN	Tropomyosin alpha-3 chain OS=Homo sapiens OX=9606 GN=TPM3 PE=1 SV=1	29610.5	50389.7	52070.3	57567.5	53312.2	44948.7
sp|P51991|ROA3_HUMAN	Heterogeneous nuclear ribonucleoprotein A3 OS=Homo sapiens OX=9606 GN=HNRNPA3 PE=1 SV=2	486457	329831	475916	490942	422613	569950
tr|E9PKG1|E9PKG1_HUMAN	Protein arginine N-methyltransferase 1 OS=Homo sapiens OX=9606 GN=PRMT1 PE=1 SV=1	366795	327798	337452	290253	232006	260265
sp|P23396|RS3_HUMAN	40S ribosomal protein S3 OS=Homo sapiens OX=9606 GN=RPS3 PE=1 SV=2	913496	1.15925e+06	1.06532e+06	1.05283e+06	837397	920852
sp|P61158|ARP3_HUMAN	Actin-related protein 3 OS=Homo sapiens OX=9606 GN=ACTR3 PE=1 SV=3	951332	919524	901672	910801	889728	815146
sp|P06737|PYGL_HUMAN	Glycogen phosphorylase, liver form OS=Homo sapiens OX=9606 GN=PYGL PE=1 SV=4	249775	210815	215486	283248	249127	237643
sp|P05455|LA_HUMAN	Lupus La protein OS=Homo sapiens OX=9606 GN=SSB PE=1 SV=2	119115	120376	136563	142466	136780	144503
sp|P28838|AMPL_HUMAN	Cytosol aminopeptidase OS=Homo sapiens OX=9606 GN=LAP3 PE=1 SV=3	261941	227915	227198	232849	241660	223115
sp|Q96G03|PGM2_HUMAN	Phosphoglucomutase-2 OS=Homo sapiens OX=9606 GN=PGM2 PE=1 SV=4	90826.6	76496	89088.3	79522.4	106305	112920
sp|O75083|WDR1_HUMAN	WD repeat-containing protein 1 OS=Homo sapiens OX=9606 GN=WDR1 PE=1 SV=4	326274	333800	330233	282725	279549	252376
sp|Q9BSJ8|ESYT1_HUMAN	Extended synaptotagmin-1 OS=Homo sapiens OX=9606 GN=ESYT1 PE=1 SV=1	99545.2	104596	112695	132437	117198	103487
sp|P13489|RINI_HUMAN	Ribonuclease inhibitor OS=Homo sapiens OX=9606 GN=RNH1 PE=1 SV=2	344979	392971	395086	369420	359208	321194
sp|P56192|SYMC_HUMAN	Methionine--tRNA ligase, cytoplasmic OS=Homo sapiens OX=9606 GN=MARS1 PE=1 SV=2	140744	149570	130420	237579	224649	170359
tr|E9PEB5|E9PEB5_HUMAN	Far upstream element-binding protein 1 OS=Homo sapiens OX=9606 GN=FUBP1 PE=1 SV=1	188595	219394	240798	253712	232882	218229
tr|G8JLB6|G8JLB6_HUMAN	Heterogeneous nuclear ribonucleoprotein H OS=Homo sapiens OX=9606 GN=HNRNPH1 PE=1 SV=1	174320	249987	229287	283911	157510	187409
sp|P49792|RBP2_HUMAN	E3 SUMO-protein ligase RanBP2 OS=Homo sapiens OX=9606 GN=RANBP2 PE=1 SV=2	93498.4	92666.5	85951.6	100088	104104	105180
tr|E7EUU4|E7EUU4_HUMAN	Eukaryotic translation initiation factor 4 gamma 1 OS=Homo sapiens OX=9606 GN=EIF4G1 PE=1 SV=1	240794	179230	200974	178060	195778	185979
sp|Q15084|PDIA6_HUMAN	Protein disulfide-isomerase A6 OS=Homo sapiens OX=9606 GN=PDIA6 PE=1 SV=1	607184	641758	617042	570525	631585	560118
sp|Q15459|SF3A1_HUMAN	Splicing factor 3A subunit 1 OS=Homo sapiens OX=9606 GN=SF3A1 PE=1 SV=1	97335.6	96875.9	110647	102677	113137	104384
tr|A0A0G2JN29|A0A0G2JN29_HUMAN	Nodal modulator 1 OS=Homo sapiens OX=9606 GN=NOMO1 PE=1 SV=1	122848	132413	124532	138375	146756	120837
sp|Q9Y3I0|RTCB_HUMAN	RNA-splicing ligase RtcB homolog OS=Homo sapiens OX=9606 GN=RTCB PE=1 SV=1	218409	235790	241301	226664	235309	200474
sp|O00148|DX39A_HUMAN	ATP-dependent RNA helicase DDX39A OS=Homo sapiens OX=9606 GN=DDX39A PE=1 SV=2	46780.4	65291.6	56117.1	71716.3	85156.5	73062.7
sp|O43390|HNRPR_HUMAN	Heterogeneous nuclear ribonucleoprotein R OS=Homo sapiens OX=9606 GN=HNRNPR PE=1 SV=1	352552	315635	312950	418813	440024	438048
sp|Q8TEM1|PO210_HUMAN	Nuclear pore membrane glycoprotein 210 OS=Homo sapiens OX=9606 GN=NUP210 PE=1 SV=3	110288	101251	108603	119933	123760	121235
sp|P02786|TFR1_HUMAN	Transferrin receptor protein 1 OS=Homo sapiens OX=9606 GN=TFRC PE=1 SV=2	273454	233429	253011	80926.5	80396.7	80322.2
sp|P60174|TPIS_HUMAN	Triosephosphate isomerase OS=Homo sapiens OX=9606 GN=TPI1 PE=1 SV=3	1.45497e+06	1.86342e+06	1.88997e+06	1.66039e+06	1.34906e+06	1.2507e+06
tr|A0A5F9ZHM4|A0A5F9ZHM4_HUMAN	L-lactate dehydrogenase OS=Homo sapiens OX=9606 GN=LDHB PE=1 SV=1	2.52056e+06	2.81349e+06	2.88852e+06	2.05741e+06	2.56631e+06	2.00779e+06
sp|P50995|ANX11_HUMAN	Annexin A11 OS=Homo sapiens OX=9606 GN=ANXA11 PE=1 SV=1	205327	193980	179508	162351	180008	179082
sp|P55884|EIF3B_HUMAN	Eukaryotic translation initiation factor 3 subunit B OS=Homo sapiens OX=9606 GN=EIF3B PE=1 SV=3	275413	316786	310095	234619	225966	193204
sp|P39023|RL3_HUMAN	60S ribosomal protein L3 OS=Homo sapiens OX=9606 GN=RPL3 PE=1 SV=2	644392	734236	716578	719154	677318	659142
sp|P28331|NDUS1_HUMAN	NADH-ubiquinone oxidoreductase 75 kDa subunit, mitochondrial OS=Homo sapiens OX=9606 GN=NDUFS1 PE=1 SV=3	168415	121626	150900	245612	255912	230879
sp|O00567|NOP56_HUMAN	Nucleolar protein 56 OS=Homo sapiens OX=9606 GN=NOP56 PE=1 SV=4	243577	208317	214719	363338	380614	359528
sp|P46060|RAGP1_HUMAN	Ran GTPase-activating protein 1 OS=Homo sapiens OX=9606 GN=RANGAP1 PE=1 SV=1	166197	145392	162643	148789	138145	117508
sp|Q9BXJ9|NAA15_HUMAN	N-alpha-acetyltransferase 15, NatA auxiliary subunit OS=Homo sapiens OX=9606 GN=NAA15 PE=1 SV=1	101044	101715	108308	108945	110098	128963
sp|P40926|MDHM_HUMAN	Malate dehydrogenase, mitochondrial OS=Homo sapiens OX=9606 GN=MDH2 PE=1 SV=3	1.44712e+06	1.46618e+06	1.43369e+06	2.09717e+06	2.01764e+06	2.22934e+06
sp|Q15181|IPYR_HUMAN	Inorganic pyrophosphatase OS=Homo sapiens OX=9606 GN=PPA1 PE=1 SV=2	922460	785903	762212	787547	710359	794132
tr|A0A0U1RRM4|A0A0U1RRM4_HUMAN	Polypyrimidine tract-binding protein 1 OS=Homo sapiens OX=9606 GN=PTBP1 PE=1 SV=1	339030	275896	292360	372501	369682	444073
sp|O43776|SYNC_HUMAN	Asparagine--tRNA ligase, cytoplasmic OS=Homo sapiens OX=9606 GN=NARS1 PE=1 SV=1	480564	434515	443463	556744	541727	537698
tr|K7ELL7|K7ELL7_HUMAN	Glucosidase 2 subunit beta OS=Homo sapiens OX=9606 GN=PRKCSH PE=1 SV=1	189420	237205	226706	218232	173253	167819
sp|O00116|ADAS_HUMAN	Alkyldihydroxyacetonephosphate synthase, peroxisomal OS=Homo sapiens OX=9606 GN=AGPS PE=1 SV=1	82660.6	105578	112830	119840	164156	130829
tr|A0A140T8Z0|A0A140T8Z0_HUMAN	Protein diaphanous homolog 1 OS=Homo sapiens OX=9606 GN=DIAPH1 PE=1 SV=1	66756.3	67432.3	66693.4	88033.1	77882.9	91567.8
sp|P18124|RL7_HUMAN	60S ribosomal protein L7 OS=Homo sapiens OX=9606 GN=RPL7 PE=1 SV=1	1.07433e+06	1.13931e+06	1.04522e+06	1.13221e+06	938721	1.36708e+06
sp|P34932|HSP74_HUMAN	Heat shock 70 kDa protein 4 OS=Homo sapiens OX=9606 GN=HSPA4 PE=1 SV=4	129479	111606	114969	117933	106767	110593
tr|A0A2R8YD50|A0A2R8YD50_HUMAN	Peroxisomal multifunctional enzyme type 2 OS=Homo sapiens OX=9606 GN=HSD17B4 PE=1 SV=1	155403	147487	151055	168920	175104	179358
sp|Q9Y2X3|NOP58_HUMAN	Nucleolar protein 58 OS=Homo sapiens OX=9606 GN=NOP58 PE=1 SV=1	172142	162100	159878	244563	284997	229793
sp|O43242|PSMD3_HUMAN	26S proteasome non-ATPase regulatory subunit 3 OS=Homo sapiens OX=9606 GN=PSMD3 PE=1 SV=2	198263	173245	182441	159100	187504	143601
sp|Q13435|SF3B2_HUMAN	Splicing factor 3B subunit 2 OS=Homo sapiens OX=9606 GN=SF3B2 PE=1 SV=2	170632	162608	153655	158482	171963	157870
sp|P49748|ACADV_HUMAN	Very long-chain specific acyl-CoA dehydrogenase, mitochondrial OS=Homo sapiens OX=9606 GN=ACADVL PE=1 SV=1	60791.1	67599	57556.3	56355.8	54784.5	57919
sp|P05023|AT1A1_HUMAN	Sodium/potassium-transporting ATPase subunit alpha-1 OS=Homo sapiens OX=9606 GN=ATP1A1 PE=1 SV=1	40415.8	47983.3	44082.1	80835.5	84998.1	67133.6
sp|O00299|CLIC1_HUMAN	Chloride intracellular channel protein 1 OS=Homo sapiens OX=9606 GN=CLIC1 PE=1 SV=4	496073	477398	456389	533351	540514	456902
sp|P36578|RL4_HUMAN	60S ribosomal protein L4 OS=Homo sapiens OX=9606 GN=RPL4 PE=1 SV=5	927098	848143	885918	907428	886008	716907
sp|P52209|6PGD_HUMAN	6-phosphogluconate dehydrogenase, decarboxylating OS=Homo sapiens OX=9606 GN=PGD PE=1 SV=3	372815	372316	377334	281651	276088	263120
sp|P30740|ILEU_HUMAN	Leukocyte elastase inhibitor OS=Homo sapiens OX=9606 GN=SERPINB1 PE=1 SV=1	443604	458842	419638	285460	259048	256106
sp|P62937|PPIA_HUMAN	Peptidyl-prolyl cis-trans isomerase A OS=Homo sapiens OX=9606 GN=PPIA PE=1 SV=2	6.42799e+06	6.49124e+06	6.33386e+06	4.97797e+06	6.67979e+06	6.43685e+06
sp|P30153|2AAA_HUMAN	Serine/threonine-protein phosphatase 2A 65 kDa regulatory subunit A alpha isoform OS=Homo sapiens OX=9606 GN=PPP2R1A PE=1 SV=4	226949	221980	227664	247596	244495	215198
sp|Q96KP4|CNDP2_HUMAN	Cytosolic non-specific dipeptidase OS=Homo sapiens OX=9606 GN=CNDP2 PE=1 SV=2	442552	431627	405256	418776	397000	397622
sp|P52566|GDIR2_HUMAN	Rho GDP-dissociation inhibitor 2 OS=Homo sapiens OX=9606 GN=ARHGDIB PE=1 SV=3	2.36634e+06	2.49952e+06	2.2898e+06	2.74874e+06	2.65206e+06	2.65402e+06
sp|P18669|PGAM1_HUMAN	Phosphoglycerate mutase 1 OS=Homo sapiens OX=9606 GN=PGAM1 PE=1 SV=2	407626	561240	527083	522603	326293	312363
sp|P48735|IDHP_HUMAN	Isocitrate dehydrogenase [NADP], mitochondrial OS=Homo sapiens OX=9606 GN=IDH2 PE=1 SV=2	352161	372291	351806	408064	391941	390844
sp|P60842|IF4A1_HUMAN	Eukaryotic initiation factor 4A-I OS=Homo sapiens OX=9606 GN=EIF4A1 PE=1 SV=1	307995	281415	277034	303550	306485	292276
tr|C9J9K3|C9J9K3_HUMAN	40S ribosomal protein SA (Fragment) OS=Homo sapiens OX=9606 GN=RPSA PE=1 SV=8	1.08031e+06	1.01674e+06	1.01634e+06	885935	858078	853828
sp|P62258|1433E_HUMAN	14-3-3 protein epsilon OS=Homo sapiens OX=9606 GN=YWHAE PE=1 SV=1	498258	438978	472960	426252	455659	427011
sp|Q9Y617|SERC_HUMAN	Phosphoserine aminotransferase OS=Homo sapiens OX=9606 GN=PSAT1 PE=1 SV=2	459673	427130	430075	795013	994458	861589
sp|P62195|PRS8_HUMAN	26S proteasome regulatory subunit 8 OS=Homo sapiens OX=9606 GN=PSMC5 PE=1 SV=1	103095	82958.2	77306.2	97389	98067.9	100106
tr|A0A3B3IUD7|A0A3B3IUD7_HUMAN	Programmed cell death 11, isoform CRA_a OS=Homo sapiens OX=9606 GN=PDCD11 PE=1 SV=1	88406.3	88116.9	94734.5	97180.7	101514	90755.8
sp|P21796|VDAC1_HUMAN	Voltage-dependent anion-selective channel protein 1 OS=Homo sapiens OX=9606 GN=VDAC1 PE=1 SV=2	183216	193847	310001	260169	188152	196263
sp|Q13347|EIF3I_HUMAN	Eukaryotic translation initiation factor 3 subunit I OS=Homo sapiens OX=9606 GN=EIF3I PE=1 SV=1	199582	201046	192367	131973	147505	115327
sp|P05141|ADT2_HUMAN	ADP/ATP translocase 2 OS=Homo sapiens OX=9606 GN=SLC25A5 PE=1 SV=7	729293	660165	631664	707564	694681	690450
sp|Q13423|NNTM_HUMAN	NAD(P) transhydrogenase, mitochondrial OS=Homo sapiens OX=9606 GN=NNT PE=1 SV=3	107768	95291.8	92448.1	114515	116281	116070
sp|P00491|PNPH_HUMAN	Purine nucleoside phosphorylase OS=Homo sapiens OX=9606 GN=PNP PE=1 SV=2	924149	918906	903680	990159	1.05833e+06	1.04797e+06
sp|P62136|PP1A_HUMAN	Serine/threonine-protein phosphatase PP1-alpha catalytic subunit OS=Homo sapiens OX=9606 GN=PPP1CA PE=1 SV=1	28086.2	32311.2	29565.8	19324.6	27299.7	23483.7
sp|P26641|EF1G_HUMAN	Elongation factor 1-gamma OS=Homo sapiens OX=9606 GN=EEF1G PE=1 SV=3	488416	488918	585736	377781	493472	414372
sp|P78347|GTF2I_HUMAN	General transcription factor II-I OS=Homo sapiens OX=9606 GN=GTF2I PE=1 SV=2	105501	86125.1	92237.9	99340.1	100930	110483
sp|P15170|ERF3A_HUMAN	Eukaryotic peptide chain release factor GTP-binding subunit ERF3A OS=Homo sapiens OX=9606 GN=GSPT1 PE=1 SV=1	147829	158428	141211	143898	143033	126088
sp|Q03252|LMNB2_HUMAN	Lamin-B2 OS=Homo sapiens OX=9606 GN=LMNB2 PE=1 SV=4	169489	158931	162105	193263	185305	179086
sp|Q08J23|NSUN2_HUMAN	RNA cytosine C(5)-methyltransferase NSUN2 OS=Homo sapiens OX=9606 GN=NSUN2 PE=1 SV=2	144631	136518	138529	178551	185659	156346
sp|P50570|DYN2_HUMAN	Dynamin-2 OS=Homo sapiens OX=9606 GN=DNM2 PE=1 SV=2	209329	204019	191663	241439	281451	241419
sp|Q14103|HNRPD_HUMAN	Heterogeneous nuclear ribonucleoprotein D0 OS=Homo sapiens OX=9606 GN=HNRNPD PE=1 SV=1	504626	448223	454713	480530	391087	472806
sp|P27695|APEX1_HUMAN	DNA-(apurinic or apyrimidinic site) endonuclease OS=Homo sapiens OX=9606 GN=APEX1 PE=1 SV=2	359395	312784	374279	355709	355588	423490
tr|A0A2R8YFH5|A0A2R8YFH5_HUMAN	Protein transport protein SEC23 OS=Homo sapiens OX=9606 GN=SEC23B PE=1 SV=1	75712.5	62332	57742	63493	64210.5	58693.9
sp|P38117|ETFB_HUMAN	Electron transfer flavoprotein subunit beta OS=Homo sapiens OX=9606 GN=ETFB PE=1 SV=3	312543	273658	276851	336441	355987	331620
sp|P31930|QCR1_HUMAN	Cytochrome b-c1 complex subunit 1, mitochondrial OS=Homo sapiens OX=9606 GN=UQCRC1 PE=1 SV=3	190480	206718	191117	260526	215103	209836
sp|P61247|RS3A_HUMAN	40S ribosomal protein S3a OS=Homo sapiens OX=9606 GN=RPS3A PE=1 SV=2	1.39919e+06	1.4283e+06	1.3839e+06	1.09985e+06	1.13605e+06	1.10201e+06
sp|Q15019|SEPT2_HUMAN	Septin-2 OS=Homo sapiens OX=9606 GN=SEPTIN2 PE=1 SV=1	107583	105055	103170	118388	97849.2	126503
sp|Q9UHB9|SRP68_HUMAN	Signal recognition particle subunit SRP68 OS=Homo sapiens OX=9606 GN=SRP68 PE=1 SV=2	92182.5	87748.9	91981.9	88974.1	108824	114409
sp|O00231|PSD11_HUMAN	26S proteasome non-ATPase regulatory subunit 11 OS=Homo sapiens OX=9606 GN=PSMD11 PE=1 SV=3	164900	152428	157457	145353	143511	136185
sp|P62424|RL7A_HUMAN	60S ribosomal protein L7a OS=Homo sapiens OX=9606 GN=RPL7A PE=1 SV=2	740345	850626	793256	880489	787582	739361
sp|P04844|RPN2_HUMAN	Dolichyl-diphosphooligosaccharide--protein glycosyltransferase subunit 2 OS=Homo sapiens OX=9606 GN=RPN2 PE=1 SV=3	152290	147689	145197	166639	211671	208362
sp|P61221|ABCE1_HUMAN	ATP-binding cassette sub-family E member 1 OS=Homo sapiens OX=9606 GN=ABCE1 PE=1 SV=1	291421	256152	273493	333207	321178	309071
tr|F1T0B3|F1T0B3_HUMAN	ATP-dependent RNA helicase DDX1 OS=Homo sapiens OX=9606 GN=DDX1 PE=1 SV=1	143206	162756	154705	183258	134582	151902
sp|P23284|PPIB_HUMAN	Peptidyl-prolyl cis-trans isomerase B OS=Homo sapiens OX=9606 GN=PPIB PE=1 SV=2	3.546e+06	3.01096e+06	3.01841e+06	2.31641e+06	2.60679e+06	2.58942e+06
sp|O00232|PSD12_HUMAN	26S proteasome non-ATPase regulatory subunit 12 OS=Homo sapiens OX=9606 GN=PSMD12 PE=1 SV=3	84427.3	81270.9	82821	91442.8	93828.4	101324
sp|P54578|UBP14_HUMAN	Ubiquitin carboxyl-terminal hydrolase 14 OS=Homo sapiens OX=9606 GN=USP14 PE=1 SV=3	123456	126985	125476	117185	131767	105946
tr|A0A0J9YYL3|A0A0J9YYL3_HUMAN	60 kDa poly(U)-binding-splicing factor (Fragment) OS=Homo sapiens OX=9606 GN=PUF60 PE=1 SV=1	228327	276711	266197	240194	225424	225365
tr|A0A0C4DGS1|A0A0C4DGS1_HUMAN	Dolichyl-diphosphooligosaccharide--protein glycosyltransferase 48 kDa subunit OS=Homo sapiens OX=9606 GN=DDOST PE=1 SV=1	524754	436134	431591	404665	489438	470145
sp|P02545|LMNA_HUMAN	Prelamin-A/C OS=Homo sapiens OX=9606 GN=LMNA PE=1 SV=1	99658.7	102041	100411	107747	101731	86016.4
sp|O60264|SMCA5_HUMAN	SWI/SNF-related matrix-associated actin-dependent regulator of chromatin subfamily A member 5 OS=Homo sapiens OX=9606 GN=SMARCA5 PE=1 SV=1	88058.5	94628	87659.3	103534	86309	83634.9
tr|A8MXP9|A8MXP9_HUMAN	Matrin-3 OS=Homo sapiens OX=9606 GN=MATR3 PE=1 SV=1	184628	188188	184549	162344	184662	152856
sp|P48444|COPD_HUMAN	Coatomer subunit delta OS=Homo sapiens OX=9606 GN=ARCN1 PE=1 SV=1	240180	213374	222839	202050	220538	227037
tr|R4GNH3|R4GNH3_HUMAN	26S proteasome regulatory subunit 6A OS=Homo sapiens OX=9606 GN=PSMC3 PE=1 SV=1	239429	218271	216363	224759	222697	238728
sp|P46777|RL5_HUMAN	60S ribosomal protein L5 OS=Homo sapiens OX=9606 GN=RPL5 PE=1 SV=3	1.09991e+06	1.07398e+06	1.04106e+06	1.0135e+06	935044	943540
tr|E9PRY8|E9PRY8_HUMAN	Elongation factor 1-delta OS=Homo sapiens OX=9606 GN=EEF1D PE=1 SV=1	345764	355552	341934	341184	293879	291149
tr|G3V4C1|G3V4C1_HUMAN	Heterogeneous nuclear ribonucleoproteins C1/C2 OS=Homo sapiens OX=9606 GN=HNRNPC PE=1 SV=1	695892	577955	582428	749041	722889	651596
sp|Q9NVP1|DDX18_HUMAN	ATP-dependent RNA helicase DDX18 OS=Homo sapiens OX=9606 GN=DDX18 PE=1 SV=2	140490	133429	130000	175127	176343	178858
sp|P23381|SYWC_HUMAN	Tryptophan--tRNA ligase, cytoplasmic OS=Homo sapiens OX=9606 GN=WARS1 PE=1 SV=2	163962	125800	149139	240897	230607	220684
sp|P30041|PRDX6_HUMAN	Peroxiredoxin-6 OS=Homo sapiens OX=9606 GN=PRDX6 PE=1 SV=3	996300	930835	939433	796818	907266	962327
tr|J3KTA4|J3KTA4_HUMAN	DEAD box protein 5 OS=Homo sapiens OX=9606 GN=DDX5 PE=1 SV=1	379570	408494	412125	379513	365316	315934
sp|P15880|RS2_HUMAN	40S ribosomal protein S2 OS=Homo sapiens OX=9606 GN=RPS2 PE=1 SV=2	538258	487239	456047	487295	455725	614216
sp|P62805|H4_HUMAN	Histone H4 OS=Homo sapiens OX=9606 GN=H4C1 PE=1 SV=2	8.18968e+06	7.97542e+06	8.48972e+06	1.47656e+07	9.64263e+06	1.5842e+07
sp|P52907|CAZA1_HUMAN	F-actin-capping protein subunit alpha-1 OS=Homo sapiens OX=9606 GN=CAPZA1 PE=1 SV=3	348311	365373	329170	257926	309615	220654
sp|Q1KMD3|HNRL2_HUMAN	Heterogeneous nuclear ribonucleoprotein U-like protein 2 OS=Homo sapiens OX=9606 GN=HNRNPUL2 PE=1 SV=1	143784	106681	106707	160230	152631	166736
sp|Q99714|HCD2_HUMAN	3-hydroxyacyl-CoA dehydrogenase type-2 OS=Homo sapiens OX=9606 GN=HSD17B10 PE=1 SV=3	383887	358487	346580	453671	477909	436336
sp|P09429|HMGB1_HUMAN	High mobility group protein B1 OS=Homo sapiens OX=9606 GN=HMGB1 PE=1 SV=3	356241	353017	329673	254241	229251	201429
sp|P09211|GSTP1_HUMAN	Glutathione S-transferase P OS=Homo sapiens OX=9606 GN=GSTP1 PE=1 SV=2	629379	599382	574133	576128	501008	539598
sp|P38606|VATA_HUMAN	V-type proton ATPase catalytic subunit A OS=Homo sapiens OX=9606 GN=ATP6V1A PE=1 SV=2	150232	92390.2	139911	106000	104948	101485
sp|P35232|PHB_HUMAN	Prohibitin OS=Homo sapiens OX=9606 GN=PHB PE=1 SV=1	990445	866940	823193	1.22846e+06	497793	1.31819e+06
sp|P30040|ERP29_HUMAN	Endoplasmic reticulum resident protein 29 OS=Homo sapiens OX=9606 GN=ERP29 PE=1 SV=4	936632	848447	793382	840609	854182	855734
sp|P63244|RACK1_HUMAN	Receptor of activated protein C kinase 1 OS=Homo sapiens OX=9606 GN=RACK1 PE=1 SV=3	870004	1.00567e+06	901440	877555	584971	637402
sp|Q9BUJ2|HNRL1_HUMAN	Heterogeneous nuclear ribonucleoprotein U-like protein 1 OS=Homo sapiens OX=9606 GN=HNRNPUL1 PE=1 SV=2	114586	102571	112272	132500	133409	118886
sp|O00754|MA2B1_HUMAN	Lysosomal alpha-mannosidase OS=Homo sapiens OX=9606 GN=MAN2B1 PE=1 SV=3	254497	237331	243499	276969	291207	265668
sp|P49321|NASP_HUMAN	Nuclear autoantigenic sperm protein OS=Homo sapiens OX=9606 GN=NASP PE=1 SV=2	272914	261681	246984	296368	271420	271020
sp|Q9Y266|NUDC_HUMAN	Nuclear migration protein nudC OS=Homo sapiens OX=9606 GN=NUDC PE=1 SV=1	249675	253872	255466	212768	173196	170312
sp|Q8TCS8|PNPT1_HUMAN	Polyribonucleotide nucleotidyltransferase 1, mitochondrial OS=Homo sapiens OX=9606 GN=PNPT1 PE=1 SV=2	63575.2	60360.9	67523.5	85478.6	92549.8	99996
sp|Q96QK1|VPS35_HUMAN	Vacuolar protein sorting-associated protein 35 OS=Homo sapiens OX=9606 GN=VPS35 PE=1 SV=2	151270	164880	157891	142581	165327	129076
sp|P51149|RAB7A_HUMAN	Ras-related protein Rab-7a OS=Homo sapiens OX=9606 GN=RAB7A PE=1 SV=1	617051	567317	579795	725852	686227	644378
sp|P12004|PCNA_HUMAN	Proliferating cell nuclear antigen OS=Homo sapiens OX=9606 GN=PCNA PE=1 SV=1	958215	931879	872034	836901	888228	770014
sp|O75533|SF3B1_HUMAN	Splicing factor 3B subunit 1 OS=Homo sapiens OX=9606 GN=SF3B1 PE=1 SV=3	91187.2	86644.5	88883.9	116224	129405	128928
sp|Q06830|PRDX1_HUMAN	Peroxiredoxin-1 OS=Homo sapiens OX=9606 GN=PRDX1 PE=1 SV=1	1.54782e+06	1.14185e+06	1.06742e+06	925687	837503	1.16118e+06
sp|P08758|ANXA5_HUMAN	Annexin A5 OS=Homo sapiens OX=9606 GN=ANXA5 PE=1 SV=2	615319	552497	555767	322938	337236	352466
sp|P41250|GARS_HUMAN	Glycine--tRNA ligase OS=Homo sapiens OX=9606 GN=GARS1 PE=1 SV=3	262878	235027	249215	346589	387325	358474
sp|P52597|HNRPF_HUMAN	Heterogeneous nuclear ribonucleoprotein F OS=Homo sapiens OX=9606 GN=HNRNPF PE=1 SV=3	409901	377337	367728	464556	411385	348660
tr|Q6P452|Q6P452_HUMAN	Annexin OS=Homo sapiens OX=9606 GN=ANXA4 PE=1 SV=1	96669.5	88491.5	93946.8	79154	76698.5	90057
tr|A0A087X2I1|A0A087X2I1_HUMAN	26S proteasome regulatory subunit 10B OS=Homo sapiens OX=9606 GN=PSMC6 PE=1 SV=1	165023	150975	148722	177516	167905	170092
sp|P21281|VATB2_HUMAN	V-type proton ATPase subunit B, brain isoform OS=Homo sapiens OX=9606 GN=ATP6V1B2 PE=1 SV=3	142073	134672	145718	135408	142965	118613
sp|Q9HB71|CYBP_HUMAN	Calcyclin-binding protein OS=Homo sapiens OX=9606 GN=CACYBP PE=1 SV=2	280258	314028	309273	233659	198641	209966
sp|P41218|MNDA_HUMAN	Myeloid cell nuclear differentiation antigen OS=Homo sapiens OX=9606 GN=MNDA PE=1 SV=1	407443	349038	351617	282488	292560	301670
sp|P09622|DLDH_HUMAN	Dihydrolipoyl dehydrogenase, mitochondrial OS=Homo sapiens OX=9606 GN=DLD PE=1 SV=2	88792.9	85417.2	83575.9	149954	174152	175432
tr|Q5VZU9|Q5VZU9_HUMAN	Tripeptidyl-peptidase 2 OS=Homo sapiens OX=9606 GN=TPP2 PE=1 SV=1	58325.7	55950.4	62384.8	46810.3	46478.6	28640.9
sp|O15371|EIF3D_HUMAN	Eukaryotic translation initiation factor 3 subunit D OS=Homo sapiens OX=9606 GN=EIF3D PE=1 SV=1	195510	169615	178523	158853	151976	150018
sp|Q9H4A4|AMPB_HUMAN	Aminopeptidase B OS=Homo sapiens OX=9606 GN=RNPEP PE=1 SV=2	302354	254459	276408	259134	251679	249330
sp|P46087|NOP2_HUMAN	Probable 28S rRNA (cytosine(4447)-C(5))-methyltransferase OS=Homo sapiens OX=9606 GN=NOP2 PE=1 SV=2	112078	114613	124993	140191	134726	119823
sp|P61160|ARP2_HUMAN	Actin-related protein 2 OS=Homo sapiens OX=9606 GN=ACTR2 PE=1 SV=1	686905	637375	639909	654865	566898	607106
sp|P11172|UMPS_HUMAN	Uridine 5'-monophosphate synthase OS=Homo sapiens OX=9606 GN=UMPS PE=1 SV=1	104124	93011.9	78843.8	107090	117229	134167
sp|Q14166|TTL12_HUMAN	Tubulin--tyrosine ligase-like protein 12 OS=Homo sapiens OX=9606 GN=TTLL12 PE=1 SV=2	60042.4	76943.1	73761.3	95492.9	73420.3	88697.4
sp|Q13200|PSMD2_HUMAN	26S proteasome non-ATPase regulatory subunit 2 OS=Homo sapiens OX=9606 GN=PSMD2 PE=1 SV=3	76586.6	79669.6	80899	85632.4	79704.1	109558
sp|Q13451|FKBP5_HUMAN	Peptidyl-prolyl cis-trans isomerase FKBP5 OS=Homo sapiens OX=9606 GN=FKBP5 PE=1 SV=2	129325	111192	112681	173005	181210	174433
sp|Q15365|PCBP1_HUMAN	Poly(rC)-binding protein 1 OS=Homo sapiens OX=9606 GN=PCBP1 PE=1 SV=2	304838	398078	372929	377723	315733	268628
sp|P45880|VDAC2_HUMAN	Voltage-dependent anion-selective channel protein 2 OS=Homo sapiens OX=9606 GN=VDAC2 PE=1 SV=2	384458	463499	436112	563112	520990	446948
sp|P33176|KINH_HUMAN	Kinesin-1 heavy chain OS=Homo sapiens OX=9606 GN=KIF5B PE=1 SV=1	71381.2	61354.5	64884.2	81558.3	98606.7	98675.5
sp|O15144|ARPC2_HUMAN	Actin-related protein 2/3 complex subunit 2 OS=Homo sapiens OX=9606 GN=ARPC2 PE=1 SV=1	684209	611523	593623	580133	540257	626141
sp|P04899|GNAI2_HUMAN	Guanine nucleotide-binding protein G(i) subunit alpha-2 OS=Homo sapiens OX=9606 GN=GNAI2 PE=1 SV=3	262016	244559	253123	418970	425840	400534
sp|O94826|TOM70_HUMAN	Mitochondrial import receptor subunit TOM70 OS=Homo sapiens OX=9606 GN=TOMM70 PE=1 SV=1	116908	122682	126844	130808	135873	141845
tr|A0A0A0MT01|A0A0A0MT01_HUMAN	Actin-depolymerizing factor OS=Homo sapiens OX=9606 GN=GSN PE=1 SV=1	163158	176855	177349	165948	162915	143044
sp|P62701|RS4X_HUMAN	40S ribosomal protein S4, X isoform OS=Homo sapiens OX=9606 GN=RPS4X PE=1 SV=2	981322	875744	813935	747400	835003	761196
sp|Q9Y3F4|STRAP_HUMAN	Serine-threonine kinase receptor-associated protein OS=Homo sapiens OX=9606 GN=STRAP PE=1 SV=1	201059	204578	196840	175330	146003	147892
sp|P54920|SNAA_HUMAN	Alpha-soluble NSF attachment protein OS=Homo sapiens OX=9606 GN=NAPA PE=1 SV=3	174864	167212	170641	166127	164826	162296
sp|P37802|TAGL2_HUMAN	Transgelin-2 OS=Homo sapiens OX=9606 GN=TAGLN2 PE=1 SV=3	851817	1.11902e+06	1.01943e+06	817357	834226	603625
sp|Q9NY33|DPP3_HUMAN	Dipeptidyl peptidase 3 OS=Homo sapiens OX=9606 GN=DPP3 PE=1 SV=2	107219	113346	95632.3	96601.7	82854.3	101436
sp|Q8N1F7|NUP93_HUMAN	Nuclear pore complex protein Nup93 OS=Homo sapiens OX=9606 GN=NUP93 PE=1 SV=2	100625	99897.9	107629	110792	120708	88889.7
sp|Q8NC51|PAIRB_HUMAN	Plasminogen activator inhibitor 1 RNA-binding protein OS=Homo sapiens OX=9606 GN=SERBP1 PE=1 SV=2	173108	169837	192927	129160	144445	143129
sp|Q9NVI7|ATD3A_HUMAN	ATPase family AAA domain-containing protein 3A OS=Homo sapiens OX=9606 GN=ATAD3A PE=1 SV=2	51015.1	51676.3	50410.7	69996.9	65447.8	68516.8
sp|Q14152|EIF3A_HUMAN	Eukaryotic translation initiation factor 3 subunit A OS=Homo sapiens OX=9606 GN=EIF3A PE=1 SV=1	122932	94834.8	97886.4	143558	153690	179695
sp|P00505|AATM_HUMAN	Aspartate aminotransferase, mitochondrial OS=Homo sapiens OX=9606 GN=GOT2 PE=1 SV=3	321964	299061	286193	390082	435410	357440
sp|P11387|TOP1_HUMAN	DNA topoisomerase 1 OS=Homo sapiens OX=9606 GN=TOP1 PE=1 SV=2	84202.2	76560	67116.7	149182	163114	181668
sp|Q9UMS4|PRP19_HUMAN	Pre-mRNA-processing factor 19 OS=Homo sapiens OX=9606 GN=PRPF19 PE=1 SV=1	318420	338068	335453	267034	315624	297212
tr|C9JIF9|C9JIF9_HUMAN	Acyl-peptide hydrolase OS=Homo sapiens OX=9606 GN=APEH PE=1 SV=1	221727	188440	194422	204162	198503	202246
sp|P13804|ETFA_HUMAN	Electron transfer flavoprotein subunit alpha, mitochondrial OS=Homo sapiens OX=9606 GN=ETFA PE=1 SV=1	106752	106740	101627	143367	128193	141233
sp|Q13011|ECH1_HUMAN	Delta(3,5)-Delta(2,4)-dienoyl-CoA isomerase, mitochondrial OS=Homo sapiens OX=9606 GN=ECH1 PE=1 SV=2	200599	195362	198419	241711	232619	222342
sp|Q53EL6|PDCD4_HUMAN	Programmed cell death protein 4 OS=Homo sapiens OX=9606 GN=PDCD4 PE=1 SV=2	240596	212268	204249	245764	258897	261370
tr|F8W1A4|F8W1A4_HUMAN	Adenylate kinase 2, mitochondrial OS=Homo sapiens OX=9606 GN=AK2 PE=1 SV=1	2.14024e+06	2.08514e+06	1.7196e+06	2.01547e+06	2.48479e+06	2.11294e+06
sp|P40925|MDHC_HUMAN	Malate dehydrogenase, cytoplasmic OS=Homo sapiens OX=9606 GN=MDH1 PE=1 SV=4	525599	615956	571167	565541	443013	414250
sp|O14818|PSA7_HUMAN	Proteasome subunit alpha type-7 OS=Homo sapiens OX=9606 GN=PSMA7 PE=1 SV=1	430375	392785	385186	375823	372621	368348
tr|V9GYM8|V9GYM8_HUMAN	Guanine nucleotide exchange factor H1 OS=Homo sapiens OX=9606 GN=ARHGEF2 PE=1 SV=1	35694	36096.6	26585.2	45534.4	41152.2	35100.5
sp|P31040|SDHA_HUMAN	Succinate dehydrogenase [ubiquinone] flavoprotein subunit, mitochondrial OS=Homo sapiens OX=9606 GN=SDHA PE=1 SV=2	44349.8	45347	45205.4	91332.7	72911.1	90351.4
sp|Q70J99|UN13D_HUMAN	Protein unc-13 homolog D OS=Homo sapiens OX=9606 GN=UNC13D PE=1 SV=1	83010.6	75415.4	75057.4	106356	99036.2	92024.5
sp|Q9Y285|SYFA_HUMAN	Phenylalanine--tRNA ligase alpha subunit OS=Homo sapiens OX=9606 GN=FARSA PE=1 SV=3	125664	115197	120348	133708	136354	146995
sp|P19623|SPEE_HUMAN	Spermidine synthase OS=Homo sapiens OX=9606 GN=SRM PE=1 SV=1	240295	222132	208006	212459	231028	246488
tr|A0A0A6YY92|A0A0A6YY92_HUMAN	Adenylosuccinate lyase OS=Homo sapiens OX=9606 GN=ADSL PE=1 SV=1	161214	156289	166084	188131	182989	180482
tr|B1AK88|B1AK88_HUMAN	F-actin-capping protein subunit beta OS=Homo sapiens OX=9606 GN=CAPZB PE=1 SV=1	536865	457952	543988	423125	413470	372840
sp|Q99536|VAT1_HUMAN	Synaptic vesicle membrane protein VAT-1 homolog OS=Homo sapiens OX=9606 GN=VAT1 PE=1 SV=2	270711	258384	248659	204980	300645	187704
tr|J3KQ32|J3KQ32_HUMAN	Obg-like ATPase 1 OS=Homo sapiens OX=9606 GN=OLA1 PE=1 SV=1	255311	239700	228382	220127	244233	254015
tr|A0A0A6YYL4|A0A0A6YYL4_HUMAN	Coronin OS=Homo sapiens OX=9606 GN=CORO7-PAM16 PE=1 SV=1	104911	98268.2	91326.1	163831	167541	151309
sp|Q02878|RL6_HUMAN	60S ribosomal protein L6 OS=Homo sapiens OX=9606 GN=RPL6 PE=1 SV=3	865217	857316	806433	692220	735746	661669
sp|Q09028|RBBP4_HUMAN	Histone-binding protein RBBP4 OS=Homo sapiens OX=9606 GN=RBBP4 PE=1 SV=3	140613	180485	166206	144736	124922	122006
sp|P30044|PRDX5_HUMAN	Peroxiredoxin-5, mitochondrial OS=Homo sapiens OX=9606 GN=PRDX5 PE=1 SV=4	578301	545891	489643	690952	720466	700884
sp|P30084|ECHM_HUMAN	Enoyl-CoA hydratase, mitochondrial OS=Homo sapiens OX=9606 GN=ECHS1 PE=1 SV=4	179911	168010	178462	222482	204734	196130
sp|P55786|PSA_HUMAN	Puromycin-sensitive aminopeptidase OS=Homo sapiens OX=9606 GN=NPEPPS PE=1 SV=2	62598.9	61613.1	60006.1	53529.2	63167.6	59113.6
sp|P00966|ASSY_HUMAN	Argininosuccinate synthase OS=Homo sapiens OX=9606 GN=ASS1 PE=1 SV=2	147913	135577	141182	440920	411316	421386
sp|P37837|TALDO_HUMAN	Transaldolase OS=Homo sapiens OX=9606 GN=TALDO1 PE=1 SV=2	1.70087e+06	1.66522e+06	1.69433e+06	1.07136e+06	1.18761e+06	1.01961e+06
sp|Q01469|FABP5_HUMAN	Fatty acid-binding protein 5 OS=Homo sapiens OX=9606 GN=FABP5 PE=1 SV=3	241283	283363	289574	211028	172095	167631
sp|P08559|ODPA_HUMAN	Pyruvate dehydrogenase E1 component subunit alpha, somatic form, mitochondrial OS=Homo sapiens OX=9606 GN=PDHA1 PE=1 SV=3	106911	111441	112621	180219	176155	192390
sp|P61224|RAP1B_HUMAN	Ras-related protein Rap-1b OS=Homo sapiens OX=9606 GN=RAP1B PE=1 SV=1	50415.9	63747	61591.2	83067	62752.4	50102.4
sp|P05388|RLA0_HUMAN	60S acidic ribosomal protein P0 OS=Homo sapiens OX=9606 GN=RPLP0 PE=1 SV=1	679952	709978	688861	725638	759227	740304
sp|P05198|IF2A_HUMAN	Eukaryotic translation initiation factor 2 subunit 1 OS=Homo sapiens OX=9606 GN=EIF2S1 PE=1 SV=3	208383	193835	215173	236273	221457	206722
sp|P07954|FUMH_HUMAN	Fumarate hydratase, mitochondrial OS=Homo sapiens OX=9606 GN=FH PE=1 SV=3	134145	115128	117368	183483	145010	157768
sp|O96019|ACL6A_HUMAN	Actin-like protein 6A OS=Homo sapiens OX=9606 GN=ACTL6A PE=1 SV=1	98127.9	97649.7	81020.8	107989	71496.5	86854.5
sp|Q92556|ELMO1_HUMAN	Engulfment and cell motility protein 1 OS=Homo sapiens OX=9606 GN=ELMO1 PE=1 SV=2	113179	83305.3	104485	105389	170635	176167
sp|P12081|HARS1_HUMAN	Histidine--tRNA ligase, cytoplasmic OS=Homo sapiens OX=9606 GN=HARS1 PE=1 SV=2	142734	115144	119616	127267	132669	129561
sp|Q9HDC9|APMAP_HUMAN	Adipocyte plasma membrane-associated protein OS=Homo sapiens OX=9606 GN=APMAP PE=1 SV=2	106440	87678.5	90237.6	129794	119523	162877
sp|P27824|CALX_HUMAN	Calnexin OS=Homo sapiens OX=9606 GN=CANX PE=1 SV=2	158844	169067	154298	282756	243387	266090
sp|P11177|ODPB_HUMAN	Pyruvate dehydrogenase E1 component subunit beta, mitochondrial OS=Homo sapiens OX=9606 GN=PDHB PE=1 SV=3	194775	187670	180870	299006	229290	238787
sp|Q13177|PAK2_HUMAN	Serine/threonine-protein kinase PAK 2 OS=Homo sapiens OX=9606 GN=PAK2 PE=1 SV=3	173400	179658	163815	157353	147940	158570
sp|P12270|TPR_HUMAN	Nucleoprotein TPR OS=Homo sapiens OX=9606 GN=TPR PE=1 SV=3	70612.4	47950	71084.4	106925	85728.2	103018
sp|A0AVT1|UBA6_HUMAN	Ubiquitin-like modifier-activating enzyme 6 OS=Homo sapiens OX=9606 GN=UBA6 PE=1 SV=1	17867	14449.8	13009.6	15325.9	15000	14640.7
tr|E7ES33|E7ES33_HUMAN	Septin-7 OS=Homo sapiens OX=9606 GN=SEPTIN7 PE=1 SV=3	126354	127848	127113	137696	139524	112516
sp|P55060|XPO2_HUMAN	Exportin-2 OS=Homo sapiens OX=9606 GN=CSE1L PE=1 SV=3	69995.7	61671	69359.2	101940	101377	101688
sp|P07737|PROF1_HUMAN	Profilin-1 OS=Homo sapiens OX=9606 GN=PFN1 PE=1 SV=2	2.61887e+06	2.42528e+06	2.4018e+06	1.86551e+06	2.11647e+06	2.03905e+06
sp|P46781|RS9_HUMAN	40S ribosomal protein S9 OS=Homo sapiens OX=9606 GN=RPS9 PE=1 SV=3	818101	765396	727534	737169	700508	704557
sp|Q9Y295|DRG1_HUMAN	Developmentally-regulated GTP-binding protein 1 OS=Homo sapiens OX=9606 GN=DRG1 PE=1 SV=1	182273	149779	168826	166836	186968	200981
sp|Q9BXP5|SRRT_HUMAN	Serrate RNA effector molecule homolog OS=Homo sapiens OX=9606 GN=SRRT PE=1 SV=1	125529	125947	136658	160862	133161	158378
sp|Q99613|EIF3C_HUMAN	Eukaryotic translation initiation factor 3 subunit C OS=Homo sapiens OX=9606 GN=EIF3C PE=1 SV=1	149187	135549	145737	177190	183877	175054
sp|P62241|RS8_HUMAN	40S ribosomal protein S8 OS=Homo sapiens OX=9606 GN=RPS8 PE=1 SV=2	511117	591443	580582	521943	417131	407602
sp|P62873|GBB1_HUMAN	Guanine nucleotide-binding protein G(I)/G(S)/G(T) subunit beta-1 OS=Homo sapiens OX=9606 GN=GNB1 PE=1 SV=3	54053.5	57493.9	50017.2	84818	70096.3	70865.9
sp|P35998|PRS7_HUMAN	26S proteasome regulatory subunit 7 OS=Homo sapiens OX=9606 GN=PSMC2 PE=1 SV=3	72369.5	86359.9	84703.9	77798.2	80461.9	80387.9
tr|B4DY09|B4DY09_HUMAN	Interleukin enhancer-binding factor 2 OS=Homo sapiens OX=9606 GN=ILF2 PE=1 SV=1	128564	133075	121904	117141	169796	98217.1
sp|O00429|DNM1L_HUMAN	Dynamin-1-like protein OS=Homo sapiens OX=9606 GN=DNM1L PE=1 SV=2	111216	91273.5	85500	90209.3	100376	105453
sp|Q99460|PSMD1_HUMAN	26S proteasome non-ATPase regulatory subunit 1 OS=Homo sapiens OX=9606 GN=PSMD1 PE=1 SV=2	85380.9	81434.9	89342.8	105538	99185.3	80342.2
sp|Q9UBT2|SAE2_HUMAN	SUMO-activating enzyme subunit 2 OS=Homo sapiens OX=9606 GN=UBA2 PE=1 SV=2	97848.4	89553	86790.7	99610.2	109899	118727
sp|O43396|TXNL1_HUMAN	Thioredoxin-like protein 1 OS=Homo sapiens OX=9606 GN=TXNL1 PE=1 SV=3	104127	103094	100325	76680.4	82549.2	68991.5
tr|B0QY89|B0QY89_HUMAN	Eukaryotic translation initiation factor 3 subunit L OS=Homo sapiens OX=9606 GN=EIF3L PE=1 SV=1	131959	123664	131195	115487	124534	99741.8
sp|P61981|1433G_HUMAN	14-3-3 protein gamma OS=Homo sapiens OX=9606 GN=YWHAG PE=1 SV=2	102788	80875.2	94203.7	102225	100381	102661
sp|Q9UQE7|SMC3_HUMAN	Structural maintenance of chromosomes protein 3 OS=Homo sapiens OX=9606 GN=SMC3 PE=1 SV=2	30388.5	34899.4	30648	80413.9	66340.5	72503.5
sp|P20618|PSB1_HUMAN	Proteasome subunit beta type-1 OS=Homo sapiens OX=9606 GN=PSMB1 PE=1 SV=2	277126	279171	269106	253488	238862	217105
sp|O95757|HS74L_HUMAN	Heat shock 70 kDa protein 4L OS=Homo sapiens OX=9606 GN=HSPA4L PE=1 SV=3	79782.5	94746.1	89288.6	87758	89644.2	86085.6
sp|Q6IBS0|TWF2_HUMAN	Twinfilin-2 OS=Homo sapiens OX=9606 GN=TWF2 PE=1 SV=2	105484	97083.4	94435.1	143076	126346	172745
tr|I3L0N3|I3L0N3_HUMAN	Vesicle-fusing ATPase OS=Homo sapiens OX=9606 GN=NSF PE=1 SV=1	50848.4	47173.9	48825.9	53944.3	55256.1	61792.9
sp|P60228|EIF3E_HUMAN	Eukaryotic translation initiation factor 3 subunit E OS=Homo sapiens OX=9606 GN=EIF3E PE=1 SV=1	206019	187701	195123	166067	177404	153871
sp|P41091|IF2G_HUMAN	Eukaryotic translation initiation factor 2 subunit 3 OS=Homo sapiens OX=9606 GN=EIF2S3 PE=1 SV=3	122685	143684	139362	139651	129338	112590
sp|P08311|CATG_HUMAN	Cathepsin G OS=Homo sapiens OX=9606 GN=CTSG PE=1 SV=2	3.01335e+06	3.79112e+06	3.60465e+06	2.99713e+06	2.66036e+06	2.2766e+06
sp|P23921|RIR1_HUMAN	Ribonucleoside-diphosphate reductase large subunit OS=Homo sapiens OX=9606 GN=RRM1 PE=1 SV=1	178894	177356	158684	102208	129182	109461
sp|P62979|RS27A_HUMAN	Ubiquitin-40S ribosomal protein S27a OS=Homo sapiens OX=9606 GN=RPS27A PE=1 SV=2	4.89782e+06	4.99387e+06	4.80362e+06	4.4364e+06	4.10457e+06	4.18007e+06
tr|A0A0G2JIW1|A0A0G2JIW1_HUMAN	Heat shock 70 kDa protein 1B OS=Homo sapiens OX=9606 GN=HSPA1B PE=1 SV=1	148840	160193	162594	99374.1	96932.2	56227.3
sp|P32969|RL9_HUMAN	60S ribosomal protein L9 OS=Homo sapiens OX=9606 GN=RPL9 PE=1 SV=1	508102	544775	535864	517826	555968	477791
sp|O95831|AIFM1_HUMAN	Apoptosis-inducing factor 1, mitochondrial OS=Homo sapiens OX=9606 GN=AIFM1 PE=1 SV=1	132476	117166	123215	145913	126351	145093
sp|Q8NE71|ABCF1_HUMAN	ATP-binding cassette sub-family F member 1 OS=Homo sapiens OX=9606 GN=ABCF1 PE=1 SV=2	80063.5	61765.4	82397.4	129967	111323	117274
sp|P53618|COPB_HUMAN	Coatomer subunit beta OS=Homo sapiens OX=9606 GN=COPB1 PE=1 SV=3	23079.4	28293.5	33225.5	64324	71961.6	63099.3
sp|O76021|RL1D1_HUMAN	Ribosomal L1 domain-containing protein 1 OS=Homo sapiens OX=9606 GN=RSL1D1 PE=1 SV=3	150111	115026	114252	112965	139832	122826
sp|P41240|CSK_HUMAN	Tyrosine-protein kinase CSK OS=Homo sapiens OX=9606 GN=CSK PE=1 SV=1	180872	158048	171246	200715	221156	214502
tr|A0A1B0GWE8|A0A1B0GWE8_HUMAN	Cathepsin D OS=Homo sapiens OX=9606 GN=CTSD PE=1 SV=1	474309	452300	424746	192115	190122	190866
sp|P18754|RCC1_HUMAN	Regulator of chromosome condensation OS=Homo sapiens OX=9606 GN=RCC1 PE=1 SV=1	164121	85262.9	155876	182642	99077.5	149535
sp|P13727|PRG2_HUMAN	Bone marrow proteoglycan OS=Homo sapiens OX=9606 GN=PRG2 PE=1 SV=2	6.24533e+06	8.828e+06	8.68592e+06	1.40173e+06	1.05998e+06	1.2474e+06
sp|P06748|NPM_HUMAN	Nucleophosmin OS=Homo sapiens OX=9606 GN=NPM1 PE=1 SV=2	2.05133e+06	2.23693e+06	2.29625e+06	2.80586e+06	2.56791e+06	2.5574e+06
sp|P16615|AT2A2_HUMAN	Sarcoplasmic/endoplasmic reticulum calcium ATPase 2 OS=Homo sapiens OX=9606 GN=ATP2A2 PE=1 SV=1	29385.7	24443.3	18356.4	45387.6	45736.7	42740.7
sp|P04264|K2C1_HUMAN	Keratin, type II cytoskeletal 1 OS=Homo sapiens OX=9606 GN=KRT1 PE=1 SV=6	113001	39310	58929.1	222755	95070	75302.4
sp|O75534|CSDE1_HUMAN	Cold shock domain-containing protein E1 OS=Homo sapiens OX=9606 GN=CSDE1 PE=1 SV=2	96704.8	86532.7	94227.3	63359.8	56305.1	60066.4
sp|Q96RP9|EFGM_HUMAN	Elongation factor G, mitochondrial OS=Homo sapiens OX=9606 GN=GFM1 PE=1 SV=2	118440	103125	110246	100498	121879	114650
sp|Q06323|PSME1_HUMAN	Proteasome activator complex subunit 1 OS=Homo sapiens OX=9606 GN=PSME1 PE=1 SV=1	394217	318235	352172	337821	253507	300159
sp|P10515|ODP2_HUMAN	Dihydrolipoyllysine-residue acetyltransferase component of pyruvate dehydrogenase complex, mitochondrial OS=Homo sapiens OX=9606 GN=DLAT PE=1 SV=3	101640	74633	88909.3	156534	161871	146047
sp|P45974|UBP5_HUMAN	Ubiquitin carboxyl-terminal hydrolase 5 OS=Homo sapiens OX=9606 GN=USP5 PE=1 SV=2	137565	118885	125603	133812	155100	172069
sp|P43686|PRS6B_HUMAN	26S proteasome regulatory subunit 6B OS=Homo sapiens OX=9606 GN=PSMC4 PE=1 SV=2	41760.8	40953.1	31915.3	26076.7	28454.2	38799.8
sp|P30086|PEBP1_HUMAN	Phosphatidylethanolamine-binding protein 1 OS=Homo sapiens OX=9606 GN=PEBP1 PE=1 SV=3	585129	887821	793557	611205	455357	341521
tr|A0A3B3IRI2|A0A3B3IRI2_HUMAN	CTP synthase OS=Homo sapiens OX=9606 GN=CTPS1 PE=1 SV=1	108704	102402	89827.9	133466	131894	149960
sp|Q99497|PARK7_HUMAN	Parkinson disease protein 7 OS=Homo sapiens OX=9606 GN=PARK7 PE=1 SV=2	624988	666420	641053	531237	503091	449855
tr|J3KPX7|J3KPX7_HUMAN	Prohibitin OS=Homo sapiens OX=9606 GN=PHB2 PE=1 SV=2	654421	704411	714542	897349	905598	901902
tr|M0R0F0|M0R0F0_HUMAN	40S ribosomal protein S5 (Fragment) OS=Homo sapiens OX=9606 GN=RPS5 PE=1 SV=1	383298	398818	406115	419288	381205	352203
sp|Q8N163|CCAR2_HUMAN	Cell cycle and apoptosis regulator protein 2 OS=Homo sapiens OX=9606 GN=CCAR2 PE=1 SV=2	151872	131980	117218	133140	124827	156045
sp|Q99459|CDC5L_HUMAN	Cell division cycle 5-like protein OS=Homo sapiens OX=9606 GN=CDC5L PE=1 SV=2	106889	112844	98717.1	90036.8	88684.5	100951
sp|Q00796|DHSO_HUMAN	Sorbitol dehydrogenase OS=Homo sapiens OX=9606 GN=SORD PE=1 SV=4	120309	103116	90492.7	107296	99531.3	106431
sp|P28074|PSB5_HUMAN	Proteasome subunit beta type-5 OS=Homo sapiens OX=9606 GN=PSMB5 PE=1 SV=3	86218.7	87216.5	80994.9	72575.2	74466.7	63403.6
tr|G8JLA2|G8JLA2_HUMAN	Myosin light polypeptide 6 OS=Homo sapiens OX=9606 GN=MYL6 PE=1 SV=1	328969	352187	346610	364858	341735	329224
sp|P22087|FBRL_HUMAN	rRNA 2'-O-methyltransferase fibrillarin OS=Homo sapiens OX=9606 GN=FBL PE=1 SV=2	371538	370797	363961	503548	462801	472553
sp|P25786|PSA1_HUMAN	Proteasome subunit alpha type-1 OS=Homo sapiens OX=9606 GN=PSMA1 PE=1 SV=1	232649	194716	211303	174327	183442	144607
tr|B4DLN1|B4DLN1_HUMAN	cDNA FLJ60124, highly similar to Mitochondrial dicarboxylate carrier OS=Homo sapiens OX=9606 PE=2 SV=1	67134.7	57531.8	53213.2	91741	99768.2	89079.7
sp|Q00534|CDK6_HUMAN	Cyclin-dependent kinase 6 OS=Homo sapiens OX=9606 GN=CDK6 PE=1 SV=1	91964	112348	108359	91003	83667.9	82561
sp|Q9UBE0|SAE1_HUMAN	SUMO-activating enzyme subunit 1 OS=Homo sapiens OX=9606 GN=SAE1 PE=1 SV=1	74848.7	64455	69158.6	82384.2	77857	87310.4
tr|I3L504|I3L504_HUMAN	Eukaryotic translation initiation factor 5A-1 OS=Homo sapiens OX=9606 GN=EIF5A PE=1 SV=1	323759	286433	309062	290755	336695	408214
tr|E7EQR4|E7EQR4_HUMAN	Ezrin OS=Homo sapiens OX=9606 GN=EZR PE=1 SV=3	142942	128681	132008	176747	168675	182064
tr|Q32Q12|Q32Q12_HUMAN	Nucleoside diphosphate kinase OS=Homo sapiens OX=9606 GN=NME1-NME2 PE=1 SV=1	66400.3	99100.7	109632	91300.5	27453.4	26624.5
sp|Q8N1G4|LRC47_HUMAN	Leucine-rich repeat-containing protein 47 OS=Homo sapiens OX=9606 GN=LRRC47 PE=1 SV=1	225303	204612	210358	205429	208083	207813
sp|P55809|SCOT1_HUMAN	Succinyl-CoA:3-ketoacid coenzyme A transferase 1, mitochondrial OS=Homo sapiens OX=9606 GN=OXCT1 PE=1 SV=1	57916.8	51744.5	54049.9	73065.6	91432.8	77398.2
sp|Q8NBJ5|GT251_HUMAN	Procollagen galactosyltransferase 1 OS=Homo sapiens OX=9606 GN=COLGALT1 PE=1 SV=1	142127	122567	133001	143786	162568	158973
tr|B1AMS2|B1AMS2_HUMAN	Septin 6, isoform CRA_b OS=Homo sapiens OX=9606 GN=SEPTIN6 PE=1 SV=1	56697.7	61309.5	61453.5	62846	57853.1	55663.7
tr|Q5T5C7|Q5T5C7_HUMAN	Seryl-tRNA synthetase OS=Homo sapiens OX=9606 GN=SARS1 PE=1 SV=1	109293	104403	107124	125946	133719	136563
tr|A0A024RA52|A0A024RA52_HUMAN	Proteasome subunit alpha type OS=Homo sapiens OX=9606 GN=PSMA2 PE=1 SV=1	226547	194062	191811	210225	225364	252190
sp|P51858|HDGF_HUMAN	Hepatoma-derived growth factor OS=Homo sapiens OX=9606 GN=HDGF PE=1 SV=1	189447	222826	194659	184640	172092	159116
sp|O14744|ANM5_HUMAN	Protein arginine N-methyltransferase 5 OS=Homo sapiens OX=9606 GN=PRMT5 PE=1 SV=4	24695.1	23832.1	24507.9	27617.8	24853.3	38252.1
sp|O15143|ARC1B_HUMAN	Actin-related protein 2/3 complex subunit 1B OS=Homo sapiens OX=9606 GN=ARPC1B PE=1 SV=3	95608.7	110769	117617	125107	72436.1	64152.2
sp|Q9UNM6|PSD13_HUMAN	26S proteasome non-ATPase regulatory subunit 13 OS=Homo sapiens OX=9606 GN=PSMD13 PE=1 SV=2	93301.9	104782	104036	119490	111467	114769
sp|Q96AG4|LRC59_HUMAN	Leucine-rich repeat-containing protein 59 OS=Homo sapiens OX=9606 GN=LRRC59 PE=1 SV=1	367176	414938	391615	372263	349348	295518
sp|Q15717|ELAV1_HUMAN	ELAV-like protein 1 OS=Homo sapiens OX=9606 GN=ELAVL1 PE=1 SV=2	313852	271604	280177	284686	318597	307321
sp|Q14683|SMC1A_HUMAN	Structural maintenance of chromosomes protein 1A OS=Homo sapiens OX=9606 GN=SMC1A PE=1 SV=2	27526	17189.4	21160.9	75103.5	73288.6	90828.7
tr|A0A1W2PPZ5|A0A1W2PPZ5_HUMAN	Transcription elongation factor A protein 1 OS=Homo sapiens OX=9606 GN=TCEA1 PE=1 SV=1	149909	147051	145505	136375	144327	128944
sp|Q96I99|SUCB2_HUMAN	Succinate--CoA ligase [GDP-forming] subunit beta, mitochondrial OS=Homo sapiens OX=9606 GN=SUCLG2 PE=1 SV=2	55767.1	56253.6	54388	80663.9	85733.8	83810.3
tr|J3KTL2|J3KTL2_HUMAN	Serine/arginine-rich splicing factor 1 OS=Homo sapiens OX=9606 GN=SRSF1 PE=1 SV=1	90251.3	91970.6	90644.2	325804	312804	345429
sp|O75367|H2AY_HUMAN	Core histone macro-H2A.1 OS=Homo sapiens OX=9606 GN=MACROH2A1 PE=1 SV=4	317873	262161	253842	273886	336934	342574
sp|Q12904|AIMP1_HUMAN	Aminoacyl tRNA synthase complex-interacting multifunctional protein 1 OS=Homo sapiens OX=9606 GN=AIMP1 PE=1 SV=2	122470	113202	104132	134471	109583	117982
sp|P62906|RL10A_HUMAN	60S ribosomal protein L10a OS=Homo sapiens OX=9606 GN=RPL10A PE=1 SV=2	484174	472461	452800	464073	422132	450760
tr|F8VXC8|F8VXC8_HUMAN	SWI/SNF complex subunit SMARCC2 OS=Homo sapiens OX=9606 GN=SMARCC2 PE=1 SV=1	14875.1	16357.2	18345.3	20111	13687.5	12517.4
tr|K7ERT8|K7ERT8_HUMAN	60S ribosomal protein L23a (Fragment) OS=Homo sapiens OX=9606 GN=RPL23A PE=1 SV=1	546531	537836	512390	428579	473730	471948
tr|H0YIV4|H0YIV4_HUMAN	Nucleosome assembly protein 1-like 1 (Fragment) OS=Homo sapiens OX=9606 GN=NAP1L1 PE=1 SV=1	52923.7	60313.3	54360.4	37126.1	43003	36449.7
sp|P61586|RHOA_HUMAN	Transforming protein RhoA OS=Homo sapiens OX=9606 GN=RHOA PE=1 SV=1	455181	469761	466260	579037	530918	543705
sp|P27348|1433T_HUMAN	14-3-3 protein theta OS=Homo sapiens OX=9606 GN=YWHAQ PE=1 SV=1	193595	192500	197972	147530	160121	142975
tr|H0YN26|H0YN26_HUMAN	Acidic leucine-rich nuclear phosphoprotein 32 family member A OS=Homo sapiens OX=9606 GN=ANP32A PE=1 SV=1	494402	383577	401638	508002	490017	573843
sp|Q9NR45|SIAS_HUMAN	Sialic acid synthase OS=Homo sapiens OX=9606 GN=NANS PE=1 SV=2	80757.5	76305	80508	88817.2	81526.5	173213
sp|Q04446|GLGB_HUMAN	1,4-alpha-glucan-branching enzyme OS=Homo sapiens OX=9606 GN=GBE1 PE=1 SV=3	96233.9	76328.5	88734.6	94855.9	89500	105863
tr|A0A2R8Y811|A0A2R8Y811_HUMAN	40S ribosomal protein S14 (Fragment) OS=Homo sapiens OX=9606 GN=RPS14 PE=1 SV=1	303554	344401	329023	283567	281232	228561
sp|O00160|MYO1F_HUMAN	Unconventional myosin-If OS=Homo sapiens OX=9606 GN=MYO1F PE=1 SV=3	44981.5	50849.8	56764.2	62188.9	63515.3	72436.7
sp|P40121|CAPG_HUMAN	Macrophage-capping protein OS=Homo sapiens OX=9606 GN=CAPG PE=1 SV=2	85630.8	80568.5	78022.2	60495.2	44058.7	46456.2
sp|P00492|HPRT_HUMAN	Hypoxanthine-guanine phosphoribosyltransferase OS=Homo sapiens OX=9606 GN=HPRT1 PE=1 SV=2	470470	383029	382032	379002	459018	407197
sp|Q9Y277|VDAC3_HUMAN	Voltage-dependent anion-selective channel protein 3 OS=Homo sapiens OX=9606 GN=VDAC3 PE=1 SV=1	264356	240603	246061	253022	262380	235312
tr|F8W809|F8W809_HUMAN	Thioredoxin-disulfide reductase OS=Homo sapiens OX=9606 GN=TXNRD1 PE=1 SV=1	41963.5	63809.1	40827.1	60785.8	62324.6	66777.1
tr|A0A0A0MRJ6|A0A0A0MRJ6_HUMAN	Protein-L-isoaspartate O-methyltransferase OS=Homo sapiens OX=9606 GN=PCMT1 PE=1 SV=1	138324	131631	131287	145380	139036	145952
sp|P00390|GSHR_HUMAN	Glutathione reductase, mitochondrial OS=Homo sapiens OX=9606 GN=GSR PE=1 SV=2	92013.2	68467.9	71005	56749.9	65233.7	63387.1
sp|P30520|PURA2_HUMAN	Adenylosuccinate synthetase isozyme 2 OS=Homo sapiens OX=9606 GN=ADSS2 PE=1 SV=3	112587	146718	122341	132851	107343	79308.7
sp|P27694|RFA1_HUMAN	Replication protein A 70 kDa DNA-binding subunit OS=Homo sapiens OX=9606 GN=RPA1 PE=1 SV=2	71388.6	74888.2	70526.1	69864.4	54437.4	53330.7
sp|Q9NQR4|NIT2_HUMAN	Omega-amidase NIT2 OS=Homo sapiens OX=9606 GN=NIT2 PE=1 SV=1	80562.7	86795.2	77750.9	85142.2	73056.2	73976.6
sp|Q8NBS9|TXND5_HUMAN	Thioredoxin domain-containing protein 5 OS=Homo sapiens OX=9606 GN=TXNDC5 PE=1 SV=2	169232	177994	185333	173627	152317	160568
sp|P35637|FUS_HUMAN	RNA-binding protein FUS OS=Homo sapiens OX=9606 GN=FUS PE=1 SV=1	89816.7	98212.7	119382	105311	65442.2	60251.6
tr|G3V5Z7|G3V5Z7_HUMAN	Proteasome subunit alpha type OS=Homo sapiens OX=9606 GN=PSMA6 PE=1 SV=1	409304	382845	400241	358728	343252	372556
sp|Q86XP3|DDX42_HUMAN	ATP-dependent RNA helicase DDX42 OS=Homo sapiens OX=9606 GN=DDX42 PE=1 SV=1	32203.1	36286.4	37269.6	31287.7	34901.3	54812.1
sp|P52789|HXK2_HUMAN	Hexokinase-2 OS=Homo sapiens OX=9606 GN=HK2 PE=1 SV=2	103169	100404	100281	63919.2	76063.1	62315.7
sp|P51148|RAB5C_HUMAN	Ras-related protein Rab-5C OS=Homo sapiens OX=9606 GN=RAB5C PE=1 SV=2	22845.7	32022.8	27871.2	56357.1	48889.6	46996.9
sp|P50416|CPT1A_HUMAN	Carnitine O-palmitoyltransferase 1, liver isoform OS=Homo sapiens OX=9606 GN=CPT1A PE=1 SV=2	82234.4	77785.3	76295.4	80900.2	110300	104303
sp|O96008|TOM40_HUMAN	Mitochondrial import receptor subunit TOM40 homolog OS=Homo sapiens OX=9606 GN=TOMM40 PE=1 SV=1	76754.8	90651.1	93479.5	145838	120705	110895
tr|A0A3B3ISK7|A0A3B3ISK7_HUMAN	Aspartate--tRNA ligase, mitochondrial OS=Homo sapiens OX=9606 GN=DARS2 PE=1 SV=1	42551.4	34718.6	39451.4	68875.1	75675.1	81175.9
sp|Q9NTZ6|RBM12_HUMAN	RNA-binding protein 12 OS=Homo sapiens OX=9606 GN=RBM12 PE=1 SV=1	116441	110470	114960	123788	119360	106087
sp|P26358|DNMT1_HUMAN	DNA (cytosine-5)-methyltransferase 1 OS=Homo sapiens OX=9606 GN=DNMT1 PE=1 SV=2	104261	77287.8	90629.1	109396	91444.1	98649
sp|Q9UJZ1|STML2_HUMAN	Stomatin-like protein 2, mitochondrial OS=Homo sapiens OX=9606 GN=STOML2 PE=1 SV=1	26914.7	15181.6	27488.7	44083.2	32993.4	38409.7
sp|P31153|METK2_HUMAN	S-adenosylmethionine synthase isoform type-2 OS=Homo sapiens OX=9606 GN=MAT2A PE=1 SV=1	205353	207133	191039	244753	250495	230629
sp|Q9Y4W6|AFG32_HUMAN	AFG3-like protein 2 OS=Homo sapiens OX=9606 GN=AFG3L2 PE=1 SV=2	108226	89790.2	101882	149829	166812	168133
sp|P61626|LYSC_HUMAN	Lysozyme C OS=Homo sapiens OX=9606 GN=LYZ PE=1 SV=1	2.89621e+06	2.94761e+06	2.83536e+06	1.41244e+06	1.29961e+06	1.22562e+06
sp|P08243|ASNS_HUMAN	Asparagine synthetase [glutamine-hydrolyzing] OS=Homo sapiens OX=9606 GN=ASNS PE=1 SV=4	45755.7	46549.6	41496.1	40200.1	52254.4	63784.4
sp|P55036|PSMD4_HUMAN	26S proteasome non-ATPase regulatory subunit 4 OS=Homo sapiens OX=9606 GN=PSMD4 PE=1 SV=1	72107.1	75549.7	79218.4	78431.3	73223.9	58701
tr|G3XAC6|G3XAC6_HUMAN	RNA-binding protein 39 OS=Homo sapiens OX=9606 GN=RBM39 PE=1 SV=1	59469.8	43855.8	54292.4	107907	101275	89738
sp|Q9BVP2|GNL3_HUMAN	Guanine nucleotide-binding protein-like 3 OS=Homo sapiens OX=9606 GN=GNL3 PE=1 SV=2	115667	108358	106321	137832	142663	141234
sp|Q96B97|SH3K1_HUMAN	SH3 domain-containing kinase-binding protein 1 OS=Homo sapiens OX=9606 GN=SH3KBP1 PE=1 SV=2	103564	99211.1	91686.6	68105.9	72408.6	67782.2
sp|Q16822|PCKGM_HUMAN	Phosphoenolpyruvate carboxykinase [GTP], mitochondrial OS=Homo sapiens OX=9606 GN=PCK2 PE=1 SV=4	19030.1	19357.7	12943	119405	125041	118382
sp|P25398|RS12_HUMAN	40S ribosomal protein S12 OS=Homo sapiens OX=9606 GN=RPS12 PE=1 SV=3	1.23496e+06	1.25375e+06	1.16208e+06	1.01329e+06	911706	970313
sp|Q15435|PP1R7_HUMAN	Protein phosphatase 1 regulatory subunit 7 OS=Homo sapiens OX=9606 GN=PPP1R7 PE=1 SV=1	89675	87066.7	78278.4	87985.8	92745.4	77346.2
sp|Q9H845|ACAD9_HUMAN	Complex I assembly factor ACAD9, mitochondrial OS=Homo sapiens OX=9606 GN=ACAD9 PE=1 SV=1	69471.5	70286.8	68309.9	110236	109884	102907
sp|Q9Y5M8|SRPRB_HUMAN	Signal recognition particle receptor subunit beta OS=Homo sapiens OX=9606 GN=SRPRB PE=1 SV=3	40912.7	46258	46582.2	55613.1	51550.8	53391.7
sp|Q7L2H7|EIF3M_HUMAN	Eukaryotic translation initiation factor 3 subunit M OS=Homo sapiens OX=9606 GN=EIF3M PE=1 SV=1	133466	148415	141221	107957	121010	95619.5
sp|P43246|MSH2_HUMAN	DNA mismatch repair protein Msh2 OS=Homo sapiens OX=9606 GN=MSH2 PE=1 SV=1	37904.6	39814.9	51713.9	51058	49708.4	47504.2
sp|P20042|IF2B_HUMAN	Eukaryotic translation initiation factor 2 subunit 2 OS=Homo sapiens OX=9606 GN=EIF2S2 PE=1 SV=2	87267.7	85982.8	88674	90708.9	82680.4	86040.8
tr|X1WI28|X1WI28_HUMAN	60S ribosomal protein L10 (Fragment) OS=Homo sapiens OX=9606 GN=RPL10 PE=1 SV=7	389083	305453	362115	407192	384082	344768
sp|O14579|COPE_HUMAN	Coatomer subunit epsilon OS=Homo sapiens OX=9606 GN=COPE PE=1 SV=3	158190	144213	133899	116436	114606	124108
tr|A0A087X1Z3|A0A087X1Z3_HUMAN	Proteasome activator complex subunit 2 OS=Homo sapiens OX=9606 GN=PSME2 PE=1 SV=1	157796	143175	143765	136566	153360	132691
sp|Q15020|SART3_HUMAN	Squamous cell carcinoma antigen recognized by T-cells 3 OS=Homo sapiens OX=9606 GN=SART3 PE=1 SV=1	76373.1	84431.9	91033.4	124430	113041	89922.8
tr|A0A494C0M1|A0A494C0M1_HUMAN	DNA mismatch repair protein OS=Homo sapiens OX=9606 GN=MSH6 PE=1 SV=1	73615.9	68978.2	72440.3	90909.6	96235.8	78996.5
sp|P62269|RS18_HUMAN	40S ribosomal protein S18 OS=Homo sapiens OX=9606 GN=RPS18 PE=1 SV=3	191999	293910	276278	257438	193303	183844
sp|Q9BZE4|NOG1_HUMAN	Nucleolar GTP-binding protein 1 OS=Homo sapiens OX=9606 GN=GTPBP4 PE=1 SV=3	140979	129343	126126	143505	196255	150721
sp|P39748|FEN1_HUMAN	Flap endonuclease 1 OS=Homo sapiens OX=9606 GN=FEN1 PE=1 SV=1	147833	150941	133882	166842	173254	142138
tr|X5D2R7|X5D2R7_HUMAN	Proteasome subunit beta OS=Homo sapiens OX=9606 GN=PSMB8 PE=1 SV=1	167141	171817	162745	163422	151154	128216
sp|P39019|RS19_HUMAN	40S ribosomal protein S19 OS=Homo sapiens OX=9606 GN=RPS19 PE=1 SV=2	159878	409167	363932	330952	190249	132072
sp|P07384|CAN1_HUMAN	Calpain-1 catalytic subunit OS=Homo sapiens OX=9606 GN=CAPN1 PE=1 SV=1	37340	33620.8	36540.3	28531	31019.3	20608.2
sp|Q92608|DOCK2_HUMAN	Dedicator of cytokinesis protein 2 OS=Homo sapiens OX=9606 GN=DOCK2 PE=1 SV=2	52387.4	37595.2	38383.8	85736.3	88179.6	103643
sp|P22307|NLTP_HUMAN	Non-specific lipid-transfer protein OS=Homo sapiens OX=9606 GN=SCP2 PE=1 SV=2	187607	242515	239609	213294	193779	164645
sp|P61106|RAB14_HUMAN	Ras-related protein Rab-14 OS=Homo sapiens OX=9606 GN=RAB14 PE=1 SV=4	53381.9	48221.6	46726.7	82155.3	79914.3	85428.4
sp|P52888|THOP1_HUMAN	Thimet oligopeptidase OS=Homo sapiens OX=9606 GN=THOP1 PE=1 SV=2	38790.1	33378.2	34992.3	43212.4	33181.5	34017
sp|P67809|YBOX1_HUMAN	Y-box-binding protein 1 OS=Homo sapiens OX=9606 GN=YBX1 PE=1 SV=3	184382	188813	196549	189619	148352	166220
sp|Q12874|SF3A3_HUMAN	Splicing factor 3A subunit 3 OS=Homo sapiens OX=9606 GN=SF3A3 PE=1 SV=1	175471	153907	146818	150388	158021	159569
sp|P62277|RS13_HUMAN	40S ribosomal protein S13 OS=Homo sapiens OX=9606 GN=RPS13 PE=1 SV=2	187372	186220	180938	128982	166879	144354
tr|F8VVM2|F8VVM2_HUMAN	Phosphate carrier protein, mitochondrial OS=Homo sapiens OX=9606 GN=SLC25A3 PE=1 SV=1	176171	198546	196621	281775	286976	261137
sp|P35249|RFC4_HUMAN	Replication factor C subunit 4 OS=Homo sapiens OX=9606 GN=RFC4 PE=1 SV=2	90912.5	77035.3	84434.6	86689.2	90389.9	108036
sp|O75874|IDHC_HUMAN	Isocitrate dehydrogenase [NADP] cytoplasmic OS=Homo sapiens OX=9606 GN=IDH1 PE=1 SV=2	102233	123086	131068	81607.1	56720.7	73712.2
sp|P50452|SPB8_HUMAN	Serpin B8 OS=Homo sapiens OX=9606 GN=SERPINB8 PE=1 SV=2	76055.7	62300.9	65559.7	32047.3	31511.6	35151.5
sp|P30048|PRDX3_HUMAN	Thioredoxin-dependent peroxide reductase, mitochondrial OS=Homo sapiens OX=9606 GN=PRDX3 PE=1 SV=3	449340	340575	344099	568964	509310	710792
sp|Q8WXF1|PSPC1_HUMAN	Paraspeckle component 1 OS=Homo sapiens OX=9606 GN=PSPC1 PE=1 SV=1	126019	112583	111665	126441	118928	115054
sp|P31946|1433B_HUMAN	14-3-3 protein beta/alpha OS=Homo sapiens OX=9606 GN=YWHAB PE=1 SV=3	355552	368677	420825	356888	252860	254585
sp|Q52LJ0|FA98B_HUMAN	Protein FAM98B OS=Homo sapiens OX=9606 GN=FAM98B PE=1 SV=2	54070.6	53691.9	57649.4	75733.3	63647.8	71395.7
sp|Q99986|VRK1_HUMAN	Serine/threonine-protein kinase VRK1 OS=Homo sapiens OX=9606 GN=VRK1 PE=1 SV=1	92717.4	100031	80705.6	106650	127363	133131
sp|O60832|DKC1_HUMAN	H/ACA ribonucleoprotein complex subunit DKC1 OS=Homo sapiens OX=9606 GN=DKC1 PE=1 SV=3	96448.8	84164.6	89931.9	122258	113458	113820
sp|P84095|RHOG_HUMAN	Rho-related GTP-binding protein RhoG OS=Homo sapiens OX=9606 GN=RHOG PE=1 SV=1	122118	112694	142097	221644	168322	157339
sp|Q9P0L0|VAPA_HUMAN	Vesicle-associated membrane protein-associated protein A OS=Homo sapiens OX=9606 GN=VAPA PE=1 SV=3	229303	231960	192677	287225	238290	279661
sp|P46926|GNPI1_HUMAN	Glucosamine-6-phosphate isomerase 1 OS=Homo sapiens OX=9606 GN=GNPDA1 PE=1 SV=1	164034	151474	148420	133577	128802	139724
sp|P56537|IF6_HUMAN	Eukaryotic translation initiation factor 6 OS=Homo sapiens OX=9606 GN=EIF6 PE=1 SV=1	58385.1	64266	63160.7	72407.6	69391.4	51745.3
sp|P61604|CH10_HUMAN	10 kDa heat shock protein, mitochondrial OS=Homo sapiens OX=9606 GN=HSPE1 PE=1 SV=2	4.41208e+06	4.15203e+06	4.24317e+06	5.23441e+06	5.87818e+06	6.52096e+06
tr|I3L0H8|I3L0H8_HUMAN	ATP-dependent RNA helicase DDX19A OS=Homo sapiens OX=9606 GN=DDX19A PE=1 SV=1	62100.3	52331.6	62946.6	59640.4	60201.1	63560.6
tr|J3QT28|J3QT28_HUMAN	Mitotic checkpoint protein BUB3 (Fragment) OS=Homo sapiens OX=9606 GN=BUB3 PE=1 SV=1	132883	113210	144836	117002	116264	108872
tr|H3BNC9|H3BNC9_HUMAN	40S ribosomal protein S17 OS=Homo sapiens OX=9606 PE=3 SV=2	109285	129138	115100	92780.5	108746	81141.2
sp|P11413|G6PD_HUMAN	Glucose-6-phosphate 1-dehydrogenase OS=Homo sapiens OX=9606 GN=G6PD PE=1 SV=4	149182	129471	125065	115887	118936	103836
tr|B4DJV2|B4DJV2_HUMAN	Citrate synthase OS=Homo sapiens OX=9606 GN=CS PE=1 SV=1	283893	281290	293091	388191	460662	368595
sp|P62753|RS6_HUMAN	40S ribosomal protein S6 OS=Homo sapiens OX=9606 GN=RPS6 PE=1 SV=1	718367	772771	715550	678553	547632	612393
sp|Q32MZ4|LRRF1_HUMAN	Leucine-rich repeat flightless-interacting protein 1 OS=Homo sapiens OX=9606 GN=LRRFIP1 PE=1 SV=2	22721.7	26407.9	28338.9	23490.2	23507.3	17942.5
sp|P16403|H12_HUMAN	Histone H1.2 OS=Homo sapiens OX=9606 GN=H1-2 PE=1 SV=2	651113	546660	534007	487913	708658	1.07341e+06
sp|P14550|AK1A1_HUMAN	Aldo-keto reductase family 1 member A1 OS=Homo sapiens OX=9606 GN=AKR1A1 PE=1 SV=3	150211	132273	120399	117130	133846	110244
tr|G3V0I5|G3V0I5_HUMAN	NADH dehydrogenase [ubiquinone] flavoprotein 1, mitochondrial OS=Homo sapiens OX=9606 GN=NDUFV1 PE=1 SV=1	29349.2	39925	38460.5	69925.8	51082.2	48229.2
sp|Q16543|CDC37_HUMAN	Hsp90 co-chaperone Cdc37 OS=Homo sapiens OX=9606 GN=CDC37 PE=1 SV=1	120465	132350	116206	103410	93808	83526.2
sp|O60488|ACSL4_HUMAN	Long-chain-fatty-acid--CoA ligase 4 OS=Homo sapiens OX=9606 GN=ACSL4 PE=1 SV=2	54367.4	53825.7	44615.2	94818.9	93007.4	95968.8
sp|P0DP25|CALM3_HUMAN	Calmodulin-3 OS=Homo sapiens OX=9606 GN=CALM3 PE=1 SV=1	134028	138436	116499	106068	112739	114102
sp|P26368|U2AF2_HUMAN	Splicing factor U2AF 65 kDa subunit OS=Homo sapiens OX=9606 GN=U2AF2 PE=1 SV=4	72033.4	74770.6	64318.1	71078.2	88985.2	96155.2
sp|Q9NQW7|XPP1_HUMAN	Xaa-Pro aminopeptidase 1 OS=Homo sapiens OX=9606 GN=XPNPEP1 PE=1 SV=3	42812.1	37292.2	39430	49015.6	36990.3	36175.5
sp|Q9NSE4|SYIM_HUMAN	Isoleucine--tRNA ligase, mitochondrial OS=Homo sapiens OX=9606 GN=IARS2 PE=1 SV=2	40076.2	44461	32658.2	46075.6	38845.8	40391
sp|O95782|AP2A1_HUMAN	AP-2 complex subunit alpha-1 OS=Homo sapiens OX=9606 GN=AP2A1 PE=1 SV=3	76377.5	72728.8	66576.5	64040.1	88444.2	64923.6
sp|P61313|RL15_HUMAN	60S ribosomal protein L15 OS=Homo sapiens OX=9606 GN=RPL15 PE=1 SV=2	24058.2	80707.7	87667.6	64059.3	33670.9	39489.8
sp|Q96HE7|ERO1A_HUMAN	ERO1-like protein alpha OS=Homo sapiens OX=9606 GN=ERO1A PE=1 SV=2	39466.1	49249.8	51875.8	75266.1	63453	60833.2
sp|P61163|ACTZ_HUMAN	Alpha-centractin OS=Homo sapiens OX=9606 GN=ACTR1A PE=1 SV=1	47078.9	43403.4	34992.6	47694.7	44238.8	43921.6
tr|H7BXI1|H7BXI1_HUMAN	Extended synaptotagmin-2 OS=Homo sapiens OX=9606 GN=ESYT2 PE=1 SV=2	52251.7	51187.4	44303.6	78877.8	60042.7	60138
tr|A0A0A0MRA8|A0A0A0MRA8_HUMAN	Band 4.1-like protein 3 OS=Homo sapiens OX=9606 GN=EPB41L3 PE=1 SV=1	43618.6	41688.8	34701.7	56647	58125.3	57423.9
tr|H0Y2Y8|H0Y2Y8_HUMAN	Zyxin (Fragment) OS=Homo sapiens OX=9606 GN=ZYX PE=1 SV=1	24937.9	33977.6	43440	29696.5	22755.5	17810.8
tr|M0R2B7|M0R2B7_HUMAN	DNA polymerase OS=Homo sapiens OX=9606 GN=POLD1 PE=1 SV=1	39737.6	26382.5	39409.4	47477.1	47584	46708.8
sp|P62280|RS11_HUMAN	40S ribosomal protein S11 OS=Homo sapiens OX=9606 GN=RPS11 PE=1 SV=3	1.3429e+06	1.40245e+06	1.36012e+06	1.04205e+06	1.14955e+06	881106
tr|E7EQ69|E7EQ69_HUMAN	N-alpha-acetyltransferase 50 OS=Homo sapiens OX=9606 GN=NAA50 PE=1 SV=1	95757.9	76714.2	83885.5	105460	83930.9	101518
sp|Q9Y2Z0|SGT1_HUMAN	Protein SGT1 homolog OS=Homo sapiens OX=9606 GN=SUGT1 PE=1 SV=3	48528.2	62905.9	63924.4	36886.2	39687.9	34497.1
sp|P16949|STMN1_HUMAN	Stathmin OS=Homo sapiens OX=9606 GN=STMN1 PE=1 SV=3	333882	330423	327398	314506	239435	292672
tr|A0A2R8YDF1|A0A2R8YDF1_HUMAN	Bactericidal permeability-increasing protein OS=Homo sapiens OX=9606 GN=BPI PE=1 SV=2	107634	92638.7	95309.6	115190	131245	121421
sp|P36542|ATPG_HUMAN	ATP synthase subunit gamma, mitochondrial OS=Homo sapiens OX=9606 GN=ATP5F1C PE=1 SV=1	326467	306675	309076	341329	340344	320844
tr|D6REX3|D6REX3_HUMAN	Protein transport protein Sec31A OS=Homo sapiens OX=9606 GN=SEC31A PE=1 SV=1	18655.4	19494.2	22310.5	20522.2	15329.3	21547
sp|Q04837|SSBP_HUMAN	Single-stranded DNA-binding protein, mitochondrial OS=Homo sapiens OX=9606 GN=SSBP1 PE=1 SV=1	212815	237059	239710	386158	332039	298807
sp|P62249|RS16_HUMAN	40S ribosomal protein S16 OS=Homo sapiens OX=9606 GN=RPS16 PE=1 SV=2	1.78462e+06	1.59199e+06	1.54002e+06	1.39491e+06	1.427e+06	1.58208e+06
sp|Q01105|SET_HUMAN	Protein SET OS=Homo sapiens OX=9606 GN=SET PE=1 SV=3	711881	670359	620223	634890	616821	776439
tr|Q8NBY1|Q8NBY1_HUMAN	Serine/threonine-protein kinase 26 OS=Homo sapiens OX=9606 GN=STK26 PE=1 SV=1	134673	131461	130704	133396	154192	150083
sp|O60664|PLIN3_HUMAN	Perilipin-3 OS=Homo sapiens OX=9606 GN=PLIN3 PE=1 SV=3	77025.2	90541.2	77371.9	46362.9	42329.8	36736.5
tr|A0A024QZP7|A0A024QZP7_HUMAN	Cell division cycle 2, G1 to S and G2 to M, isoform CRA_a OS=Homo sapiens OX=9606 GN=CDK1 PE=1 SV=1	116685	100094	91979	98334.5	70567.9	83001.4
tr|A0A669KBL1|A0A669KBL1_HUMAN	Ubiquitin carboxyl-terminal hydrolase 7 OS=Homo sapiens OX=9606 GN=USP7 PE=1 SV=1	22051.6	29357.6	23071.9	24273.3	23795.2	27808.1
sp|Q9BWD1|THIC_HUMAN	Acetyl-CoA acetyltransferase, cytosolic OS=Homo sapiens OX=9606 GN=ACAT2 PE=1 SV=2	100041	85826.4	83234.4	111562	97074.5	113058
tr|E9PF10|E9PF10_HUMAN	Nuclear pore complex protein Nup155 OS=Homo sapiens OX=9606 GN=NUP155 PE=1 SV=1	60272.9	54844.6	50709.3	70617.2	78337.8	69936.9
sp|P43490|NAMPT_HUMAN	Nicotinamide phosphoribosyltransferase OS=Homo sapiens OX=9606 GN=NAMPT PE=1 SV=1	41024.4	37373	36993.5	48050.6	45006.7	53062.2
sp|O76003|GLRX3_HUMAN	Glutaredoxin-3 OS=Homo sapiens OX=9606 GN=GLRX3 PE=1 SV=2	207434	200917	204522	190411	190500	200810
tr|A0A6I8PU73|A0A6I8PU73_HUMAN	DnaJ homolog subfamily C member 7 OS=Homo sapiens OX=9606 GN=DNAJC7 PE=4 SV=1	101654	92321.9	87651	94986.1	98179.9	95392.1
sp|Q13283|G3BP1_HUMAN	Ras GTPase-activating protein-binding protein 1 OS=Homo sapiens OX=9606 GN=G3BP1 PE=1 SV=1	66705	75729.4	71462.7	59388.7	51810.6	50071.1
sp|P28066|PSA5_HUMAN	Proteasome subunit alpha type-5 OS=Homo sapiens OX=9606 GN=PSMA5 PE=1 SV=3	234671	229021	205716	209738	207353	257200
sp|P49916|DNLI3_HUMAN	DNA ligase 3 OS=Homo sapiens OX=9606 GN=LIG3 PE=1 SV=2	60822.4	52516.2	54033.8	71220.2	79052	75376
sp|P05387|RLA2_HUMAN	60S acidic ribosomal protein P2 OS=Homo sapiens OX=9606 GN=RPLP2 PE=1 SV=1	436323	492937	470147	549197	527085	431635
tr|E7ESZ7|E7ESZ7_HUMAN	NADH dehydrogenase [ubiquinone] 1 alpha subcomplex subunit 10, mitochondrial OS=Homo sapiens OX=9606 GN=NDUFA10 PE=1 SV=1	38585.7	48694.4	44766.1	81482.9	77986.5	74737.7
sp|P61086|UBE2K_HUMAN	Ubiquitin-conjugating enzyme E2 K OS=Homo sapiens OX=9606 GN=UBE2K PE=1 SV=3	150313	148531	145423	127132	143563	104708
tr|J3QLE5|J3QLE5_HUMAN	Small nuclear ribonucleoprotein-associated protein N (Fragment) OS=Homo sapiens OX=9606 GN=SNRPN PE=1 SV=1	272899	277970	259974	228183	313964	256231
sp|Q99436|PSB7_HUMAN	Proteasome subunit beta type-7 OS=Homo sapiens OX=9606 GN=PSMB7 PE=1 SV=1	299415	278381	280933	248040	266351	240444
tr|A0A494C0X7|A0A494C0X7_HUMAN	Integrin beta OS=Homo sapiens OX=9606 GN=ITGB2 PE=1 SV=1	89191.1	82514.4	88815.7	99118.7	90943.1	94450.1
sp|O00303|EIF3F_HUMAN	Eukaryotic translation initiation factor 3 subunit F OS=Homo sapiens OX=9606 GN=EIF3F PE=1 SV=1	112794	100125	100851	77021.4	71218.3	73351.3
sp|P25098|ARBK1_HUMAN	Beta-adrenergic receptor kinase 1 OS=Homo sapiens OX=9606 GN=GRK2 PE=1 SV=2	105406	95307.6	100610	101010	115779	114997
sp|Q9UKD2|MRT4_HUMAN	mRNA turnover protein 4 homolog OS=Homo sapiens OX=9606 GN=MRTO4 PE=1 SV=2	198869	198368	193582	172448	225053	199000
sp|Q14008|CKAP5_HUMAN	Cytoskeleton-associated protein 5 OS=Homo sapiens OX=9606 GN=CKAP5 PE=1 SV=3	36942.9	35880.3	32488.7	35126.3	42509.6	39440.6
tr|G3V1C3|G3V1C3_HUMAN	Apoptosis inhibitor 5 OS=Homo sapiens OX=9606 GN=API5 PE=1 SV=1	97281.3	114119	106904	119004	102999	102071
tr|A0A087WUK2|A0A087WUK2_HUMAN	Heterogeneous nuclear ribonucleoprotein D-like OS=Homo sapiens OX=9606 GN=HNRNPDL PE=1 SV=1	251977	246387	241572	156191	153230	149650
sp|P11766|ADHX_HUMAN	Alcohol dehydrogenase class-3 OS=Homo sapiens OX=9606 GN=ADH5 PE=1 SV=4	167291	167261	161778	147831	151804	153257
sp|P62829|RL23_HUMAN	60S ribosomal protein L23 OS=Homo sapiens OX=9606 GN=RPL23 PE=1 SV=1	157629	148475	139069	146055	113087	116001
tr|A0A087WUT6|A0A087WUT6_HUMAN	Eukaryotic translation initiation factor 5B OS=Homo sapiens OX=9606 GN=EIF5B PE=1 SV=1	17183.6	18889.4	20076	42039.8	40092.6	43761.5
sp|P48739|PIPNB_HUMAN	Phosphatidylinositol transfer protein beta isoform OS=Homo sapiens OX=9606 GN=PITPNB PE=1 SV=2	111474	99372.6	93862.7	94419.5	96450.7	110537
sp|P22695|QCR2_HUMAN	Cytochrome b-c1 complex subunit 2, mitochondrial OS=Homo sapiens OX=9606 GN=UQCRC2 PE=1 SV=3	86521	79663.7	80525.8	105871	94561.7	97814.1
sp|P36222|CH3L1_HUMAN	Chitinase-3-like protein 1 OS=Homo sapiens OX=9606 GN=CHI3L1 PE=1 SV=2	186813	173929	168161	93527.1	91384.6	92832.4
sp|Q05655|KPCD_HUMAN	Protein kinase C delta type OS=Homo sapiens OX=9606 GN=PRKCD PE=1 SV=2	30589.1	30125.9	34868.2	36570.9	30946.2	33920.9
sp|P25685|DNJB1_HUMAN	DnaJ homolog subfamily B member 1 OS=Homo sapiens OX=9606 GN=DNAJB1 PE=1 SV=4	26455.6	23131.6	22427.8	25404.4	24693.9	26565.7
sp|Q09666|AHNK_HUMAN	Neuroblast differentiation-associated protein AHNAK OS=Homo sapiens OX=9606 GN=AHNAK PE=1 SV=2	175280	160667	156322	102539	140437	103691
sp|O43447|PPIH_HUMAN	Peptidyl-prolyl cis-trans isomerase H OS=Homo sapiens OX=9606 GN=PPIH PE=1 SV=1	101472	113009	111957	87305.6	100298	79983.3
sp|P16401|H15_HUMAN	Histone H1.5 OS=Homo sapiens OX=9606 GN=H1-5 PE=1 SV=3	304566	180963	205614	694907	496664	725713
tr|J3KPF3|J3KPF3_HUMAN	4F2 cell-surface antigen heavy chain OS=Homo sapiens OX=9606 GN=SLC3A2 PE=1 SV=1	53249.9	53383.9	47048.3	112909	113544	104622
tr|E9PB61|E9PB61_HUMAN	THO complex subunit 4 OS=Homo sapiens OX=9606 GN=ALYREF PE=1 SV=1	399287	366325	383135	335421	317686	299346
sp|Q9UBB4|ATX10_HUMAN	Ataxin-10 OS=Homo sapiens OX=9606 GN=ATXN10 PE=1 SV=1	49987.1	40740.6	34074.4	49413.3	58464.5	72075.3
sp|P26583|HMGB2_HUMAN	High mobility group protein B2 OS=Homo sapiens OX=9606 GN=HMGB2 PE=1 SV=2	200534	245064	228896	257583	217988	204168
sp|Q13547|HDAC1_HUMAN	Histone deacetylase 1 OS=Homo sapiens OX=9606 GN=HDAC1 PE=1 SV=1	125619	117469	110779	106247	138825	110402
sp|Q07960|RHG01_HUMAN	Rho GTPase-activating protein 1 OS=Homo sapiens OX=9606 GN=ARHGAP1 PE=1 SV=1	60797.9	64509.7	81456.8	74974.2	80766.3	82044.1
sp|Q8TBC4|UBA3_HUMAN	NEDD8-activating enzyme E1 catalytic subunit OS=Homo sapiens OX=9606 GN=UBA3 PE=1 SV=2	67937.7	52518.6	46987.4	63554.9	73186.9	69471.2
sp|Q92947|GCDH_HUMAN	Glutaryl-CoA dehydrogenase, mitochondrial OS=Homo sapiens OX=9606 GN=GCDH PE=1 SV=1	50931.1	108790	101846	116867	129601	116362
sp|P52948|NUP98_HUMAN	Nuclear pore complex protein Nup98-Nup96 OS=Homo sapiens OX=9606 GN=NUP98 PE=1 SV=4	43777.1	30542.7	34357.8	48325.2	51493.8	50444.8
sp|P28482|MK01_HUMAN	Mitogen-activated protein kinase 1 OS=Homo sapiens OX=9606 GN=MAPK1 PE=1 SV=3	80537.4	98021.2	91479.5	99293.6	83679.7	70044.5
tr|Q5QT33|Q5QT33_HUMAN	HLA class I antigen OS=Homo sapiens OX=9606 GN=HLA-C PE=1 SV=1	10448.6	5474.7	8999.5	9491.28	7831.17	12586.5
sp|O75351|VPS4B_HUMAN	Vacuolar protein sorting-associated protein 4B OS=Homo sapiens OX=9606 GN=VPS4B PE=1 SV=2	92364.4	80553.9	80135	74094.3	87392.7	83246.3
sp|Q15424|SAFB1_HUMAN	Scaffold attachment factor B1 OS=Homo sapiens OX=9606 GN=SAFB PE=1 SV=4	63694.1	64650.1	60354	48961.5	51604.9	50467.2
sp|P20073|ANXA7_HUMAN	Annexin A7 OS=Homo sapiens OX=9606 GN=ANXA7 PE=1 SV=3	74516.7	67305.3	62869.4	54503.8	76633.5	82237
sp|Q08945|SSRP1_HUMAN	FACT complex subunit SSRP1 OS=Homo sapiens OX=9606 GN=SSRP1 PE=1 SV=1	41390.7	47679.4	34436.8	108290	108483	137744
tr|H0YNW5|H0YNW5_HUMAN	Deoxyuridine 5'-triphosphate nucleotidohydrolase OS=Homo sapiens OX=9606 GN=DUT PE=1 SV=1	819367	787489	779531	543078	491471	530546
tr|J3QQX2|J3QQX2_HUMAN	Rho GDP-dissociation inhibitor 1 OS=Homo sapiens OX=9606 GN=ARHGDIA PE=1 SV=1	303095	285028	291661	289511	277331	281651
sp|P30050|RL12_HUMAN	60S ribosomal protein L12 OS=Homo sapiens OX=9606 GN=RPL12 PE=1 SV=1	877480	800716	812919	743428	803621	761670
sp|Q9NZI8|IF2B1_HUMAN	Insulin-like growth factor 2 mRNA-binding protein 1 OS=Homo sapiens OX=9606 GN=IGF2BP1 PE=1 SV=2	46909.4	61388.1	57873.2	100597	94357	72720.2
sp|P25788|PSA3_HUMAN	Proteasome subunit alpha type-3 OS=Homo sapiens OX=9606 GN=PSMA3 PE=1 SV=2	283926	293434	268581	216188	241251	232095
tr|U3KQT1|U3KQT1_HUMAN	S-formylglutathione hydrolase OS=Homo sapiens OX=9606 GN=ESD PE=1 SV=2	228274	258061	240597	198573	162488	134448
sp|P55010|IF5_HUMAN	Eukaryotic translation initiation factor 5 OS=Homo sapiens OX=9606 GN=EIF5 PE=1 SV=2	50244.6	43544.2	46099.5	33425.6	37569.7	49649.1
sp|P14317|HCLS1_HUMAN	Hematopoietic lineage cell-specific protein OS=Homo sapiens OX=9606 GN=HCLS1 PE=1 SV=3	94947	78887.8	87609.2	52726.1	46453.5	49009
tr|J3QRS3|J3QRS3_HUMAN	Myosin regulatory light chain 12A OS=Homo sapiens OX=9606 GN=MYL12A PE=1 SV=1	255344	221203	233046	245424	225852	245222
sp|Q9NX58|LYAR_HUMAN	Cell growth-regulating nucleolar protein OS=Homo sapiens OX=9606 GN=LYAR PE=1 SV=2	41435.8	38414.8	37751.7	48994.3	44251.8	50700.9
sp|Q6P2E9|EDC4_HUMAN	Enhancer of mRNA-decapping protein 4 OS=Homo sapiens OX=9606 GN=EDC4 PE=1 SV=1	65899.4	65030.1	63691.8	76443.2	66869.1	57030.5
sp|P62316|SMD2_HUMAN	Small nuclear ribonucleoprotein Sm D2 OS=Homo sapiens OX=9606 GN=SNRPD2 PE=1 SV=1	249149	253378	261460	193149	199465	195251
tr|B5MDF5|B5MDF5_HUMAN	GTP-binding nuclear protein Ran OS=Homo sapiens OX=9606 GN=RAN PE=1 SV=1	1.43746e+06	1.48174e+06	1.50355e+06	1.52923e+06	1.31569e+06	1.26868e+06
sp|P15153|RAC2_HUMAN	Ras-related C3 botulinum toxin substrate 2 OS=Homo sapiens OX=9606 GN=RAC2 PE=1 SV=1	205309	478881	429367	618558	402981	289219
sp|Q10567|AP1B1_HUMAN	AP-1 complex subunit beta-1 OS=Homo sapiens OX=9606 GN=AP1B1 PE=1 SV=2	15866.6	17707.2	19152.6	20230.1	17271.3	13313.2
sp|P02768|ALBU_HUMAN	Albumin OS=Homo sapiens OX=9606 GN=ALB PE=1 SV=2	9.52582e+06	1.13562e+07	1.08549e+07	1.31257e+06	1.57681e+06	1.30855e+06
sp|P08567|PLEK_HUMAN	Pleckstrin OS=Homo sapiens OX=9606 GN=PLEK PE=1 SV=3	29033.5	54685.7	33875.2	60992.1	50374	51533.8
sp|P35613|BASI_HUMAN	Basigin OS=Homo sapiens OX=9606 GN=BSG PE=1 SV=2	186423	189420	196248	239673	226600	193109
sp|P50213|IDH3A_HUMAN	Isocitrate dehydrogenase [NAD] subunit alpha, mitochondrial OS=Homo sapiens OX=9606 GN=IDH3A PE=1 SV=1	141460	135695	138395	193097	167000	175756
sp|P31942|HNRH3_HUMAN	Heterogeneous nuclear ribonucleoprotein H3 OS=Homo sapiens OX=9606 GN=HNRNPH3 PE=1 SV=2	149121	124942	120762	150940	136552	139495
sp|P38159|RBMX_HUMAN	RNA-binding motif protein, X chromosome OS=Homo sapiens OX=9606 GN=RBMX PE=1 SV=3	333009	313556	311076	294165	299294	319870
sp|P21291|CSRP1_HUMAN	Cysteine and glycine-rich protein 1 OS=Homo sapiens OX=9606 GN=CSRP1 PE=1 SV=3	27077	26319.8	27893.6	11501.1	9314.33	8978.3
sp|P11388|TOP2A_HUMAN	DNA topoisomerase 2-alpha OS=Homo sapiens OX=9606 GN=TOP2A PE=1 SV=3	73524.9	45234.1	56108.6	41642.6	55354.6	52635
sp|P62244|RS15A_HUMAN	40S ribosomal protein S15a OS=Homo sapiens OX=9606 GN=RPS15A PE=1 SV=2	374028	406106	356573	344926	283530	370239
sp|O94874|UFL1_HUMAN	E3 UFM1-protein ligase 1 OS=Homo sapiens OX=9606 GN=UFL1 PE=1 SV=2	69644.9	69746.7	61193.7	81623.7	81071.6	90872.5
tr|M0QZR4|M0QZR4_HUMAN	Rho guanine nucleotide exchange factor 1 OS=Homo sapiens OX=9606 GN=ARHGEF1 PE=1 SV=1	11705.8	13599.3	10222	18446.5	13594.5	16750.7
sp|Q99598|TSNAX_HUMAN	Translin-associated protein X OS=Homo sapiens OX=9606 GN=TSNAX PE=1 SV=1	92917	78420.7	86595.3	99388.9	103340	93852.4
sp|P55263|ADK_HUMAN	Adenosine kinase OS=Homo sapiens OX=9606 GN=ADK PE=1 SV=2	93079.7	96767.5	112041	95536.7	133373	96948.2
sp|P16930|FAAA_HUMAN	Fumarylacetoacetase OS=Homo sapiens OX=9606 GN=FAH PE=1 SV=2	120278	137197	143585	124782	113147	113415
sp|Q8TDD1|DDX54_HUMAN	ATP-dependent RNA helicase DDX54 OS=Homo sapiens OX=9606 GN=DDX54 PE=1 SV=2	17217.6	29054.9	28222.8	22175.2	33575.4	32799.2
sp|P78344|IF4G2_HUMAN	Eukaryotic translation initiation factor 4 gamma 2 OS=Homo sapiens OX=9606 GN=EIF4G2 PE=1 SV=1	89923.4	83102	89764.6	90351.5	108061	114465
tr|J3QQT2|J3QQT2_HUMAN	60S ribosomal protein L17 (Fragment) OS=Homo sapiens OX=9606 GN=RPL17 PE=1 SV=1	570490	624547	604542	619568	535577	605929
tr|D6RFN0|D6RFN0_HUMAN	COP9 signalosome complex subunit 4 OS=Homo sapiens OX=9606 GN=COPS4 PE=1 SV=1	33558.1	36026.3	40017.7	37303.6	32172.4	33746.5
tr|B3KS98|B3KS98_HUMAN	Eukaryotic translation initiation factor 3 subunit H OS=Homo sapiens OX=9606 GN=EIF3H PE=1 SV=1	47610.4	47032.9	51971	43665.7	40848	43988.1
sp|P31350|RIR2_HUMAN	Ribonucleoside-diphosphate reductase subunit M2 OS=Homo sapiens OX=9606 GN=RRM2 PE=1 SV=1	37970.4	37646	36376.1	29352.2	30200.3	26358.9
sp|P51570|GALK1_HUMAN	Galactokinase OS=Homo sapiens OX=9606 GN=GALK1 PE=1 SV=1	45849.3	30601.7	46074.6	49444.6	59094.9	55166.7
sp|Q9NRK6|ABCBA_HUMAN	ATP-binding cassette sub-family B member 10, mitochondrial OS=Homo sapiens OX=9606 GN=ABCB10 PE=1 SV=2	22452.7	17921.2	21773.7	19382.1	27362.3	20452.2
sp|O95466|FMNL1_HUMAN	Formin-like protein 1 OS=Homo sapiens OX=9606 GN=FMNL1 PE=1 SV=3	25745.6	19948.7	27489.3	74180.3	68830.4	77223.4
sp|P62888|RL30_HUMAN	60S ribosomal protein L30 OS=Homo sapiens OX=9606 GN=RPL30 PE=1 SV=2	786559	782499	768349	736299	680627	656324
sp|P25789|PSA4_HUMAN	Proteasome subunit alpha type-4 OS=Homo sapiens OX=9606 GN=PSMA4 PE=1 SV=1	429138	396203	392916	369327	380542	386807
tr|E7EUC7|E7EUC7_HUMAN	UTP--glucose-1-phosphate uridylyltransferase OS=Homo sapiens OX=9606 GN=UGP2 PE=1 SV=1	91011.5	89071.2	87130.4	89369	78619.9	70599
sp|Q9UKM9|RALY_HUMAN	RNA-binding protein Raly OS=Homo sapiens OX=9606 GN=RALY PE=1 SV=1	22109	19257	20863.9	27012	26024.2	35808.4
sp|Q9UMX0|UBQL1_HUMAN	Ubiquilin-1 OS=Homo sapiens OX=9606 GN=UBQLN1 PE=1 SV=2	77495	76419.9	66987.8	72933	73905.3	66013.6
sp|P09960|LKHA4_HUMAN	Leukotriene A-4 hydrolase OS=Homo sapiens OX=9606 GN=LTA4H PE=1 SV=2	93379.7	88639.1	87159.5	95219	82419.3	86799.7
sp|P84077|ARF1_HUMAN	ADP-ribosylation factor 1 OS=Homo sapiens OX=9606 GN=ARF1 PE=1 SV=2	207922	181107	179402	241264	290356	301820
sp|P49257|LMAN1_HUMAN	Protein ERGIC-53 OS=Homo sapiens OX=9606 GN=LMAN1 PE=1 SV=2	133285	130244	147397	206832	181780	152854
sp|O76094|SRP72_HUMAN	Signal recognition particle subunit SRP72 OS=Homo sapiens OX=9606 GN=SRP72 PE=1 SV=3	49284	52407.8	52274.3	70707.6	58919.8	50417.7
sp|Q9NS69|TOM22_HUMAN	Mitochondrial import receptor subunit TOM22 homolog OS=Homo sapiens OX=9606 GN=TOMM22 PE=1 SV=3	17206	29142.9	26821	36990.3	25072.8	15954.3
sp|P62191|PRS4_HUMAN	26S proteasome regulatory subunit 4 OS=Homo sapiens OX=9606 GN=PSMC1 PE=1 SV=1	82335.4	81633.6	77884.2	52173.2	73778	79104.2
tr|D6RD18|D6RD18_HUMAN	Heterogeneous nuclear ribonucleoprotein A/B OS=Homo sapiens OX=9606 GN=HNRNPAB PE=1 SV=1	69343.3	84427.7	80781	100504	38855.6	50424.3
sp|P61289|PSME3_HUMAN	Proteasome activator complex subunit 3 OS=Homo sapiens OX=9606 GN=PSME3 PE=1 SV=1	130975	102326	107543	97200	85934.2	105462
sp|O14980|XPO1_HUMAN	Exportin-1 OS=Homo sapiens OX=9606 GN=XPO1 PE=1 SV=1	12215.5	8543.66	11863.1	32908.2	24354.7	40393.8
sp|Q13162|PRDX4_HUMAN	Peroxiredoxin-4 OS=Homo sapiens OX=9606 GN=PRDX4 PE=1 SV=1	202813	190898	196142	218806	177366	169085
sp|Q15691|MARE1_HUMAN	Microtubule-associated protein RP/EB family member 1 OS=Homo sapiens OX=9606 GN=MAPRE1 PE=1 SV=3	70109.9	93403	103057	88907.9	59476.7	52511
sp|Q13043|STK4_HUMAN	Serine/threonine-protein kinase 4 OS=Homo sapiens OX=9606 GN=STK4 PE=1 SV=2	33087.4	30928.3	34110.1	37499.4	40400.4	36118.3
tr|C9JRZ6|C9JRZ6_HUMAN	MICOS complex subunit OS=Homo sapiens OX=9606 GN=CHCHD3 PE=1 SV=2	20468.2	14865.6	18706.9	17549	21957.1	21806
sp|Q96DI7|SNR40_HUMAN	U5 small nuclear ribonucleoprotein 40 kDa protein OS=Homo sapiens OX=9606 GN=SNRNP40 PE=1 SV=1	35088.6	34553.4	43053.2	59182.5	52997.5	31156.6
tr|E9PAU2|E9PAU2_HUMAN	Ribonucleoprotein PTB-binding 1 OS=Homo sapiens OX=9606 GN=RAVER1 PE=1 SV=1	7953.59	12409.8	11958.1	14730.7	12477.1	7603.4
tr|A0A0U1RRH7|A0A0U1RRH7_HUMAN	Histone H2A OS=Homo sapiens OX=9606 PE=3 SV=1	193050	92342.8	117184	458925	165869	382209
sp|P61081|UBC12_HUMAN	NEDD8-conjugating enzyme Ubc12 OS=Homo sapiens OX=9606 GN=UBE2M PE=1 SV=1	125331	111767	113602	123388	127414	115256
sp|Q92973|TNPO1_HUMAN	Transportin-1 OS=Homo sapiens OX=9606 GN=TNPO1 PE=1 SV=2	41970.8	37267.4	36915.7	61046.3	56182	61011.8
sp|Q96PK6|RBM14_HUMAN	RNA-binding protein 14 OS=Homo sapiens OX=9606 GN=RBM14 PE=1 SV=2	42002.2	44996.6	35064.6	50811.8	52381.8	36516.8
sp|Q13242|SRSF9_HUMAN	Serine/arginine-rich splicing factor 9 OS=Homo sapiens OX=9606 GN=SRSF9 PE=1 SV=1	146296	122192	123011	110054	110445	106165
sp|P53634|CATC_HUMAN	Dipeptidyl peptidase 1 OS=Homo sapiens OX=9606 GN=CTSC PE=1 SV=2	237066	243634	235814	214512	223806	172045
sp|Q07021|C1QBP_HUMAN	Complement component 1 Q subcomponent-binding protein, mitochondrial OS=Homo sapiens OX=9606 GN=C1QBP PE=1 SV=1	69738.8	86758.8	80243.9	114869	80262.2	83834.6
sp|O75947|ATP5H_HUMAN	ATP synthase subunit d, mitochondrial OS=Homo sapiens OX=9606 GN=ATP5PD PE=1 SV=3	98328.4	143949	131881	156743	104024	98652.5
sp|P62917|RL8_HUMAN	60S ribosomal protein L8 OS=Homo sapiens OX=9606 GN=RPL8 PE=1 SV=2	426727	472762	415977	337039	397350	318957
sp|P24534|EF1B_HUMAN	Elongation factor 1-beta OS=Homo sapiens OX=9606 GN=EEF1B2 PE=1 SV=3	1.5955e+06	1.64398e+06	1.56499e+06	1.01861e+06	1.05685e+06	946973
sp|Q9BS26|ERP44_HUMAN	Endoplasmic reticulum resident protein 44 OS=Homo sapiens OX=9606 GN=ERP44 PE=1 SV=1	83838.6	78031.3	81909.2	103017	89629.3	94202.1
sp|O75822|EIF3J_HUMAN	Eukaryotic translation initiation factor 3 subunit J OS=Homo sapiens OX=9606 GN=EIF3J PE=1 SV=2	85276.8	77254.5	86454.8	121510	98512.1	128750
sp|Q04917|1433F_HUMAN	14-3-3 protein eta OS=Homo sapiens OX=9606 GN=YWHAH PE=1 SV=4	86713.1	89091.2	91943	86735.7	95783.2	75279.7
sp|P49790|NU153_HUMAN	Nuclear pore complex protein Nup153 OS=Homo sapiens OX=9606 GN=NUP153 PE=1 SV=2	35043.7	32566.8	21415.4	19823.4	19469.7	26291.3
tr|J3KR44|J3KR44_HUMAN	Ubiquitin thioesterase OS=Homo sapiens OX=9606 GN=OTUB1 PE=1 SV=2	47525.8	49912.4	56279.4	56443.5	48769.7	50323.8
sp|P67775|PP2AA_HUMAN	Serine/threonine-protein phosphatase 2A catalytic subunit alpha isoform OS=Homo sapiens OX=9606 GN=PPP2CA PE=1 SV=1	78367.8	69332.6	77497.5	78123.3	86370.7	77100.5
sp|P49720|PSB3_HUMAN	Proteasome subunit beta type-3 OS=Homo sapiens OX=9606 GN=PSMB3 PE=1 SV=2	196874	175178	169288	155667	182629	170083
sp|Q9HAV7|GRPE1_HUMAN	GrpE protein homolog 1, mitochondrial OS=Homo sapiens OX=9606 GN=GRPEL1 PE=1 SV=2	227866	193631	189023	256968	240454	250308
sp|O43681|GET3_HUMAN	ATPase GET3 OS=Homo sapiens OX=9606 GN=GET3 PE=1 SV=2	15458.5	12286	11435	16286.9	16371.7	18458.4
sp|Q9Y6N5|SQOR_HUMAN	Sulfide:quinone oxidoreductase, mitochondrial OS=Homo sapiens OX=9606 GN=SQOR PE=1 SV=1	58960.7	52985.9	58205.1	49714.9	39106.3	46128.8
tr|A0A0D9SFP2|A0A0D9SFP2_HUMAN	Hydroxyacyl-coenzyme A dehydrogenase, mitochondrial OS=Homo sapiens OX=9606 GN=HADH PE=1 SV=1	124276	99809.8	113831	134640	159092	193579
sp|P25325|THTM_HUMAN	3-mercaptopyruvate sulfurtransferase OS=Homo sapiens OX=9606 GN=MPST PE=1 SV=3	45158.9	44395	37779.7	48493.4	41924.4	41620.3
sp|Q9H9B4|SFXN1_HUMAN	Sideroflexin-1 OS=Homo sapiens OX=9606 GN=SFXN1 PE=1 SV=4	75383.1	67774.7	69690.3	147167	101183	124634
sp|O15067|PUR4_HUMAN	Phosphoribosylformylglycinamidine synthase OS=Homo sapiens OX=9606 GN=PFAS PE=1 SV=4	64814.1	53590.9	49109	58241.4	64746.6	59801.4
sp|P21964|COMT_HUMAN	Catechol O-methyltransferase OS=Homo sapiens OX=9606 GN=COMT PE=1 SV=2	62806.3	60993.3	66909.9	98459.3	109500	128402
sp|P42285|MTREX_HUMAN	Exosome RNA helicase MTR4 OS=Homo sapiens OX=9606 GN=MTREX PE=1 SV=3	52828.6	42909.5	42405.4	53754.7	57334.4	56047.5
tr|M0R117|M0R117_HUMAN	60S ribosomal protein L18a OS=Homo sapiens OX=9606 GN=RPL18A PE=1 SV=1	283733	293254	296368	299444	276175	251983
sp|P08240|SRPRA_HUMAN	Signal recognition particle receptor subunit alpha OS=Homo sapiens OX=9606 GN=SRPRA PE=1 SV=2	108110	94684.9	98202.3	132699	144815	135065
sp|O60313|OPA1_HUMAN	Dynamin-like 120 kDa protein, mitochondrial OS=Homo sapiens OX=9606 GN=OPA1 PE=1 SV=3	54693.5	53957.1	97381.2	61657.3	69970.6	53032.4
sp|P10155|RO60_HUMAN	60 kDa SS-A/Ro ribonucleoprotein OS=Homo sapiens OX=9606 GN=RO60 PE=1 SV=2	34041.4	29511.7	33289	37264.8	44768.4	44092.2
sp|Q14165|MLEC_HUMAN	Malectin OS=Homo sapiens OX=9606 GN=MLEC PE=1 SV=1	29749.9	27870.4	29364.8	40789.7	37767.9	38376.8
tr|U3KQK0|U3KQK0_HUMAN	Histone H2B OS=Homo sapiens OX=9606 GN=H2BC15 PE=1 SV=1	1.73542e+06	1.49905e+06	2.12356e+06	3.30307e+06	4.73427e+06	8.66509e+06
sp|P06702|S10A9_HUMAN	Protein S100-A9 OS=Homo sapiens OX=9606 GN=S100A9 PE=1 SV=1	530266	549743	742150	474165	589825	473715
tr|E5RJD8|E5RJD8_HUMAN	Tubulin-specific chaperone A OS=Homo sapiens OX=9606 GN=TBCA PE=1 SV=1	122343	108502	121849	110905	90154.4	79960.5
tr|B5MCF9|B5MCF9_HUMAN	Pescadillo homolog OS=Homo sapiens OX=9606 GN=PES1 PE=1 SV=1	66449.1	57920.6	57343.1	45329.4	59641.8	49940.9
sp|Q15833|STXB2_HUMAN	Syntaxin-binding protein 2 OS=Homo sapiens OX=9606 GN=STXBP2 PE=1 SV=2	13278.9	16278.8	10541.9	17009.9	18896.4	34168.7
sp|P40429|RL13A_HUMAN	60S ribosomal protein L13a OS=Homo sapiens OX=9606 GN=RPL13A PE=1 SV=2	337398	364335	346567	393099	311319	330978
sp|P46977|STT3A_HUMAN	Dolichyl-diphosphooligosaccharide--protein glycosyltransferase subunit STT3A OS=Homo sapiens OX=9606 GN=STT3A PE=1 SV=2	145042	135759	139278	223859	209598	233850
sp|P05109|S10A8_HUMAN	Protein S100-A8 OS=Homo sapiens OX=9606 GN=S100A8 PE=1 SV=1	452681	702325	614456	481128	451069	323278
sp|Q9BTT0|AN32E_HUMAN	Acidic leucine-rich nuclear phosphoprotein 32 family member E OS=Homo sapiens OX=9606 GN=ANP32E PE=1 SV=1	76373	70470.3	66221.3	102358	136426	164271
sp|P26373|RL13_HUMAN	60S ribosomal protein L13 OS=Homo sapiens OX=9606 GN=RPL13 PE=1 SV=4	925061	915439	814877	838994	751690	864248
tr|Q8WVC2|Q8WVC2_HUMAN	40S ribosomal protein S21 OS=Homo sapiens OX=9606 GN=RPS21 PE=1 SV=1	619196	644450	609862	498433	489138	433299
tr|E7EPM6|E7EPM6_HUMAN	Long-chain-fatty-acid--CoA ligase 1 OS=Homo sapiens OX=9606 GN=ACSL1 PE=1 SV=1	13782	14159.2	12046.5	20673.3	20878.8	21708.9
tr|F2Z2V0|F2Z2V0_HUMAN	Copine-1 (Fragment) OS=Homo sapiens OX=9606 GN=CPNE1 PE=1 SV=1	210862	167142	191976	203881	223015	255358
sp|P83731|RL24_HUMAN	60S ribosomal protein L24 OS=Homo sapiens OX=9606 GN=RPL24 PE=1 SV=1	624952	643301	590463	538723	549817	514677
sp|Q9P287|BCCIP_HUMAN	BRCA2 and CDKN1A-interacting protein OS=Homo sapiens OX=9606 GN=BCCIP PE=1 SV=1	40770	50163.4	47272.4	36796.7	36388.8	33247.6
sp|Q14258|TRI25_HUMAN	E3 ubiquitin/ISG15 ligase TRIM25 OS=Homo sapiens OX=9606 GN=TRIM25 PE=1 SV=2	29085.1	42310.4	28250.6	32982.7	29729.9	26837
sp|O94903|PLPHP_HUMAN	Pyridoxal phosphate homeostasis protein OS=Homo sapiens OX=9606 GN=PLPBP PE=1 SV=1	53193.6	45827.9	51363.6	53111	50916	50242.2
sp|P46109|CRKL_HUMAN	Crk-like protein OS=Homo sapiens OX=9606 GN=CRKL PE=1 SV=1	108464	102001	103385	125428	126057	140559
sp|Q13185|CBX3_HUMAN	Chromobox protein homolog 3 OS=Homo sapiens OX=9606 GN=CBX3 PE=1 SV=4	95156.3	126452	117919	96950.5	70144.7	64029.1
sp|P00441|SODC_HUMAN	Superoxide dismutase [Cu-Zn] OS=Homo sapiens OX=9606 GN=SOD1 PE=1 SV=2	223183	242419	234055	233923	206786	222784
sp|O15511|ARPC5_HUMAN	Actin-related protein 2/3 complex subunit 5 OS=Homo sapiens OX=9606 GN=ARPC5 PE=1 SV=3	179602	180176	177836	181225	157402	138469
tr|B1ALA9|B1ALA9_HUMAN	Ribose-phosphate pyrophosphokinase 1 OS=Homo sapiens OX=9606 GN=PRPS1 PE=1 SV=2	9418.8	10442.8	11043.1	14754.9	13374.5	11437.2
sp|P09661|RU2A_HUMAN	U2 small nuclear ribonucleoprotein A' OS=Homo sapiens OX=9606 GN=SNRPA1 PE=1 SV=2	117767	116753	114722	136191	183684	123228
tr|A6NEM2|A6NEM2_HUMAN	Host cell factor 1 OS=Homo sapiens OX=9606 GN=HCFC1 PE=1 SV=2	41332.8	43845.4	40871.1	35757.5	32774.8	39164.5
sp|Q00059|TFAM_HUMAN	Transcription factor A, mitochondrial OS=Homo sapiens OX=9606 GN=TFAM PE=1 SV=1	28884.9	57911.1	37002.5	74213.8	38470.9	33591
sp|P55795|HNRH2_HUMAN	Heterogeneous nuclear ribonucleoprotein H2 OS=Homo sapiens OX=9606 GN=HNRNPH2 PE=1 SV=1	74553.3	101385	90290	139055	81775.4	87265.2
sp|Q13045|FLII_HUMAN	Protein flightless-1 homolog OS=Homo sapiens OX=9606 GN=FLII PE=1 SV=2	42592.7	40620.4	36867.2	47514.7	41547.7	32333
sp|P26196|DDX6_HUMAN	Probable ATP-dependent RNA helicase DDX6 OS=Homo sapiens OX=9606 GN=DDX6 PE=1 SV=2	120567	120085	110205	126123	120657	110568
sp|O60884|DNJA2_HUMAN	DnaJ homolog subfamily A member 2 OS=Homo sapiens OX=9606 GN=DNAJA2 PE=1 SV=1	37413.7	38883.5	37252.5	42502.7	38300.2	42098.7
sp|P50502|F10A1_HUMAN	Hsc70-interacting protein OS=Homo sapiens OX=9606 GN=ST13 PE=1 SV=2	334676	319144	296007	264392	242012	252365
sp|Q9Y2L1|RRP44_HUMAN	Exosome complex exonuclease RRP44 OS=Homo sapiens OX=9606 GN=DIS3 PE=1 SV=2	34767.8	31955.1	28945.8	30901.1	25915	38325
tr|B4DDD6|B4DDD6_HUMAN	Drebrin-like protein OS=Homo sapiens OX=9606 GN=DBNL PE=1 SV=1	26040.6	32017.7	32406.7	29091	27423.8	12937.1
sp|P13693|TCTP_HUMAN	Translationally-controlled tumor protein OS=Homo sapiens OX=9606 GN=TPT1 PE=1 SV=1	294726	229849	211775	152383	128958	169346
sp|Q9NYL9|TMOD3_HUMAN	Tropomodulin-3 OS=Homo sapiens OX=9606 GN=TMOD3 PE=1 SV=1	41681.5	40636.6	46020.2	44433.6	43704.7	44160.6
sp|Q9Y2B0|CNPY2_HUMAN	Protein canopy homolog 2 OS=Homo sapiens OX=9606 GN=CNPY2 PE=1 SV=1	97572.1	83879.6	88906	101691	76523.3	108818
sp|P55265|DSRAD_HUMAN	Double-stranded RNA-specific adenosine deaminase OS=Homo sapiens OX=9606 GN=ADAR PE=1 SV=4	86506.6	84668.3	78215	84557.3	94506.7	102356
tr|B4DUC8|B4DUC8_HUMAN	S-methyl-5'-thioadenosine phosphorylase OS=Homo sapiens OX=9606 GN=MTAP PE=1 SV=1	83617.3	77086.6	79639.7	88876.9	86650.7	87734.2
sp|P29590|PML_HUMAN	Protein PML OS=Homo sapiens OX=9606 GN=PML PE=1 SV=3	61642.5	55041.7	41452.6	50884.4	63731.7	53054.2
sp|Q9Y3U8|RL36_HUMAN	60S ribosomal protein L36 OS=Homo sapiens OX=9606 GN=RPL36 PE=1 SV=3	489995	455716	462692	436226	467020	417490
sp|O15355|PPM1G_HUMAN	Protein phosphatase 1G OS=Homo sapiens OX=9606 GN=PPM1G PE=1 SV=1	30502.8	35414	30066.4	31373.9	30465.6	23717.1
sp|P82979|SARNP_HUMAN	SAP domain-containing ribonucleoprotein OS=Homo sapiens OX=9606 GN=SARNP PE=1 SV=3	89845.5	90450.4	88177.8	82350.7	72063.3	74469.6
sp|P62942|FKB1A_HUMAN	Peptidyl-prolyl cis-trans isomerase FKBP1A OS=Homo sapiens OX=9606 GN=FKBP1A PE=1 SV=2	69848.9	100344	99441.8	82389.5	66975.9	44758.5
sp|O75439|MPPB_HUMAN	Mitochondrial-processing peptidase subunit beta OS=Homo sapiens OX=9606 GN=PMPCB PE=1 SV=2	73826.2	61309.9	61712.5	67701.1	74823.6	60799.2
sp|Q14019|COTL1_HUMAN	Coactosin-like protein OS=Homo sapiens OX=9606 GN=COTL1 PE=1 SV=3	458219	445369	424921	392416	411841	375166
sp|Q7Z5L9|I2BP2_HUMAN	Interferon regulatory factor 2-binding protein 2 OS=Homo sapiens OX=9606 GN=IRF2BP2 PE=1 SV=2	20709.1	30043.5	24143.9	26753.7	20408.5	15502.3
sp|Q86U42|PABP2_HUMAN	Polyadenylate-binding protein 2 OS=Homo sapiens OX=9606 GN=PABPN1 PE=1 SV=3	145125	121078	125970	150781	153505	201535
tr|J3QQ67|J3QQ67_HUMAN	60S ribosomal protein L18 (Fragment) OS=Homo sapiens OX=9606 GN=RPL18 PE=1 SV=1	474840	416747	443574	458788	411582	397069
sp|P61758|PFD3_HUMAN	Prefoldin subunit 3 OS=Homo sapiens OX=9606 GN=VBP1 PE=1 SV=4	87347.7	80291.9	91166	78264.1	90689.5	111394
sp|Q16539|MK14_HUMAN	Mitogen-activated protein kinase 14 OS=Homo sapiens OX=9606 GN=MAPK14 PE=1 SV=3	16336.9	17392.7	18496.5	21746.3	18707.2	13134.4
sp|P60953|CDC42_HUMAN	Cell division control protein 42 homolog OS=Homo sapiens OX=9606 GN=CDC42 PE=1 SV=2	108246	143108	126572	181640	163177	192476
sp|Q8IY81|SPB1_HUMAN	pre-rRNA 2'-O-ribose RNA methyltransferase FTSJ3 OS=Homo sapiens OX=9606 GN=FTSJ3 PE=1 SV=2	31417.4	25044.6	24974.1	26857.3	23169.2	24590.3
sp|P49589|SYCC_HUMAN	Cysteine--tRNA ligase, cytoplasmic OS=Homo sapiens OX=9606 GN=CARS1 PE=1 SV=3	11921.1	16376.8	20865.7	29221.8	30290.1	20323.4
sp|Q96C19|EFHD2_HUMAN	EF-hand domain-containing protein D2 OS=Homo sapiens OX=9606 GN=EFHD2 PE=1 SV=1	165330	147954	147066	138006	150226	164332
sp|Q13596|SNX1_HUMAN	Sorting nexin-1 OS=Homo sapiens OX=9606 GN=SNX1 PE=1 SV=3	33833.9	39777.2	39057	37960.7	34494.5	30270
sp|O75436|VP26A_HUMAN	Vacuolar protein sorting-associated protein 26A OS=Homo sapiens OX=9606 GN=VPS26A PE=1 SV=2	82887.3	66556.1	69523.2	75561	65948.2	70930.9
sp|Q9BQ67|GRWD1_HUMAN	Glutamate-rich WD repeat-containing protein 1 OS=Homo sapiens OX=9606 GN=GRWD1 PE=1 SV=1	1419.36	731.013	1956.47	2158.73	3655.08	6027.01
sp|Q9UGP8|SEC63_HUMAN	Translocation protein SEC63 homolog OS=Homo sapiens OX=9606 GN=SEC63 PE=1 SV=2	23286.2	28346.5	26975.4	46432.2	50423.3	53495
sp|Q9H0S4|DDX47_HUMAN	Probable ATP-dependent RNA helicase DDX47 OS=Homo sapiens OX=9606 GN=DDX47 PE=1 SV=1	100237	84935.6	85930.2	100792	108212	104901
sp|P68036|UB2L3_HUMAN	Ubiquitin-conjugating enzyme E2 L3 OS=Homo sapiens OX=9606 GN=UBE2L3 PE=1 SV=1	116224	111040	103559	79773.8	105423	91770
sp|P17174|AATC_HUMAN	Aspartate aminotransferase, cytoplasmic OS=Homo sapiens OX=9606 GN=GOT1 PE=1 SV=3	67858.5	57239.1	57273.9	70609.3	78832.6	74198.3
sp|O95336|6PGL_HUMAN	6-phosphogluconolactonase OS=Homo sapiens OX=9606 GN=PGLS PE=1 SV=2	74339.5	66988.5	78563.8	60417	73000.7	62488.9
sp|Q13838|DX39B_HUMAN	Spliceosome RNA helicase DDX39B OS=Homo sapiens OX=9606 GN=DDX39B PE=1 SV=1	212894	195358	191211	249311	235747	213238
sp|Q9UHD8|SEPT9_HUMAN	Septin-9 OS=Homo sapiens OX=9606 GN=SEPTIN9 PE=1 SV=2	34188	30291.7	32825.6	30016.9	32121.6	33931.7
sp|O60763|USO1_HUMAN	General vesicular transport factor p115 OS=Homo sapiens OX=9606 GN=USO1 PE=1 SV=2	19907.6	32177.3	32432.1	30504.1	36213	27210.1
sp|Q9Y512|SAM50_HUMAN	Sorting and assembly machinery component 50 homolog OS=Homo sapiens OX=9606 GN=SAMM50 PE=1 SV=3	99378.4	66524	49034.7	98253.9	87108.9	110968
sp|P68431|H31_HUMAN	Histone H3.1 OS=Homo sapiens OX=9606 GN=H3C1 PE=1 SV=2	2502.77	6209.17	2633.65	4941.96	11058.6	19820.9
sp|Q9UL25|RAB21_HUMAN	Ras-related protein Rab-21 OS=Homo sapiens OX=9606 GN=RAB21 PE=1 SV=3	46475.4	36588.2	44475.5	67394.8	67544.6	73577.1
sp|O14929|HAT1_HUMAN	Histone acetyltransferase type B catalytic subunit OS=Homo sapiens OX=9606 GN=HAT1 PE=1 SV=1	44929.8	43894.9	44937.4	39003.2	40524.4	46466.6
tr|J3KS22|J3KS22_HUMAN	L-xylulose reductase (Fragment) OS=Homo sapiens OX=9606 GN=DCXR PE=1 SV=8	78873	80373.5	80870.8	88827.2	97460.9	74913.7
sp|O00425|IF2B3_HUMAN	Insulin-like growth factor 2 mRNA-binding protein 3 OS=Homo sapiens OX=9606 GN=IGF2BP3 PE=1 SV=2	19053.4	17679.2	21935.5	37647.5	39619.5	36863.4
sp|P49189|AL9A1_HUMAN	4-trimethylaminobutyraldehyde dehydrogenase OS=Homo sapiens OX=9606 GN=ALDH9A1 PE=1 SV=3	30904.3	23974.7	24641.1	25359.1	20888.9	25194.2
sp|O94925|GLSK_HUMAN	Glutaminase kidney isoform, mitochondrial OS=Homo sapiens OX=9606 GN=GLS PE=1 SV=1	7274.68	6851.26	4983.44	4069.71	4289.68	5551
sp|O95433|AHSA1_HUMAN	Activator of 90 kDa heat shock protein ATPase homolog 1 OS=Homo sapiens OX=9606 GN=AHSA1 PE=1 SV=1	89948.7	96706	219670	82420	87304.5	85385.7
sp|Q9Y5K5|UCHL5_HUMAN	Ubiquitin carboxyl-terminal hydrolase isozyme L5 OS=Homo sapiens OX=9606 GN=UCHL5 PE=1 SV=3	118327	111123	119438	129461	135043	155898
sp|Q14444|CAPR1_HUMAN	Caprin-1 OS=Homo sapiens OX=9606 GN=CAPRIN1 PE=1 SV=2	85015.7	90318.1	89908.9	58705.9	64361.9	82368.5
sp|P36957|ODO2_HUMAN	Dihydrolipoyllysine-residue succinyltransferase component of 2-oxoglutarate dehydrogenase complex, mitochondrial OS=Homo sapiens OX=9606 GN=DLST PE=1 SV=4	80384.2	69781.3	74330.7	97207.3	107218	95765.9
tr|J3KN16|J3KN16_HUMAN	Proteasome adapter and scaffold protein ECM29 OS=Homo sapiens OX=9606 GN=ECPAS PE=1 SV=1	36274.6	22759.6	33949	46098	52706.1	54513.4
sp|O75821|EIF3G_HUMAN	Eukaryotic translation initiation factor 3 subunit G OS=Homo sapiens OX=9606 GN=EIF3G PE=1 SV=2	39935.6	45193.3	46106	32205.7	29742.3	41697.6
sp|P41227|NAA10_HUMAN	N-alpha-acetyltransferase 10 OS=Homo sapiens OX=9606 GN=NAA10 PE=1 SV=1	69365.2	73425.2	72116.9	77059.6	69761.8	62383.3
sp|P61254|RL26_HUMAN	60S ribosomal protein L26 OS=Homo sapiens OX=9606 GN=RPL26 PE=1 SV=1	814290	796910	743798	713543	721477	684233
tr|B7Z7P8|B7Z7P8_HUMAN	Eukaryotic peptide chain release factor subunit 1 OS=Homo sapiens OX=9606 GN=ETF1 PE=1 SV=1	64457.9	36462.7	62654.9	51670.9	59639.7	59897.3
tr|G8JLB3|G8JLB3_HUMAN	tRNA pseudouridine synthase A (Fragment) OS=Homo sapiens OX=9606 GN=PUS1 PE=1 SV=1	89155.1	73730.5	71838.2	125144	126750	146126
sp|P27105|STOM_HUMAN	Erythrocyte band 7 integral membrane protein OS=Homo sapiens OX=9606 GN=STOM PE=1 SV=3	74893	71738	60624.6	116292	138572	122536
sp|Q13151|ROA0_HUMAN	Heterogeneous nuclear ribonucleoprotein A0 OS=Homo sapiens OX=9606 GN=HNRNPA0 PE=1 SV=1	59958.1	52002.9	51600.4	58393.3	47839.9	54444.6
sp|Q8WVM8|SCFD1_HUMAN	Sec1 family domain-containing protein 1 OS=Homo sapiens OX=9606 GN=SCFD1 PE=1 SV=4	4539.15	5574.67	4432.38	5639.93	5040.81	5491.72
sp|Q9H0D6|XRN2_HUMAN	5'-3' exoribonuclease 2 OS=Homo sapiens OX=9606 GN=XRN2 PE=1 SV=1	10366.9	6538.39	8614.3	9088.03	10479.3	13372.6
sp|O60216|RAD21_HUMAN	Double-strand-break repair protein rad21 homolog OS=Homo sapiens OX=9606 GN=RAD21 PE=1 SV=2	44806.5	62938.5	67288.6	55849.7	49548.8	55670.7
sp|Q03701|CEBPZ_HUMAN	CCAAT/enhancer-binding protein zeta OS=Homo sapiens OX=9606 GN=CEBPZ PE=1 SV=3	49422.3	41515.5	31805.8	45741.9	59856.1	42567.4
sp|Q9UKX7|NUP50_HUMAN	Nuclear pore complex protein Nup50 OS=Homo sapiens OX=9606 GN=NUP50 PE=1 SV=2	83107.7	80564.6	79472.2	72230.9	74570.8	62057.2
sp|P53582|MAP11_HUMAN	Methionine aminopeptidase 1 OS=Homo sapiens OX=9606 GN=METAP1 PE=1 SV=2	55750.1	55720	51982.4	66233.1	57243.5	57202.2
sp|O00487|PSDE_HUMAN	26S proteasome non-ATPase regulatory subunit 14 OS=Homo sapiens OX=9606 GN=PSMD14 PE=1 SV=1	61771.5	74383.1	72530.7	78740.1	57923.1	53720.5
sp|O75396|SC22B_HUMAN	Vesicle-trafficking protein SEC22b OS=Homo sapiens OX=9606 GN=SEC22B PE=1 SV=4	37200.8	59452.2	57354.4	61750.2	69833.4	52760.3
sp|Q15637|SF01_HUMAN	Splicing factor 1 OS=Homo sapiens OX=9606 GN=SF1 PE=1 SV=4	54951.9	53714	53269.2	60720.6	52849.7	78349.8
tr|J3KN38|J3KN38_HUMAN	Chloride channel, nucleotide sensitive 1A OS=Homo sapiens OX=9606 GN=CLNS1A PE=1 SV=1	49296	43904.8	45787.7	52211.5	33339.3	52640.5
sp|P13645|K1C10_HUMAN	Keratin, type I cytoskeletal 10 OS=Homo sapiens OX=9606 GN=KRT10 PE=1 SV=6	13844.5	9568.01	13717.4	25148.4	18850.4	16538.8
sp|Q9UBS4|DJB11_HUMAN	DnaJ homolog subfamily B member 11 OS=Homo sapiens OX=9606 GN=DNAJB11 PE=1 SV=1	94373.4	84089.4	93486.6	95841.8	89353.5	101272
sp|Q6PKG0|LARP1_HUMAN	La-related protein 1 OS=Homo sapiens OX=9606 GN=LARP1 PE=1 SV=2	66302.3	85685.6	85644.4	71645.5	74983.2	71966.7
sp|P62913|RL11_HUMAN	60S ribosomal protein L11 OS=Homo sapiens OX=9606 GN=RPL11 PE=1 SV=2	70310.3	104922	110418	116050	109327	93507.6
sp|Q2TAY7|SMU1_HUMAN	WD40 repeat-containing protein SMU1 OS=Homo sapiens OX=9606 GN=SMU1 PE=1 SV=2	9373.93	13680.3	13294.6	11699.6	12139.3	7899.98
sp|P54727|RD23B_HUMAN	UV excision repair protein RAD23 homolog B OS=Homo sapiens OX=9606 GN=RAD23B PE=1 SV=1	97379.7	86557.1	90357.8	76196	51898.5	73089
sp|P63173|RL38_HUMAN	60S ribosomal protein L38 OS=Homo sapiens OX=9606 GN=RPL38 PE=1 SV=2	214712	187111	209563	148962	212733	225872
sp|Q9NR50|EI2BG_HUMAN	Translation initiation factor eIF-2B subunit gamma OS=Homo sapiens OX=9606 GN=EIF2B3 PE=1 SV=1	24501.1	20824.1	20754.2	23151.4	20955.6	17980.1
sp|Q9UG63|ABCF2_HUMAN	ATP-binding cassette sub-family F member 2 OS=Homo sapiens OX=9606 GN=ABCF2 PE=1 SV=2	92660	84985.1	89725.9	86808.5	75076.6	75627.8
tr|C9JG87|C9JG87_HUMAN	39S ribosomal protein L39, mitochondrial (Fragment) OS=Homo sapiens OX=9606 GN=MRPL39 PE=1 SV=1	53122	63972.9	55125.4	83778.8	59790	56914.9
sp|Q9H0U4|RAB1B_HUMAN	Ras-related protein Rab-1B OS=Homo sapiens OX=9606 GN=RAB1B PE=1 SV=1	17775.9	15579.1	15924.8	25681.1	23973.3	20344.9
sp|Q8TEQ6|GEMI5_HUMAN	Gem-associated protein 5 OS=Homo sapiens OX=9606 GN=GEMIN5 PE=1 SV=3	3583.88	6124.84	7811.2	5740.82	6732.7	4585.75
sp|P49755|TMEDA_HUMAN	Transmembrane emp24 domain-containing protein 10 OS=Homo sapiens OX=9606 GN=TMED10 PE=1 SV=2	126753	94423.4	100475	139620	118974	147378
tr|E7ETK0|E7ETK0_HUMAN	40S ribosomal protein S24 OS=Homo sapiens OX=9606 GN=RPS24 PE=1 SV=1	94285.6	81051.7	83953.2	76703.1	79832.7	72549.5
sp|Q12788|TBL3_HUMAN	Transducin beta-like protein 3 OS=Homo sapiens OX=9606 GN=TBL3 PE=1 SV=2	50849.2	47571.8	42646.3	55403.2	53290.4	54867.4
sp|O95202|LETM1_HUMAN	Mitochondrial proton/calcium exchanger protein OS=Homo sapiens OX=9606 GN=LETM1 PE=1 SV=1	34927.6	30703.8	27526.3	62387.8	51558.7	68827.1
sp|Q07666|KHDR1_HUMAN	KH domain-containing, RNA-binding, signal transduction-associated protein 1 OS=Homo sapiens OX=9606 GN=KHDRBS1 PE=1 SV=1	103652	123139	120754	97267.4	117978	119456
tr|H7BXD5|H7BXD5_HUMAN	Grancalcin OS=Homo sapiens OX=9606 GN=GCA PE=1 SV=1	152840	178733	149951	145945	158676	140854
sp|P30837|AL1B1_HUMAN	Aldehyde dehydrogenase X, mitochondrial OS=Homo sapiens OX=9606 GN=ALDH1B1 PE=1 SV=3	29417.9	33851.6	32236.2	36340.9	36225.7	31343.7
sp|P61011|SRP54_HUMAN	Signal recognition particle 54 kDa protein OS=Homo sapiens OX=9606 GN=SRP54 PE=1 SV=1	38451	28630.1	32224	39150.3	37930	34290.8
sp|Q8WU90|ZC3HF_HUMAN	Zinc finger CCCH domain-containing protein 15 OS=Homo sapiens OX=9606 GN=ZC3H15 PE=1 SV=1	83266.5	75160.6	77740.4	63502.6	73796.7	66583.6
sp|Q15758|AAAT_HUMAN	Neutral amino acid transporter B(0) OS=Homo sapiens OX=9606 GN=SLC1A5 PE=1 SV=2	22225.5	25721.8	17156.5	52518.3	69902.3	72894.6
sp|Q99733|NP1L4_HUMAN	Nucleosome assembly protein 1-like 4 OS=Homo sapiens OX=9606 GN=NAP1L4 PE=1 SV=1	27765.5	26034.6	26662.6	29428.2	30166.9	29127.5
sp|Q86UE4|LYRIC_HUMAN	Protein LYRIC OS=Homo sapiens OX=9606 GN=MTDH PE=1 SV=2	27161.2	27287.6	24813	20139.9	25354.3	25868.4
sp|Q9H2U2|IPYR2_HUMAN	Inorganic pyrophosphatase 2, mitochondrial OS=Homo sapiens OX=9606 GN=PPA2 PE=1 SV=2	123082	105005	105840	132952	155856	150585
sp|O15305|PMM2_HUMAN	Phosphomannomutase 2 OS=Homo sapiens OX=9606 GN=PMM2 PE=1 SV=1	4882.6	5782.89	4701.36	5395.36	6736.42	5827.33
sp|Q9UNS2|CSN3_HUMAN	COP9 signalosome complex subunit 3 OS=Homo sapiens OX=9606 GN=COPS3 PE=1 SV=3	8103.41	9231.22	6964.46	10303.8	11079	13698.9
sp|Q01813|PFKAP_HUMAN	ATP-dependent 6-phosphofructokinase, platelet type OS=Homo sapiens OX=9606 GN=PFKP PE=1 SV=2	44126.2	54593.1	57202.6	66029.2	61688	63617.3
tr|H0YDU8|H0YDU8_HUMAN	Serine/threonine-protein phosphatase (Fragment) OS=Homo sapiens OX=9606 GN=PPP5C PE=1 SV=1	36363.2	40636.2	35001.4	47821.1	44084.1	42678.1
sp|P14324|FPPS_HUMAN	Farnesyl pyrophosphate synthase OS=Homo sapiens OX=9606 GN=FDPS PE=1 SV=4	170009	188633	187814	249046	209977	197323
sp|Q04760|LGUL_HUMAN	Lactoylglutathione lyase OS=Homo sapiens OX=9606 GN=GLO1 PE=1 SV=4	256435	316052	388343	389204	452647	366915
sp|O94776|MTA2_HUMAN	Metastasis-associated protein MTA2 OS=Homo sapiens OX=9606 GN=MTA2 PE=1 SV=1	43817.2	49898.6	52449.8	59090.6	44863.9	50983.5
sp|Q96A33|CCD47_HUMAN	Coiled-coil domain-containing protein 47 OS=Homo sapiens OX=9606 GN=CCDC47 PE=1 SV=1	43013.8	42800.6	66381.9	67434.4	62479.1	67669.6
sp|O95456|PSMG1_HUMAN	Proteasome assembly chaperone 1 OS=Homo sapiens OX=9606 GN=PSMG1 PE=1 SV=1	25432.3	18579.1	14931.1	19016.9	25245.2	30035
sp|Q9NW13|RBM28_HUMAN	RNA-binding protein 28 OS=Homo sapiens OX=9606 GN=RBM28 PE=1 SV=3	20304.4	16965.4	13302.8	21448.1	21690.4	24357.2
sp|P48047|ATPO_HUMAN	ATP synthase subunit O, mitochondrial OS=Homo sapiens OX=9606 GN=ATP5PO PE=1 SV=1	286258	284495	304906	318775	342082	313244
tr|A0A087WY55|A0A087WY55_HUMAN	Chromosome 6 open reading frame 55, isoform CRA_b OS=Homo sapiens OX=9606 GN=VTA1 PE=1 SV=1	58143.2	50985.9	53361.3	54770.7	52510.4	47123.6
sp|Q53GQ0|DHB12_HUMAN	Very-long-chain 3-oxoacyl-CoA reductase OS=Homo sapiens OX=9606 GN=HSD17B12 PE=1 SV=2	76762.9	57435.7	54776.6	101618	104893	121985
sp|P10599|THIO_HUMAN	Thioredoxin OS=Homo sapiens OX=9606 GN=TXN PE=1 SV=3	906280	825633	742866	519679	642046	613020
sp|P84103|SRSF3_HUMAN	Serine/arginine-rich splicing factor 3 OS=Homo sapiens OX=9606 GN=SRSF3 PE=1 SV=1	25960.8	20430.6	21570.9	86288.1	58098.5	106221
sp|P49247|RPIA_HUMAN	Ribose-5-phosphate isomerase OS=Homo sapiens OX=9606 GN=RPIA PE=1 SV=3	104344	86247.9	81042.6	94982	98885.4	101372
sp|Q15008|PSMD6_HUMAN	26S proteasome non-ATPase regulatory subunit 6 OS=Homo sapiens OX=9606 GN=PSMD6 PE=1 SV=1	77822.6	68018.5	67410.2	63323.1	76019.3	68921.9
sp|P52306|GDS1_HUMAN	Rap1 GTPase-GDP dissociation stimulator 1 OS=Homo sapiens OX=9606 GN=RAP1GDS1 PE=1 SV=3	28045.5	28896.8	25876.5	32137.8	23699.7	34018.2
tr|Q5SRQ3|Q5SRQ3_HUMAN	Casein kinase II subunit beta OS=Homo sapiens OX=9606 GN=CSNK2B PE=1 SV=1	83615.3	97435.1	97804.4	94684.5	107932	81446.4
sp|O43765|SGTA_HUMAN	Small glutamine-rich tetratricopeptide repeat-containing protein alpha OS=Homo sapiens OX=9606 GN=SGTA PE=1 SV=1	47211.2	44103.5	49725.4	51613.1	49016.5	51321.7
sp|P09012|SNRPA_HUMAN	U1 small nuclear ribonucleoprotein A OS=Homo sapiens OX=9606 GN=SNRPA PE=1 SV=3	46941.1	51741.9	47963.1	64586.9	51683.9	59433.8
tr|G5E9W7|G5E9W7_HUMAN	28S ribosomal protein S22, mitochondrial OS=Homo sapiens OX=9606 GN=MRPS22 PE=1 SV=1	23096.5	20859.2	46019.9	60535.2	51371.4	52124.9
sp|Q9NXH9|TRM1_HUMAN	tRNA (guanine(26)-N(2))-dimethyltransferase OS=Homo sapiens OX=9606 GN=TRMT1 PE=1 SV=1	16579.7	13406.9	16123.2	18259.6	14003.2	18007.5
sp|P30085|KCY_HUMAN	UMP-CMP kinase OS=Homo sapiens OX=9606 GN=CMPK1 PE=1 SV=3	59633.1	57594.6	56445.9	59349.7	58337.9	40571.7
sp|P80303|NUCB2_HUMAN	Nucleobindin-2 OS=Homo sapiens OX=9606 GN=NUCB2 PE=1 SV=3	112520	100258	89233	102517	111254	128517
sp|P28072|PSB6_HUMAN	Proteasome subunit beta type-6 OS=Homo sapiens OX=9606 GN=PSMB6 PE=1 SV=4	31115.6	44437.3	43954.8	53488.4	37429.6	37893.1
sp|P35268|RL22_HUMAN	60S ribosomal protein L22 OS=Homo sapiens OX=9606 GN=RPL22 PE=1 SV=2	285009	279571	269562	250830	219315	254944
sp|Q92769|HDAC2_HUMAN	Histone deacetylase 2 OS=Homo sapiens OX=9606 GN=HDAC2 PE=1 SV=2	32158.1	28231.2	26706.5	30694.7	31394.1	31714.5
sp|Q9ULZ3|ASC_HUMAN	Apoptosis-associated speck-like protein containing a CARD OS=Homo sapiens OX=9606 GN=PYCARD PE=1 SV=2	37634.3	40449.5	45861.8	34886	38574.4	48501.6
sp|P62314|SMD1_HUMAN	Small nuclear ribonucleoprotein Sm D1 OS=Homo sapiens OX=9606 GN=SNRPD1 PE=1 SV=1	400828	398135	412604	367363	367130	363426
sp|Q9GZL7|WDR12_HUMAN	Ribosome biogenesis protein WDR12 OS=Homo sapiens OX=9606 GN=WDR12 PE=1 SV=2	35015.3	53439.8	52423.6	51291.8	39897.3	39819.5
sp|Q14554|PDIA5_HUMAN	Protein disulfide-isomerase A5 OS=Homo sapiens OX=9606 GN=PDIA5 PE=1 SV=1	48763.3	52699.6	55086.7	62427.6	53991	62312.3
sp|Q9UKL0|RCOR1_HUMAN	REST corepressor 1 OS=Homo sapiens OX=9606 GN=RCOR1 PE=1 SV=2	23471.8	29417.4	25607.3	28423.2	31479.7	30844.4
tr|H0Y993|H0Y993_HUMAN	DEK oncogene (DNA binding), isoform CRA_b OS=Homo sapiens OX=9606 GN=DEK PE=1 SV=2	127515	115261	117128	265491	266979	253082
sp|Q01081|U2AF1_HUMAN	Splicing factor U2AF 35 kDa subunit OS=Homo sapiens OX=9606 GN=U2AF1 PE=1 SV=3	54601.2	57988.6	57206	69981.4	53351	47691.3
sp|O96000|NDUBA_HUMAN	NADH dehydrogenase [ubiquinone] 1 beta subcomplex subunit 10 OS=Homo sapiens OX=9606 GN=NDUFB10 PE=1 SV=3	21661.3	21209.2	20957.5	19216.4	30024.8	34079.4
tr|B4DIH5|B4DIH5_HUMAN	COP9 signalosome complex subunit 2 OS=Homo sapiens OX=9606 GN=COPS2 PE=1 SV=1	39558.2	45442.7	46425.5	73541.5	42236.8	45301.3
tr|F8VVA7|F8VVA7_HUMAN	Coatomer subunit zeta OS=Homo sapiens OX=9606 GN=COPZ1 PE=1 SV=1	26853.2	19461.7	13942.5	24122.3	23136.3	19820.2
sp|Q9BQ52|RNZ2_HUMAN	Zinc phosphodiesterase ELAC protein 2 OS=Homo sapiens OX=9606 GN=ELAC2 PE=1 SV=2	24914.4	24588.5	23129	19865.4	22995.7	24009.4
sp|P62081|RS7_HUMAN	40S ribosomal protein S7 OS=Homo sapiens OX=9606 GN=RPS7 PE=1 SV=1	286737	224048	304199	316545	318883	522338
sp|Q15056|IF4H_HUMAN	Eukaryotic translation initiation factor 4H OS=Homo sapiens OX=9606 GN=EIF4H PE=1 SV=5	112441	110037	119974	77566.2	85662.8	81933.1
tr|F8W7U8|F8W7U8_HUMAN	Double-strand break repair protein OS=Homo sapiens OX=9606 GN=MRE11 PE=1 SV=1	46718.1	40718.4	41790.6	52399.6	43527.4	40635.6
sp|P60981|DEST_HUMAN	Destrin OS=Homo sapiens OX=9606 GN=DSTN PE=1 SV=3	108592	83613.8	95121.8	69840.3	76831	70871
sp|Q96PZ0|PUS7_HUMAN	Pseudouridylate synthase 7 homolog OS=Homo sapiens OX=9606 GN=PUS7 PE=1 SV=2	27285.6	24153.9	24573.1	27497.1	25827.8	29149.4
sp|P50552|VASP_HUMAN	Vasodilator-stimulated phosphoprotein OS=Homo sapiens OX=9606 GN=VASP PE=1 SV=3	15483.6	20703.3	19467.4	17841.9	22876.1	27319.9
tr|F8WJN3|F8WJN3_HUMAN	Cleavage and polyadenylation specificity factor subunit 6 OS=Homo sapiens OX=9606 GN=CPSF6 PE=1 SV=1	144457	136751	133627	144798	152411	135391
tr|H3BLV9|H3BLV9_HUMAN	SRSF protein kinase 1 (Fragment) OS=Homo sapiens OX=9606 GN=SRPK1 PE=1 SV=1	24254.9	19903.2	26188.7	26178	22960.9	24819.6
sp|P28070|PSB4_HUMAN	Proteasome subunit beta type-4 OS=Homo sapiens OX=9606 GN=PSMB4 PE=1 SV=4	33101.7	31114.5	24435.7	38771.5	36323.7	41435.3
tr|A0A0A0MQR2|A0A0A0MQR2_HUMAN	Replication termination factor 2 OS=Homo sapiens OX=9606 GN=RTF2 PE=1 SV=1	24893.7	25465	24934	13872.7	15761.4	26559.1
sp|E9PAV3|NACAM_HUMAN	Nascent polypeptide-associated complex subunit alpha, muscle-specific form OS=Homo sapiens OX=9606 GN=NACA PE=1 SV=1	152687	128930	137321	100623	115813	120620
sp|O14737|PDCD5_HUMAN	Programmed cell death protein 5 OS=Homo sapiens OX=9606 GN=PDCD5 PE=1 SV=3	115537	111297	112428	90527.4	88257.1	80858.7
sp|Q8N684|CPSF7_HUMAN	Cleavage and polyadenylation specificity factor subunit 7 OS=Homo sapiens OX=9606 GN=CPSF7 PE=1 SV=1	14823.6	14555.1	14790.9	13745.9	19273.3	12216.3
sp|P61019|RAB2A_HUMAN	Ras-related protein Rab-2A OS=Homo sapiens OX=9606 GN=RAB2A PE=1 SV=1	53209.3	53568.6	51280.3	84398.5	96020.3	100004
tr|K7EM18|K7EM18_HUMAN	Eukaryotic translation initiation factor 1 OS=Homo sapiens OX=9606 GN=EIF1 PE=1 SV=1	11098	8913.06	6430.04	9399.47	9554.89	7906.53
sp|Q6ZSZ5|ARHGI_HUMAN	Rho guanine nucleotide exchange factor 18 OS=Homo sapiens OX=9606 GN=ARHGEF18 PE=1 SV=4	21656.4	25242.6	22210.5	24126.3	19745.9	21101.5
sp|A6NDG6|PGP_HUMAN	Glycerol-3-phosphate phosphatase OS=Homo sapiens OX=9606 GN=PGP PE=1 SV=1	38434.3	35592.5	30884.3	40257.4	43684.2	34828.1
tr|K7EQ55|K7EQ55_HUMAN	DAZ-associated protein 1 OS=Homo sapiens OX=9606 GN=DAZAP1 PE=1 SV=2	147466	153165	153771	172997	153575	151560
sp|P49721|PSB2_HUMAN	Proteasome subunit beta type-2 OS=Homo sapiens OX=9606 GN=PSMB2 PE=1 SV=1	72949	87178.4	73441.2	85153.7	97146.1	75396.7
sp|P31689|DNJA1_HUMAN	DnaJ homolog subfamily A member 1 OS=Homo sapiens OX=9606 GN=DNAJA1 PE=1 SV=2	75160.2	73232.9	82692.9	57072.2	59811.9	59617.1
sp|Q9NUQ9|CYRIB_HUMAN	CYFIP-related Rac1 interactor B OS=Homo sapiens OX=9606 GN=CYRIB PE=1 SV=1	25117.8	31540.9	22382.4	52760.7	56069.3	54251.4
tr|V9GYD9|V9GYD9_HUMAN	CUGBP Elav-like family member 2 OS=Homo sapiens OX=9606 GN=CELF2 PE=1 SV=1	79484.5	95993.2	94043.2	90995.5	90361.8	78286.3
sp|P02792|FRIL_HUMAN	Ferritin light chain OS=Homo sapiens OX=9606 GN=FTL PE=1 SV=2	6965.41	6799	9759.34	26290.8	22235.3	35533.5
sp|P61088|UBE2N_HUMAN	Ubiquitin-conjugating enzyme E2 N OS=Homo sapiens OX=9606 GN=UBE2N PE=1 SV=1	66463.7	57153.2	64615.8	57529.8	58841.7	63873.9
sp|Q8WWY3|PRP31_HUMAN	U4/U6 small nuclear ribonucleoprotein Prp31 OS=Homo sapiens OX=9606 GN=PRPF31 PE=1 SV=2	6529.58	5487.87	5204.24	7529.41	1421.49	7296.35
sp|O75153|CLU_HUMAN	Clustered mitochondria protein homolog OS=Homo sapiens OX=9606 GN=CLUH PE=1 SV=2	18596.8	22251.3	19834.5	14660	13951.9	18299.5
sp|Q9Y3L3|3BP1_HUMAN	SH3 domain-binding protein 1 OS=Homo sapiens OX=9606 GN=SH3BP1 PE=1 SV=3	34702.1	28700.7	30080.1	37916.9	40242	35925.4
sp|P48147|PPCE_HUMAN	Prolyl endopeptidase OS=Homo sapiens OX=9606 GN=PREP PE=1 SV=2	42453.3	50952	39975.2	52939.1	51705.6	35504.5
tr|J3KN66|J3KN66_HUMAN	Torsin-1A-interacting protein 1 OS=Homo sapiens OX=9606 GN=TOR1AIP1 PE=1 SV=1	75734.3	83492.1	77943.1	72872.4	84681.5	72292.2
sp|Q08257|QOR_HUMAN	Quinone oxidoreductase OS=Homo sapiens OX=9606 GN=CRYZ PE=1 SV=1	14621.5	10571	13681.9	17654.1	12573.8	15373.4
sp|P54687|BCAT1_HUMAN	Branched-chain-amino-acid aminotransferase, cytosolic OS=Homo sapiens OX=9606 GN=BCAT1 PE=1 SV=3	68300.8	60890.3	56373.2	72850.9	81189.9	86129.8
tr|I3L0A0|I3L0A0_HUMAN	HCG2044781 OS=Homo sapiens OX=9606 GN=TMEM189-UBE2V1 PE=3 SV=1	145337	169934	166459	147055	132323	120142
sp|Q9NVJ2|ARL8B_HUMAN	ADP-ribosylation factor-like protein 8B OS=Homo sapiens OX=9606 GN=ARL8B PE=1 SV=1	42407.2	44071.7	41020.9	87745.5	76715.7	70921.1
sp|P07741|APT_HUMAN	Adenine phosphoribosyltransferase OS=Homo sapiens OX=9606 GN=APRT PE=1 SV=2	42324.4	89249.1	40439.6	81002.5	129796	133754
tr|A0A096LPI6|A0A096LPI6_HUMAN	Utp12 domain-containing protein (Fragment) OS=Homo sapiens OX=9606 PE=4 SV=2	53553.7	44815.4	44575.7	56993.5	68024.8	69492.9
sp|O43818|U3IP2_HUMAN	U3 small nucleolar RNA-interacting protein 2 OS=Homo sapiens OX=9606 GN=RRP9 PE=1 SV=1	56917.2	44802.5	57395.1	46282.4	51470.8	54414.2
tr|A0A0C4DG89|A0A0C4DG89_HUMAN	RNA helicase OS=Homo sapiens OX=9606 GN=DDX46 PE=1 SV=1	16712.1	8915.07	16124.3	28041.7	17122.8	28504.8
sp|Q9UNZ2|NSF1C_HUMAN	NSFL1 cofactor p47 OS=Homo sapiens OX=9606 GN=NSFL1C PE=1 SV=2	31727.8	20721.5	29248.8	33994.8	29898.3	24948.7
sp|P51531|SMCA2_HUMAN	Probable global transcription activator SNF2L2 OS=Homo sapiens OX=9606 GN=SMARCA2 PE=1 SV=2	5312.34	9570.21	3013.54	11443.2	10028.5	9826.69
sp|O43290|SNUT1_HUMAN	U4/U6.U5 tri-snRNP-associated protein 1 OS=Homo sapiens OX=9606 GN=SART1 PE=1 SV=1	40846.2	33668.3	34634.1	37046.2	29074.2	35547.5
sp|P13861|KAP2_HUMAN	cAMP-dependent protein kinase type II-alpha regulatory subunit OS=Homo sapiens OX=9606 GN=PRKAR2A PE=1 SV=2	22989.8	21771.7	19388.8	18273.4	17978.9	17172.3
sp|Q14847|LASP1_HUMAN	LIM and SH3 domain protein 1 OS=Homo sapiens OX=9606 GN=LASP1 PE=1 SV=2	42806.6	55227.5	57199.9	42551.7	35548.5	25761.2
tr|A0A087WYR3|A0A087WYR3_HUMAN	Tumor protein D54 OS=Homo sapiens OX=9606 GN=TPD52L2 PE=1 SV=1	77317.1	78080.1	53519.1	57439.3	76830.6	65348.8
sp|Q16576|RBBP7_HUMAN	Histone-binding protein RBBP7 OS=Homo sapiens OX=9606 GN=RBBP7 PE=1 SV=1	79473.8	71959	69603.1	70745.2	57854.8	57319.4
sp|Q9NTX5|ECHD1_HUMAN	Ethylmalonyl-CoA decarboxylase OS=Homo sapiens OX=9606 GN=ECHDC1 PE=1 SV=2	12007.8	8473.68	11409.2	10662.2	4600.4	4502.7
sp|Q9HAV0|GBB4_HUMAN	Guanine nucleotide-binding protein subunit beta-4 OS=Homo sapiens OX=9606 GN=GNB4 PE=1 SV=3	25596.9	23501.3	22229.1	30795.5	26934.4	35236.7
tr|B1ANR0|B1ANR0_HUMAN	Polyadenylate-binding protein OS=Homo sapiens OX=9606 GN=PABPC4 PE=1 SV=1	45305.7	41134.8	42967.9	50239	48924	54380.1
tr|B0QYK0|B0QYK0_HUMAN	RNA-binding protein EWS OS=Homo sapiens OX=9606 GN=EWSR1 PE=1 SV=1	50142.8	77469.9	68263.8	86018	30501.7	30768.9
sp|Q15080|NCF4_HUMAN	Neutrophil cytosol factor 4 OS=Homo sapiens OX=9606 GN=NCF4 PE=1 SV=2	23710.2	20939	18596.8	17379.9	19864	21721.6
sp|Q8WUM0|NU133_HUMAN	Nuclear pore complex protein Nup133 OS=Homo sapiens OX=9606 GN=NUP133 PE=1 SV=2	23624	22615.6	25602.1	24721.4	27717.3	27224.9
sp|P61353|RL27_HUMAN	60S ribosomal protein L27 OS=Homo sapiens OX=9606 GN=RPL27 PE=1 SV=2	413608	439057	435881	331950	412341	290865
tr|C9J0K6|C9J0K6_HUMAN	Sorcin OS=Homo sapiens OX=9606 GN=SRI PE=1 SV=1	108574	111887	106486	92304.6	92044.7	83341
sp|P59665|DEF1_HUMAN	Neutrophil defensin 1 OS=Homo sapiens OX=9606 GN=DEFA1 PE=1 SV=1	77335.5	159100	157537	494890	271820	184561
sp|O76031|CLPX_HUMAN	ATP-dependent Clp protease ATP-binding subunit clpX-like, mitochondrial OS=Homo sapiens OX=9606 GN=CLPX PE=1 SV=2	20007.6	14179.1	20546.5	17652.3	22874.7	21054.5
sp|Q13724|MOGS_HUMAN	Mannosyl-oligosaccharide glucosidase OS=Homo sapiens OX=9606 GN=MOGS PE=1 SV=5	34427.8	57622.2	69951.5	36122.1	63730.3	50754.8
sp|P62993|GRB2_HUMAN	Growth factor receptor-bound protein 2 OS=Homo sapiens OX=9606 GN=GRB2 PE=1 SV=1	24662.4	24589.4	21527.8	21890.7	15122	16231.3
tr|A0A3B3ITK7|A0A3B3ITK7_HUMAN	Phosphoglucomutase-1 OS=Homo sapiens OX=9606 GN=PGM1 PE=1 SV=1	47667.5	47081.2	41771.1	33065.9	28500.5	35324.8
sp|Q14677|EPN4_HUMAN	Clathrin interactor 1 OS=Homo sapiens OX=9606 GN=CLINT1 PE=1 SV=1	21510	28466.4	22756.6	16328	20605.6	16947.8
tr|E7ETZ4|E7ETZ4_HUMAN	Basic leucine zipper and W2 domain-containing protein 2 (Fragment) OS=Homo sapiens OX=9606 GN=BZW2 PE=1 SV=1	110040	94405.9	101580	96545.3	105266	89195.5
sp|O15145|ARPC3_HUMAN	Actin-related protein 2/3 complex subunit 3 OS=Homo sapiens OX=9606 GN=ARPC3 PE=1 SV=3	215737	276676	266525	247043	267352	229388
sp|O94804|STK10_HUMAN	Serine/threonine-protein kinase 10 OS=Homo sapiens OX=9606 GN=STK10 PE=1 SV=1	34955.7	34717.3	32096.9	59361.6	64123.4	61628.9
tr|A0A2C9F2P4|A0A2C9F2P4_HUMAN	Palmitoyl-protein hydrolase 1 OS=Homo sapiens OX=9606 GN=PPT1 PE=1 SV=1	36852.3	44485.6	44641.2	37395.2	25534.7	22341.9
sp|P23919|KTHY_HUMAN	Thymidylate kinase OS=Homo sapiens OX=9606 GN=DTYMK PE=1 SV=4	56768.5	52338.1	45444.1	58255.2	58050.5	94471
sp|Q13363|CTBP1_HUMAN	C-terminal-binding protein 1 OS=Homo sapiens OX=9606 GN=CTBP1 PE=1 SV=2	28472.1	31833.3	25052.1	33890.8	42820.1	42581.9
sp|Q969V3|NCLN_HUMAN	Nicalin OS=Homo sapiens OX=9606 GN=NCLN PE=1 SV=2	49710.1	38640.7	51224.5	51450.4	40521.5	37962.6
tr|F8WCF6|F8WCF6_HUMAN	Actin-related protein 2/3 complex subunit 4 OS=Homo sapiens OX=9606 GN=ARPC4-TTLL3 PE=3 SV=1	832863	1.02646e+06	1.04485e+06	911348	860100	844662
sp|Q4VC31|CCD58_HUMAN	Coiled-coil domain-containing protein 58 OS=Homo sapiens OX=9606 GN=CCDC58 PE=1 SV=1	57377.9	53614.9	49848.3	63095.6	61519.8	59158
sp|Q13868|EXOS2_HUMAN	Exosome complex component RRP4 OS=Homo sapiens OX=9606 GN=EXOSC2 PE=1 SV=2	52243.7	54295.4	39808.6	63133.8	60897.5	59981
tr|F8W727|F8W727_HUMAN	60S ribosomal protein L32 OS=Homo sapiens OX=9606 GN=RPL32 PE=1 SV=1	171557	189751	201538	193544	190640	163233
sp|Q9BVK6|TMED9_HUMAN	Transmembrane emp24 domain-containing protein 9 OS=Homo sapiens OX=9606 GN=TMED9 PE=1 SV=2	42249.6	44214.8	46079.6	60565.5	47059	35761.4
sp|Q9Y5S9|RBM8A_HUMAN	RNA-binding protein 8A OS=Homo sapiens OX=9606 GN=RBM8A PE=1 SV=1	131756	120722	117340	124878	143305	140853
sp|Q9BXR0|TGT_HUMAN	Queuine tRNA-ribosyltransferase catalytic subunit 1 OS=Homo sapiens OX=9606 GN=QTRT1 PE=1 SV=3	32577.2	33505.5	19229.5	31867.3	34547.9	27093.3
sp|Q01085|TIAR_HUMAN	Nucleolysin TIAR OS=Homo sapiens OX=9606 GN=TIAL1 PE=1 SV=1	65621.2	57087.2	58170.1	64859.6	60176.8	54755.3
sp|P46778|RL21_HUMAN	60S ribosomal protein L21 OS=Homo sapiens OX=9606 GN=RPL21 PE=1 SV=2	243908	239158	256769	188703	213181	161419
sp|O14745|NHRF1_HUMAN	Na(+)/H(+) exchange regulatory cofactor NHE-RF1 OS=Homo sapiens OX=9606 GN=SLC9A3R1 PE=1 SV=4	61485.7	55377.7	58944.4	51605.1	43014.8	41340.8
sp|Q9NQG5|RPR1B_HUMAN	Regulation of nuclear pre-mRNA domain-containing protein 1B OS=Homo sapiens OX=9606 GN=RPRD1B PE=1 SV=1	13571.1	11086.6	13264.3	15504	17452	23558.2
tr|A0A087WT44|A0A087WT44_HUMAN	Heme oxygenase (biliverdin-producing) OS=Homo sapiens OX=9606 GN=HMOX2 PE=1 SV=1	50749.6	59413.5	57725.9	68210.3	76506.6	55282.6
sp|P15374|UCHL3_HUMAN	Ubiquitin carboxyl-terminal hydrolase isozyme L3 OS=Homo sapiens OX=9606 GN=UCHL3 PE=1 SV=1	79369.6	87183.8	87331.3	56211.6	48364.4	46386.7
sp|P13995|MTDC_HUMAN	Bifunctional methylenetetrahydrofolate dehydrogenase/cyclohydrolase, mitochondrial OS=Homo sapiens OX=9606 GN=MTHFD2 PE=1 SV=2	70965.6	55473.9	63041.6	92967.8	88262.9	96596.9
sp|P12429|ANXA3_HUMAN	Annexin A3 OS=Homo sapiens OX=9606 GN=ANXA3 PE=1 SV=3	48713.5	36661.3	43707.1	50205.4	55575.2	58878.7
sp|P08621|RU17_HUMAN	U1 small nuclear ribonucleoprotein 70 kDa OS=Homo sapiens OX=9606 GN=SNRNP70 PE=1 SV=2	82430.2	73631.8	53938.7	105079	103216	99238.9
tr|A0A3B3IUA2|A0A3B3IUA2_HUMAN	Ribonucloprotein OS=Homo sapiens OX=9606 GN=SNU13 PE=1 SV=1	155537	157399	148450	223948	183732	176942
tr|F8W726|F8W726_HUMAN	Ubiquitin-associated protein 2-like OS=Homo sapiens OX=9606 GN=UBAP2L PE=1 SV=2	56732.4	45555.5	55749.5	28130.8	37668.6	37696.8
sp|Q9BV20|MTNA_HUMAN	Methylthioribose-1-phosphate isomerase OS=Homo sapiens OX=9606 GN=MRI1 PE=1 SV=1	15953.5	13994.1	17633.3	19164.4	18212.3	19939.9
sp|P00813|ADA_HUMAN	Adenosine deaminase OS=Homo sapiens OX=9606 GN=ADA PE=1 SV=3	32083.9	25836	30513.4	31040.3	16297.8	28847.9
sp|Q14137|BOP1_HUMAN	Ribosome biogenesis protein BOP1 OS=Homo sapiens OX=9606 GN=BOP1 PE=1 SV=2	31842.2	40771.1	41765.4	41836.4	39627.1	26802.1
sp|Q9UN86|G3BP2_HUMAN	Ras GTPase-activating protein-binding protein 2 OS=Homo sapiens OX=9606 GN=G3BP2 PE=1 SV=2	64182.2	59491.2	69163.8	47915.1	58339.2	52858.5
sp|Q9Y2Q5|LTOR2_HUMAN	Ragulator complex protein LAMTOR2 OS=Homo sapiens OX=9606 GN=LAMTOR2 PE=1 SV=1	43422	48419.8	34345.8	36616.3	45788.9	48176.8
sp|P32322|P5CR1_HUMAN	Pyrroline-5-carboxylate reductase 1, mitochondrial OS=Homo sapiens OX=9606 GN=PYCR1 PE=1 SV=2	4901.08	5563.43	6068.82	13759	11680.4	9740.55
sp|O43809|CPSF5_HUMAN	Cleavage and polyadenylation specificity factor subunit 5 OS=Homo sapiens OX=9606 GN=NUDT21 PE=1 SV=1	129010	121184	114886	85653.4	126255	116837
sp|Q86YP4|P66A_HUMAN	Transcriptional repressor p66-alpha OS=Homo sapiens OX=9606 GN=GATAD2A PE=1 SV=1	4507.62	9701.32	6837.31	5980.26	3074.82	4616.86
tr|V9GYK2|V9GYK2_HUMAN	Heterogeneous nuclear ribonucleoprotein L-like OS=Homo sapiens OX=9606 GN=HNRNPLL PE=1 SV=1	10919.6	11683	7118.06	12673.1	14139.4	6303.55
sp|P53597|SUCA_HUMAN	Succinate--CoA ligase [ADP/GDP-forming] subunit alpha, mitochondrial OS=Homo sapiens OX=9606 GN=SUCLG1 PE=1 SV=4	47895.1	78016.3	70590.5	88390.7	92215.3	65484.2
tr|E9PN81|E9PN81_HUMAN	Ribonuclease H2 subunit C OS=Homo sapiens OX=9606 GN=RNASEH2C PE=1 SV=1	170006	150522	144724	96740.7	101448	86735.5
tr|E7EU96|E7EU96_HUMAN	Casein kinase II subunit alpha OS=Homo sapiens OX=9606 GN=CSNK2A1 PE=1 SV=1	55619.2	47062.7	49194	47016.8	52794.6	60081.1
tr|E9PGT3|E9PGT3_HUMAN	Ribosomal protein S6 kinase OS=Homo sapiens OX=9606 GN=RPS6KA1 PE=1 SV=1	31193.5	20487.4	21512.9	35993.8	43770.7	39284.9
tr|A0A2R8YDQ9|A0A2R8YDQ9_HUMAN	Succinate--CoA ligase [ADP-forming] subunit beta, mitochondrial OS=Homo sapiens OX=9606 GN=SUCLA2 PE=1 SV=1	38973.8	34465.8	35618.5	41673.2	44162.3	37004.9
tr|R4GMQ1|R4GMQ1_HUMAN	Lysine-specific histone demethylase OS=Homo sapiens OX=9606 GN=KDM1A PE=1 SV=2	21080.2	24538.1	21630.9	23060.3	21250.6	30983.7
tr|E9PC15|E9PC15_HUMAN	Acylglycerol kinase, mitochondrial OS=Homo sapiens OX=9606 GN=AGK PE=1 SV=1	50468.6	40409.5	39363.2	78898.2	75565.5	67282
tr|C9J381|C9J381_HUMAN	Inosine-5'-monophosphate dehydrogenase OS=Homo sapiens OX=9606 GN=IMPDH1 PE=1 SV=1	106281	110007	128380	136272	141711	110161
sp|P63151|2ABA_HUMAN	Serine/threonine-protein phosphatase 2A 55 kDa regulatory subunit B alpha isoform OS=Homo sapiens OX=9606 GN=PPP2R2A PE=1 SV=1	7518.19	3426.31	6699.8	19632.5	9360.54	19684.6
tr|A8MZF9|A8MZF9_HUMAN	Developmentally-regulated GTP-binding protein 2 OS=Homo sapiens OX=9606 GN=DRG2 PE=1 SV=1	1232.96	267.605	1232.63	455.844	3241.9	5336.94
sp|A5YKK6|CNOT1_HUMAN	CCR4-NOT transcription complex subunit 1 OS=Homo sapiens OX=9606 GN=CNOT1 PE=1 SV=2	19318.1	23786.4	23353.7	41473.4	50693.7	47957.3
sp|Q9P2E9|RRBP1_HUMAN	Ribosome-binding protein 1 OS=Homo sapiens OX=9606 GN=RRBP1 PE=1 SV=5	59919.5	58270.5	67033.5	60995.7	97338.2	65547.5
sp|Q14318|FKBP8_HUMAN	Peptidyl-prolyl cis-trans isomerase FKBP8 OS=Homo sapiens OX=9606 GN=FKBP8 PE=1 SV=2	27518.7	29270.6	29221.3	25508.5	9728.84	20856.7
tr|A0A2R8YCS7|A0A2R8YCS7_HUMAN	Deoxynucleoside triphosphate triphosphohydrolase SAMHD1 OS=Homo sapiens OX=9606 GN=SAMHD1 PE=1 SV=1	22174.2	16833.1	17614	9303.61	9896.81	11386.6
sp|O75607|NPM3_HUMAN	Nucleoplasmin-3 OS=Homo sapiens OX=9606 GN=NPM3 PE=1 SV=3	62905	62832	65768.4	85820.8	90547.9	99733.4
sp|Q5SSJ5|HP1B3_HUMAN	Heterochromatin protein 1-binding protein 3 OS=Homo sapiens OX=9606 GN=HP1BP3 PE=1 SV=1	43483.5	31368.2	30736.2	45440	46304	47551
sp|Q9BQA1|MEP50_HUMAN	Methylosome protein 50 OS=Homo sapiens OX=9606 GN=WDR77 PE=1 SV=1	62406.1	58831.4	56424.1	53635.9	55978.1	52339.7
tr|K7ERF1|K7ERF1_HUMAN	Eukaryotic translation initiation factor 3 subunit K OS=Homo sapiens OX=9606 GN=EIF3K PE=1 SV=1	22998.4	24989	25551.2	24671.9	15318.6	12704.4
tr|A0A087WUQ6|A0A087WUQ6_HUMAN	Glutathione peroxidase OS=Homo sapiens OX=9606 GN=GPX1 PE=1 SV=1	74450.4	81601	65483.3	59785.5	52789.5	49910.7
tr|J3KMX2|J3KMX2_HUMAN	SWI/SNF-related matrix-associated actin-dependent regulator of chromatin subfamily D member 2 OS=Homo sapiens OX=9606 GN=SMARCD2 PE=1 SV=1	34745.4	30423	31684.5	36580.4	30441.4	34035.8
sp|Q92905|CSN5_HUMAN	COP9 signalosome complex subunit 5 OS=Homo sapiens OX=9606 GN=COPS5 PE=1 SV=4	37063.1	31383	35923.6	36815.9	37250.3	35353.4
sp|Q9NZL9|MAT2B_HUMAN	Methionine adenosyltransferase 2 subunit beta OS=Homo sapiens OX=9606 GN=MAT2B PE=1 SV=1	83936.8	77563.5	85239.8	73488.6	84322.6	68909.9
sp|Q9H773|DCTP1_HUMAN	dCTP pyrophosphatase 1 OS=Homo sapiens OX=9606 GN=DCTPP1 PE=1 SV=1	213121	174494	182920	184738	182407	195470
sp|Q9Y5L4|TIM13_HUMAN	Mitochondrial import inner membrane translocase subunit Tim13 OS=Homo sapiens OX=9606 GN=TIMM13 PE=1 SV=1	78661	63903.9	62237.6	65429.4	63332.9	61956.5
sp|P62266|RS23_HUMAN	40S ribosomal protein S23 OS=Homo sapiens OX=9606 GN=RPS23 PE=1 SV=3	974386	493520	493842	531822	305350	302280
sp|P53999|TCP4_HUMAN	Activated RNA polymerase II transcriptional coactivator p15 OS=Homo sapiens OX=9606 GN=SUB1 PE=1 SV=3	49277.7	135891	117766	140568	64392	55597
tr|A0A6I8PRN4|A0A6I8PRN4_HUMAN	Glutamine--fructose-6-phosphate aminotransferase [isomerizing] 1 OS=Homo sapiens OX=9606 GN=GFPT1 PE=4 SV=1	20739.2	18596.9	20972.7	25081.9	22086	27064.9
sp|O43852|CALU_HUMAN	Calumenin OS=Homo sapiens OX=9606 GN=CALU PE=1 SV=2	60170.8	51428.9	58508.1	72749.5	62057.3	83148
sp|Q6NVY1|HIBCH_HUMAN	3-hydroxyisobutyryl-CoA hydrolase, mitochondrial OS=Homo sapiens OX=9606 GN=HIBCH PE=1 SV=2	35266.5	28202.6	33385.8	38949.9	41748.2	45443.5
sp|Q9BTY7|HGH1_HUMAN	Protein HGH1 homolog OS=Homo sapiens OX=9606 GN=HGH1 PE=1 SV=1	43054.7	63229.3	50294.4	62479.4	79511.2	84334.1
sp|Q8WXX5|DNJC9_HUMAN	DnaJ homolog subfamily C member 9 OS=Homo sapiens OX=9606 GN=DNAJC9 PE=1 SV=1	84285.1	72266.4	71261.1	76404.5	71745.7	68464.7
tr|A0A590UJB6|A0A590UJB6_HUMAN	K(+) channel subunit beta-2 OS=Homo sapiens OX=9606 GN=KCNAB2 PE=1 SV=1	67301.3	59673	61472.5	64333.1	71640.4	67432
sp|Q9BXW7|HDHD5_HUMAN	Haloacid dehalogenase-like hydrolase domain-containing 5 OS=Homo sapiens OX=9606 GN=HDHD5 PE=1 SV=1	15389.2	19387.8	17732.3	32019.7	42214.7	43259.1
sp|O75489|NDUS3_HUMAN	NADH dehydrogenase [ubiquinone] iron-sulfur protein 3, mitochondrial OS=Homo sapiens OX=9606 GN=NDUFS3 PE=1 SV=1	104878	85751.3	84486.8	162254	161162	154487
tr|H3BQQ9|H3BQQ9_HUMAN	SUMO-conjugating enzyme UBC9 (Fragment) OS=Homo sapiens OX=9606 GN=UBE2I PE=1 SV=1	78671.6	140449	128575	157020	72802.5	63029.1
tr|D9J307|D9J307_HUMAN	HLA class I antigen OS=Homo sapiens OX=9606 GN=HLA-B PE=1 SV=1	38290.9	40058.1	45947.3	51026.5	54380.4	43777.8
tr|E7EQN5|E7EQN5_HUMAN	Rho GTPase-activating protein 4 OS=Homo sapiens OX=9606 GN=ARHGAP4 PE=1 SV=1	8726.03	12655.6	14753.5	24873.7	26503.7	30543.3
sp|Q8TEX9|IPO4_HUMAN	Importin-4 OS=Homo sapiens OX=9606 GN=IPO4 PE=1 SV=2	5099.36	3509.85	3939.87	14839.8	17672.5	11518.9
sp|O75223|GGCT_HUMAN	Gamma-glutamylcyclotransferase OS=Homo sapiens OX=9606 GN=GGCT PE=1 SV=1	72731.7	77761.5	46361.5	62772.3	50885.4	66662.1
sp|Q96GK7|FAH2A_HUMAN	Fumarylacetoacetate hydrolase domain-containing protein 2A OS=Homo sapiens OX=9606 GN=FAHD2A PE=1 SV=1	28545.9	23530.1	21194.5	27078.8	24111.8	25367
sp|Q96HS1|PGAM5_HUMAN	Serine/threonine-protein phosphatase PGAM5, mitochondrial OS=Homo sapiens OX=9606 GN=PGAM5 PE=1 SV=2	35870.8	44719.6	37457.8	48098.9	33171.4	30146.7
sp|O43615|TIM44_HUMAN	Mitochondrial import inner membrane translocase subunit TIM44 OS=Homo sapiens OX=9606 GN=TIMM44 PE=1 SV=2	61831	54811.7	57203.9	84327.6	87060.6	92864.6
tr|E9PGT1|E9PGT1_HUMAN	Component 3 of promoter of RISC OS=Homo sapiens OX=9606 GN=TSN PE=1 SV=1	146528	117725	118153	141446	125048	148085
sp|P43405|KSYK_HUMAN	Tyrosine-protein kinase SYK OS=Homo sapiens OX=9606 GN=SYK PE=1 SV=1	21593.7	32456.5	10531.7	27624.7	22288.1	15096.6
tr|A0A494C1N0|A0A494C1N0_HUMAN	Peptidylprolyl isomerase OS=Homo sapiens OX=9606 GN=FKBP2 PE=1 SV=1	100173	95881.2	92358.8	101264	89914.7	85933.7
sp|P37268|FDFT_HUMAN	Squalene synthase OS=Homo sapiens OX=9606 GN=FDFT1 PE=1 SV=1	41566.7	36732.9	33441.2	35646.7	38307.6	46126
sp|P46776|RL27A_HUMAN	60S ribosomal protein L27a OS=Homo sapiens OX=9606 GN=RPL27A PE=1 SV=2	672547	677451	574794	564153	653893	608433
tr|A0A087WWF6|A0A087WWF6_HUMAN	DNA polymerase delta subunit 2 OS=Homo sapiens OX=9606 GN=POLD2 PE=1 SV=1	18057.4	20618	21928.6	27616.5	25024.9	20806
sp|P43487|RANG_HUMAN	Ran-specific GTPase-activating protein OS=Homo sapiens OX=9606 GN=RANBP1 PE=1 SV=1	227291	212882	197920	216627	206129	227777
sp|P47985|UCRI_HUMAN	Cytochrome b-c1 complex subunit Rieske, mitochondrial OS=Homo sapiens OX=9606 GN=UQCRFS1 PE=1 SV=2	5677.83	2237.12	4193.5	15092.7	20669.1	15965.7
tr|E5RJR5|E5RJR5_HUMAN	S-phase kinase-associated protein 1 OS=Homo sapiens OX=9606 GN=SKP1 PE=1 SV=1	1146.66	14139.2	7809.83	9563.21	1179.59	845.593
sp|P68366|TBA4A_HUMAN	Tubulin alpha-4A chain OS=Homo sapiens OX=9606 GN=TUBA4A PE=1 SV=1	178395	286854	255297	319057	79024.3	65882
sp|P35250|RFC2_HUMAN	Replication factor C subunit 2 OS=Homo sapiens OX=9606 GN=RFC2 PE=1 SV=3	33661.5	35780.1	38150.2	39938.9	47146.1	49419.9
sp|P24666|PPAC_HUMAN	Low molecular weight phosphotyrosine protein phosphatase OS=Homo sapiens OX=9606 GN=ACP1 PE=1 SV=3	40796.5	62710.8	68461.8	50050.4	80675.7	47456
sp|O75306|NDUS2_HUMAN	NADH dehydrogenase [ubiquinone] iron-sulfur protein 2, mitochondrial OS=Homo sapiens OX=9606 GN=NDUFS2 PE=1 SV=2	62203.5	56746.1	59310.4	96120.3	110453	122281
sp|P36551|HEM6_HUMAN	Oxygen-dependent coproporphyrinogen-III oxidase, mitochondrial OS=Homo sapiens OX=9606 GN=CPOX PE=1 SV=3	59635.1	47062.3	47550	48449.8	52494.6	69895
sp|Q14232|EI2BA_HUMAN	Translation initiation factor eIF-2B subunit alpha OS=Homo sapiens OX=9606 GN=EIF2B1 PE=1 SV=1	17166.9	16391.2	20832.9	22760.9	18877.1	18965.9
sp|P52292|IMA1_HUMAN	Importin subunit alpha-1 OS=Homo sapiens OX=9606 GN=KPNA2 PE=1 SV=1	79869.8	96502.7	102992	77715.7	81352.5	60290.4
sp|P62899|RL31_HUMAN	60S ribosomal protein L31 OS=Homo sapiens OX=9606 GN=RPL31 PE=1 SV=1	50879.3	49469.1	48067.4	27357.5	38016.7	33880.7
sp|P50914|RL14_HUMAN	60S ribosomal protein L14 OS=Homo sapiens OX=9606 GN=RPL14 PE=1 SV=4	150369	140891	132382	144826	156269	222452
sp|Q3ZCQ8|TIM50_HUMAN	Mitochondrial import inner membrane translocase subunit TIM50 OS=Homo sapiens OX=9606 GN=TIMM50 PE=1 SV=2	68103.4	56019.2	54048.9	61180.3	75083.5	77018
sp|P47755|CAZA2_HUMAN	F-actin-capping protein subunit alpha-2 OS=Homo sapiens OX=9606 GN=CAPZA2 PE=1 SV=3	38939.3	41472.2	33966.7	24118.2	32524.2	31384.1
sp|O75368|SH3L1_HUMAN	SH3 domain-binding glutamic acid-rich-like protein OS=Homo sapiens OX=9606 GN=SH3BGRL PE=1 SV=1	165894	152758	154994	96374.4	95996.9	90880.1
sp|P42126|ECI1_HUMAN	Enoyl-CoA delta isomerase 1, mitochondrial OS=Homo sapiens OX=9606 GN=ECI1 PE=1 SV=1	54198.6	48709.7	50668.9	104062	111248	112683
sp|P68371|TBB4B_HUMAN	Tubulin beta-4B chain OS=Homo sapiens OX=9606 GN=TUBB4B PE=1 SV=1	294173	295335	269298	271923	209785	227551
sp|P69905|HBA_HUMAN	Hemoglobin subunit alpha OS=Homo sapiens OX=9606 GN=HBA1 PE=1 SV=2	456738	438992	429317	418398	483040	434830
sp|P55957|BID_HUMAN	BH3-interacting domain death agonist OS=Homo sapiens OX=9606 GN=BID PE=1 SV=1	20443.9	21482.5	20861.8	22076.6	17964.2	18738.6
sp|Q9NPJ3|ACO13_HUMAN	Acyl-coenzyme A thioesterase 13 OS=Homo sapiens OX=9606 GN=ACOT13 PE=1 SV=1	30121.8	29094.4	24745.6	36601.3	38630.5	33704.5
sp|Q9BSD7|NTPCR_HUMAN	Cancer-related nucleoside-triphosphatase OS=Homo sapiens OX=9606 GN=NTPCR PE=1 SV=1	28534.6	24011.5	24559.5	26745.2	25555.2	30301.8
sp|P62318|SMD3_HUMAN	Small nuclear ribonucleoprotein Sm D3 OS=Homo sapiens OX=9606 GN=SNRPD3 PE=1 SV=1	934812	812359	851659	860185	1.12644e+06	1.11935e+06
sp|P20160|CAP7_HUMAN	Azurocidin OS=Homo sapiens OX=9606 GN=AZU1 PE=1 SV=3	247510	222538	211563	77894	112684	75398.7
sp|P10620|MGST1_HUMAN	Microsomal glutathione S-transferase 1 OS=Homo sapiens OX=9606 GN=MGST1 PE=1 SV=1	82340.5	91353.6	90108.7	70278.4	79996.6	66499.5
sp|O95881|TXD12_HUMAN	Thioredoxin domain-containing protein 12 OS=Homo sapiens OX=9606 GN=TXNDC12 PE=1 SV=1	41291.3	45714.4	45293.8	36155	40138.5	26224.3
tr|E5RHG8|E5RHG8_HUMAN	Elongin-C (Fragment) OS=Homo sapiens OX=9606 GN=ELOC PE=1 SV=1	77901.9	74597.1	70107.1	48333.3	49903	44078.6
sp|P00918|CAH2_HUMAN	Carbonic anhydrase 2 OS=Homo sapiens OX=9606 GN=CA2 PE=1 SV=2	13339.3	15456.9	15999.7	24321.9	19741	25321.5
sp|Q16795|NDUA9_HUMAN	NADH dehydrogenase [ubiquinone] 1 alpha subcomplex subunit 9, mitochondrial OS=Homo sapiens OX=9606 GN=NDUFA9 PE=1 SV=2	14612.3	19658.8	37350.9	50140.4	17927.4	24214.8
tr|Q5T4U5|Q5T4U5_HUMAN	Medium-chain specific acyl-CoA dehydrogenase, mitochondrial OS=Homo sapiens OX=9606 GN=ACADM PE=1 SV=1	49701.1	35065.8	39239.7	63384.1	56416.3	64308
sp|P51159|RB27A_HUMAN	Ras-related protein Rab-27A OS=Homo sapiens OX=9606 GN=RAB27A PE=1 SV=3	85273.4	55767.1	65234.7	124870	122711	127014
tr|A0A494C0X0|A0A494C0X0_HUMAN	Tubulin-folding cofactor B OS=Homo sapiens OX=9606 GN=TBCB PE=1 SV=1	55208.4	46973.5	47466.1	51004.6	52228.3	52517.1
tr|B4DXZ6|B4DXZ6_HUMAN	Fragile X mental retardation syndrome-related protein 1 OS=Homo sapiens OX=9606 GN=FXR1 PE=1 SV=1	38241.7	27530.9	28934.7	34355.6	22389.7	34877.7
sp|Q92820|GGH_HUMAN	Gamma-glutamyl hydrolase OS=Homo sapiens OX=9606 GN=GGH PE=1 SV=2	71709.1	36172.8	55602.6	73928.8	44145.8	84735.3
sp|Q9BYG3|MK67I_HUMAN	MKI67 FHA domain-interacting nucleolar phosphoprotein OS=Homo sapiens OX=9606 GN=NIFK PE=1 SV=1	42806.5	39459.5	37902.5	47107.3	47155.3	45024.2
sp|Q9H7Z7|PGES2_HUMAN	Prostaglandin E synthase 2 OS=Homo sapiens OX=9606 GN=PTGES2 PE=1 SV=1	25323.6	21698.7	25433.3	27867.1	31429.6	29369
sp|O75608|LYPA1_HUMAN	Acyl-protein thioesterase 1 OS=Homo sapiens OX=9606 GN=LYPLA1 PE=1 SV=1	88454.6	95857.6	84910.2	113070	116778	96507.4
sp|Q02218|ODO1_HUMAN	2-oxoglutarate dehydrogenase, mitochondrial OS=Homo sapiens OX=9606 GN=OGDH PE=1 SV=3	12249.8	7117.84	9311.68	14551.1	18164.7	22209.8
sp|P56545|CTBP2_HUMAN	C-terminal-binding protein 2 OS=Homo sapiens OX=9606 GN=CTBP2 PE=1 SV=1	28671.6	26979.3	24093.4	44282.1	41498.3	35975
tr|G3V198|G3V198_HUMAN	Nuclear pore complex protein Nup160 (Fragment) OS=Homo sapiens OX=9606 GN=NUP160 PE=1 SV=2	10617.4	20451.6	19623.8	20671.7	28144.9	30232.1
tr|W5RWE6|W5RWE6_HUMAN	PX domain-containing protein kinase-like protein OS=Homo sapiens OX=9606 GN=PXK PE=1 SV=1	10426.8	9580.38	12044.2	10666.7	8018.19	13408.8
tr|A0A2R8YGP2|A0A2R8YGP2_HUMAN	Ribonuclease H2 subunit B OS=Homo sapiens OX=9606 GN=RNASEH2B PE=1 SV=1	79111.8	63701.2	70161.7	45975.5	45842.5	53961.9
sp|Q9H7B2|RPF2_HUMAN	Ribosome production factor 2 homolog OS=Homo sapiens OX=9606 GN=RPF2 PE=1 SV=2	27103.2	21497.2	13417.1	43484.8	45979.9	39305.1
tr|F8W1I6|F8W1I6_HUMAN	Dynactin subunit 2 OS=Homo sapiens OX=9606 GN=DCTN2 PE=1 SV=1	26944.8	36000.4	35098.5	36835.7	37447.7	41916.6
sp|Q9ULV4|COR1C_HUMAN	Coronin-1C OS=Homo sapiens OX=9606 GN=CORO1C PE=1 SV=1	37481	42031.3	32202.2	63087.4	24949	65791
tr|E7EPT4|E7EPT4_HUMAN	NADH dehydrogenase [ubiquinone] flavoprotein 2, mitochondrial OS=Homo sapiens OX=9606 GN=NDUFV2 PE=1 SV=1	51668.8	52695	47865.7	88398	98924.3	90959.8
sp|P60866|RS20_HUMAN	40S ribosomal protein S20 OS=Homo sapiens OX=9606 GN=RPS20 PE=1 SV=1	1.00345e+06	1.11791e+06	1.03162e+06	764726	797321	747498
tr|D6RIY6|D6RIY6_HUMAN	Exosome complex component RRP45 OS=Homo sapiens OX=9606 GN=EXOSC9 PE=1 SV=1	36205	30156.5	29040.9	45845.8	48005.1	42936.2
sp|P30419|NMT1_HUMAN	Glycylpeptide N-tetradecanoyltransferase 1 OS=Homo sapiens OX=9606 GN=NMT1 PE=1 SV=2	18088.3	19581.2	23679.9	27487.4	20546.3	12425.8
sp|Q15363|TMED2_HUMAN	Transmembrane emp24 domain-containing protein 2 OS=Homo sapiens OX=9606 GN=TMED2 PE=1 SV=1	31566.2	28452.6	36394.2	30781.9	39186.4	45453.1
sp|P62140|PP1B_HUMAN	Serine/threonine-protein phosphatase PP1-beta catalytic subunit OS=Homo sapiens OX=9606 GN=PPP1CB PE=1 SV=3	100170	36420.4	37244.4	51233.9	55622.4	128098
sp|O00629|IMA3_HUMAN	Importin subunit alpha-3 OS=Homo sapiens OX=9606 GN=KPNA4 PE=1 SV=1	14618.7	18119.4	19078.3	18313.6	17788.5	15621.3
sp|P51571|SSRD_HUMAN	Translocon-associated protein subunit delta OS=Homo sapiens OX=9606 GN=SSR4 PE=1 SV=1	54771.9	70323	69084.7	74696	49146.9	41476.4
sp|Q9NY12|GAR1_HUMAN	H/ACA ribonucleoprotein complex subunit 1 OS=Homo sapiens OX=9606 GN=GAR1 PE=1 SV=1	71197.3	65752.1	55491.8	78523.1	122412	100631
sp|P01040|CYTA_HUMAN	Cystatin-A OS=Homo sapiens OX=9606 GN=CSTA PE=1 SV=1	63340.3	62360.3	63180.4	79442	47913.3	47282.5
sp|P46013|KI67_HUMAN	Proliferation marker protein Ki-67 OS=Homo sapiens OX=9606 GN=MKI67 PE=1 SV=2	38796.1	35597.4	36113.3	34341.3	27993.7	29471.3
tr|Q5JRC6|Q5JRC6_HUMAN	PHD finger protein 6 OS=Homo sapiens OX=9606 GN=PHF6 PE=1 SV=1	39863.8	36745.2	41900.5	38297.3	28271.3	35291.6
sp|O00267|SPT5H_HUMAN	Transcription elongation factor SPT5 OS=Homo sapiens OX=9606 GN=SUPT5H PE=1 SV=1	8788.05	13053.1	8745.09	8414.95	11711.2	9456.94
sp|Q96J01|THOC3_HUMAN	THO complex subunit 3 OS=Homo sapiens OX=9606 GN=THOC3 PE=1 SV=1	100020	76176.3	83569.3	72974.1	78275.8	83667.7
sp|P18077|RL35A_HUMAN	60S ribosomal protein L35a OS=Homo sapiens OX=9606 GN=RPL35A PE=1 SV=2	661020	664273	619955	501790	597666	502738
sp|Q9Y383|LC7L2_HUMAN	Putative RNA-binding protein Luc7-like 2 OS=Homo sapiens OX=9606 GN=LUC7L2 PE=1 SV=2	5149.58	5913.17	5295.77	19196.8	14355.7	12827.6
sp|P08246|ELNE_HUMAN	Neutrophil elastase OS=Homo sapiens OX=9606 GN=ELANE PE=1 SV=1	147328	174340	157592	100777	115908	76651.2
sp|P46063|RECQ1_HUMAN	ATP-dependent DNA helicase Q1 OS=Homo sapiens OX=9606 GN=RECQL PE=1 SV=3	45521.6	35756	39272.4	49088.6	50150.7	50388.6
sp|Q7L1Q6|BZW1_HUMAN	Basic leucine zipper and W2 domain-containing protein 1 OS=Homo sapiens OX=9606 GN=BZW1 PE=1 SV=1	161249	158887	144061	150848	165875	134781
sp|P20290|BTF3_HUMAN	Transcription factor BTF3 OS=Homo sapiens OX=9606 GN=BTF3 PE=1 SV=1	69487.8	68424.3	65849.6	45120.7	33767.2	36314.5
sp|P55145|MANF_HUMAN	Mesencephalic astrocyte-derived neurotrophic factor OS=Homo sapiens OX=9606 GN=MANF PE=1 SV=3	79497.3	71116.8	69157.6	63306.5	63074.4	60899.3
tr|F6T1Q0|F6T1Q0_HUMAN	2',5'-phosphodiesterase 12 OS=Homo sapiens OX=9606 GN=PDE12 PE=1 SV=1	10475.2	11867.5	14670.6	11707.2	11761.9	8351.35
tr|C9J5N1|C9J5N1_HUMAN	PTGES3L-AARSD1 readthrough OS=Homo sapiens OX=9606 GN=PTGES3L-AARSD1 PE=1 SV=1	11197.3	14074.9	15096	15742	23380.2	13647.7
sp|Q9UHV9|PFD2_HUMAN	Prefoldin subunit 2 OS=Homo sapiens OX=9606 GN=PFDN2 PE=1 SV=1	85944.8	80069.3	79083.1	70760.4	79026.7	76707.5
sp|Q08209|PP2BA_HUMAN	Serine/threonine-protein phosphatase 2B catalytic subunit alpha isoform OS=Homo sapiens OX=9606 GN=PPP3CA PE=1 SV=1	56703.2	48355.6	50542.1	61366.1	55176.3	50960.5
sp|O00154|BACH_HUMAN	Cytosolic acyl coenzyme A thioester hydrolase OS=Homo sapiens OX=9606 GN=ACOT7 PE=1 SV=3	17934.8	17027.6	16800.6	11251.2	13564.8	14837.6
sp|Q02338|BDH_HUMAN	D-beta-hydroxybutyrate dehydrogenase, mitochondrial OS=Homo sapiens OX=9606 GN=BDH1 PE=1 SV=3	14124.9	13314.8	9980.81	16301.4	14541.5	16351.3
sp|P31949|S10AB_HUMAN	Protein S100-A11 OS=Homo sapiens OX=9606 GN=S100A11 PE=1 SV=2	86921.4	79961.7	85364.4	81150	93552.7	114215
sp|Q8N0X7|SPART_HUMAN	Spartin OS=Homo sapiens OX=9606 GN=SPART PE=1 SV=1	43600.5	44029.7	46390.6	15201.7	13982.2	18861.1
sp|P60510|PP4C_HUMAN	Serine/threonine-protein phosphatase 4 catalytic subunit OS=Homo sapiens OX=9606 GN=PPP4C PE=1 SV=1	50450.8	48279.9	46257	27287.7	44297.7	42823.2
tr|B4DUT8|B4DUT8_HUMAN	Calponin OS=Homo sapiens OX=9606 GN=CNN2 PE=1 SV=1	33881.4	48599.4	50476.6	24483.8	28980.4	28518.6
tr|A0A087WZN1|A0A087WZN1_HUMAN	Isocitrate dehydrogenase [NAD] subunit, mitochondrial OS=Homo sapiens OX=9606 GN=IDH3B PE=1 SV=1	13128.3	18625.2	12304.8	16902.7	19738.8	21079.7
sp|Q969U7|PSMG2_HUMAN	Proteasome assembly chaperone 2 OS=Homo sapiens OX=9606 GN=PSMG2 PE=1 SV=1	45040.6	45151.3	45599.1	48697	49690.1	47066.7
tr|Q5QNZ2|Q5QNZ2_HUMAN	ATP synthase F(0) complex subunit B1, mitochondrial OS=Homo sapiens OX=9606 GN=ATP5PB PE=1 SV=1	43025.4	68533.7	71061.3	62900.6	90167.8	46171
sp|P20645|MPRD_HUMAN	Cation-dependent mannose-6-phosphate receptor OS=Homo sapiens OX=9606 GN=M6PR PE=1 SV=1	78780.7	56414.4	69572.3	116890	104374	99779
tr|A6NF51|A6NF51_HUMAN	3'(2'),5'-bisphosphate nucleotidase 1 OS=Homo sapiens OX=9606 GN=BPNT1 PE=1 SV=2	11784	25383	25088.7	15488	22793.6	50571.6
tr|B7Z6D5|B7Z6D5_HUMAN	RNA helicase OS=Homo sapiens OX=9606 GN=DDX27 PE=1 SV=1	35516.9	28819.2	17389.3	34412	35900.6	33615.9
tr|J3KS05|J3KS05_HUMAN	Chromobox protein homolog 1 (Fragment) OS=Homo sapiens OX=9606 GN=CBX1 PE=1 SV=8	18553.9	10229.3	17460.1	20109.3	13835	22412.5
sp|Q14694|UBP10_HUMAN	Ubiquitin carboxyl-terminal hydrolase 10 OS=Homo sapiens OX=9606 GN=USP10 PE=1 SV=2	37949.5	39133.8	30235.7	47154.8	44837.4	35476.6
sp|P53007|TXTP_HUMAN	Tricarboxylate transport protein, mitochondrial OS=Homo sapiens OX=9606 GN=SLC25A1 PE=1 SV=2	16230	15815.7	18240	43343.5	39062.6	44443.8
sp|Q06203|PUR1_HUMAN	Amidophosphoribosyltransferase OS=Homo sapiens OX=9606 GN=PPAT PE=1 SV=1	21782.1	17649.8	17410.9	34007.3	28647.4	24583.8
sp|P40222|TXLNA_HUMAN	Alpha-taxilin OS=Homo sapiens OX=9606 GN=TXLNA PE=1 SV=3	34739.9	36276.5	39025.4	35012.6	46336.7	38474.4
tr|A0A024R571|A0A024R571_HUMAN	EH domain-containing protein 1 OS=Homo sapiens OX=9606 GN=EHD1 PE=1 SV=1	12657.9	7637.24	8766.22	8790.8	5159.85	13162.3
sp|O15173|PGRC2_HUMAN	Membrane-associated progesterone receptor component 2 OS=Homo sapiens OX=9606 GN=PGRMC2 PE=1 SV=1	59832.5	57478.4	53471.2	67539.7	84452.9	79772.3
tr|S4R3H4|S4R3H4_HUMAN	Apoptotic chromatin condensation inducer in the nucleus OS=Homo sapiens OX=9606 GN=ACIN1 PE=1 SV=1	13664.4	7983.62	9220.1	29701.7	32009.8	30769.2
sp|P29218|IMPA1_HUMAN	Inositol monophosphatase 1 OS=Homo sapiens OX=9606 GN=IMPA1 PE=1 SV=1	43916	40768.5	40889.3	36600.4	35739	39757
tr|A0A0B4J1V8|A0A0B4J1V8_HUMAN	HCG2039996 OS=Homo sapiens OX=9606 GN=PPAN-P2RY11 PE=3 SV=1	14251.4	9673.24	12078	13286.6	13818.4	10940.4
sp|O00182|LEG9_HUMAN	Galectin-9 OS=Homo sapiens OX=9606 GN=LGALS9 PE=1 SV=2	40050.7	39825.9	38181.8	21659.3	21350	20582.4
sp|Q06187|BTK_HUMAN	Tyrosine-protein kinase BTK OS=Homo sapiens OX=9606 GN=BTK PE=1 SV=3	3392.92	3350.95	3079.11	4310.18	578.132	3215.71
tr|H7C3P4|H7C3P4_HUMAN	N-acetylglucosamine-6-sulfatase OS=Homo sapiens OX=9606 GN=GNS PE=1 SV=1	51365	43396.5	52294.5	63545.5	47638.6	57986.2
sp|Q92878|RAD50_HUMAN	DNA repair protein RAD50 OS=Homo sapiens OX=9606 GN=RAD50 PE=1 SV=1	9093.52	7046.51	6877.07	16925.6	16207.5	18074.5
tr|B9ZVN9|B9ZVN9_HUMAN	DNA-directed RNA polymerase subunit OS=Homo sapiens OX=9606 GN=POLR1A PE=1 SV=1	20686.1	19181.6	20984	24349.9	26788.4	28130.1
tr|E7EQ61|E7EQ61_HUMAN	UFM1-activating enzyme OS=Homo sapiens OX=9606 GN=UBA5 PE=1 SV=1	8306.89	8864.48	6247.93	12317.9	9387.29	15729.8
sp|Q9NQC3|RTN4_HUMAN	Reticulon-4 OS=Homo sapiens OX=9606 GN=RTN4 PE=1 SV=2	83552.3	75938.2	60197.9	95634.4	87562.6	78397.2
sp|Q96RS6|NUDC1_HUMAN	NudC domain-containing protein 1 OS=Homo sapiens OX=9606 GN=NUDCD1 PE=1 SV=2	3280.58	4033.13	4340.87	4210.15	4353.25	5199.6
sp|P10606|COX5B_HUMAN	Cytochrome c oxidase subunit 5B, mitochondrial OS=Homo sapiens OX=9606 GN=COX5B PE=1 SV=2	31288.9	49566.6	48866.8	39540.1	45395	30690.2
sp|O75477|ERLN1_HUMAN	Erlin-1 OS=Homo sapiens OX=9606 GN=ERLIN1 PE=1 SV=2	3463.35	6634.95	6746.22	6702.68	5970.38	3925.43
tr|A0A2R8YEZ4|A0A2R8YEZ4_HUMAN	DNA-directed RNA polymerases I and III subunit RPAC1 OS=Homo sapiens OX=9606 GN=POLR1C PE=1 SV=1	9567.8	10722.2	9106.04	7698.42	8808.8	8446.58
sp|P08574|CY1_HUMAN	Cytochrome c1, heme protein, mitochondrial OS=Homo sapiens OX=9606 GN=CYC1 PE=1 SV=3	131774	117326	120217	138994	165596	139627
sp|P37108|SRP14_HUMAN	Signal recognition particle 14 kDa protein OS=Homo sapiens OX=9606 GN=SRP14 PE=1 SV=2	262169	216523	226365	161923	200677	201490
tr|H3BRU6|H3BRU6_HUMAN	Poly(rC)-binding protein 2 (Fragment) OS=Homo sapiens OX=9606 GN=PCBP2 PE=1 SV=1	80313.4	81108.7	74500.9	72766.6	83723.7	71360.1
sp|Q9NR31|SAR1A_HUMAN	GTP-binding protein SAR1a OS=Homo sapiens OX=9606 GN=SAR1A PE=1 SV=1	4260.29	6139.83	7929.07	11042.4	13865.5	17560.3
tr|E7EX17|E7EX17_HUMAN	Eukaryotic translation initiation factor 4B OS=Homo sapiens OX=9606 GN=EIF4B PE=1 SV=1	91304.6	71879.3	81588.2	65050.1	65695.8	48016.4
tr|C9J5C3|C9J5C3_HUMAN	Programmed cell death protein 10 (Fragment) OS=Homo sapiens OX=9606 GN=PDCD10 PE=1 SV=1	50309.5	49074.7	47353.8	63316.7	62879.4	62802.7
tr|C9JFR7|C9JFR7_HUMAN	Cytochrome c (Fragment) OS=Homo sapiens OX=9606 GN=CYCS PE=1 SV=1	9829.95	9041.48	15311.9	27660.2	12970.9	13254
tr|C9JAB2|C9JAB2_HUMAN	Serine/arginine-rich-splicing factor 7 OS=Homo sapiens OX=9606 GN=SRSF7 PE=1 SV=1	47939.1	113407	91965.5	125126	123089	124140
sp|O95573|ACSL3_HUMAN	Long-chain-fatty-acid--CoA ligase 3 OS=Homo sapiens OX=9606 GN=ACSL3 PE=1 SV=3	11211.1	19275.5	11611.3	40409.1	49574.1	30070.1
tr|A0A087WUB9|A0A087WUB9_HUMAN	Beta-catenin-like protein 1 OS=Homo sapiens OX=9606 GN=CTNNBL1 PE=1 SV=1	12296	17976.9	20367	20234.2	17093.2	19922.5
sp|Q6P996|PDXD1_HUMAN	Pyridoxal-dependent decarboxylase domain-containing protein 1 OS=Homo sapiens OX=9606 GN=PDXDC1 PE=1 SV=2	38186.6	33090.4	24356.3	30697.2	34777.9	29331
tr|A6NFX8|A6NFX8_HUMAN	ADP-sugar pyrophosphatase OS=Homo sapiens OX=9606 GN=NUDT5 PE=1 SV=1	29652.8	29239.7	34343.5	34478.3	27131.5	28337.9
tr|H3BNV9|H3BNV9_HUMAN	Cytochrome c oxidase subunit 4 isoform 1, mitochondrial OS=Homo sapiens OX=9606 GN=COX4I1 PE=1 SV=1	120392	107085	108282	111286	105410	111787
sp|P52788|SPSY_HUMAN	Spermine synthase OS=Homo sapiens OX=9606 GN=SMS PE=1 SV=2	40636.7	42987.1	39865.9	38470.2	28606.3	39141.7
tr|H3BS10|H3BS10_HUMAN	Beta-hexosaminidase OS=Homo sapiens OX=9606 GN=HEXA PE=1 SV=1	56793.2	67625.8	59524.9	55889.1	43721.8	49743.7
sp|O14561|ACPM_HUMAN	Acyl carrier protein, mitochondrial OS=Homo sapiens OX=9606 GN=NDUFAB1 PE=1 SV=3	87398.9	85259.4	101166	121687	120188	109060
tr|A0A087WX29|A0A087WX29_HUMAN	TAR DNA-binding protein 43 (Fragment) OS=Homo sapiens OX=9606 GN=TARDBP PE=1 SV=1	85268.4	86553	88318.5	102419	86137.9	82434.7
tr|E7EQB8|E7EQB8_HUMAN	Isocitrate dehydrogenase [NAD] subunit, mitochondrial OS=Homo sapiens OX=9606 GN=IDH3G PE=1 SV=1	23023.7	28233.5	27102	34310.5	37896.2	34615.4
sp|Q15645|PCH2_HUMAN	Pachytene checkpoint protein 2 homolog OS=Homo sapiens OX=9606 GN=TRIP13 PE=1 SV=2	21064.8	21410.5	26167.5	36546.1	44835.8	42875.4
sp|P21912|SDHB_HUMAN	Succinate dehydrogenase [ubiquinone] iron-sulfur subunit, mitochondrial OS=Homo sapiens OX=9606 GN=SDHB PE=1 SV=3	32661.2	34993	35197.7	56075.6	51786.4	47446.9
sp|O60493|SNX3_HUMAN	Sorting nexin-3 OS=Homo sapiens OX=9606 GN=SNX3 PE=1 SV=3	94021.7	108031	105777	67617	49660.6	60491.8
sp|Q92979|NEP1_HUMAN	Ribosomal RNA small subunit methyltransferase NEP1 OS=Homo sapiens OX=9606 GN=EMG1 PE=1 SV=4	6122.08	15043.7	17830.6	15393.3	19006	21982.3
tr|A0A087WVR3|A0A087WVR3_HUMAN	RING-type E3 ubiquitin transferase OS=Homo sapiens OX=9606 GN=UHRF1 PE=1 SV=1	41294.9	41943.1	41386.2	34636.6	40655	44227.5
sp|P37198|NUP62_HUMAN	Nuclear pore glycoprotein p62 OS=Homo sapiens OX=9606 GN=NUP62 PE=1 SV=3	35035.4	33836.8	26682.4	27976.7	37651	39274.1
sp|Q9UJV9|DDX41_HUMAN	Probable ATP-dependent RNA helicase DDX41 OS=Homo sapiens OX=9606 GN=DDX41 PE=1 SV=2	26482.6	22784.5	19358.5	22943.4	19030.8	14474.8
sp|Q9NWT1|PK1IP_HUMAN	p21-activated protein kinase-interacting protein 1 OS=Homo sapiens OX=9606 GN=PAK1IP1 PE=1 SV=2	13447.6	13415.1	13975.7	15324	14509	14550.1
sp|O43660|PLRG1_HUMAN	Pleiotropic regulator 1 OS=Homo sapiens OX=9606 GN=PLRG1 PE=1 SV=1	15391.9	16012.1	14912.2	16720.4	12925.1	10898.9
sp|P47813|IF1AX_HUMAN	Eukaryotic translation initiation factor 1A, X-chromosomal OS=Homo sapiens OX=9606 GN=EIF1AX PE=1 SV=2	45078.3	40391	45190.5	43033.7	31251.3	35196.8
sp|O14776|TCRG1_HUMAN	Transcription elongation regulator 1 OS=Homo sapiens OX=9606 GN=TCERG1 PE=1 SV=2	49063.8	44943.4	41131.8	60645	62936.5	59696.2
sp|Q99614|TTC1_HUMAN	Tetratricopeptide repeat protein 1 OS=Homo sapiens OX=9606 GN=TTC1 PE=1 SV=1	49805.6	57382.3	61258.5	46834.4	44529.3	38985.6
tr|D6RAM3|D6RAM3_HUMAN	Docking protein 3 OS=Homo sapiens OX=9606 GN=DOK3 PE=1 SV=1	45562.4	39502.8	41428.8	43988.6	46728.8	41510
sp|P61960|UFM1_HUMAN	Ubiquitin-fold modifier 1 OS=Homo sapiens OX=9606 GN=UFM1 PE=1 SV=1	107310	86265.4	89355.9	71826	15273.6	67927.5
sp|Q96A72|MGN2_HUMAN	Protein mago nashi homolog 2 OS=Homo sapiens OX=9606 GN=MAGOHB PE=1 SV=1	31038.9	34528.3	37065.6	49488	53596.6	60567.3
sp|O14975|S27A2_HUMAN	Very long-chain acyl-CoA synthetase OS=Homo sapiens OX=9606 GN=SLC27A2 PE=1 SV=2	18457.1	13019.7	22045.1	22934	32881.4	43477.2
tr|R4GMR5|R4GMR5_HUMAN	26S proteasome non-ATPase regulatory subunit 8 OS=Homo sapiens OX=9606 GN=PSMD8 PE=1 SV=1	146247	119915	121376	132163	144496	131075
sp|P49773|HINT1_HUMAN	Histidine triad nucleotide-binding protein 1 OS=Homo sapiens OX=9606 GN=HINT1 PE=1 SV=2	11355.5	9550.75	12451.5	6184.88	10480.6	9531.15
sp|O43324|MCA3_HUMAN	Eukaryotic translation elongation factor 1 epsilon-1 OS=Homo sapiens OX=9606 GN=EEF1E1 PE=1 SV=1	33222.2	48695.5	49186.4	48887.7	38658	24666.2
tr|E7EVA0|E7EVA0_HUMAN	Microtubule-associated protein OS=Homo sapiens OX=9606 GN=MAP4 PE=1 SV=1	19510	23490	23520.2	20031.1	19068.2	17213.9
sp|P54709|AT1B3_HUMAN	Sodium/potassium-transporting ATPase subunit beta-3 OS=Homo sapiens OX=9606 GN=ATP1B3 PE=1 SV=1	22593.4	19186.2	18398.4	29689	25433.3	25679
tr|Q5JRI1|Q5JRI1_HUMAN	Serine/arginine-rich-splicing factor 10 OS=Homo sapiens OX=9606 GN=SRSF10 PE=1 SV=1	61069.8	67308.9	71293.2	65348.6	60577.9	80046.5
sp|Q14240|IF4A2_HUMAN	Eukaryotic initiation factor 4A-II OS=Homo sapiens OX=9606 GN=EIF4A2 PE=1 SV=2	22165.6	26384.4	22885.1	19336.6	20261	14596.5
sp|Q9NUJ1|ABHDA_HUMAN	Mycophenolic acid acyl-glucuronide esterase, mitochondrial OS=Homo sapiens OX=9606 GN=ABHD10 PE=1 SV=1	51207	46860.4	49645.3	65694.3	57264.1	58204.3
sp|Q9Y244|POMP_HUMAN	Proteasome maturation protein OS=Homo sapiens OX=9606 GN=POMP PE=1 SV=1	65281.1	68970.6	69735.6	47139.3	57157.2	47787.4
sp|Q9H8H0|NOL11_HUMAN	Nucleolar protein 11 OS=Homo sapiens OX=9606 GN=NOL11 PE=1 SV=1	18255.8	21824.4	21767.2	19127.5	18669	22042.9
sp|Q96CT7|CC124_HUMAN	Coiled-coil domain-containing protein 124 OS=Homo sapiens OX=9606 GN=CCDC124 PE=1 SV=1	64594.8	55850.8	44033.8	48280.5	34950.1	38861.9
sp|O75792|RNH2A_HUMAN	Ribonuclease H2 subunit A OS=Homo sapiens OX=9606 GN=RNASEH2A PE=1 SV=2	64616.8	54147.1	58489.1	32234.6	48975.8	39371.7
sp|Q96EY7|PTCD3_HUMAN	Pentatricopeptide repeat domain-containing protein 3, mitochondrial OS=Homo sapiens OX=9606 GN=PTCD3 PE=1 SV=3	20249.5	13170.5	18226	26726.1	27851.2	17380.9
tr|B9A018|B9A018_HUMAN	U4/U6.U5 tri-snRNP-associated protein 2 OS=Homo sapiens OX=9606 GN=USP39 PE=1 SV=1	37895.9	31527.4	38900.1	37473.2	41802.2	37561.1
tr|F6TLX2|F6TLX2_HUMAN	Glyoxalase domain-containing protein 4 OS=Homo sapiens OX=9606 GN=GLOD4 PE=1 SV=1	61574.4	52330	52167.9	60741.1	61629	59109.2
tr|A0A3B3ISG5|A0A3B3ISG5_HUMAN	Insulin-degrading enzyme OS=Homo sapiens OX=9606 GN=IDE PE=1 SV=1	20218.9	16712.8	18261.1	14223.6	16774.2	13629.1
sp|P49902|5NTC_HUMAN	Cytosolic purine 5'-nucleotidase OS=Homo sapiens OX=9606 GN=NT5C2 PE=1 SV=1	22473.2	24130.9	20191.8	19146.9	22971.8	16557.7
sp|P46783|RS10_HUMAN	40S ribosomal protein S10 OS=Homo sapiens OX=9606 GN=RPS10 PE=1 SV=1	186908	179488	194599	132136	168218	225941
sp|O75937|DNJC8_HUMAN	DnaJ homolog subfamily C member 8 OS=Homo sapiens OX=9606 GN=DNAJC8 PE=1 SV=2	40389.7	31249.1	31887.3	26183.9	24972.5	25431.5
sp|Q9H9J2|RM44_HUMAN	39S ribosomal protein L44, mitochondrial OS=Homo sapiens OX=9606 GN=MRPL44 PE=1 SV=1	22148.6	15636.4	12353.5	28460.7	30097.6	31609.5
sp|P12236|ADT3_HUMAN	ADP/ATP translocase 3 OS=Homo sapiens OX=9606 GN=SLC25A6 PE=1 SV=4	197295	186152	185764	123938	132895	115088
sp|Q00403|TF2B_HUMAN	Transcription initiation factor IIB OS=Homo sapiens OX=9606 GN=GTF2B PE=1 SV=1	14517.8	8896.64	9438.62	12151.5	13652.2	25177.2
sp|P62854|RS26_HUMAN	40S ribosomal protein S26 OS=Homo sapiens OX=9606 GN=RPS26 PE=1 SV=3	544096	560511	517485	457410	479006	406524
tr|V9GZ56|V9GZ56_HUMAN	U6 snRNA-associated Sm-like protein LSm4 (Fragment) OS=Homo sapiens OX=9606 GN=LSM4 PE=1 SV=1	18223.3	17603.6	16508.9	11839	21320.9	2587.47
sp|O43148|MCES_HUMAN	mRNA cap guanine-N7 methyltransferase OS=Homo sapiens OX=9606 GN=RNMT PE=1 SV=1	34644.3	32016	29929.1	41457.8	46422.3	56068.7
tr|A0A0C4DG98|A0A0C4DG98_HUMAN	THO complex subunit 2 OS=Homo sapiens OX=9606 GN=THOC2 PE=1 SV=1	29830.5	50263.2	23155.9	52556.3	31675.5	39186.5
sp|P61964|WDR5_HUMAN	WD repeat-containing protein 5 OS=Homo sapiens OX=9606 GN=WDR5 PE=1 SV=1	53759.7	47667.3	41314.4	45286	56903.6	47227.8
sp|Q06124|PTN11_HUMAN	Tyrosine-protein phosphatase non-receptor type 11 OS=Homo sapiens OX=9606 GN=PTPN11 PE=1 SV=3	6401.73	12080.2	11411.6	6834.03	9657.84	10960.5
sp|Q9HB07|MYG1_HUMAN	MYG1 exonuclease OS=Homo sapiens OX=9606 GN=MYG1 PE=1 SV=3	53804	45595.8	48428	50302.8	49937.9	45360.9
sp|Q9Y3B4|SF3B6_HUMAN	Splicing factor 3B subunit 6 OS=Homo sapiens OX=9606 GN=SF3B6 PE=1 SV=1	52470.5	42189.7	43377.7	44330.1	48908.5	52260
tr|A0A087WYT3|A0A087WYT3_HUMAN	Prostaglandin E synthase 3 OS=Homo sapiens OX=9606 GN=PTGES3 PE=1 SV=1	949334	1.21256e+06	1.1903e+06	1.01039e+06	1.31724e+06	868280
sp|Q86W42|THOC6_HUMAN	THO complex subunit 6 homolog OS=Homo sapiens OX=9606 GN=THOC6 PE=1 SV=1	21512.3	21753.2	22407.1	29939.5	26834.5	26877.3
sp|Q01780|EXOSX_HUMAN	Exosome component 10 OS=Homo sapiens OX=9606 GN=EXOSC10 PE=1 SV=2	28480.6	27285.7	25396.9	37102.5	40730.1	28797.6
sp|Q13409|DC1I2_HUMAN	Cytoplasmic dynein 1 intermediate chain 2 OS=Homo sapiens OX=9606 GN=DYNC1I2 PE=1 SV=3	16846.6	14272.3	13438.1	4406.37	12388.1	10310.5
sp|Q8NF50|DOCK8_HUMAN	Dedicator of cytokinesis protein 8 OS=Homo sapiens OX=9606 GN=DOCK8 PE=1 SV=3	1242.35	6147.11	4909.56	10878.7	8949.42	10600.7
sp|Q9Y5Q8|TF3C5_HUMAN	General transcription factor 3C polypeptide 5 OS=Homo sapiens OX=9606 GN=GTF3C5 PE=1 SV=2	32347.1	30415.9	30559.3	33221.7	31214.5	32451.4
sp|P16278|BGAL_HUMAN	Beta-galactosidase OS=Homo sapiens OX=9606 GN=GLB1 PE=1 SV=2	20328.9	16748.8	17270.5	21707.2	25024.7	20792.7
sp|Q14980|NUMA1_HUMAN	Nuclear mitotic apparatus protein 1 OS=Homo sapiens OX=9606 GN=NUMA1 PE=1 SV=2	2301.82	12377.3	2945.13	10376.9	5490.84	13254.8
sp|Q96GC5|RM48_HUMAN	39S ribosomal protein L48, mitochondrial OS=Homo sapiens OX=9606 GN=MRPL48 PE=1 SV=2	44984.6	42041.2	37567.6	45977.2	52353.4	50490.2
tr|A0A087WZT3|A0A087WZT3_HUMAN	BolA-like protein 2 OS=Homo sapiens OX=9606 GN=BOLA2B PE=1 SV=2	56757.2	84299.8	75986.5	68979.2	48806.7	46911.9
sp|O95373|IPO7_HUMAN	Importin-7 OS=Homo sapiens OX=9606 GN=IPO7 PE=1 SV=1	3136.41	4335.34	3361.4	13397.1	11852.5	13437.7
tr|A0A494C1L1|A0A494C1L1_HUMAN	3-beta-hydroxysterol Delta (14)-reductase OS=Homo sapiens OX=9606 GN=LBR PE=1 SV=1	14421.2	18759.9	19655.9	43777.4	40182.5	36998.4
sp|Q15024|EXOS7_HUMAN	Exosome complex component RRP42 OS=Homo sapiens OX=9606 GN=EXOSC7 PE=1 SV=3	14170.2	13108.2	8234.92	18818.2	20617.4	22738.3
sp|Q9BRR6|ADPGK_HUMAN	ADP-dependent glucokinase OS=Homo sapiens OX=9606 GN=ADPGK PE=1 SV=1	14850.3	11918.6	10178.1	19306.1	23401.5	35960.6
sp|P46779|RL28_HUMAN	60S ribosomal protein L28 OS=Homo sapiens OX=9606 GN=RPL28 PE=1 SV=3	246929	217687	245813	213843	208399	177598
tr|K7EQR7|K7EQR7_HUMAN	Cold-inducible RNA-binding protein OS=Homo sapiens OX=9606 GN=CIRBP PE=1 SV=1	40823.1	42884.8	40867.5	34236	37238	36216.9
sp|Q9P0J0|NDUAD_HUMAN	NADH dehydrogenase [ubiquinone] 1 alpha subcomplex subunit 13 OS=Homo sapiens OX=9606 GN=NDUFA13 PE=1 SV=3	56089.1	45063.2	41421.7	83856.2	69336.8	99884.6
sp|Q9GZT3|SLIRP_HUMAN	SRA stem-loop-interacting RNA-binding protein, mitochondrial OS=Homo sapiens OX=9606 GN=SLIRP PE=1 SV=1	96008.3	112990	123737	124575	106610	76759.6
tr|A0A494C0Q8|A0A494C0Q8_HUMAN	Uroporphyrinogen decarboxylase OS=Homo sapiens OX=9606 GN=UROD PE=1 SV=1	6779.57	10497.4	9515.34	10736.5	9656.72	8521.15
sp|P61006|RAB8A_HUMAN	Ras-related protein Rab-8A OS=Homo sapiens OX=9606 GN=RAB8A PE=1 SV=1	53963.1	49674.2	49281.6	70405.9	90648.2	85598.7
tr|G5E9S8|G5E9S8_HUMAN	Kinesin light chain OS=Homo sapiens OX=9606 GN=KLC1 PE=1 SV=1	19620.6	15469.9	18779.3	20746.8	20548.5	16922.8
sp|P45973|CBX5_HUMAN	Chromobox protein homolog 5 OS=Homo sapiens OX=9606 GN=CBX5 PE=1 SV=1	36617.6	62278.4	53118.4	44829.3	41811.6	33928.1
sp|P48637|GSHB_HUMAN	Glutathione synthetase OS=Homo sapiens OX=9606 GN=GSS PE=1 SV=1	13984.7	10862.2	8520.62	15979.2	9702.33	12098.5
tr|A0A087WZM2|A0A087WZM2_HUMAN	Ribonuclease T2 OS=Homo sapiens OX=9606 GN=RNASET2 PE=1 SV=1	40474.2	34975	29546.1	33114.5	59343.7	47456.3
sp|Q9NZL4|HPBP1_HUMAN	Hsp70-binding protein 1 OS=Homo sapiens OX=9606 GN=HSPBP1 PE=1 SV=2	7334.43	8106.7	4065	6722.28	7557.61	10123.5
sp|P42167|LAP2B_HUMAN	Lamina-associated polypeptide 2, isoforms beta/gamma OS=Homo sapiens OX=9606 GN=TMPO PE=1 SV=2	65771	56800.6	54280.9	88710.7	78964.3	84490.5
sp|Q14C86|GAPD1_HUMAN	GTPase-activating protein and VPS9 domain-containing protein 1 OS=Homo sapiens OX=9606 GN=GAPVD1 PE=1 SV=2	22837.1	28890.7	24724.3	36827.7	38270.9	31600.8
tr|A0A0A0MRF9|A0A0A0MRF9_HUMAN	1-phosphatidylinositol 4,5-bisphosphate phosphodiesterase gamma OS=Homo sapiens OX=9606 GN=PLCG2 PE=1 SV=1	12490.1	7383.57	5682.79	18190.6	16383.2	22078.6
sp|Q8WW12|PCNP_HUMAN	PEST proteolytic signal-containing nuclear protein OS=Homo sapiens OX=9606 GN=PCNP PE=1 SV=2	36285.5	29986.1	32225.7	25435.2	24217.3	22108.3
sp|P00387|NB5R3_HUMAN	NADH-cytochrome b5 reductase 3 OS=Homo sapiens OX=9606 GN=CYB5R3 PE=1 SV=3	25764.5	22099.4	24748.7	54570.6	62474.1	76733.5
sp|Q96EY1|DNJA3_HUMAN	DnaJ homolog subfamily A member 3, mitochondrial OS=Homo sapiens OX=9606 GN=DNAJA3 PE=1 SV=2	42022.4	35750.4	37414	45649.9	47811.6	48381.2
sp|Q99471|PFD5_HUMAN	Prefoldin subunit 5 OS=Homo sapiens OX=9606 GN=PFDN5 PE=1 SV=2	55970.5	55136.9	49875.4	51410.6	48901	18370.1
sp|P02765|FETUA_HUMAN	Alpha-2-HS-glycoprotein OS=Homo sapiens OX=9606 GN=AHSG PE=1 SV=2	537151	547671	459448	282961	234210	169892
sp|P35244|RFA3_HUMAN	Replication protein A 14 kDa subunit OS=Homo sapiens OX=9606 GN=RPA3 PE=1 SV=1	59971	55959.8	20506.7	34710	40517.3	35463.3
sp|Q96I24|FUBP3_HUMAN	Far upstream element-binding protein 3 OS=Homo sapiens OX=9606 GN=FUBP3 PE=1 SV=2	41524.6	40011.8	44457.3	47609.9	42872	44140.4
tr|U3KPS2|U3KPS2_HUMAN	Myeloblastin OS=Homo sapiens OX=9606 GN=PRTN3 PE=1 SV=1	520854	567858	568252	318654	658596	407018
sp|Q9Y376|CAB39_HUMAN	Calcium-binding protein 39 OS=Homo sapiens OX=9606 GN=CAB39 PE=1 SV=1	54979.4	43188.3	44217.3	38987.2	54870.4	55411.7
sp|P18859|ATP5J_HUMAN	ATP synthase-coupling factor 6, mitochondrial OS=Homo sapiens OX=9606 GN=ATP5PF PE=1 SV=1	37046.8	39137.9	39951.4	59335	45973.1	48881.4
sp|Q12907|LMAN2_HUMAN	Vesicular integral-membrane protein VIP36 OS=Homo sapiens OX=9606 GN=LMAN2 PE=1 SV=1	38397.4	39865.7	45073.8	40224.1	31333.9	19758.9
tr|J3KN29|J3KN29_HUMAN	26S proteasome non-ATPase regulatory subunit 9 OS=Homo sapiens OX=9606 GN=PSMD9 PE=1 SV=1	22814.6	28451	26212	29754.9	31871.1	24715.8
sp|P78417|GSTO1_HUMAN	Glutathione S-transferase omega-1 OS=Homo sapiens OX=9606 GN=GSTO1 PE=1 SV=2	35090.3	4814.84	81069.7	64783.7	61055.1	60053.8
sp|Q9NT62|ATG3_HUMAN	Ubiquitin-like-conjugating enzyme ATG3 OS=Homo sapiens OX=9606 GN=ATG3 PE=1 SV=1	48629.8	37576.7	39029.6	34461.7	34840.3	37770.5
sp|Q9UHY7|ENOPH_HUMAN	Enolase-phosphatase E1 OS=Homo sapiens OX=9606 GN=ENOPH1 PE=1 SV=1	15901	13015.3	8890.46	12683.4	11241.9	10784.9
sp|Q9UHL4|DPP2_HUMAN	Dipeptidyl peptidase 2 OS=Homo sapiens OX=9606 GN=DPP7 PE=1 SV=3	36866.7	53145.4	50210.5	62799.1	52550.8	49406.1
sp|P49207|RL34_HUMAN	60S ribosomal protein L34 OS=Homo sapiens OX=9606 GN=RPL34 PE=1 SV=3	365732	347826	339701	336357	289252	318756
sp|P13473|LAMP2_HUMAN	Lysosome-associated membrane glycoprotein 2 OS=Homo sapiens OX=9606 GN=LAMP2 PE=1 SV=2	10761.1	11992.4	12931.1	16809.9	15128.2	10382.4
sp|Q9Y2Q3|GSTK1_HUMAN	Glutathione S-transferase kappa 1 OS=Homo sapiens OX=9606 GN=GSTK1 PE=1 SV=3	18017.5	23886.1	23159.2	23468.8	18602	18901.6
tr|B8ZWD1|B8ZWD1_HUMAN	Acyl-CoA-binding protein OS=Homo sapiens OX=9606 GN=DBI PE=1 SV=1	97269.4	100649	105710	94381.6	68674	73436.3
tr|A0A5H1ZRP4|A0A5H1ZRP4_HUMAN	Negative elongation factor B OS=Homo sapiens OX=9606 GN=NELFB PE=1 SV=1	30036.2	20662.8	23640.7	32559.8	38248.7	41956.9
tr|F2Z2Y4|F2Z2Y4_HUMAN	Pyridoxal kinase OS=Homo sapiens OX=9606 GN=PDXK PE=1 SV=1	20343.9	12673.7	17754.8	19193.8	23017.7	61741.5
sp|P09417|DHPR_HUMAN	Dihydropteridine reductase OS=Homo sapiens OX=9606 GN=QDPR PE=1 SV=2	16040.9	17527.7	17944.6	16483.6	18158.4	14563.7
sp|O15269|SPTC1_HUMAN	Serine palmitoyltransferase 1 OS=Homo sapiens OX=9606 GN=SPTLC1 PE=1 SV=1	15221.2	13567.5	14139.3	15208.4	13390.6	14352.5
sp|Q9UKG1|DP13A_HUMAN	DCC-interacting protein 13-alpha OS=Homo sapiens OX=9606 GN=APPL1 PE=1 SV=1	16205.9	16260.2	10284.5	14223.5	7036.32	7896.95
tr|F5GZ28|F5GZ28_HUMAN	DNA ligase OS=Homo sapiens OX=9606 GN=LIG1 PE=1 SV=1	68576.5	53540.2	60802.4	48926.9	56037.3	43296.7
sp|P62995|TRA2B_HUMAN	Transformer-2 protein homolog beta OS=Homo sapiens OX=9606 GN=TRA2B PE=1 SV=1	1518.32	6522.85	7594.1	14484	15190.4	21319.7
sp|Q13405|RM49_HUMAN	39S ribosomal protein L49, mitochondrial OS=Homo sapiens OX=9606 GN=MRPL49 PE=1 SV=1	9351.51	19284.9	20871.6	19660.6	29013.6	28364.3
sp|P42785|PCP_HUMAN	Lysosomal Pro-X carboxypeptidase OS=Homo sapiens OX=9606 GN=PRCP PE=1 SV=1	56060.5	49585.3	50855.7	46533.7	54848.5	55799.4
sp|Q9BZQ8|NIBA1_HUMAN	Protein Niban 1 OS=Homo sapiens OX=9606 GN=NIBAN1 PE=1 SV=1	27977.3	42321.1	39026.5	24303	37226.3	37059.9
sp|Q9NZB2|F120A_HUMAN	Constitutive coactivator of PPAR-gamma-like protein 1 OS=Homo sapiens OX=9606 GN=FAM120A PE=1 SV=2	18548	26999.1	27091.2	24979.3	23088.6	22996.7
tr|E7ES08|E7ES08_HUMAN	High mobility group protein B3 (Fragment) OS=Homo sapiens OX=9606 GN=HMGB3 PE=1 SV=1	56395.5	52068.4	51743.7	59841.3	58489.6	52847.1
tr|K7EN45|K7EN45_HUMAN	Peptidyl-prolyl cis-trans isomerase (Fragment) OS=Homo sapiens OX=9606 GN=PIN1 PE=1 SV=1	14561.9	17927.9	18089.4	28787.2	24297.2	24362.9
sp|Q9NQT4|EXOS5_HUMAN	Exosome complex component RRP46 OS=Homo sapiens OX=9606 GN=EXOSC5 PE=1 SV=1	1605.21	2129.62	2860.05	3552.32	2743.19	5123.94
sp|Q8WU39|MZB1_HUMAN	Marginal zone B- and B1-cell-specific protein OS=Homo sapiens OX=9606 GN=MZB1 PE=1 SV=1	25013.5	21583.2	19404	44951.9	39062.7	41448
sp|Q9H6R4|NOL6_HUMAN	Nucleolar protein 6 OS=Homo sapiens OX=9606 GN=NOL6 PE=1 SV=2	20347.2	21038.5	20594.5	23623.4	29691.6	23290.9
tr|G3XAN8|G3XAN8_HUMAN	Mitochondrial import inner membrane translocase subunit OS=Homo sapiens OX=9606 GN=TIMM8B PE=1 SV=1	35875	35835.7	32560.3	34197.2	35652.1	29187.8
sp|P51665|PSMD7_HUMAN	26S proteasome non-ATPase regulatory subunit 7 OS=Homo sapiens OX=9606 GN=PSMD7 PE=1 SV=2	62958.3	75475.2	56235.6	67111.1	66712.2	73483.6
sp|Q9NZ01|TECR_HUMAN	Very-long-chain enoyl-CoA reductase OS=Homo sapiens OX=9606 GN=TECR PE=1 SV=1	45567.7	35574	41882.1	45891	67726.2	67874.9
sp|Q8IYS1|P20D2_HUMAN	Peptidase M20 domain-containing protein 2 OS=Homo sapiens OX=9606 GN=PM20D2 PE=1 SV=2	24923.8	25707.4	26005.2	35092.9	31554.9	26066.9
tr|M0R208|M0R208_HUMAN	ATP-dependent Clp protease proteolytic subunit OS=Homo sapiens OX=9606 GN=CLPP PE=1 SV=1	19131.5	24793.7	24300.8	38902.6	31726.7	30187.9
tr|K7EIV0|K7EIV0_HUMAN	Calcium-activated neutral proteinase small subunit (Fragment) OS=Homo sapiens OX=9606 GN=CAPNS1 PE=1 SV=2	38617.1	36841.5	37214.2	28597.9	37147.2	28510.3
sp|P62879|GBB2_HUMAN	Guanine nucleotide-binding protein G(I)/G(S)/G(T) subunit beta-2 OS=Homo sapiens OX=9606 GN=GNB2 PE=1 SV=3	45872.8	44302.2	44565.1	43960.8	41639	46925.4
sp|Q71UI9|H2AV_HUMAN	Histone H2A.V OS=Homo sapiens OX=9606 GN=H2AZ2 PE=1 SV=3	697589	608134	599861	733489	745362	880479
sp|P05386|RLA1_HUMAN	60S acidic ribosomal protein P1 OS=Homo sapiens OX=9606 GN=RPLP1 PE=1 SV=1	35540.6	176689	152414	134617	33712.5	13026
sp|P14174|MIF_HUMAN	Macrophage migration inhibitory factor OS=Homo sapiens OX=9606 GN=MIF PE=1 SV=4	9802.85	14233.9	11036.5	28005.2	3936.71	28180.8
sp|Q6IA69|NADE_HUMAN	Glutamine-dependent NAD(+) synthetase OS=Homo sapiens OX=9606 GN=NADSYN1 PE=1 SV=3	18424.2	16540	16054	17848.6	16281.7	19956.9
tr|U3KQ56|U3KQ56_HUMAN	Glyoxylate reductase/hydroxypyruvate reductase OS=Homo sapiens OX=9606 GN=GRHPR PE=1 SV=1	37398.4	35730.7	34614.4	47732	40964.9	49511.8
tr|K7ES61|K7ES61_HUMAN	39S ribosomal protein L4, mitochondrial (Fragment) OS=Homo sapiens OX=9606 GN=MRPL4 PE=1 SV=1	33570	63384	30837.9	54838.6	47229.8	52041.8
tr|C9IZG4|C9IZG4_HUMAN	Protein CutA OS=Homo sapiens OX=9606 GN=CUTA PE=1 SV=1	74327.1	89895	93209.8	73764.4	73878.8	66956
sp|P62857|RS28_HUMAN	40S ribosomal protein S28 OS=Homo sapiens OX=9606 GN=RPS28 PE=1 SV=1	575079	500662	471072	406017	402867	424976
tr|X6R4W8|X6R4W8_HUMAN	BUB3-interacting and GLEBS motif-containing protein ZNF207 OS=Homo sapiens OX=9606 GN=ZNF207 PE=1 SV=1	88103.9	54886.3	82874.7	48636.9	90217.9	91732.8
sp|Q9BX68|HINT2_HUMAN	Histidine triad nucleotide-binding protein 2, mitochondrial OS=Homo sapiens OX=9606 GN=HINT2 PE=1 SV=1	4827.44	5714.36	2864.99	10743.4	10166	10245.4
sp|Q96AT9|RPE_HUMAN	Ribulose-phosphate 3-epimerase OS=Homo sapiens OX=9606 GN=RPE PE=1 SV=1	75513.7	76694.9	73960	68218.7	84396.1	64114.5
sp|P62304|RUXE_HUMAN	Small nuclear ribonucleoprotein E OS=Homo sapiens OX=9606 GN=SNRPE PE=1 SV=1	77949.3	81116	76609.3	69340.3	135655	113267
sp|P61769|B2MG_HUMAN	Beta-2-microglobulin OS=Homo sapiens OX=9606 GN=B2M PE=1 SV=1	78314.4	76945.9	105232	83849.7	83207.7	145096
sp|P43897|EFTS_HUMAN	Elongation factor Ts, mitochondrial OS=Homo sapiens OX=9606 GN=TSFM PE=1 SV=2	14656.4	11749.3	14804.3	14787	14180.5	12660.9
sp|O75348|VATG1_HUMAN	V-type proton ATPase subunit G 1 OS=Homo sapiens OX=9606 GN=ATP6V1G1 PE=1 SV=3	16519.8	15671.8	18649.1	12913.3	15267.3	12445.9
sp|O00743|PPP6_HUMAN	Serine/threonine-protein phosphatase 6 catalytic subunit OS=Homo sapiens OX=9606 GN=PPP6C PE=1 SV=1	31468.2	29776.5	26021.3	35836.8	33215.7	36459.1
sp|Q9NX55|HYPK_HUMAN	Huntingtin-interacting protein K OS=Homo sapiens OX=9606 GN=HYPK PE=1 SV=2	3965.01	7637.9	7712.96	9024.72	10042.8	19265.6
sp|P42677|RS27_HUMAN	40S ribosomal protein S27 OS=Homo sapiens OX=9606 GN=RPS27 PE=1 SV=3	15139.1	11694.1	11055	10944.1	9040.55	10442.8
sp|Q9NP97|DLRB1_HUMAN	Dynein light chain roadblock-type 1 OS=Homo sapiens OX=9606 GN=DYNLRB1 PE=1 SV=3	23195.9	23273.8	27239.1	24763.6	22029	19956.2
sp|Q9BYD1|RM13_HUMAN	39S ribosomal protein L13, mitochondrial OS=Homo sapiens OX=9606 GN=MRPL13 PE=1 SV=1	43109.4	19169	24271.2	30337.4	33743.6	46027.7
sp|Q15907|RB11B_HUMAN	Ras-related protein Rab-11B OS=Homo sapiens OX=9606 GN=RAB11B PE=1 SV=4	61004.4	47455.5	46852.5	78802.4	85566.9	80895.7
sp|P18031|PTN1_HUMAN	Tyrosine-protein phosphatase non-receptor type 1 OS=Homo sapiens OX=9606 GN=PTPN1 PE=1 SV=1	29110.4	29148.4	28451.8	34608.1	29787.5	31077.1
sp|P36639|8ODP_HUMAN	7,8-dihydro-8-oxoguanine triphosphatase OS=Homo sapiens OX=9606 GN=NUDT1 PE=1 SV=3	30045.7	29099.6	28489.4	24434.6	22155.2	18836
sp|O15212|PFD6_HUMAN	Prefoldin subunit 6 OS=Homo sapiens OX=9606 GN=PFDN6 PE=1 SV=1	60041.8	57618.1	55845.9	46102.6	56443	49942.1
sp|Q9BY43|CHM4A_HUMAN	Charged multivesicular body protein 4a OS=Homo sapiens OX=9606 GN=CHMP4A PE=1 SV=3	11503.7	12474.3	11894.5	9448.06	7454.53	8802.78
sp|O43172|PRP4_HUMAN	U4/U6 small nuclear ribonucleoprotein Prp4 OS=Homo sapiens OX=9606 GN=PRPF4 PE=1 SV=2	19104.8	17629.9	16811.5	17956.7	17360	17003.3
sp|Q86UP2|KTN1_HUMAN	Kinectin OS=Homo sapiens OX=9606 GN=KTN1 PE=1 SV=1	3297.44	2842.65	884.024	7152.89	8213.81	13903.8
sp|Q92882|OSTF1_HUMAN	Osteoclast-stimulating factor 1 OS=Homo sapiens OX=9606 GN=OSTF1 PE=1 SV=2	22520.6	6032.98	9193.56	25237.1	22187.8	21759.6
sp|Q6DRA6|H2B2D_HUMAN	Putative histone H2B type 2-D OS=Homo sapiens OX=9606 GN=H2BC19P PE=5 SV=3	1315.86	1284.63	3995.26	2853.8	10687.1	10103
sp|P61962|DCAF7_HUMAN	DDB1- and CUL4-associated factor 7 OS=Homo sapiens OX=9606 GN=DCAF7 PE=1 SV=1	8833.84	7834.77	8999.92	2422.44	4676.25	7674.49
tr|J3QR09|J3QR09_HUMAN	Ribosomal protein L19 OS=Homo sapiens OX=9606 GN=RPL19 PE=1 SV=1	246853	338455	307252	281988	278873	218060
sp|Q9Y3B7|RM11_HUMAN	39S ribosomal protein L11, mitochondrial OS=Homo sapiens OX=9606 GN=MRPL11 PE=1 SV=1	46070.4	40916.5	45084.9	44962.5	44245.1	41665.1
tr|E9PAL7|E9PAL7_HUMAN	Signal sequence receptor subunit alpha OS=Homo sapiens OX=9606 GN=SSR1 PE=1 SV=1	100710	89748.6	96765.5	127670	103814	125397
sp|P04818|TYSY_HUMAN	Thymidylate synthase OS=Homo sapiens OX=9606 GN=TYMS PE=1 SV=3	40080.2	40806.1	41147.2	31646.5	39019.1	38121.4
tr|F5H365|F5H365_HUMAN	Protein transport protein SEC23 OS=Homo sapiens OX=9606 GN=SEC23A PE=1 SV=1	46887.5	40254.5	42487	44274.8	54215.4	48623.3
sp|Q15397|PUM3_HUMAN	Pumilio homolog 3 OS=Homo sapiens OX=9606 GN=PUM3 PE=1 SV=3	20544.7	16014.6	9920.16	25710.5	22330.5	27140.8
tr|E7ENJ6|E7ENJ6_HUMAN	AP-1 complex subunit mu-1 OS=Homo sapiens OX=9606 GN=AP1M1 PE=1 SV=1	23000.1	11765.5	12509.4	9366.22	9999	14199
sp|Q9H0C8|ILKAP_HUMAN	Integrin-linked kinase-associated serine/threonine phosphatase 2C OS=Homo sapiens OX=9606 GN=ILKAP PE=1 SV=1	15722	14331.7	11393.9	14991.1	16384.5	23283
sp|O94906|PRP6_HUMAN	Pre-mRNA-processing factor 6 OS=Homo sapiens OX=9606 GN=PRPF6 PE=1 SV=1	15344.1	24438.1	24159.1	26713.6	16467.4	17539
sp|Q14676|MDC1_HUMAN	Mediator of DNA damage checkpoint protein 1 OS=Homo sapiens OX=9606 GN=MDC1 PE=1 SV=3	11698.8	13616	12144.5	12365.7	13359.6	12894.9
sp|Q5T4S7|UBR4_HUMAN	E3 ubiquitin-protein ligase UBR4 OS=Homo sapiens OX=9606 GN=UBR4 PE=1 SV=1	1894.69	3782.46	6760.44	13645.1	19219.3	18737
sp|O60547|GMDS_HUMAN	GDP-mannose 4,6 dehydratase OS=Homo sapiens OX=9606 GN=GMDS PE=1 SV=1	121076	6666.14	95537.6	69203.6	108645	95230.4
sp|P01023|A2MG_HUMAN	Alpha-2-macroglobulin OS=Homo sapiens OX=9606 GN=A2M PE=1 SV=3	22687	32656.6	34781.2	4039.16	5720.15	9105.23
tr|A0A0A0MQR7|A0A0A0MQR7_HUMAN	DNA-directed RNA polymerase II subunit E OS=Homo sapiens OX=9606 GN=POLR2E PE=1 SV=1	9592.82	8167.5	9333.66	8425.61	11411.3	11998.3
sp|P68032|ACTC_HUMAN	Actin, alpha cardiac muscle 1 OS=Homo sapiens OX=9606 GN=ACTC1 PE=1 SV=1	108828	75120.2	81100.2	93424.8	70077.2	98686.5
sp|Q8N8A2|ANR44_HUMAN	Serine/threonine-protein phosphatase 6 regulatory ankyrin repeat subunit B OS=Homo sapiens OX=9606 GN=ANKRD44 PE=1 SV=3	5772.48	3919.49	446.883	5686.78	2540.11	6184.54
sp|P08579|RU2B_HUMAN	U2 small nuclear ribonucleoprotein B'' OS=Homo sapiens OX=9606 GN=SNRPB2 PE=1 SV=1	21111.7	17997	15972.2	24115.1	4290.56	20684.6
sp|Q14289|FAK2_HUMAN	Protein-tyrosine kinase 2-beta OS=Homo sapiens OX=9606 GN=PTK2B PE=1 SV=2	8247.47	12447.9	8208.08	19605.6	20277.5	23079.2
sp|Q9GZS1|RPA49_HUMAN	DNA-directed RNA polymerase I subunit RPA49 OS=Homo sapiens OX=9606 GN=POLR1E PE=1 SV=3	9359.07	9312.42	8304.18	12137.8	10012.8	8089.2
tr|Q5JSL0|Q5JSL0_HUMAN	High mobility group nucleosome-binding domain-containing protein 5 (Fragment) OS=Homo sapiens OX=9606 GN=HMGN5 PE=1 SV=1	12054.6	9911.8	6465.65	13215.7	13534.9	9143.8
sp|O60220|TIM8A_HUMAN	Mitochondrial import inner membrane translocase subunit Tim8 A OS=Homo sapiens OX=9606 GN=TIMM8A PE=1 SV=1	33138.6	23889.5	29354.8	28019.2	23823.4	18985
tr|D6RCD0|D6RCD0_HUMAN	Estradiol 17-beta-dehydrogenase 11 OS=Homo sapiens OX=9606 GN=HSD17B11 PE=1 SV=2	40332	37600.1	41203.3	43268.4	50463.7	53427.3
sp|P62633|CNBP_HUMAN	Cellular nucleic acid-binding protein OS=Homo sapiens OX=9606 GN=CNBP PE=1 SV=1	57373.3	54297	69187.1	71846.5	50728.2	51048
sp|O43813|LANC1_HUMAN	Glutathione S-transferase LANCL1 OS=Homo sapiens OX=9606 GN=LANCL1 PE=1 SV=1	24480.6	19195.6	21934.8	29856.8	32365.5	26847
sp|Q9NPF4|OSGEP_HUMAN	Probable tRNA N6-adenosine threonylcarbamoyltransferase OS=Homo sapiens OX=9606 GN=OSGEP PE=1 SV=1	13983.1	15237.2	17182.2	11636.2	9864.1	8744.97
sp|P05556|ITB1_HUMAN	Integrin beta-1 OS=Homo sapiens OX=9606 GN=ITGB1 PE=1 SV=2	6210.44	5364.09	7983.67	32966.7	13914.8	29225.9
sp|P61970|NTF2_HUMAN	Nuclear transport factor 2 OS=Homo sapiens OX=9606 GN=NUTF2 PE=1 SV=1	54987.2	50356.5	54478.8	61294.7	61703.2	62887.7
sp|O00170|AIP_HUMAN	AH receptor-interacting protein OS=Homo sapiens OX=9606 GN=AIP PE=1 SV=2	31291.1	22714.2	25718.1	26680.9	23879.5	28901.4
tr|M0QYN0|M0QYN0_HUMAN	Myeloid-derived growth factor OS=Homo sapiens OX=9606 GN=MYDGF PE=1 SV=1	144505	252993	528592	248117	267954	160399
sp|Q9UFN0|NPS3A_HUMAN	Protein NipSnap homolog 3A OS=Homo sapiens OX=9606 GN=NIPSNAP3A PE=1 SV=2	25697.4	24577.7	26967.8	36612.7	31123.4	40916.2
sp|P51398|RT29_HUMAN	28S ribosomal protein S29, mitochondrial OS=Homo sapiens OX=9606 GN=DAP3 PE=1 SV=1	33742.7	26752.6	28151	38825.5	37204.8	34783.3
sp|Q9H0U6|RM18_HUMAN	39S ribosomal protein L18, mitochondrial OS=Homo sapiens OX=9606 GN=MRPL18 PE=1 SV=1	30368.9	10107.6	18520.6	16508.1	28169.5	26268.7
sp|P62306|RUXF_HUMAN	Small nuclear ribonucleoprotein F OS=Homo sapiens OX=9606 GN=SNRPF PE=1 SV=1	42519.1	64987.2	59622.6	35897.1	20036.8	24032.6
tr|H0YIH0|H0YIH0_HUMAN	tRNA (guanine-N(7)-)-methyltransferase (Fragment) OS=Homo sapiens OX=9606 GN=METTL1 PE=1 SV=1	15274.8	13649.2	12374.3	17442.8	12357.9	16111.5
tr|E9PDM8|E9PDM8_HUMAN	Protein transport protein Sec24D OS=Homo sapiens OX=9606 GN=SEC24D PE=1 SV=1	54094.8	51447.9	61982.9	41477.7	83221.8	35475
tr|K7ELV2|K7ELV2_HUMAN	Nucleoporin SEH1 (Fragment) OS=Homo sapiens OX=9606 GN=SEH1L PE=1 SV=1	25833.9	25662.1	24180.6	22931	20032.6	23542
sp|Q9NUQ8|ABCF3_HUMAN	ATP-binding cassette sub-family F member 3 OS=Homo sapiens OX=9606 GN=ABCF3 PE=1 SV=2	17456	12260.9	12787	17119.6	17106.3	22614.5
sp|P04080|CYTB_HUMAN	Cystatin-B OS=Homo sapiens OX=9606 GN=CSTB PE=1 SV=2	26563.1	23221.4	29509.9	18761.3	15857.5	14083
sp|P51572|BAP31_HUMAN	B-cell receptor-associated protein 31 OS=Homo sapiens OX=9606 GN=BCAP31 PE=1 SV=3	18254.2	20604.9	14857.5	31480.4	14610.6	24107.3
tr|F2Z3J9|F2Z3J9_HUMAN	15-oxoprostaglandin 13-reductase OS=Homo sapiens OX=9606 GN=PTGR1 PE=1 SV=3	16077.2	17568	15262.4	16202.6	10570	8279.58
sp|Q13618|CUL3_HUMAN	Cullin-3 OS=Homo sapiens OX=9606 GN=CUL3 PE=1 SV=2	17142.1	12916.8	13378.9	13171.6	16471.2	14972.6
sp|Q13085|ACACA_HUMAN	Acetyl-CoA carboxylase 1 OS=Homo sapiens OX=9606 GN=ACACA PE=1 SV=2	9680.01	9736.66	11258.9	12582.6	18887.6	23518.5
sp|Q9UK45|LSM7_HUMAN	U6 snRNA-associated Sm-like protein LSm7 OS=Homo sapiens OX=9606 GN=LSM7 PE=1 SV=1	146607	142866	144038	102962	91198	83486
sp|O43252|PAPS1_HUMAN	Bifunctional 3'-phosphoadenosine 5'-phosphosulfate synthase 1 OS=Homo sapiens OX=9606 GN=PAPSS1 PE=1 SV=2	16278.4	14641.6	13083.4	15943.1	9113.21	12354.8
sp|Q9BQ69|MACD1_HUMAN	ADP-ribose glycohydrolase MACROD1 OS=Homo sapiens OX=9606 GN=MACROD1 PE=1 SV=2	13217.4	13740.8	15581.3	17089.6	19767.4	26266.8
sp|Q13442|HAP28_HUMAN	28 kDa heat- and acid-stable phosphoprotein OS=Homo sapiens OX=9606 GN=PDAP1 PE=1 SV=1	86005	70376	81364.6	57510	84216.6	86021.3
sp|O43747|AP1G1_HUMAN	AP-1 complex subunit gamma-1 OS=Homo sapiens OX=9606 GN=AP1G1 PE=1 SV=5	3304.77	3955.24	4673.1	4794.5	4734.92	9989.83
tr|H7C4T5|H7C4T5_HUMAN	Muscleblind-like protein 1 (Fragment) OS=Homo sapiens OX=9606 GN=MBNL1 PE=1 SV=1	85041.1	71413.4	76033.3	77789.1	75584.6	73045.8
sp|Q13155|AIMP2_HUMAN	Aminoacyl tRNA synthase complex-interacting multifunctional protein 2 OS=Homo sapiens OX=9606 GN=AIMP2 PE=1 SV=2	22634.7	34559.4	30061.6	40693.2	33645.2	23912.4
sp|Q13464|ROCK1_HUMAN	Rho-associated protein kinase 1 OS=Homo sapiens OX=9606 GN=ROCK1 PE=1 SV=1	16786.4	12661.8	13130.8	22728.4	24731.7	22355.1
sp|Q9UJ68|MSRA_HUMAN	Mitochondrial peptide methionine sulfoxide reductase OS=Homo sapiens OX=9606 GN=MSRA PE=1 SV=1	61955.9	56243.3	55732.2	58488.6	46183.4	53875.9
tr|H7C2Q8|H7C2Q8_HUMAN	EBNA1 binding protein 2, isoform CRA_d OS=Homo sapiens OX=9606 GN=EBNA1BP2 PE=1 SV=1	15625.3	11774.9	10464.6	14446.7	17141.2	20562.4
sp|O00273|DFFA_HUMAN	DNA fragmentation factor subunit alpha OS=Homo sapiens OX=9606 GN=DFFA PE=1 SV=1	28511.6	30612.8	24560.6	19195.9	22728.3	23018.3
sp|Q7Z2W4|ZCCHV_HUMAN	Zinc finger CCCH-type antiviral protein 1 OS=Homo sapiens OX=9606 GN=ZC3HAV1 PE=1 SV=3	13347.1	13276.9	16940.5	15836.5	14982.1	13181.5
sp|O43264|ZW10_HUMAN	Centromere/kinetochore protein zw10 homolog OS=Homo sapiens OX=9606 GN=ZW10 PE=1 SV=3	17224.5	14526.1	13946.4	20290.1	13854.5	24698.1
sp|Q9UKY7|CDV3_HUMAN	Protein CDV3 homolog OS=Homo sapiens OX=9606 GN=CDV3 PE=1 SV=1	55259	53007.3	16536.4	43286.6	43984.5	44711.6
sp|Q8IX12|CCAR1_HUMAN	Cell division cycle and apoptosis regulator protein 1 OS=Homo sapiens OX=9606 GN=CCAR1 PE=1 SV=2	22929.7	24080.1	19769.7	56759.2	51853.9	51673.5
sp|Q9Y5P6|GMPPB_HUMAN	Mannose-1-phosphate guanyltransferase beta OS=Homo sapiens OX=9606 GN=GMPPB PE=1 SV=2	5386.44	5283.09	5649.64	4212.31	2178.15	5224.03
sp|Q15370|ELOB_HUMAN	Elongin-B OS=Homo sapiens OX=9606 GN=ELOB PE=1 SV=1	56035	70465.8	64427.3	43446.6	41609.6	35915.1
sp|Q9HCS7|SYF1_HUMAN	Pre-mRNA-splicing factor SYF1 OS=Homo sapiens OX=9606 GN=XAB2 PE=1 SV=2	10811.2	9807.2	9598.55	9291.28	11633.6	11203.8
tr|F8WAE5|F8WAE5_HUMAN	Eukaryotic translation initiation factor 2A OS=Homo sapiens OX=9606 GN=EIF2A PE=1 SV=1	10463.3	5467.36	13698.1	22137.6	11593.6	10005.6
tr|J3KQY1|J3KQY1_HUMAN	39S ribosomal protein L22, mitochondrial OS=Homo sapiens OX=9606 GN=MRPL22 PE=1 SV=1	36753	33716.7	28045.8	40194.3	36123.8	34537.3
sp|P55735|SEC13_HUMAN	Protein SEC13 homolog OS=Homo sapiens OX=9606 GN=SEC13 PE=1 SV=3	22267.9	12839.7	11123.3	21189.3	13520.1	24223
sp|Q9Y3D9|RT23_HUMAN	28S ribosomal protein S23, mitochondrial OS=Homo sapiens OX=9606 GN=MRPS23 PE=1 SV=2	8939.14	12494	14162.9	15701.1	18271.9	18732.7
sp|Q8NBU5|ATAD1_HUMAN	ATPase family AAA domain-containing protein 1 OS=Homo sapiens OX=9606 GN=ATAD1 PE=1 SV=1	30409.2	26830.8	27557.9	29465.7	25415.5	21739.1
sp|O60925|PFD1_HUMAN	Prefoldin subunit 1 OS=Homo sapiens OX=9606 GN=PFDN1 PE=1 SV=2	50378	51859.7	52675.9	45922	44107.1	37708.2
sp|Q96IX5|ATPMD_HUMAN	ATP synthase membrane subunit DAPIT, mitochondrial OS=Homo sapiens OX=9606 GN=ATP5MD PE=1 SV=1	45122.5	43761.3	45051.8	47140.5	41530.7	41073.2
sp|P33240|CSTF2_HUMAN	Cleavage stimulation factor subunit 2 OS=Homo sapiens OX=9606 GN=CSTF2 PE=1 SV=1	36232.7	31569.3	30853.3	31285	28902.5	29394.2
sp|Q6P1L8|RM14_HUMAN	39S ribosomal protein L14, mitochondrial OS=Homo sapiens OX=9606 GN=MRPL14 PE=1 SV=1	20663.1	17866.2	18701.8	21401.1	24297.4	22084.1
sp|Q9HA77|SYCM_HUMAN	Probable cysteine--tRNA ligase, mitochondrial OS=Homo sapiens OX=9606 GN=CARS2 PE=1 SV=1	25788.6	22372.7	23167	27224.1	24347.9	21614.2
sp|P51809|VAMP7_HUMAN	Vesicle-associated membrane protein 7 OS=Homo sapiens OX=9606 GN=VAMP7 PE=1 SV=3	18920.9	17982	13956.3	9061.72	19512	15966.7
sp|O00442|RTCA_HUMAN	RNA 3'-terminal phosphate cyclase OS=Homo sapiens OX=9606 GN=RTCA PE=1 SV=1	14377.7	13425.2	10419.2	14796.8	24748.9	22647.8
sp|P35527|K1C9_HUMAN	Keratin, type I cytoskeletal 9 OS=Homo sapiens OX=9606 GN=KRT9 PE=1 SV=3	7051.67	6413.86	2335.99	24207.5	7829.59	11346.7
sp|Q15006|EMC2_HUMAN	ER membrane protein complex subunit 2 OS=Homo sapiens OX=9606 GN=EMC2 PE=1 SV=1	12300.9	13294.3	14798.4	18883.4	16508.3	15665.9
tr|C9J4Z3|C9J4Z3_HUMAN	60S ribosomal protein L37a OS=Homo sapiens OX=9606 GN=RPL37A PE=1 SV=1	56260	103330	103016	94944.1	57701.6	43775.1
sp|O60306|AQR_HUMAN	RNA helicase aquarius OS=Homo sapiens OX=9606 GN=AQR PE=1 SV=4	24640.3	19654.4	27832.4	40275.4	33800.4	31654.5
sp|Q15274|NADC_HUMAN	Nicotinate-nucleotide pyrophosphorylase [carboxylating] OS=Homo sapiens OX=9606 GN=QPRT PE=1 SV=3	11905.4	9870.41	8195.71	10442.6	17423.2	13245.8
tr|F8VVL1|F8VVL1_HUMAN	Density-regulated protein OS=Homo sapiens OX=9606 GN=DENR PE=1 SV=1	14506.2	11387.4	13585.5	19937.5	19374.1	21576.6
sp|P21953|ODBB_HUMAN	2-oxoisovalerate dehydrogenase subunit beta, mitochondrial OS=Homo sapiens OX=9606 GN=BCKDHB PE=1 SV=2	34494.7	29125.5	29673.6	20991.7	19127	19762.6
sp|P40937|RFC5_HUMAN	Replication factor C subunit 5 OS=Homo sapiens OX=9606 GN=RFC5 PE=1 SV=1	2313.28	2760.38	669.07	3594.99	4994.63	4194.15
sp|Q969Q0|RL36L_HUMAN	60S ribosomal protein L36a-like OS=Homo sapiens OX=9606 GN=RPL36AL PE=1 SV=3	49544.1	86353.7	78443.4	75901.3	59597.3	42669
sp|Q9Y5J1|UTP18_HUMAN	U3 small nucleolar RNA-associated protein 18 homolog OS=Homo sapiens OX=9606 GN=UTP18 PE=1 SV=3	12425	9674.5	7049.58	10798	12660.3	12554.3
sp|Q96BS2|CHP3_HUMAN	Calcineurin B homologous protein 3 OS=Homo sapiens OX=9606 GN=TESC PE=1 SV=3	26465.5	22783.8	16541.6	20567.9	19101.1	22983.6
tr|E9PKP7|E9PKP7_HUMAN	Nucleolar transcription factor 1 OS=Homo sapiens OX=9606 GN=UBTF PE=1 SV=1	5621.13	6562.69	6787.01	7569.78	1471.12	6323.66
tr|E9PRQ7|E9PRQ7_HUMAN	UBX domain-containing protein 1 OS=Homo sapiens OX=9606 GN=UBXN1 PE=1 SV=1	40582.4	47416.1	40601.1	43646	29447.3	34038.9
tr|A0A3B3IRV5|A0A3B3IRV5_HUMAN	Heme-binding protein 1 (Fragment) OS=Homo sapiens OX=9606 GN=HEBP1 PE=1 SV=1	34165.1	34039	28964	23394.7	22489.7	21718.8
tr|B7ZM99|B7ZM99_HUMAN	Formyltetrahydrofolate synthetase OS=Homo sapiens OX=9606 GN=MTHFD1L PE=1 SV=1	34118.3	30625.2	27712.8	38892.8	50317.4	46964.7
sp|Q16718|NDUA5_HUMAN	NADH dehydrogenase [ubiquinone] 1 alpha subcomplex subunit 5 OS=Homo sapiens OX=9606 GN=NDUFA5 PE=1 SV=3	24016.4	14987.1	11748.5	36194.9	31227.7	40621.5
sp|Q9UNN5|FAF1_HUMAN	FAS-associated factor 1 OS=Homo sapiens OX=9606 GN=FAF1 PE=1 SV=2	17605.2	16115.5	17574.3	17232.1	18566	14707.1
sp|Q9Y6C9|MTCH2_HUMAN	Mitochondrial carrier homolog 2 OS=Homo sapiens OX=9606 GN=MTCH2 PE=1 SV=1	67666.1	58507.7	60570.7	75146.5	76544.5	69920.4
sp|Q15052|ARHG6_HUMAN	Rho guanine nucleotide exchange factor 6 OS=Homo sapiens OX=9606 GN=ARHGEF6 PE=1 SV=2	14501.6	13556.4	13575.1	13431.7	13757.1	13821.4
sp|P48960|AGRE5_HUMAN	Adhesion G protein-coupled receptor E5 OS=Homo sapiens OX=9606 GN=ADGRE5 PE=1 SV=4	5224.41	2607.6	4088.23	5547.2	4494.31	5706.04
sp|Q9P015|RM15_HUMAN	39S ribosomal protein L15, mitochondrial OS=Homo sapiens OX=9606 GN=MRPL15 PE=1 SV=1	77752.4	51554.1	64904.6	65245	82113.7	75194.5
tr|E9PN17|E9PN17_HUMAN	ATP synthase subunit g, mitochondrial OS=Homo sapiens OX=9606 GN=ATP5MG PE=1 SV=1	128161	117193	108191	133574	134516	166743
tr|G5EA31|G5EA31_HUMAN	Protein transport protein Sec24C OS=Homo sapiens OX=9606 GN=SEC24C PE=1 SV=1	26166.4	27728.3	30913.2	20697.1	31264.6	25468.4
sp|O75531|BAF_HUMAN	Barrier-to-autointegration factor OS=Homo sapiens OX=9606 GN=BANF1 PE=1 SV=1	143762	157684	135031	164750	146603	146505
sp|Q9UHD1|CHRD1_HUMAN	Cysteine and histidine-rich domain-containing protein 1 OS=Homo sapiens OX=9606 GN=CHORDC1 PE=1 SV=2	14795.6	15767.6	15734.5	12291.8	7950.42	10905.7
sp|Q9Y2Q9|RT28_HUMAN	28S ribosomal protein S28, mitochondrial OS=Homo sapiens OX=9606 GN=MRPS28 PE=1 SV=1	1847.36	1311.32	1482.94	3525.61	3013.08	1508.18
sp|Q8N5K1|CISD2_HUMAN	CDGSH iron-sulfur domain-containing protein 2 OS=Homo sapiens OX=9606 GN=CISD2 PE=1 SV=1	16499.9	9301.77	16125.9	22752.3	22594.5	23092
tr|G3V3A4|G3V3A4_HUMAN	SNW domain-containing protein 1 OS=Homo sapiens OX=9606 GN=SNW1 PE=1 SV=1	4058.48	1099.65	4757.56	6084.61	4431.78	1063.27
sp|P35908|K22E_HUMAN	Keratin, type II cytoskeletal 2 epidermal OS=Homo sapiens OX=9606 GN=KRT2 PE=1 SV=2	11365.1	8548.07	11107.3	19310.9	17474.6	13277.1
sp|Q9ULC4|MCTS1_HUMAN	Malignant T-cell-amplified sequence 1 OS=Homo sapiens OX=9606 GN=MCTS1 PE=1 SV=1	66648.1	55239.6	61877.2	72145.5	75539.5	83818.4
sp|Q9NX24|NHP2_HUMAN	H/ACA ribonucleoprotein complex subunit 2 OS=Homo sapiens OX=9606 GN=NHP2 PE=1 SV=1	9035.4	14839.2	15666.5	22796.9	19640.8	17341.9
sp|P30046|DOPD_HUMAN	D-dopachrome decarboxylase OS=Homo sapiens OX=9606 GN=DDT PE=1 SV=3	36565.3	143626	109417	108546	42675	31463.2
tr|A0A0A0MRI2|A0A0A0MRI2_HUMAN	Sorting nexin OS=Homo sapiens OX=9606 GN=SNX6 PE=1 SV=1	24035.5	19333.5	22667.4	23121.1	24350.3	25509.8
sp|Q8NCW5|NNRE_HUMAN	NAD(P)H-hydrate epimerase OS=Homo sapiens OX=9606 GN=NAXE PE=1 SV=2	24794.2	22473.7	20147.9	26904.8	26473.5	26894.4
sp|P49354|FNTA_HUMAN	Protein farnesyltransferase/geranylgeranyltransferase type-1 subunit alpha OS=Homo sapiens OX=9606 GN=FNTA PE=1 SV=1	20434.4	21755.3	19870.6	23136.1	24340	29976.5
sp|Q9UI30|TR112_HUMAN	Multifunctional methyltransferase subunit TRM112-like protein OS=Homo sapiens OX=9606 GN=TRMT112 PE=1 SV=1	28445.6	28978.3	27726.6	30859.8	30038.4	27047.1
sp|Q9Y696|CLIC4_HUMAN	Chloride intracellular channel protein 4 OS=Homo sapiens OX=9606 GN=CLIC4 PE=1 SV=4	5763.71	6571.62	4683.79	7991.21	5488.33	7814.07
sp|P40938|RFC3_HUMAN	Replication factor C subunit 3 OS=Homo sapiens OX=9606 GN=RFC3 PE=1 SV=2	19674.8	16413.4	10200.7	19233.5	22279.5	25166.9
sp|P61009|SPCS3_HUMAN	Signal peptidase complex subunit 3 OS=Homo sapiens OX=9606 GN=SPCS3 PE=1 SV=1	32734.9	36985	35375.9	58076.1	44169.5	49509.6
sp|Q13057|COASY_HUMAN	Bifunctional coenzyme A synthase OS=Homo sapiens OX=9606 GN=COASY PE=1 SV=4	6057.1	9903.79	9579.28	9057.23	6982.91	6795.17
sp|Q69YN2|C19L1_HUMAN	CWF19-like protein 1 OS=Homo sapiens OX=9606 GN=CWF19L1 PE=1 SV=2	18733.6	13118.1	22208.1	9014.16	14929.1	12497.3
sp|Q15654|TRIP6_HUMAN	Thyroid receptor-interacting protein 6 OS=Homo sapiens OX=9606 GN=TRIP6 PE=1 SV=3	14028.8	12097.1	14820.3	18880.5	19797.7	20897.2
tr|A0A0B4J2E5|A0A0B4J2E5_HUMAN	Uncharacterized protein OS=Homo sapiens OX=9606 GN=LOC102724159 PE=1 SV=1	5937.45	6192.66	4609.07	5591.26	5830.68	5231.22
sp|Q9BV40|VAMP8_HUMAN	Vesicle-associated membrane protein 8 OS=Homo sapiens OX=9606 GN=VAMP8 PE=1 SV=1	12145.1	7901.03	8618.85	8654.99	11253.4	10270.9
sp|Q8N3U4|STAG2_HUMAN	Cohesin subunit SA-2 OS=Homo sapiens OX=9606 GN=STAG2 PE=1 SV=3	36290.6	31007.4	41115.9	42643.1	61651.5	68391.1
tr|E9PEQ6|E9PEQ6_HUMAN	Peptidyl-prolyl cis-trans isomerase OS=Homo sapiens OX=9606 GN=PPIE PE=1 SV=1	26937.3	11743	15016.1	9330.68	20035.7	29451
tr|G5E9L0|G5E9L0_HUMAN	ADP-ribosylation factor GTPase-activating protein 2 OS=Homo sapiens OX=9606 GN=ARFGAP2 PE=1 SV=2	38233	30521.6	37266.3	29096.1	31513.1	21036.8
sp|Q9Y5X3|SNX5_HUMAN	Sorting nexin-5 OS=Homo sapiens OX=9606 GN=SNX5 PE=1 SV=1	12434.3	11130.1	9682.68	11881.8	555.971	501.19
sp|P61020|RAB5B_HUMAN	Ras-related protein Rab-5B OS=Homo sapiens OX=9606 GN=RAB5B PE=1 SV=1	11761.4	7629.22	7391.19	18438	23979.3	16915.5
sp|P35251|RFC1_HUMAN	Replication factor C subunit 1 OS=Homo sapiens OX=9606 GN=RFC1 PE=1 SV=4	9951.34	8838.96	7947.62	9878.26	11615.5	14893.5
sp|O75717|WDHD1_HUMAN	WD repeat and HMG-box DNA-binding protein 1 OS=Homo sapiens OX=9606 GN=WDHD1 PE=1 SV=1	22963.3	21902	19738.1	19858.6	20840.4	20122.4
sp|O00483|NDUA4_HUMAN	Cytochrome c oxidase subunit NDUFA4 OS=Homo sapiens OX=9606 GN=NDUFA4 PE=1 SV=1	37699.8	74421	74335.3	92099.8	72047.6	64336.2
tr|X6R9L0|X6R9L0_HUMAN	DnaJ homolog subfamily C member 3 OS=Homo sapiens OX=9606 GN=DNAJC3 PE=1 SV=1	33374.7	43921.9	45590.4	44125.4	45833.7	53048.7
sp|P13984|T2FB_HUMAN	General transcription factor IIF subunit 2 OS=Homo sapiens OX=9606 GN=GTF2F2 PE=1 SV=2	11160.7	20289.3	11638.7	8548.41	15310.1	7761.34
sp|Q9Y2R4|DDX52_HUMAN	Probable ATP-dependent RNA helicase DDX52 OS=Homo sapiens OX=9606 GN=DDX52 PE=1 SV=3	3555.31	2334.95	2915.68	3856.04	5211.42	6671.34
sp|Q9BU89|DOHH_HUMAN	Deoxyhypusine hydroxylase OS=Homo sapiens OX=9606 GN=DOHH PE=1 SV=1	19623.8	25260.6	24993.7	15190.6	24626.2	17084.7
tr|E7EM64|E7EM64_HUMAN	COP9 signalosome complex subunit 6 OS=Homo sapiens OX=9606 GN=COPS6 PE=1 SV=1	17448.1	15671.5	13795.1	18538.6	20327.6	22486.9
sp|P35813|PPM1A_HUMAN	Protein phosphatase 1A OS=Homo sapiens OX=9606 GN=PPM1A PE=1 SV=1	14691.5	11580.1	12976.4	11985.2	14163	10610.6
sp|O95816|BAG2_HUMAN	BAG family molecular chaperone regulator 2 OS=Homo sapiens OX=9606 GN=BAG2 PE=1 SV=1	39648.2	37030	31246.1	23893.1	23691.8	20740.3
sp|Q6UXN9|WDR82_HUMAN	WD repeat-containing protein 82 OS=Homo sapiens OX=9606 GN=WDR82 PE=1 SV=1	6784.38	7825.66	6269.06	7504.47	7529.97	8093.42
tr|H0YCY6|H0YCY6_HUMAN	ATP-dependent dihydroxyacetone kinase (Fragment) OS=Homo sapiens OX=9606 GN=TKFC PE=1 SV=1	8004.12	6285.17	6427.33	8590.69	3562.57	8894.81
sp|P25774|CATS_HUMAN	Cathepsin S OS=Homo sapiens OX=9606 GN=CTSS PE=1 SV=3	38225.3	45441.8	26122.5	39157.3	30429.7	34978.2
tr|B4DGM3|B4DGM3_HUMAN	SWI/SNF-related matrix-associated actin-dependent regulator of chromatin subfamily E member 1 OS=Homo sapiens OX=9606 GN=SMARCE1 PE=1 SV=1	12716.2	12263.2	11494.3	12805.2	12770	9607.24
sp|P62312|LSM6_HUMAN	U6 snRNA-associated Sm-like protein LSm6 OS=Homo sapiens OX=9606 GN=LSM6 PE=1 SV=1	83150.1	70212.8	70614.1	68827.9	77239.1	65621.4
sp|O14925|TIM23_HUMAN	Mitochondrial import inner membrane translocase subunit Tim23 OS=Homo sapiens OX=9606 GN=TIMM23 PE=1 SV=1	31993.8	31182.4	29206.2	28473.7	30307.3	27711.7
tr|G5EA30|G5EA30_HUMAN	CUG triplet repeat, RNA binding protein 1, isoform CRA_c OS=Homo sapiens OX=9606 GN=CELF1 PE=1 SV=1	8240.4	7587.93	8846.84	10785.6	7680.04	9110.07
tr|A0A087WTV6|A0A087WTV6_HUMAN	Pyrroline-5-carboxylate reductase OS=Homo sapiens OX=9606 GN=PYCR2 PE=1 SV=1	14789.7	24818.7	19015.3	33634.2	27657.9	16811.5
sp|Q10713|MPPA_HUMAN	Mitochondrial-processing peptidase subunit alpha OS=Homo sapiens OX=9606 GN=PMPCA PE=1 SV=2	34929.7	31607.2	28406.5	30172.1	29089.4	36154.9
tr|A0A2R8Y653|A0A2R8Y653_HUMAN	Uridine kinase OS=Homo sapiens OX=9606 GN=UCK2 PE=1 SV=1	27603.2	24669	23507	24547.4	21713.7	21434.5
sp|Q5JVF3|PCID2_HUMAN	PCI domain-containing protein 2 OS=Homo sapiens OX=9606 GN=PCID2 PE=1 SV=2	14342.1	13843.9	13155.9	17608.6	16374.8	17187.4
sp|P49903|SPS1_HUMAN	Selenide, water dikinase 1 OS=Homo sapiens OX=9606 GN=SEPHS1 PE=1 SV=2	17666.1	15762.7	18326.2	14833.4	19222.2	19781.1
tr|A0A087WY85|A0A087WY85_HUMAN	Ubiquitin-conjugating enzyme E2 D3 OS=Homo sapiens OX=9606 GN=UBE2D3 PE=1 SV=1	1715.75	2538	3520.13	3191.58	5144.73	8424.53
sp|Q9BQ61|TRIR_HUMAN	Telomerase RNA component interacting RNase OS=Homo sapiens OX=9606 GN=TRIR PE=1 SV=1	873.61	1749.05	1889.04	2113.89	1385.63	1023.34
tr|F1T0I1|F1T0I1_HUMAN	Protein transport protein sec16 OS=Homo sapiens OX=9606 GN=SEC16A PE=1 SV=1	6027.14	4166.9	4868.13	5356.75	5965.19	4058.8
tr|C9JNK6|C9JNK6_HUMAN	Metaxin-2 OS=Homo sapiens OX=9606 GN=MTX2 PE=1 SV=1	12586.5	9243.29	7277.16	15372.9	17014.3	13703.6
sp|Q9NQP4|PFD4_HUMAN	Prefoldin subunit 4 OS=Homo sapiens OX=9606 GN=PFDN4 PE=1 SV=1	11217.3	20610.9	17015.2	22208.1	15095.9	16534.5
sp|Q13123|RED_HUMAN	Protein Red OS=Homo sapiens OX=9606 GN=IK PE=1 SV=3	23074.8	21566.2	23913.4	21580.1	24559.9	23524.3
sp|Q9NX40|OCAD1_HUMAN	OCIA domain-containing protein 1 OS=Homo sapiens OX=9606 GN=OCIAD1 PE=1 SV=1	18666	16736.3	16810.2	8826.48	9055.32	8698.08
tr|K7ERP4|K7ERP4_HUMAN	Glutathione peroxidase (Fragment) OS=Homo sapiens OX=9606 GN=GPX4 PE=1 SV=1	22362.9	18673.8	15433.9	15883.8	13216	13930.6
sp|Q15427|SF3B4_HUMAN	Splicing factor 3B subunit 4 OS=Homo sapiens OX=9606 GN=SF3B4 PE=1 SV=1	9961.26	11254.3	11340.8	12328.5	10470.9	9356.82
sp|Q00688|FKBP3_HUMAN	Peptidyl-prolyl cis-trans isomerase FKBP3 OS=Homo sapiens OX=9606 GN=FKBP3 PE=1 SV=1	11886.9	24567.5	18787.2	19586.5	12314.5	7795.7
tr|E9PFW3|E9PFW3_HUMAN	AP-2 complex subunit mu OS=Homo sapiens OX=9606 GN=AP2M1 PE=1 SV=1	9364.15	8321.19	8773.69	9890.78	7542.66	5624.77
sp|Q9HD33|RM47_HUMAN	39S ribosomal protein L47, mitochondrial OS=Homo sapiens OX=9606 GN=MRPL47 PE=1 SV=2	30894.9	31814.2	31522.6	34992.5	40413.3	33622.7
sp|Q7Z6Z7|HUWE1_HUMAN	E3 ubiquitin-protein ligase HUWE1 OS=Homo sapiens OX=9606 GN=HUWE1 PE=1 SV=3	11058.7	9641.84	5737.23	16085.9	17743.5	16477.7
sp|Q7L0Y3|TM10C_HUMAN	tRNA methyltransferase 10 homolog C OS=Homo sapiens OX=9606 GN=TRMT10C PE=1 SV=2	7513.15	12194.5	10522	12957.2	17703.6	2083.13
sp|Q9Y5J7|TIM9_HUMAN	Mitochondrial import inner membrane translocase subunit Tim9 OS=Homo sapiens OX=9606 GN=TIMM9 PE=1 SV=1	10368.2	11615.5	11576.4	21051.5	17950.2	18059.4
sp|O43678|NDUA2_HUMAN	NADH dehydrogenase [ubiquinone] 1 alpha subcomplex subunit 2 OS=Homo sapiens OX=9606 GN=NDUFA2 PE=1 SV=3	18594.9	17034.9	15377.2	33890.7	28397.6	26109.4
sp|Q99757|THIOM_HUMAN	Thioredoxin, mitochondrial OS=Homo sapiens OX=9606 GN=TXN2 PE=1 SV=2	17625.5	22056.7	19430.9	15953.5	22372.7	15573.3
sp|Q15050|RRS1_HUMAN	Ribosome biogenesis regulatory protein homolog OS=Homo sapiens OX=9606 GN=RRS1 PE=1 SV=2	2474.06	7696.14	4576.88	10129.2	1387.04	3830.41
sp|Q96QH2|PRAM_HUMAN	PML-RARA-regulated adapter molecule 1 OS=Homo sapiens OX=9606 GN=PRAM1 PE=1 SV=3	24281.3	29287.4	27587.3	13543.3	12163.8	10131.1
tr|H0YNG3|H0YNG3_HUMAN	Signal peptidase complex catalytic subunit SEC11 OS=Homo sapiens OX=9606 GN=SEC11A PE=1 SV=1	29980.4	23566.9	25386.8	51817.1	59415	78395.7
sp|Q9BZE1|RM37_HUMAN	39S ribosomal protein L37, mitochondrial OS=Homo sapiens OX=9606 GN=MRPL37 PE=1 SV=2	16558.5	14950.3	14091.7	19516.7	19046.4	19239.1
sp|Q15744|CEBPE_HUMAN	CCAAT/enhancer-binding protein epsilon OS=Homo sapiens OX=9606 GN=CEBPE PE=1 SV=2	16893.8	18348.8	16997	13216.1	18984.7	13902.2
tr|Q5T985|Q5T985_HUMAN	Inter-alpha-trypsin inhibitor heavy chain H2 OS=Homo sapiens OX=9606 GN=ITIH2 PE=1 SV=1	9376.59	10139.2	10158.2	523.215	4187.48	2979.2
sp|O94819|KBTBB_HUMAN	Kelch repeat and BTB domain-containing protein 11 OS=Homo sapiens OX=9606 GN=KBTBD11 PE=1 SV=1	17613.3	21697	18659.7	28083.3	15354.8	15337.5
sp|P49458|SRP09_HUMAN	Signal recognition particle 9 kDa protein OS=Homo sapiens OX=9606 GN=SRP9 PE=1 SV=2	155420	137316	135777	108769	99172.6	109628
tr|X6R8A1|X6R8A1_HUMAN	Carboxypeptidase OS=Homo sapiens OX=9606 GN=CTSA PE=1 SV=1	18073.5	20784.4	18071.8	10310.2	7506.08	5742.67
sp|P09669|COX6C_HUMAN	Cytochrome c oxidase subunit 6C OS=Homo sapiens OX=9606 GN=COX6C PE=1 SV=2	16626.4	16840.8	15845	17437.9	17212.1	16380.6
tr|G5EA06|G5EA06_HUMAN	28S ribosomal protein S27, mitochondrial OS=Homo sapiens OX=9606 GN=MRPS27 PE=1 SV=1	29308.3	26477.4	25057.6	33528.1	44501	36576.9
sp|P51970|NDUA8_HUMAN	NADH dehydrogenase [ubiquinone] 1 alpha subcomplex subunit 8 OS=Homo sapiens OX=9606 GN=NDUFA8 PE=1 SV=3	36916.9	34477.5	36421.7	59498.6	52630.3	51052.3
tr|E9PIF2|E9PIF2_HUMAN	RNA helicase OS=Homo sapiens OX=9606 GN=DDX10 PE=1 SV=1	11199.8	13052.1	13279	18320.7	18523.4	21796.9
tr|Q49AN9|Q49AN9_HUMAN	Small nuclear ribonucleoprotein G OS=Homo sapiens OX=9606 GN=SNRPG PE=1 SV=1	126066	114712	114902	103658	104709	142723
sp|Q8TDN6|BRX1_HUMAN	Ribosome biogenesis protein BRX1 homolog OS=Homo sapiens OX=9606 GN=BRIX1 PE=1 SV=2	33853.8	28748.8	30667.7	36005.2	45169.4	28249.1
tr|J3KR55|J3KR55_HUMAN	Protein-tyrosine-phosphatase (Fragment) OS=Homo sapiens OX=9606 GN=PTPN7 PE=1 SV=1	10738.1	8841.18	8938.46	11058.4	7455.83	11028.5
tr|G3V325|G3V325_HUMAN	ATP5MF-PTCD1 readthrough OS=Homo sapiens OX=9606 GN=ATP5MF-PTCD1 PE=4 SV=1	15635.7	9376.42	10646.8	15870	20946.7	17134.7
sp|Q86X55|CARM1_HUMAN	Histone-arginine methyltransferase CARM1 OS=Homo sapiens OX=9606 GN=CARM1 PE=1 SV=3	20652	14122.1	15698.8	22166.4	15928.9	17522.1
tr|C9JLU1|C9JLU1_HUMAN	DNA-directed RNA polymerases I, II, and III subunit RPABC3 (Fragment) OS=Homo sapiens OX=9606 GN=POLR2H PE=1 SV=8	22811.2	17287.8	17424.2	24370.7	17816.7	22773.4
sp|P16435|NCPR_HUMAN	NADPH--cytochrome P450 reductase OS=Homo sapiens OX=9606 GN=POR PE=1 SV=2	16880.8	13455.4	15236.6	17712.6	14757.6	18551.7
sp|O43920|NDUS5_HUMAN	NADH dehydrogenase [ubiquinone] iron-sulfur protein 5 OS=Homo sapiens OX=9606 GN=NDUFS5 PE=1 SV=3	739.034	9877.86	6420.98	10098.3	1683.86	1845.36
sp|P36543|VATE1_HUMAN	V-type proton ATPase subunit E 1 OS=Homo sapiens OX=9606 GN=ATP6V1E1 PE=1 SV=1	21106.2	23791.8	17392.1	19967.7	14277.4	22295.5
sp|O75663|TIPRL_HUMAN	TIP41-like protein OS=Homo sapiens OX=9606 GN=TIPRL PE=1 SV=2	6814	6207.25	5367.9	11997.8	7510.21	11580.6
sp|Q99496|RING2_HUMAN	E3 ubiquitin-protein ligase RING2 OS=Homo sapiens OX=9606 GN=RNF2 PE=1 SV=1	14581.4	18704.6	14580.3	21650.1	24104.7	22708
tr|J3KPM9|J3KPM9_HUMAN	Signal transducer and activator of transcription OS=Homo sapiens OX=9606 GN=STAT1 PE=1 SV=1	38880.7	30538	27010.2	18718.5	18991.3	20768.9
sp|Q13867|BLMH_HUMAN	Bleomycin hydrolase OS=Homo sapiens OX=9606 GN=BLMH PE=1 SV=1	6585.66	6335.78	6657.7	5234.92	7343.46	7096.41
tr|C9JA08|C9JA08_HUMAN	60S ribosomal export protein NMD3 OS=Homo sapiens OX=9606 GN=NMD3 PE=1 SV=1	2543.48	7101.23	7279.1	7193.82	844.636	7129.34
sp|Q9Y333|LSM2_HUMAN	U6 snRNA-associated Sm-like protein LSm2 OS=Homo sapiens OX=9606 GN=LSM2 PE=1 SV=1	22616.6	23066.7	23095.9	25203.9	26668	20718.7
sp|Q9NRX4|PHP14_HUMAN	14 kDa phosphohistidine phosphatase OS=Homo sapiens OX=9606 GN=PHPT1 PE=1 SV=1	2518.87	6333.79	5716.66	5354.2	4558.58	2502.68
tr|H3BUX2|H3BUX2_HUMAN	Cytochrome b5 type B OS=Homo sapiens OX=9606 GN=CYB5B PE=1 SV=2	24338.8	21588.7	17073.8	27991.7	26708	29914.6
sp|P42766|RL35_HUMAN	60S ribosomal protein L35 OS=Homo sapiens OX=9606 GN=RPL35 PE=1 SV=2	244233	307265	298687	280080	246728	200114
sp|Q13895|BYST_HUMAN	Bystin OS=Homo sapiens OX=9606 GN=BYSL PE=1 SV=3	17363	17095.4	11359.8	23776.1	22766.5	22766.1
tr|D6RBW1|D6RBW1_HUMAN	Eukaryotic translation initiation factor 4E OS=Homo sapiens OX=9606 GN=EIF4E PE=1 SV=1	70775.8	77756.9	91494.5	80681.5	54650.8	45216.5
sp|Q4G0F5|VP26B_HUMAN	Vacuolar protein sorting-associated protein 26B OS=Homo sapiens OX=9606 GN=VPS26B PE=1 SV=2	7802.27	10121.1	15257.8	4943.2	8940.55	10554.1
tr|X6R700|X6R700_HUMAN	Chromatin target of PRMT1 protein OS=Homo sapiens OX=9606 GN=CHTOP PE=1 SV=1	5128.65	6738.63	4209.81	6802.6	4790.01	1665.37
sp|Q14644|RASA3_HUMAN	Ras GTPase-activating protein 3 OS=Homo sapiens OX=9606 GN=RASA3 PE=1 SV=3	11619.5	12958.8	8635.79	10145.7	39939.6	44442.5
sp|P23258|TBG1_HUMAN	Tubulin gamma-1 chain OS=Homo sapiens OX=9606 GN=TUBG1 PE=1 SV=2	47038.9	42590.1	41484.8	51550.7	50809.2	65034.7
tr|E7EQB2|E7EQB2_HUMAN	Lactotransferrin (Fragment) OS=Homo sapiens OX=9606 GN=LTF PE=1 SV=1	250644	214239	241038	35862.1	45040.5	36740.5
sp|P62851|RS25_HUMAN	40S ribosomal protein S25 OS=Homo sapiens OX=9606 GN=RPS25 PE=1 SV=1	156808	150473	135899	125247	162820	146370
tr|K7EQJ5|K7EQJ5_HUMAN	40S ribosomal protein S15 OS=Homo sapiens OX=9606 GN=RPS15 PE=1 SV=2	23257.8	8790.65	8205.45	27589.6	13654.4	44215.1
sp|Q9GZU8|PIP30_HUMAN	PSME3-interacting protein OS=Homo sapiens OX=9606 GN=PSME3IP1 PE=1 SV=1	16899.4	14577.8	15161.7	9390.09	12393.9	8839.91
sp|Q9P1F3|ABRAL_HUMAN	Costars family protein ABRACL OS=Homo sapiens OX=9606 GN=ABRACL PE=1 SV=1	27894	17819.8	25189.5	19047.7	20920.1	22376.2
sp|O75380|NDUS6_HUMAN	NADH dehydrogenase [ubiquinone] iron-sulfur protein 6, mitochondrial OS=Homo sapiens OX=9606 GN=NDUFS6 PE=1 SV=1	13321.9	18751.8	19373.1	36518.7	28255.2	23046.2
sp|Q9Y224|RTRAF_HUMAN	RNA transcription, translation and transport factor protein OS=Homo sapiens OX=9606 GN=RTRAF PE=1 SV=1	52741.9	41743.5	48328.4	44053.9	59003.2	56711.6
tr|H0YEB6|H0YEB6_HUMAN	Protein ZNRD2 (Fragment) OS=Homo sapiens OX=9606 GN=ZNRD2 PE=1 SV=1	33615.9	31270.5	31049.2	26297.9	28301.1	27430.5
tr|F8W7Q4|F8W7Q4_HUMAN	Protein FAM162A OS=Homo sapiens OX=9606 GN=FAM162A PE=1 SV=1	49511.9	47481.7	45388.2	43565.7	43802.8	42780.9
sp|P00403|COX2_HUMAN	Cytochrome c oxidase subunit 2 OS=Homo sapiens OX=9606 GN=MT-CO2 PE=1 SV=1	28551.9	24615.5	24120.9	95353.5	98301.9	102906
tr|H3BU16|H3BU16_HUMAN	Jupiter microtubule-associated homolog 2 (Fragment) OS=Homo sapiens OX=9606 GN=JPT2 PE=1 SV=1	15643	17618.7	15479.6	13216.5	11506.9	4595.37
tr|Q5T8U5|Q5T8U5_HUMAN	Surfeit locus protein 4 OS=Homo sapiens OX=9606 GN=SURF4 PE=1 SV=1	11511.2	12863.5	16131.4	27216.1	20971.2	23828.1
sp|Q9NVA1|UQCC1_HUMAN	Ubiquinol-cytochrome-c reductase complex assembly factor 1 OS=Homo sapiens OX=9606 GN=UQCC1 PE=1 SV=3	13972.4	12326.5	14404.9	23567.4	24033.9	28500.3
sp|Q5RKV6|EXOS6_HUMAN	Exosome complex component MTR3 OS=Homo sapiens OX=9606 GN=EXOSC6 PE=1 SV=1	10762.1	8907.45	7824.11	10225	13334.6	9892.85
sp|Q9H2W6|RM46_HUMAN	39S ribosomal protein L46, mitochondrial OS=Homo sapiens OX=9606 GN=MRPL46 PE=1 SV=1	7264.44	7909.77	8540.24	5808.72	12165.1	8789.81
tr|G3V279|G3V279_HUMAN	Enhancer of rudimentary homolog OS=Homo sapiens OX=9606 GN=ERH PE=1 SV=1	13221.4	8484.53	426.175	19314.3	971.906	10543
tr|A0A0A0MRR7|A0A0A0MRR7_HUMAN	U1 small nuclear ribonucleoprotein C OS=Homo sapiens OX=9606 GN=SNRPC PE=1 SV=1	31429.9	29279.8	30762.9	26415.3	23138.3	21675.6
tr|A0A0A0MTI1|A0A0A0MTI1_HUMAN	Delta(24)-sterol reductase OS=Homo sapiens OX=9606 GN=DHCR24 PE=1 SV=1	27896.4	25385.5	24320.2	34135.9	41921.6	37334.1
sp|Q86SX6|GLRX5_HUMAN	Glutaredoxin-related protein 5, mitochondrial OS=Homo sapiens OX=9606 GN=GLRX5 PE=1 SV=2	4405.23	5682.2	2383.66	6012.16	5871.7	3853.05
sp|Q4G0N4|NAKD2_HUMAN	NAD kinase 2, mitochondrial OS=Homo sapiens OX=9606 GN=NADK2 PE=1 SV=2	5854.42	3732.44	2066.39	5725.8	7318.99	7112.04
tr|H3BLU7|H3BLU7_HUMAN	Aflatoxin B1 aldehyde reductase member 2 (Fragment) OS=Homo sapiens OX=9606 GN=AKR7A2 PE=1 SV=1	11488.1	7812.19	9144.43	8631.1	12940.9	11874.6
tr|H0UI06|H0UI06_HUMAN	Cytochrome c oxidase subunit 7A2, mitochondrial OS=Homo sapiens OX=9606 GN=COX7A2 PE=1 SV=1	102964	92192.1	86669.4	133315	130081	127482
sp|Q9Y237|PIN4_HUMAN	Peptidyl-prolyl cis-trans isomerase NIMA-interacting 4 OS=Homo sapiens OX=9606 GN=PIN4 PE=1 SV=1	6368.52	8245.99	4901.46	4288.71	3825.33	4905.6
tr|D6RIZ4|D6RIZ4_HUMAN	Major facilitator superfamily domain-containing protein 10 OS=Homo sapiens OX=9606 GN=MFSD10 PE=1 SV=1	9817.87	9304.54	8168.37	15964.4	20766.4	19717.5
tr|A0A2R8YGD1|A0A2R8YGD1_HUMAN	Tripeptidyl aminopeptidase OS=Homo sapiens OX=9606 GN=TPP1 PE=1 SV=1	29326.6	35344.6	33409.9	18973.9	20357.7	15727.3
sp|Q6DKI1|RL7L_HUMAN	60S ribosomal protein L7-like 1 OS=Homo sapiens OX=9606 GN=RPL7L1 PE=1 SV=2	19172.5	18201.6	17190.5	20349.2	24026.1	20249.4
sp|P61956|SUMO2_HUMAN	Small ubiquitin-related modifier 2 OS=Homo sapiens OX=9606 GN=SUMO2 PE=1 SV=3	58037.9	89143.2	92238.2	83188.5	71241.2	59247.2
sp|P11216|PYGB_HUMAN	Glycogen phosphorylase, brain form OS=Homo sapiens OX=9606 GN=PYGB PE=1 SV=5	9859.57	7961.64	8869.46	10796	10220.6	11326.6
sp|P20340|RAB6A_HUMAN	Ras-related protein Rab-6A OS=Homo sapiens OX=9606 GN=RAB6A PE=1 SV=3	24019.6	20837.3	22685.1	41601	46609.4	42291.1
sp|P15848|ARSB_HUMAN	Arylsulfatase B OS=Homo sapiens OX=9606 GN=ARSB PE=1 SV=1	28696.5	25185.5	24385.2	24786.4	24874.1	22047.7
sp|P04839|CY24B_HUMAN	Cytochrome b-245 heavy chain OS=Homo sapiens OX=9606 GN=CYBB PE=1 SV=2	15635.4	12081.5	16600.9	15473.4	22611.5	22728.8
sp|Q96P11|NSUN5_HUMAN	28S rRNA (cytosine-C(5))-methyltransferase OS=Homo sapiens OX=9606 GN=NSUN5 PE=1 SV=2	12797.9	8331.46	11603.6	13250.1	16188.6	14273.5
sp|Q9H939|PPIP2_HUMAN	Proline-serine-threonine phosphatase-interacting protein 2 OS=Homo sapiens OX=9606 GN=PSTPIP2 PE=1 SV=4	7973.65	5395.08	3988.14	11650.8	10701.1	8156.23
tr|J3QLS3|J3QLS3_HUMAN	28S ribosomal protein S7, mitochondrial OS=Homo sapiens OX=9606 GN=MRPS7 PE=1 SV=1	17998.8	12998.3	12095.1	15069.8	9511.72	12197.4
sp|P62330|ARF6_HUMAN	ADP-ribosylation factor 6 OS=Homo sapiens OX=9606 GN=ARF6 PE=1 SV=2	19033.7	2133.69	17275.8	22402.1	25618.5	27409.5
sp|Q9HD89|RETN_HUMAN	Resistin OS=Homo sapiens OX=9606 GN=RETN PE=1 SV=1	31935.3	33550	24900.5	19445.9	15206.9	16299.4
sp|P31749|AKT1_HUMAN	RAC-alpha serine/threonine-protein kinase OS=Homo sapiens OX=9606 GN=AKT1 PE=1 SV=2	2611.42	495.209	948.692	2303.28	2995.73	6637.18
sp|P49406|RM19_HUMAN	39S ribosomal protein L19, mitochondrial OS=Homo sapiens OX=9606 GN=MRPL19 PE=1 SV=2	22651.2	21739	23347.4	22535.7	27189.5	27250.9
sp|P15927|RFA2_HUMAN	Replication protein A 32 kDa subunit OS=Homo sapiens OX=9606 GN=RPA2 PE=1 SV=1	7742.32	6745.17	6576.87	7281.74	5297.46	5219.46
sp|O75746|CMC1_HUMAN	Calcium-binding mitochondrial carrier protein Aralar1 OS=Homo sapiens OX=9606 GN=SLC25A12 PE=1 SV=2	7620.21	7517.42	7940.1	15418.3	15429.5	13521.5
tr|E7ESC6|E7ESC6_HUMAN	Exportin-7 OS=Homo sapiens OX=9606 GN=XPO7 PE=1 SV=1	3778.67	4261.51	4898.88	8148.84	11034	9860.42
sp|Q01658|NC2B_HUMAN	Protein Dr1 OS=Homo sapiens OX=9606 GN=DR1 PE=1 SV=1	26264.7	24436.6	22721.9	31341.5	24387.7	29409.8
tr|S4R3E9|S4R3E9_HUMAN	NEDD8 OS=Homo sapiens OX=9606 GN=NEDD8-MDP1 PE=3 SV=1	168612	133173	131902	132518	136217	147700
sp|Q9Y394|DHRS7_HUMAN	Dehydrogenase/reductase SDR family member 7 OS=Homo sapiens OX=9606 GN=DHRS7 PE=1 SV=1	16353.5	13026.2	14399.8	15969.7	13537.9	15075.1
sp|P62834|RAP1A_HUMAN	Ras-related protein Rap-1A OS=Homo sapiens OX=9606 GN=RAP1A PE=1 SV=1	1674.3	1857.46	1352.58	3317.68	589.005	842.539
tr|G3XAH6|G3XAH6_HUMAN	Poly(A) polymerase OS=Homo sapiens OX=9606 GN=PAPOLA PE=1 SV=1	11304.3	14901.5	14971.9	12936.5	13238.1	14995.1
sp|Q9BV86|NTM1A_HUMAN	N-terminal Xaa-Pro-Lys N-methyltransferase 1 OS=Homo sapiens OX=9606 GN=NTMT1 PE=1 SV=3	7072.77	7493.05	8455.53	5462.6	982.472	5279.12
tr|C9JL85|C9JL85_HUMAN	Myotrophin OS=Homo sapiens OX=9606 GN=MTPN PE=1 SV=1	19792.2	24649.6	22635.7	25959.4	19260.6	20545
tr|R4GN72|R4GN72_HUMAN	V-type proton ATPase subunit d 1 OS=Homo sapiens OX=9606 GN=ATP6V0D1 PE=1 SV=1	38987.8	31367.8	30508.7	41128.3	42401.5	45520.5
sp|O95352|ATG7_HUMAN	Ubiquitin-like modifier-activating enzyme ATG7 OS=Homo sapiens OX=9606 GN=ATG7 PE=1 SV=1	9429.74	5877.47	5475.8	8446.96	10566.1	8105.98
sp|Q9BPX5|ARP5L_HUMAN	Actin-related protein 2/3 complex subunit 5-like protein OS=Homo sapiens OX=9606 GN=ARPC5L PE=1 SV=1	27256.1	26705.8	29725	27955.7	43225.7	32054.2
tr|F5H5P2|F5H5P2_HUMAN	2-oxoisovalerate dehydrogenase subunit alpha OS=Homo sapiens OX=9606 PE=3 SV=1	5223.21	4708.84	6333.07	8992.81	9637.35	7584.84
sp|P82673|RT35_HUMAN	28S ribosomal protein S35, mitochondrial OS=Homo sapiens OX=9606 GN=MRPS35 PE=1 SV=1	6610.56	6978.51	2158.88	10203.2	8814.31	11340.7
sp|Q9BWS9|CHID1_HUMAN	Chitinase domain-containing protein 1 OS=Homo sapiens OX=9606 GN=CHID1 PE=1 SV=1	11735.7	11173.9	12074.7	11941.6	14493.2	11034
tr|Q5T123|Q5T123_HUMAN	SH3 domain-binding glutamic acid-rich-like protein 3 OS=Homo sapiens OX=9606 GN=SH3BGRL3 PE=1 SV=1	82553.4	83909.3	85764.3	83018.3	64829.5	61889.8
sp|Q9NTM9|CUTC_HUMAN	Copper homeostasis protein cutC homolog OS=Homo sapiens OX=9606 GN=CUTC PE=1 SV=1	38151.3	40251.3	46042.4	44626.3	41686.1	21366.1
tr|G3V529|G3V529_HUMAN	RNA helicase OS=Homo sapiens OX=9606 GN=DDX24 PE=1 SV=1	23186.8	25361.7	21069.2	27201.9	35093.4	17355.6
sp|Q8NI36|WDR36_HUMAN	WD repeat-containing protein 36 OS=Homo sapiens OX=9606 GN=WDR36 PE=1 SV=1	19902.6	16805.1	14232.4	20320.7	27076.8	18613.8
tr|Q5JY65|Q5JY65_HUMAN	Crooked neck-like protein 1 OS=Homo sapiens OX=9606 GN=CRNKL1 PE=1 SV=1	1917.32	1695.65	2069.72	2907.4	1784.22	5311.17
tr|C9JFE4|C9JFE4_HUMAN	COP9 signalosome complex subunit 1 OS=Homo sapiens OX=9606 GN=GPS1 PE=1 SV=2	4848.74	6902.39	6106.8	4844.7	6432.66	5969.43
sp|P14927|QCR7_HUMAN	Cytochrome b-c1 complex subunit 7 OS=Homo sapiens OX=9606 GN=UQCRB PE=1 SV=2	46940.5	41031.1	38144.1	46969.6	46283.6	43837.1
sp|P30533|AMRP_HUMAN	Alpha-2-macroglobulin receptor-associated protein OS=Homo sapiens OX=9606 GN=LRPAP1 PE=1 SV=1	40465.5	34595.6	35122.8	23196.6	22470.1	23010.8
tr|J3KPT4|J3KPT4_HUMAN	TraB domain-containing protein OS=Homo sapiens OX=9606 GN=TRABD PE=1 SV=1	949.908	1382.36	792.018	1926.69	1080.37	2680.35
tr|H7C0E5|H7C0E5_HUMAN	Zinc finger protein ZPR1 (Fragment) OS=Homo sapiens OX=9606 GN=ZPR1 PE=1 SV=1	23140.4	15249.2	15182.9	17800.7	18279.4	21477.3
tr|J3KS23|J3KS23_HUMAN	Core-binding factor subunit beta OS=Homo sapiens OX=9606 GN=CBFB PE=1 SV=1	12503.1	16927.3	14854.7	14406.6	11958.4	12594.4
tr|A0A0A0MTH3|A0A0A0MTH3_HUMAN	Integrin-linked protein kinase OS=Homo sapiens OX=9606 GN=ILK PE=1 SV=1	26870.2	21218.8	20180.4	22914.6	26552	27837
tr|Q5QPM7|Q5QPM7_HUMAN	Proteasome inhibitor PI31 subunit OS=Homo sapiens OX=9606 GN=PSMF1 PE=1 SV=2	14574.9	17030.3	21116.5	16708.3	13888.6	9648.76
sp|P21283|VATC1_HUMAN	V-type proton ATPase subunit C 1 OS=Homo sapiens OX=9606 GN=ATP6V1C1 PE=1 SV=4	53097.3	47108.6	11043.5	10040.8	9392.6	33559.8
sp|Q96A35|RM24_HUMAN	39S ribosomal protein L24, mitochondrial OS=Homo sapiens OX=9606 GN=MRPL24 PE=1 SV=1	9843.93	9866.2	9675.61	10290.8	16093.9	13562.6
sp|Q9GZN8|CT027_HUMAN	UPF0687 protein C20orf27 OS=Homo sapiens OX=9606 GN=C20orf27 PE=1 SV=3	5495.1	16668.5	14465	13370.7	10900.5	13358.2
sp|P11233|RALA_HUMAN	Ras-related protein Ral-A OS=Homo sapiens OX=9606 GN=RALA PE=1 SV=1	64227.6	65001.3	73271.7	58851.1	70318.8	75849.3
sp|Q96E11|RRFM_HUMAN	Ribosome-recycling factor, mitochondrial OS=Homo sapiens OX=9606 GN=MRRF PE=1 SV=1	4523.45	4713.44	5065.61	5298.2	6008.51	6731.69
sp|Q9NVH1|DJC11_HUMAN	DnaJ homolog subfamily C member 11 OS=Homo sapiens OX=9606 GN=DNAJC11 PE=1 SV=2	18539.5	16177.3	15602.3	19622.1	24070.8	24600.5
tr|A0A0U1RR22|A0A0U1RR22_HUMAN	Protein kinase C and casein kinase substrate in neurons protein 2 (Fragment) OS=Homo sapiens OX=9606 GN=PACSIN2 PE=1 SV=1	9390.8	11243	14858.7	14527	7051.28	6308.48
sp|Q96JB5|CK5P3_HUMAN	CDK5 regulatory subunit-associated protein 3 OS=Homo sapiens OX=9606 GN=CDK5RAP3 PE=1 SV=2	22611.3	23347.9	19429.9	16784.5	22115.9	24051.5
sp|Q9Y450|HBS1L_HUMAN	HBS1-like protein OS=Homo sapiens OX=9606 GN=HBS1L PE=1 SV=1	5839.59	5089.86	4892.15	4556.82	5272.78	4921.75
tr|A0A2U3TZH6|A0A2U3TZH6_HUMAN	Band 4.1 OS=Homo sapiens OX=9606 GN=EPB41 PE=1 SV=1	11256.4	11699	12293.4	12076.7	11087.5	10989.7
sp|O15116|LSM1_HUMAN	U6 snRNA-associated Sm-like protein LSm1 OS=Homo sapiens OX=9606 GN=LSM1 PE=1 SV=1	14104.1	13216	14449	10831.3	14746.4	14294.8
tr|H0Y886|H0Y886_HUMAN	Complex I-SGDH (Fragment) OS=Homo sapiens OX=9606 GN=NDUFB5 PE=1 SV=1	25161.1	22552.4	19666.1	29385.7	32459.7	36871.4
sp|Q8N6M0|OTU6B_HUMAN	Deubiquitinase OTUD6B OS=Homo sapiens OX=9606 GN=OTUD6B PE=1 SV=1	9766.46	8566.28	7550.56	9925.64	9281.17	9454.13
sp|P41223|BUD31_HUMAN	Protein BUD31 homolog OS=Homo sapiens OX=9606 GN=BUD31 PE=1 SV=2	4417.07	6576.22	5067.26	6554.57	5215.08	4604.32
sp|Q06330|SUH_HUMAN	Recombining binding protein suppressor of hairless OS=Homo sapiens OX=9606 GN=RBPJ PE=1 SV=3	2155.02	7891.06	7625.14	8348.37	8803.27	9725.02
sp|Q9BT09|CNPY3_HUMAN	Protein canopy homolog 3 OS=Homo sapiens OX=9606 GN=CNPY3 PE=1 SV=1	26016.9	23890.2	21796.5	20846.7	21744.3	14596.7
sp|Q96IU4|ABHEB_HUMAN	Protein ABHD14B OS=Homo sapiens OX=9606 GN=ABHD14B PE=1 SV=1	85206.4	26009.4	31402.5	20846.6	20836.7	16709.6
tr|D6RGI3|D6RGI3_HUMAN	Septin 11, isoform CRA_b OS=Homo sapiens OX=9606 GN=SEPTIN11 PE=1 SV=1	6264.92	7098.91	4127.97	11385.3	11444.3	8184.75
tr|F5H5D3|F5H5D3_HUMAN	Tubulin alpha chain OS=Homo sapiens OX=9606 GN=TUBA1C PE=1 SV=1	63709.6	75472.4	69951.1	87402.2	53839	46697.5
sp|Q9H3P7|GCP60_HUMAN	Golgi resident protein GCP60 OS=Homo sapiens OX=9606 GN=ACBD3 PE=1 SV=4	814.646	1778.44	336.689	2461.63	2590.49	771.365
sp|P43034|LIS1_HUMAN	Platelet-activating factor acetylhydrolase IB subunit alpha OS=Homo sapiens OX=9606 GN=PAFAH1B1 PE=1 SV=2	9016.77	10070.1	13252	16452.9	13834	16958.7
sp|Q29RF7|PDS5A_HUMAN	Sister chromatid cohesion protein PDS5 homolog A OS=Homo sapiens OX=9606 GN=PDS5A PE=1 SV=1	1198.19	351.69	459.424	5077.6	7755.24	9532.5
sp|Q16186|ADRM1_HUMAN	Proteasomal ubiquitin receptor ADRM1 OS=Homo sapiens OX=9606 GN=ADRM1 PE=1 SV=2	99369.3	77647.7	89170.4	73880.9	81175.5	86132.1
tr|E9PF19|E9PF19_HUMAN	Transducin beta-like protein 2 OS=Homo sapiens OX=9606 GN=TBL2 PE=1 SV=1	5755.71	8134.8	5991.59	5881.04	4872.85	4826.68
tr|B7ZB17|B7ZB17_HUMAN	Non-specific serine/threonine protein kinase OS=Homo sapiens OX=9606 GN=RPS6KA3 PE=1 SV=1	2650.63	3354.35	2140.82	5039.65	1869.03	5860.09
sp|Q13630|FCL_HUMAN	GDP-L-fucose synthase OS=Homo sapiens OX=9606 GN=TSTA3 PE=1 SV=1	73284.4	53746.6	63697.5	54317.5	74782.1	55974.3
sp|Q9BRA2|TXD17_HUMAN	Thioredoxin domain-containing protein 17 OS=Homo sapiens OX=9606 GN=TXNDC17 PE=1 SV=1	114183	97262.3	96281.9	94396.8	102530	102647
sp|P01111|RASN_HUMAN	GTPase NRas OS=Homo sapiens OX=9606 GN=NRAS PE=1 SV=1	52028.8	42194.8	49405.3	53178.1	57875.8	47891.9
sp|O43504|LTOR5_HUMAN	Ragulator complex protein LAMTOR5 OS=Homo sapiens OX=9606 GN=LAMTOR5 PE=1 SV=1	6924.61	10098.5	7923.86	8247.01	7895.34	6884.26
sp|Q15054|DPOD3_HUMAN	DNA polymerase delta subunit 3 OS=Homo sapiens OX=9606 GN=POLD3 PE=1 SV=2	7365.97	5500.76	6207.83	10510.3	6452.44	7078.93
sp|Q9NZ45|CISD1_HUMAN	CDGSH iron-sulfur domain-containing protein 1 OS=Homo sapiens OX=9606 GN=CISD1 PE=1 SV=1	37467.8	33336.1	32136.5	40511.2	41922.3	40087.6
sp|P19387|RPB3_HUMAN	DNA-directed RNA polymerase II subunit RPB3 OS=Homo sapiens OX=9606 GN=POLR2C PE=1 SV=2	5414.84	5128.2	4026.9	4510.81	3518.46	4757.09
sp|Q9BUH6|PAXX_HUMAN	Protein PAXX OS=Homo sapiens OX=9606 GN=PAXX PE=1 SV=2	27372.7	22851.2	23108.6	21037.3	20602.5	19789.7
sp|O00186|STXB3_HUMAN	Syntaxin-binding protein 3 OS=Homo sapiens OX=9606 GN=STXBP3 PE=1 SV=2	875.098	1021.1	1182.12	1285.96	2301.94	2985.92
sp|Q9NWV4|CZIB_HUMAN	CXXC motif containing zinc binding protein OS=Homo sapiens OX=9606 GN=CZIB PE=1 SV=1	35295.9	27746.6	27509.7	28104.3	28601.5	29115.2
sp|Q00013|EM55_HUMAN	55 kDa erythrocyte membrane protein OS=Homo sapiens OX=9606 GN=MPP1 PE=1 SV=2	16749.1	14123.3	13431.2	8619.85	9421.86	16928
tr|J3KMZ8|J3KMZ8_HUMAN	Zinc finger protein ubi-d4 OS=Homo sapiens OX=9606 GN=DPF2 PE=1 SV=1	3998.15	4608.23	4780.4	4462	4287.51	4002.2
sp|Q9P035|HACD3_HUMAN	Very-long-chain (3R)-3-hydroxyacyl-CoA dehydratase 3 OS=Homo sapiens OX=9606 GN=HACD3 PE=1 SV=2	23549.2	19540.2	21617.8	39085.7	53503.3	49028.7
sp|P19784|CSK22_HUMAN	Casein kinase II subunit alpha' OS=Homo sapiens OX=9606 GN=CSNK2A2 PE=1 SV=1	15127.4	15271.9	11302.2	11489.8	16745.8	13601.7
sp|P82663|RT25_HUMAN	28S ribosomal protein S25, mitochondrial OS=Homo sapiens OX=9606 GN=MRPS25 PE=1 SV=1	10590.6	6074.91	9234.21	5318.01	4276.42	7538.73
tr|A0A0R4J2F3|A0A0R4J2F3_HUMAN	DNA-directed RNA polymerase I subunit D OS=Homo sapiens OX=9606 GN=POLR1D PE=1 SV=1	5718.81	4055.82	6385.08	3994.86	4308.32	4930.91
tr|K7EIE8|K7EIE8_HUMAN	Methyl-CpG binding domain protein 3, isoform CRA_b OS=Homo sapiens OX=9606 GN=MBD3 PE=1 SV=1	19720.8	15966.1	18630	15198.6	17202.9	22368.1
tr|E9PF49|E9PF49_HUMAN	Complex I-B22 OS=Homo sapiens OX=9606 GN=NDUFB9 PE=1 SV=1	27063	22653	19847.2	30204.1	22220	28077.4
sp|Q7L5N7|PCAT2_HUMAN	Lysophosphatidylcholine acyltransferase 2 OS=Homo sapiens OX=9606 GN=LPCAT2 PE=1 SV=1	2413.86	10811.5	11215.9	17126.6	16965.6	19775.7
tr|F5H5N1|F5H5N1_HUMAN	Complex I-20kD OS=Homo sapiens OX=9606 GN=NDUFS7 PE=1 SV=1	11701	13059.6	11015.2	21542.6	9965.34	13533
sp|Q13610|PWP1_HUMAN	Periodic tryptophan protein 1 homolog OS=Homo sapiens OX=9606 GN=PWP1 PE=1 SV=1	7982.75	6873.16	6913.79	8829.79	8591.09	6738.5
sp|Q9Y3D6|FIS1_HUMAN	Mitochondrial fission 1 protein OS=Homo sapiens OX=9606 GN=FIS1 PE=1 SV=2	12905.7	10116.3	15321.4	17629.5	17009.9	32385.6
tr|J3KQ48|J3KQ48_HUMAN	Aminoacyl-tRNA hydrolase OS=Homo sapiens OX=9606 GN=PTRH2 PE=1 SV=1	25130.8	14480	20216	19171.6	24206.5	30835.6
sp|Q7RTV0|PHF5A_HUMAN	PHD finger-like domain-containing protein 5A OS=Homo sapiens OX=9606 GN=PHF5A PE=1 SV=1	58795.8	56767.5	59952.5	55190.8	60019.1	55103.6
tr|K7EK78|K7EK78_HUMAN	Complex I-B14.7 OS=Homo sapiens OX=9606 PE=3 SV=1	9582.76	5249.18	838.614	7152.9	16316.4	9382.07
tr|Q5SUL5|Q5SUL5_HUMAN	HLA class I histocompatibility antigen OS=Homo sapiens OX=9606 GN=HLA-A PE=1 SV=1	1254.26	4028.82	4015.46	4488.64	4156.72	5915.97
sp|Q9NUG6|PDRG1_HUMAN	p53 and DNA damage-regulated protein 1 OS=Homo sapiens OX=9606 GN=PDRG1 PE=1 SV=2	7242.47	7965.34	6822.65	8372.89	7401.99	11710.5
sp|Q99567|NUP88_HUMAN	Nuclear pore complex protein Nup88 OS=Homo sapiens OX=9606 GN=NUP88 PE=1 SV=2	1372.92	1557.79	2330.14	1376.29	1497.37	479.006
sp|Q9Y5Y2|NUBP2_HUMAN	Cytosolic Fe-S cluster assembly factor NUBP2 OS=Homo sapiens OX=9606 GN=NUBP2 PE=1 SV=1	16178.9	15639.8	15878.9	20741.3	23619.3	24956.3
tr|R4GNG3|R4GNG3_HUMAN	ARF GTPase-activating protein GIT2 (Fragment) OS=Homo sapiens OX=9606 GN=GIT2 PE=1 SV=1	19475.3	8142.9	27209.6	29058	30461.6	17658.7
sp|Q9Y3C6|PPIL1_HUMAN	Peptidyl-prolyl cis-trans isomerase-like 1 OS=Homo sapiens OX=9606 GN=PPIL1 PE=1 SV=1	70036.8	69627.5	73164.7	81031.4	80808.8	69129.1
sp|Q68EM7|RHG17_HUMAN	Rho GTPase-activating protein 17 OS=Homo sapiens OX=9606 GN=ARHGAP17 PE=1 SV=1	13648.4	16724.4	12735.6	17605	14232.2	16497.8
tr|Q5T8A0|Q5T8A0_HUMAN	28S ribosomal protein S2, mitochondrial (Fragment) OS=Homo sapiens OX=9606 GN=MRPS2 PE=1 SV=1	16823.7	14818	16781.1	19697.8	21181.5	20288.6
tr|A0A494C1E9|A0A494C1E9_HUMAN	Nuclear factor NF-kappa-B p105 subunit OS=Homo sapiens OX=9606 GN=NFKB1 PE=1 SV=1	11031.4	10681.7	7552.7	7572.56	6255.37	1740.95
sp|P63000|RAC1_HUMAN	Ras-related C3 botulinum toxin substrate 1 OS=Homo sapiens OX=9606 GN=RAC1 PE=1 SV=1	74896	91154.6	86051.4	126718	122647	113694
sp|Q99805|TM9S2_HUMAN	Transmembrane 9 superfamily member 2 OS=Homo sapiens OX=9606 GN=TM9SF2 PE=1 SV=1	7026.68	5712.2	6680.1	8052.31	9694.46	2355.04
tr|F8W9W2|F8W9W2_HUMAN	G protein-coupled receptor kinase OS=Homo sapiens OX=9606 GN=GRK6 PE=1 SV=1	2228.35	2591.38	3254.15	3606.03	3988.88	3157.95
tr|A0A1B0GWC0|A0A1B0GWC0_HUMAN	Carnitine O-palmitoyltransferase 2, mitochondrial OS=Homo sapiens OX=9606 GN=CPT2 PE=1 SV=1	4933.56	5341.11	4235.6	6893.25	7525.84	6646.83
sp|Q8WWM7|ATX2L_HUMAN	Ataxin-2-like protein OS=Homo sapiens OX=9606 GN=ATXN2L PE=1 SV=2	8088.69	1599.67	7688.98	7091.5	13971.8	5173.77
sp|P10153|RNAS2_HUMAN	Non-secretory ribonuclease OS=Homo sapiens OX=9606 GN=RNASE2 PE=1 SV=2	39766	44032.4	45385.8	15881.8	16269.5	14958.7
tr|G3V5T9|G3V5T9_HUMAN	Cyclin-dependent kinase 2 OS=Homo sapiens OX=9606 GN=CDK2 PE=1 SV=1	19562.1	16642.5	18930.3	21045.3	27283.9	29161.4
sp|O00505|IMA4_HUMAN	Importin subunit alpha-4 OS=Homo sapiens OX=9606 GN=KPNA3 PE=1 SV=2	39431	29994.3	33690	25781.3	38423.8	28477.3
tr|A0A0A6YYA0|A0A0A6YYA0_HUMAN	Protein TMED7-TICAM2 OS=Homo sapiens OX=9606 GN=TMED7-TICAM2 PE=3 SV=1	32506.6	21452.3	31998.6	45402.7	40525.2	42428.4
sp|O95218|ZRAB2_HUMAN	Zinc finger Ran-binding domain-containing protein 2 OS=Homo sapiens OX=9606 GN=ZRANB2 PE=1 SV=2	10253.9	13069.5	14025.2	10227.3	8119.9	6812.67
sp|Q9NWV8|BABA1_HUMAN	BRISC and BRCA1-A complex member 1 OS=Homo sapiens OX=9606 GN=BABAM1 PE=1 SV=1	8435.45	5430.97	8403.86	10584.9	8646.65	12037.9
sp|Q9Y276|BCS1_HUMAN	Mitochondrial chaperone BCS1 OS=Homo sapiens OX=9606 GN=BCS1L PE=1 SV=1	8595.54	8811.82	10653.6	17841.1	20399.3	15654.2
tr|H7C004|H7C004_HUMAN	Serpin B10 (Fragment) OS=Homo sapiens OX=9606 GN=SERPINB10 PE=1 SV=1	10907.8	14692	10318.6	649.5	6936.19	3304.55
tr|H3BNX8|H3BNX8_HUMAN	Cytochrome c oxidase polypeptide Va OS=Homo sapiens OX=9606 GN=COX5A PE=1 SV=1	32090.4	27051.5	33410	34870.9	26815.3	32598.8
tr|H0YBU8|H0YBU8_HUMAN	39S ribosomal protein L43, mitochondrial (Fragment) OS=Homo sapiens OX=9606 GN=MRPL43 PE=1 SV=1	13422.4	12264.7	11644.9	16680.7	18643.1	17874.3
sp|Q8IYB8|SUV3_HUMAN	ATP-dependent RNA helicase SUPV3L1, mitochondrial OS=Homo sapiens OX=9606 GN=SUPV3L1 PE=1 SV=1	9115.12	10610.8	26439.8	15649.1	17198	15386.1
tr|J3KP15|J3KP15_HUMAN	Serine/arginine-rich splicing factor 2 (Fragment) OS=Homo sapiens OX=9606 GN=SRSF2 PE=1 SV=8	5271.76	4161.36	827.635	6729.87	5522.09	3161.23
sp|Q96GG9|DCNL1_HUMAN	DCN1-like protein 1 OS=Homo sapiens OX=9606 GN=DCUN1D1 PE=1 SV=1	15466.7	15048.1	18031.4	21062.8	18754.6	17535.3
tr|H0Y8D1|H0Y8D1_HUMAN	Trypsin-1 (Fragment) OS=Homo sapiens OX=9606 GN=PRSS1 PE=1 SV=1	82533.5	68928.9	71656.2	58495.4	101795	53632.8
sp|Q9UFW8|CGBP1_HUMAN	CGG triplet repeat-binding protein 1 OS=Homo sapiens OX=9606 GN=CGGBP1 PE=1 SV=2	13550.8	15282.5	12528.9	17065.6	14030.1	19803.6
sp|Q9BY32|ITPA_HUMAN	Inosine triphosphate pyrophosphatase OS=Homo sapiens OX=9606 GN=ITPA PE=1 SV=2	1721.8	2207.37	2701.69	3344.46	2651.62	5277.49
tr|K7ERC8|K7ERC8_HUMAN	3-ketodihydrosphingosine reductase OS=Homo sapiens OX=9606 GN=KDSR PE=1 SV=2	2694.06	7362.49	5278.21	12581.6	8641.83	10937.3
sp|O95182|NDUA7_HUMAN	NADH dehydrogenase [ubiquinone] 1 alpha subcomplex subunit 7 OS=Homo sapiens OX=9606 GN=NDUFA7 PE=1 SV=3	8431.98	8518.84	8009.26	16357.9	12681	10649.7
sp|Q9UIG0|BAZ1B_HUMAN	Tyrosine-protein kinase BAZ1B OS=Homo sapiens OX=9606 GN=BAZ1B PE=1 SV=2	9443.17	10720.2	8020.13	11536.9	13923.8	15855.9
tr|B4DEM9|B4DEM9_HUMAN	Polymerase delta-interacting protein 2 OS=Homo sapiens OX=9606 GN=POLDIP2 PE=1 SV=1	13031.6	8721.76	12110.8	10918.3	12747.2	14793.5
tr|E7EVJ5|E7EVJ5_HUMAN	Cytoplasmic FMR1-interacting protein OS=Homo sapiens OX=9606 GN=CYFIP2 PE=1 SV=1	12456.1	10355.1	10182.6	18219	14104.3	20489.8
sp|Q8NI60|COQ8A_HUMAN	Atypical kinase COQ8A, mitochondrial OS=Homo sapiens OX=9606 GN=COQ8A PE=1 SV=1	2955.59	4709.69	3434.75	4105.46	3815.17	2542.59
tr|B8ZZN6|B8ZZN6_HUMAN	Small ubiquitin-related modifier 1 OS=Homo sapiens OX=9606 GN=SUMO1 PE=1 SV=1	31026.6	34985.5	34823.7	27775	30442.7	23975.1
tr|B9A008|B9A008_HUMAN	U3 small nucleolar ribonucleoprotein protein IMP4 (Fragment) OS=Homo sapiens OX=9606 GN=IMP4 PE=1 SV=1	24103	21938.5	25137.9	27401.6	23102.9	26741.9
tr|H0YHS6|H0YHS6_HUMAN	Tyrosine--tRNA ligase (Fragment) OS=Homo sapiens OX=9606 GN=YARS2 PE=1 SV=1	14195.2	8300.54	14905.4	21880.2	24254.1	24770.8
sp|P32119|PRDX2_HUMAN	Peroxiredoxin-2 OS=Homo sapiens OX=9606 GN=PRDX2 PE=1 SV=5	17730.8	16059.8	14238.6	5027.9	10101.2	1299.78
tr|A0A3B3ITT5|A0A3B3ITT5_HUMAN	60S ribosomal protein L29 OS=Homo sapiens OX=9606 GN=RPL29 PE=1 SV=1	54712.3	74980.2	77511.3	68602.5	60160.8	45519.6
sp|Q9NX20|RM16_HUMAN	39S ribosomal protein L16, mitochondrial OS=Homo sapiens OX=9606 GN=MRPL16 PE=1 SV=1	4961.42	2991.14	3196.28	5421.28	4873.55	3226.72
sp|Q9UH65|SWP70_HUMAN	Switch-associated protein 70 OS=Homo sapiens OX=9606 GN=SWAP70 PE=1 SV=1	12503.6	16291.4	15912	21219.8	18687	13260.6
sp|Q9UNX4|WDR3_HUMAN	WD repeat-containing protein 3 OS=Homo sapiens OX=9606 GN=WDR3 PE=1 SV=1	17751.5	14276.8	19240.3	20343.2	21426.3	27517.8
tr|A0A0C4DG44|A0A0C4DG44_HUMAN	Serine protease HTRA2, mitochondrial (Fragment) OS=Homo sapiens OX=9606 GN=HTRA2 PE=1 SV=1	15808.5	19707	20469.1	19758.4	25027.4	21641.5
sp|Q9BRF8|CPPED_HUMAN	Serine/threonine-protein phosphatase CPPED1 OS=Homo sapiens OX=9606 GN=CPPED1 PE=1 SV=3	4983.37	4688.48	3820.56	5850.79	7940.58	9838.44
sp|Q96JJ7|TMX3_HUMAN	Protein disulfide-isomerase TMX3 OS=Homo sapiens OX=9606 GN=TMX3 PE=1 SV=2	2093.41	2944.1	1476.34	9009.89	10275.2	5115.75
sp|O00264|PGRC1_HUMAN	Membrane-associated progesterone receptor component 1 OS=Homo sapiens OX=9606 GN=PGRMC1 PE=1 SV=3	17220.3	18984.8	17366.7	26753	29481.4	30619.4
tr|H0YAK1|H0YAK1_HUMAN	G-rich sequence factor 1 (Fragment) OS=Homo sapiens OX=9606 GN=GRSF1 PE=1 SV=1	19398.3	14842.9	14105.6	11125.5	10160.4	10249.7
tr|I3L2C6|I3L2C6_HUMAN	Mitochondrial Rho GTPase 2 (Fragment) OS=Homo sapiens OX=9606 GN=RHOT2 PE=1 SV=1	23868.1	21160.7	20836.3	24794.7	27469.4	24900
tr|H7C131|H7C131_HUMAN	3-ketoacyl-CoA thiolase, peroxisomal (Fragment) OS=Homo sapiens OX=9606 GN=ACAA1 PE=1 SV=1	15127.5	15100.4	9978.09	16758	18785.5	23451.1
sp|P48059|LIMS1_HUMAN	LIM and senescent cell antigen-like-containing domain protein 1 OS=Homo sapiens OX=9606 GN=LIMS1 PE=1 SV=4	23928	19000.3	13669.3	14747.9	14827.7	13832.1
tr|A0A2R8Y484|A0A2R8Y484_HUMAN	Integrin-associated protein (Fragment) OS=Homo sapiens OX=9606 GN=CD47 PE=1 SV=1	23714.2	19185	23543.1	38733.3	42240	37991.1
sp|Q92665|RT31_HUMAN	28S ribosomal protein S31, mitochondrial OS=Homo sapiens OX=9606 GN=MRPS31 PE=1 SV=3	17515.6	13084.4	15214.7	22980.1	24128.7	26755.2
sp|P45954|ACDSB_HUMAN	Short/branched chain specific acyl-CoA dehydrogenase, mitochondrial OS=Homo sapiens OX=9606 GN=ACADSB PE=1 SV=1	10048.8	7775.26	8423.32	7727.57	13656.7	16439.2
sp|O43633|CHM2A_HUMAN	Charged multivesicular body protein 2a OS=Homo sapiens OX=9606 GN=CHMP2A PE=1 SV=1	13169.8	14821.6	14134.8	9732.83	8875.18	6725.62
sp|Q9BU61|NDUF3_HUMAN	NADH dehydrogenase [ubiquinone] 1 alpha subcomplex assembly factor 3 OS=Homo sapiens OX=9606 GN=NDUFAF3 PE=1 SV=1	90929.1	98812.8	19769.3	7590.76	10869.9	16236.1
sp|O95197|RTN3_HUMAN	Reticulon-3 OS=Homo sapiens OX=9606 GN=RTN3 PE=1 SV=2	17175	22099.8	19313.4	25244.4	33728	11650.4
sp|P31937|3HIDH_HUMAN	3-hydroxyisobutyrate dehydrogenase, mitochondrial OS=Homo sapiens OX=9606 GN=HIBADH PE=1 SV=2	2608.14	635.834	716.376	8679.35	1639.48	1554.29
sp|Q9HCD5|NCOA5_HUMAN	Nuclear receptor coactivator 5 OS=Homo sapiens OX=9606 GN=NCOA5 PE=1 SV=2	16523.9	14243	12047.4	15026.3	16650.4	13028.8
sp|P11908|PRPS2_HUMAN	Ribose-phosphate pyrophosphokinase 2 OS=Homo sapiens OX=9606 GN=PRPS2 PE=1 SV=2	3087.25	5264.09	5392.95	3957.63	5455.6	2977.49
tr|B0YJC4|B0YJC4_HUMAN	Vimentin OS=Homo sapiens OX=9606 GN=VIM PE=1 SV=1	11002.2	11781.3	7148.54	3204.4	2782.66	1575.25
tr|A0A2Y9D025|A0A2Y9D025_HUMAN	Complex I-B14 OS=Homo sapiens OX=9606 GN=NDUFA6 PE=1 SV=1	17127.6	14390.3	14651.6	25728.5	23561.6	37434.6
sp|Q14257|RCN2_HUMAN	Reticulocalbin-2 OS=Homo sapiens OX=9606 GN=RCN2 PE=1 SV=1	7238.36	924.338	5731.95	9201.76	8260.88	651.654
sp|Q15061|WDR43_HUMAN	WD repeat-containing protein 43 OS=Homo sapiens OX=9606 GN=WDR43 PE=1 SV=3	6169.12	4729.69	4339.42	6446.54	7588.78	5105.8
tr|A0A0A0MT49|A0A0A0MT49_HUMAN	Transcription activator BRG1 OS=Homo sapiens OX=9606 GN=SMARCA4 PE=1 SV=1	5281.23	7934.47	6137.44	9618.69	10371.7	14815.7
sp|Q9H9A6|LRC40_HUMAN	Leucine-rich repeat-containing protein 40 OS=Homo sapiens OX=9606 GN=LRRC40 PE=1 SV=1	17338.6	17671.9	14423.4	17533.8	22439.2	19738.7
sp|Q96Q11|TRNT1_HUMAN	CCA tRNA nucleotidyltransferase 1, mitochondrial OS=Homo sapiens OX=9606 GN=TRNT1 PE=1 SV=2	15546.2	12509.8	11985.5	13438.6	10146.3	17451.2
sp|Q9H3N1|TMX1_HUMAN	Thioredoxin-related transmembrane protein 1 OS=Homo sapiens OX=9606 GN=TMX1 PE=1 SV=1	15433.8	15814	16690.9	24155.3	22352.7	18882.9
tr|A0A2R8YD12|A0A2R8YD12_HUMAN	Serpin B6 OS=Homo sapiens OX=9606 GN=SERPINB6 PE=1 SV=1	28106.1	25156.6	19903.6	16909.5	16845.4	18449.6
sp|Q9BTE7|DCNL5_HUMAN	DCN1-like protein 5 OS=Homo sapiens OX=9606 GN=DCUN1D5 PE=1 SV=1	10092.3	10643.6	9611.42	13011	12299.1	12971.8
sp|Q96CW5|GCP3_HUMAN	Gamma-tubulin complex component 3 OS=Homo sapiens OX=9606 GN=TUBGCP3 PE=1 SV=2	7994.94	8221.01	4705.02	13174.8	14322.9	14659.2
sp|P78316|NOP14_HUMAN	Nucleolar protein 14 OS=Homo sapiens OX=9606 GN=NOP14 PE=1 SV=3	688.773	3112.2	1174.39	8714.53	9315.4	810.408
sp|Q8IXM3|RM41_HUMAN	39S ribosomal protein L41, mitochondrial OS=Homo sapiens OX=9606 GN=MRPL41 PE=1 SV=1	21576.7	19427.1	18240.9	15111.6	18906.6	22822.2
sp|P07919|QCR6_HUMAN	Cytochrome b-c1 complex subunit 6, mitochondrial OS=Homo sapiens OX=9606 GN=UQCRH PE=1 SV=2	15833.3	6774.68	10633.3	11057.6	14455.3	21914.4
sp|P35219|CAH8_HUMAN	Carbonic anhydrase-related protein OS=Homo sapiens OX=9606 GN=CA8 PE=1 SV=3	8788.35	6764.36	6866.72	6369.77	3618.45	4135.11
sp|Q9Y5Z4|HEBP2_HUMAN	Heme-binding protein 2 OS=Homo sapiens OX=9606 GN=HEBP2 PE=1 SV=1	5903.53	6694.85	5107.48	5661.49	7747.93	3515.07
sp|Q13501|SQSTM_HUMAN	Sequestosome-1 OS=Homo sapiens OX=9606 GN=SQSTM1 PE=1 SV=1	9888.27	8152.15	6093.96	8965.6	6578.67	7943.52
sp|Q14692|BMS1_HUMAN	Ribosome biogenesis protein BMS1 homolog OS=Homo sapiens OX=9606 GN=BMS1 PE=1 SV=1	19716.6	10479.3	18557.6	22909	28960	28677.9
sp|O60869|EDF1_HUMAN	Endothelial differentiation-related factor 1 OS=Homo sapiens OX=9606 GN=EDF1 PE=1 SV=1	41473	57820.4	52089.1	39685.6	33490.9	22845.7
tr|H0Y9X1|H0Y9X1_HUMAN	Translation machinery-associated protein 16 (Fragment) OS=Homo sapiens OX=9606 GN=TMA16 PE=1 SV=1	22731.4	25663.3	17295	24675.6	32874.2	30131.7
sp|Q9BY77|PDIP3_HUMAN	Polymerase delta-interacting protein 3 OS=Homo sapiens OX=9606 GN=POLDIP3 PE=1 SV=2	1946.24	5659.07	10011.9	6763.02	6965.07	1981.71
sp|Q13769|THOC5_HUMAN	THO complex subunit 5 homolog OS=Homo sapiens OX=9606 GN=THOC5 PE=1 SV=2	4021.31	12550.2	12775.4	12571.7	15976.3	5315.45
sp|Q96I59|SYNM_HUMAN	Probable asparagine--tRNA ligase, mitochondrial OS=Homo sapiens OX=9606 GN=NARS2 PE=1 SV=3	9671.97	5879.51	6514.83	9343.01	10808.1	11379.8
sp|Q9BYD6|RM01_HUMAN	39S ribosomal protein L1, mitochondrial OS=Homo sapiens OX=9606 GN=MRPL1 PE=1 SV=2	40349.8	32837.3	31570.3	43454.3	36635.5	36780.2
sp|Q96CS3|FAF2_HUMAN	FAS-associated factor 2 OS=Homo sapiens OX=9606 GN=FAF2 PE=1 SV=2	2700.4	2056.53	3997.55	7151.07	6836.3	15774.9
sp|P48449|LSS_HUMAN	Lanosterol synthase OS=Homo sapiens OX=9606 GN=LSS PE=1 SV=1	20532.2	17513.6	18323.5	27869.7	23794	24348.2
tr|J3KR97|J3KR97_HUMAN	Tubulin-specific chaperone D OS=Homo sapiens OX=9606 GN=TBCD PE=1 SV=1	4010.67	2331.89	2477.04	3692.88	3567.72	2267.74
sp|P26447|S10A4_HUMAN	Protein S100-A4 OS=Homo sapiens OX=9606 GN=S100A4 PE=1 SV=1	146598	127662	127706	91648.3	117666	117912
sp|Q13619|CUL4A_HUMAN	Cullin-4A OS=Homo sapiens OX=9606 GN=CUL4A PE=1 SV=3	3653.09	4399.86	3923.1	4329	3664.11	3405.99
sp|P42574|CASP3_HUMAN	Caspase-3 OS=Homo sapiens OX=9606 GN=CASP3 PE=1 SV=2	14474.8	9192.93	9525.25	6098.21	7432.12	8176.62
sp|Q96EL3|RM53_HUMAN	39S ribosomal protein L53, mitochondrial OS=Homo sapiens OX=9606 GN=MRPL53 PE=1 SV=1	13765.2	15652.3	14799.9	22970.9	15740.8	14691.4
sp|Q9GZT8|NIF3L_HUMAN	NIF3-like protein 1 OS=Homo sapiens OX=9606 GN=NIF3L1 PE=1 SV=2	5171.65	4977.65	4775.91	7043.29	5647.14	5014.22
sp|Q9P2I0|CPSF2_HUMAN	Cleavage and polyadenylation specificity factor subunit 2 OS=Homo sapiens OX=9606 GN=CPSF2 PE=1 SV=2	6142.26	4809.74	3924.73	4991.63	5872.14	9094.93
sp|Q96C01|F136A_HUMAN	Protein FAM136A OS=Homo sapiens OX=9606 GN=FAM136A PE=1 SV=1	17315.7	19377.1	17766.1	23916.1	23544.5	19767.1
sp|Q9NW64|RBM22_HUMAN	Pre-mRNA-splicing factor RBM22 OS=Homo sapiens OX=9606 GN=RBM22 PE=1 SV=1	15535.7	13077.9	11126.1	14124.9	16492.8	11828
sp|Q08752|PPID_HUMAN	Peptidyl-prolyl cis-trans isomerase D OS=Homo sapiens OX=9606 GN=PPID PE=1 SV=3	65309.5	39398.6	44925.4	59268.7	72391.5	88816.8
sp|P09382|LEG1_HUMAN	Galectin-1 OS=Homo sapiens OX=9606 GN=LGALS1 PE=1 SV=2	51837.5	39799.3	43625	26860.1	25813.5	26574
sp|Q15007|FL2D_HUMAN	Pre-mRNA-splicing regulator WTAP OS=Homo sapiens OX=9606 GN=WTAP PE=1 SV=2	6608.04	7175.7	4569.89	8305.16	10751.7	11895.3
sp|O95347|SMC2_HUMAN	Structural maintenance of chromosomes protein 2 OS=Homo sapiens OX=9606 GN=SMC2 PE=1 SV=2	1546.41	1901.3	1961.97	4617.46	3449.75	1939.21
sp|Q9Y5B0|CTDP1_HUMAN	RNA polymerase II subunit A C-terminal domain phosphatase OS=Homo sapiens OX=9606 GN=CTDP1 PE=1 SV=3	14795.2	10565.7	11848.3	16202.4	15179	7522.27
sp|P52298|NCBP2_HUMAN	Nuclear cap-binding protein subunit 2 OS=Homo sapiens OX=9606 GN=NCBP2 PE=1 SV=1	23045.4	23026.1	20171	20783	21875	25708.5
sp|O95777|LSM8_HUMAN	U6 snRNA-associated Sm-like protein LSm8 OS=Homo sapiens OX=9606 GN=LSM8 PE=1 SV=3	81524	68774.1	76899.6	86462.8	75919.8	86938.6
sp|P98179|RBM3_HUMAN	RNA-binding protein 3 OS=Homo sapiens OX=9606 GN=RBM3 PE=1 SV=1	20835.1	5347.93	19194.3	25752	16353.7	34961.8
sp|P30049|ATPD_HUMAN	ATP synthase subunit delta, mitochondrial OS=Homo sapiens OX=9606 GN=ATP5F1D PE=1 SV=2	25243.8	28156.8	28558.1	29113.3	26663.5	25282
sp|Q15428|SF3A2_HUMAN	Splicing factor 3A subunit 2 OS=Homo sapiens OX=9606 GN=SF3A2 PE=1 SV=2	15194.4	14771.9	14222.3	14162.2	13682.3	23853.5
sp|Q16204|CCDC6_HUMAN	Coiled-coil domain-containing protein 6 OS=Homo sapiens OX=9606 GN=CCDC6 PE=1 SV=2	4370.7	5036.09	1964.91	4012.22	3829.4	3833.83
sp|Q9HAV4|XPO5_HUMAN	Exportin-5 OS=Homo sapiens OX=9606 GN=XPO5 PE=1 SV=1	8344.26	7422.35	6860.72	15578.1	15121.2	23929.2
sp|Q9H444|CHM4B_HUMAN	Charged multivesicular body protein 4b OS=Homo sapiens OX=9606 GN=CHMP4B PE=1 SV=1	5282.5	6534.03	5908.49	5310.76	3572.88	3930.88
sp|Q8NFH5|NUP35_HUMAN	Nucleoporin NUP35 OS=Homo sapiens OX=9606 GN=NUP35 PE=1 SV=1	6624.36	7300.23	9096.52	7096.38	7627.62	14179.9
sp|Q9Y294|ASF1A_HUMAN	Histone chaperone ASF1A OS=Homo sapiens OX=9606 GN=ASF1A PE=1 SV=1	5771.76	5305.37	5274.83	5627.08	3686.17	3733.55
sp|P13674|P4HA1_HUMAN	Prolyl 4-hydroxylase subunit alpha-1 OS=Homo sapiens OX=9606 GN=P4HA1 PE=1 SV=2	8985.6	1448.95	9920.26	10339.7	7669.48	9428.01
sp|Q9P016|THYN1_HUMAN	Thymocyte nuclear protein 1 OS=Homo sapiens OX=9606 GN=THYN1 PE=1 SV=1	37277.5	25656.9	28880	23180.5	25372.9	28662.2
tr|A0A494C1B1|A0A494C1B1_HUMAN	Inactive C-alpha-formylglycine-generating enzyme 2 OS=Homo sapiens OX=9606 GN=SUMF2 PE=1 SV=1	12523.1	6072.22	12131.2	16141.5	11999.7	11436.2
sp|Q9ULX3|NOB1_HUMAN	RNA-binding protein NOB1 OS=Homo sapiens OX=9606 GN=NOB1 PE=1 SV=1	35562.1	23757.2	41286.5	40344.5	44589.5	42944.3
sp|Q9NP92|RT30_HUMAN	39S ribosomal protein S30, mitochondrial OS=Homo sapiens OX=9606 GN=MRPS30 PE=1 SV=2	15984.8	16076.6	14787.1	20876.7	18837.2	21131.9
tr|E5RHW4|E5RHW4_HUMAN	Erlin-2 (Fragment) OS=Homo sapiens OX=9606 GN=ERLIN2 PE=1 SV=1	5058.06	5433.99	6875.81	6541.99	5837.17	6379.36
sp|Q9UJA5|TRM6_HUMAN	tRNA (adenine(58)-N(1))-methyltransferase non-catalytic subunit TRM6 OS=Homo sapiens OX=9606 GN=TRMT6 PE=1 SV=1	85082.8	75086.8	8711.83	64832.7	77736.3	80378.3
tr|E7EW49|E7EW49_HUMAN	CLIP-associating protein 2 OS=Homo sapiens OX=9606 GN=CLASP2 PE=1 SV=1	2321.39	3652.7	2428.16	4107.47	5627.89	5274.23
tr|H3BU82|H3BU82_HUMAN	Aladin (Fragment) OS=Homo sapiens OX=9606 GN=AAAS PE=1 SV=1	41973.5	32806.6	29031	38972.3	44308.7	44593.9
sp|O75563|SKAP2_HUMAN	Src kinase-associated phosphoprotein 2 OS=Homo sapiens OX=9606 GN=SKAP2 PE=1 SV=1	34183.2	32340.2	32741.2	22060.4	15213.7	18563.8
tr|K7EJX0|K7EJX0_HUMAN	Mothers against decapentaplegic homolog 2 (Fragment) OS=Homo sapiens OX=9606 GN=SMAD2 PE=1 SV=1	7972.88	11124	6282.19	10012.8	6658.47	11285.4
tr|A0A2R8Y7R2|A0A2R8Y7R2_HUMAN	Hemoglobin subunit beta OS=Homo sapiens OX=9606 GN=HBB PE=1 SV=1	39028.4	67614.9	63627.7	87734.1	59234.1	45386.3
tr|A0A0B4J203|A0A0B4J203_HUMAN	Receptor protein-tyrosine kinase OS=Homo sapiens OX=9606 PE=3 SV=1	26119.2	18209.7	23134.7	25613	28400	25152.6
tr|Q5QPQ0|Q5QPQ0_HUMAN	Acyl-protein thioesterase 2 OS=Homo sapiens OX=9606 GN=LYPLA2 PE=1 SV=1	27028.4	22586.9	21269.8	24888.7	23771.2	23618.8
sp|Q969Z0|FAKD4_HUMAN	FAST kinase domain-containing protein 4 OS=Homo sapiens OX=9606 GN=TBRG4 PE=1 SV=1	4638.49	2101.83	2715.2	4691.42	5175.7	1092.89
tr|A2IDA3|A2IDA3_HUMAN	3-methyladenine DNA glycosidase (Fragment) OS=Homo sapiens OX=9606 GN=MPG PE=1 SV=1	2820.45	2071.29	2474.94	3222.81	3376.86	1711.62
sp|Q9NPJ8|NXT2_HUMAN	NTF2-related export protein 2 OS=Homo sapiens OX=9606 GN=NXT2 PE=1 SV=1	13459.5	7877.11	12226.7	10867.7	8244.28	13351.9
sp|Q86U44|MTA70_HUMAN	N6-adenosine-methyltransferase catalytic subunit OS=Homo sapiens OX=9606 GN=METTL3 PE=1 SV=2	8987.8	7037.71	8395.03	6795	8296.98	7483.53
sp|Q9BSC4|NOL10_HUMAN	Nucleolar protein 10 OS=Homo sapiens OX=9606 GN=NOL10 PE=1 SV=1	1569.89	1765.77	197.701	2902.76	1489.5	3178.72
sp|Q9BTE3|MCMBP_HUMAN	Mini-chromosome maintenance complex-binding protein OS=Homo sapiens OX=9606 GN=MCMBP PE=1 SV=2	5207.78	1232.9	2997.82	2176.97	3820.67	3346.78
tr|A0A2U3TZY2|A0A2U3TZY2_HUMAN	Caseinolytic peptidase B protein homolog OS=Homo sapiens OX=9606 GN=CLPB PE=1 SV=1	24142.9	682.586	6862.84	17152.9	1227.34	14418.3
sp|Q96GX9|MTNB_HUMAN	Methylthioribulose-1-phosphate dehydratase OS=Homo sapiens OX=9606 GN=APIP PE=1 SV=1	2110.1	2025.75	3600.42	3842.05	7206.2	5269.61
sp|P25815|S100P_HUMAN	Protein S100-P OS=Homo sapiens OX=9606 GN=S100P PE=1 SV=2	61347.9	18047.5	63902.4	97238.6	107084	96570.1
tr|E7ESJ7|E7ESJ7_HUMAN	Protein FAM114A2 OS=Homo sapiens OX=9606 GN=FAM114A2 PE=1 SV=1	9474.85	7790.79	7032.78	6120.18	10312.1	8353.46
tr|A0A5F9ZHN7|A0A5F9ZHN7_HUMAN	Phosphatidylinositol-3-phosphatase SAC1 OS=Homo sapiens OX=9606 GN=SACM1L PE=1 SV=1	7495.88	8314.34	8319.09	11718.8	789.401	13653.4
sp|O43592|XPOT_HUMAN	Exportin-T OS=Homo sapiens OX=9606 GN=XPOT PE=1 SV=2	17156.2	14171.4	15737.8	24420.6	29019.7	23629.7
sp|Q969X6|UTP4_HUMAN	U3 small nucleolar RNA-associated protein 4 homolog OS=Homo sapiens OX=9606 GN=UTP4 PE=1 SV=1	12876.4	10342.4	8499.45	17616.8	20090.7	13307.8
tr|A0A0C4DFP4|A0A0C4DFP4_HUMAN	N-glycanase 1 (Fragment) OS=Homo sapiens OX=9606 GN=NGLY1 PE=1 SV=1	10662.9	11179.8	12401.8	8962.64	10872	9777.48
tr|E9PFH4|E9PFH4_HUMAN	Transportin-3 OS=Homo sapiens OX=9606 GN=TNPO3 PE=1 SV=1	6617.07	9174.11	9833.97	14793.1	9396.19	10052.2
sp|Q9NUQ2|PLCE_HUMAN	1-acyl-sn-glycerol-3-phosphate acyltransferase epsilon OS=Homo sapiens OX=9606 GN=AGPAT5 PE=1 SV=3	4718.29	2395.92	996.918	11608.2	11646.7	10737.6
sp|P49137|MAPK2_HUMAN	MAP kinase-activated protein kinase 2 OS=Homo sapiens OX=9606 GN=MAPKAPK2 PE=1 SV=1	18969.5	21182.7	19689.6	17653.3	14346.4	15196.7
sp|O15226|NKRF_HUMAN	NF-kappa-B-repressing factor OS=Homo sapiens OX=9606 GN=NKRF PE=1 SV=2	3361.75	7889.14	6741.35	9375.57	9042.22	10692.6
sp|Q9H4A6|GOLP3_HUMAN	Golgi phosphoprotein 3 OS=Homo sapiens OX=9606 GN=GOLPH3 PE=1 SV=1	17423.4	22521.1	15353.1	17213.4	12653.7	13649.8
sp|Q13564|ULA1_HUMAN	NEDD8-activating enzyme E1 regulatory subunit OS=Homo sapiens OX=9606 GN=NAE1 PE=1 SV=1	19566.1	21170	18434	19291	21687.7	18835
sp|Q13541|4EBP1_HUMAN	Eukaryotic translation initiation factor 4E-binding protein 1 OS=Homo sapiens OX=9606 GN=EIF4EBP1 PE=1 SV=3	501.968	422.816	3386.5	4539.62	4976.12	3936.44
sp|Q01650|LAT1_HUMAN	Large neutral amino acids transporter small subunit 1 OS=Homo sapiens OX=9606 GN=SLC7A5 PE=1 SV=2	5985.88	6563.08	8002.83	9002.93	12612.8	12464.8
sp|Q7Z7H8|RM10_HUMAN	39S ribosomal protein L10, mitochondrial OS=Homo sapiens OX=9606 GN=MRPL10 PE=1 SV=3	28212.7	29952.4	32325.6	39968.9	36935.4	40005
sp|O43676|NDUB3_HUMAN	NADH dehydrogenase [ubiquinone] 1 beta subcomplex subunit 3 OS=Homo sapiens OX=9606 GN=NDUFB3 PE=1 SV=3	58470	52407	46497.7	65983	72389.6	57824.2
tr|H7BYN4|H7BYN4_HUMAN	Kinesin-like protein OS=Homo sapiens OX=9606 GN=KIF23 PE=1 SV=1	2146.11	5092.16	6233.35	8120.35	2630.21	13233.3
sp|P20339|RAB5A_HUMAN	Ras-related protein Rab-5A OS=Homo sapiens OX=9606 GN=RAB5A PE=1 SV=2	2496.89	1510.75	1475.45	2770.71	2186.37	2524.45
sp|Q9BWJ5|SF3B5_HUMAN	Splicing factor 3B subunit 5 OS=Homo sapiens OX=9606 GN=SF3B5 PE=1 SV=1	5481.93	14884.8	15435.4	16489.8	14137.8	12603.4
tr|F8VUA7|F8VUA7_HUMAN	Oxysterol-binding protein (Fragment) OS=Homo sapiens OX=9606 GN=OSBPL8 PE=1 SV=8	8555.65	6053.18	5480.23	13889.3	19916.9	17073.5
sp|Q10570|CPSF1_HUMAN	Cleavage and polyadenylation specificity factor subunit 1 OS=Homo sapiens OX=9606 GN=CPSF1 PE=1 SV=2	10418.6	9335.22	8032.13	10322.8	8800.56	10469.8
sp|P36404|ARL2_HUMAN	ADP-ribosylation factor-like protein 2 OS=Homo sapiens OX=9606 GN=ARL2 PE=1 SV=4	42094.6	30669.8	30193.8	51958	50715.2	45778.8
sp|P62877|RBX1_HUMAN	E3 ubiquitin-protein ligase RBX1 OS=Homo sapiens OX=9606 GN=RBX1 PE=1 SV=1	19469.4	32199.9	32344.8	27214.4	26414.4	15278.9
tr|H0YAH3|H0YAH3_HUMAN	Polypeptide N-acetylgalactosaminyltransferase (Fragment) OS=Homo sapiens OX=9606 GN=GALNT7 PE=1 SV=1	6675.09	6014.75	3559.04	6546.51	9595.69	7394.65
sp|Q96I25|SPF45_HUMAN	Splicing factor 45 OS=Homo sapiens OX=9606 GN=RBM17 PE=1 SV=1	10245	28920.7	26993.1	9485.29	27379.7	24562.5
tr|K7EKL3|K7EKL3_HUMAN	Progranulin (Fragment) OS=Homo sapiens OX=9606 GN=GRN PE=1 SV=1	6533.97	8989.86	8497.9	2606.39	2807.8	2492.99
sp|Q8N4Q0|PTGR3_HUMAN	Prostaglandin reductase 3 OS=Homo sapiens OX=9606 GN=ZADH2 PE=1 SV=1	5961.33	3552.8	2829.34	5496.76	732.094	4909.71
tr|A8MYK1|A8MYK1_HUMAN	39S ribosomal protein L23, mitochondrial OS=Homo sapiens OX=9606 GN=MRPL23 PE=1 SV=1	8550.4	10177.1	7542.33	12412.9	10242.7	11070.5
sp|P13807|GYS1_HUMAN	Glycogen [starch] synthase, muscle OS=Homo sapiens OX=9606 GN=GYS1 PE=1 SV=2	5818.56	5737.74	6034.72	5977.7	6926.55	5023.01
sp|Q05315|LEG10_HUMAN	Galectin-10 OS=Homo sapiens OX=9606 GN=CLC PE=1 SV=3	64336.3	54172.2	47287.6	11490.4	14877.2	10878.6
tr|H7C3S9|H7C3S9_HUMAN	COP9 signalosome complex subunit 8 (Fragment) OS=Homo sapiens OX=9606 GN=COPS8 PE=1 SV=1	6135.33	8500.48	4482.71	6924.15	3748.02	6598.46
sp|P42768|WASP_HUMAN	Wiskott-Aldrich syndrome protein OS=Homo sapiens OX=9606 GN=WAS PE=1 SV=4	3677.24	6882.04	3807.31	3089.46	5843.86	3271.83
tr|E5RIM7|E5RIM7_HUMAN	Copper transport protein ATOX1 OS=Homo sapiens OX=9606 GN=ATOX1 PE=1 SV=1	35746.2	40248	34168.6	19641.6	21278.7	18789.8
sp|Q9Y3Q3|TMED3_HUMAN	Transmembrane emp24 domain-containing protein 3 OS=Homo sapiens OX=9606 GN=TMED3 PE=1 SV=1	21477.4	17595.2	18734.6	13472.6	17779.4	16000.7
sp|E9PRG8|CK098_HUMAN	Uncharacterized protein C11orf98 OS=Homo sapiens OX=9606 GN=C11orf98 PE=4 SV=2	17095.6	15804.5	14942.2	14109.8	13529.4	11436.5
tr|A0A494C1F7|A0A494C1F7_HUMAN	Chromodomain-helicase-DNA-binding protein 1-like (Fragment) OS=Homo sapiens OX=9606 GN=CHD1L PE=1 SV=1	8171.21	8772.65	10773.4	7979.55	9201.48	8487.75
sp|Q9BXW6|OSBL1_HUMAN	Oxysterol-binding protein-related protein 1 OS=Homo sapiens OX=9606 GN=OSBPL1A PE=1 SV=2	9852.95	11609.1	5866.15	9203.24	10837.2	13572.8
sp|Q9Y6G9|DC1L1_HUMAN	Cytoplasmic dynein 1 light intermediate chain 1 OS=Homo sapiens OX=9606 GN=DYNC1LI1 PE=1 SV=3	7005.95	8397.85	3892.49	5836.72	7594.12	5378.96
tr|H0Y8X4|H0Y8X4_HUMAN	2'-deoxynucleoside 5'-phosphate N-hydrolase 1 (Fragment) OS=Homo sapiens OX=9606 GN=DNPH1 PE=1 SV=1	19481.9	15323.1	14032.9	11914.2	18940.8	10636
sp|P57740|NU107_HUMAN	Nuclear pore complex protein Nup107 OS=Homo sapiens OX=9606 GN=NUP107 PE=1 SV=1	19291.7	12005.2	12690.8	19954.2	24561.1	25124.2
sp|Q9H488|OFUT1_HUMAN	GDP-fucose protein O-fucosyltransferase 1 OS=Homo sapiens OX=9606 GN=POFUT1 PE=1 SV=1	40980	29884.8	30861	19318.3	37304.4	38945
sp|P50749|RASF2_HUMAN	Ras association domain-containing protein 2 OS=Homo sapiens OX=9606 GN=RASSF2 PE=1 SV=1	3655.54	1460.06	5089.2	7408.06	5724.2	4141.08
tr|B8ZZQ6|B8ZZQ6_HUMAN	Prothymosin alpha OS=Homo sapiens OX=9606 GN=PTMA PE=1 SV=1	9982.77	1809.15	4987.45	6340.28	4954.81	6077.95
tr|H3BUI0|H3BUI0_HUMAN	IST1 homolog (Fragment) OS=Homo sapiens OX=9606 GN=IST1 PE=1 SV=1	11243.2	10651.9	10953	8980.59	13187.9	9900.31
sp|O96011|PX11B_HUMAN	Peroxisomal membrane protein 11B OS=Homo sapiens OX=9606 GN=PEX11B PE=1 SV=1	3942.06	3265.68	4804.57	6388.42	8509.27	7578.44
sp|P11279|LAMP1_HUMAN	Lysosome-associated membrane glycoprotein 1 OS=Homo sapiens OX=9606 GN=LAMP1 PE=1 SV=3	249697	241905	239276	196167	183597	181949
tr|C9JIZ6|C9JIZ6_HUMAN	Prosaposin OS=Homo sapiens OX=9606 GN=PSAP PE=1 SV=2	17924.8	15920.4	14911	16975	14394	18245
sp|Q92990|GLMN_HUMAN	Glomulin OS=Homo sapiens OX=9606 GN=GLMN PE=1 SV=2	5612.18	3282.98	1747.06	8293.03	10949.7	13364.7
sp|Q13469|NFAC2_HUMAN	Nuclear factor of activated T-cells, cytoplasmic 2 OS=Homo sapiens OX=9606 GN=NFATC2 PE=1 SV=2	7259.05	11462.2	10493	15918.8	11968.1	11876
sp|P62820|RAB1A_HUMAN	Ras-related protein Rab-1A OS=Homo sapiens OX=9606 GN=RAB1A PE=1 SV=3	4234.66	3664.56	3354.34	6902.8	1373.8	1630.63
sp|Q14197|ICT1_HUMAN	Peptidyl-tRNA hydrolase ICT1, mitochondrial OS=Homo sapiens OX=9606 GN=MRPL58 PE=1 SV=1	18257.9	16952.9	17008	22200.5	21813.2	22518.6
sp|Q9H5X1|CIA2A_HUMAN	Cytosolic iron-sulfur assembly component 2A OS=Homo sapiens OX=9606 GN=CIAO2A PE=1 SV=1	33896.7	24339.1	24290.6	33529.7	36910.2	36232.7
tr|G3V3D1|G3V3D1_HUMAN	Epididymal secretory protein E1 (Fragment) OS=Homo sapiens OX=9606 GN=NPC2 PE=1 SV=1	15107.1	28468.7	21861.4	13864.6	16603.5	8725.76
sp|Q9NRF9|DPOE3_HUMAN	DNA polymerase epsilon subunit 3 OS=Homo sapiens OX=9606 GN=POLE3 PE=1 SV=1	5087.6	4858.35	2339.14	3266.87	5624.8	8402.94
sp|Q99747|SNAG_HUMAN	Gamma-soluble NSF attachment protein OS=Homo sapiens OX=9606 GN=NAPG PE=1 SV=1	19304.3	16992.1	17940.8	16624.3	19703	15515.1
tr|D6RAA6|D6RAA6_HUMAN	Transmembrane protein 33 (Fragment) OS=Homo sapiens OX=9606 GN=TMEM33 PE=1 SV=1	14342.9	11648.2	10372.2	16162.1	28404	20682.6
sp|P61026|RAB10_HUMAN	Ras-related protein Rab-10 OS=Homo sapiens OX=9606 GN=RAB10 PE=1 SV=1	14112.6	10422.8	16850.2	28874.8	30178.4	60031.5
tr|H0YL19|H0YL19_HUMAN	WD repeat-containing protein 61 OS=Homo sapiens OX=9606 GN=WDR61 PE=1 SV=1	1638.19	2326.24	1455.53	2337.26	1696.03	1595.98
sp|P14854|CX6B1_HUMAN	Cytochrome c oxidase subunit 6B1 OS=Homo sapiens OX=9606 GN=COX6B1 PE=1 SV=2	10584.1	18313.4	22800	24554.7	3100.57	2494.24
tr|E9PL10|E9PL10_HUMAN	Transcription factor BTF3 OS=Homo sapiens OX=9606 GN=BTF3L4 PE=1 SV=1	11562.6	8400.36	8349.64	14155.4	11689.2	16758.8
sp|Q9UJS0|CMC2_HUMAN	Calcium-binding mitochondrial carrier protein Aralar2 OS=Homo sapiens OX=9606 GN=SLC25A13 PE=1 SV=2	3641.38	3477.3	2398.22	4097.81	6904.96	4510.37
sp|Q8TAT6|NPL4_HUMAN	Nuclear protein localization protein 4 homolog OS=Homo sapiens OX=9606 GN=NPLOC4 PE=1 SV=3	7397.33	6294.45	6987.37	6797.82	7280.73	5828.96
sp|Q8WW59|SPRY4_HUMAN	SPRY domain-containing protein 4 OS=Homo sapiens OX=9606 GN=SPRYD4 PE=1 SV=2	8075.68	10405.2	6159.23	9700.1	8612.04	9453.06
sp|Q8ND56|LS14A_HUMAN	Protein LSM14 homolog A OS=Homo sapiens OX=9606 GN=LSM14A PE=1 SV=3	6663.35	15465.4	3748.1	13414.7	6719.78	5214.19
sp|Q8N335|GPD1L_HUMAN	Glycerol-3-phosphate dehydrogenase 1-like protein OS=Homo sapiens OX=9606 GN=GPD1L PE=1 SV=1	9874.36	8813.46	11451.6	15892.5	15087.6	13136.7
sp|Q9BV57|MTND_HUMAN	1,2-dihydroxy-3-keto-5-methylthiopentene dioxygenase OS=Homo sapiens OX=9606 GN=ADI1 PE=1 SV=1	19909.9	14443.8	21261	15115.8	19607.5	19048.1
sp|Q93084|AT2A3_HUMAN	Sarcoplasmic/endoplasmic reticulum calcium ATPase 3 OS=Homo sapiens OX=9606 GN=ATP2A3 PE=1 SV=2	5132.7	2345.45	3687.86	2444.96	1873.84	6227.92
tr|A0A087X0H9|A0A087X0H9_HUMAN	RNA-binding protein 26 OS=Homo sapiens OX=9606 GN=RBM26 PE=1 SV=1	5960.02	4912.6	7403.51	6884.09	7511.45	5511.53
tr|H7C5U8|H7C5U8_HUMAN	39S ribosomal protein L27, mitochondrial (Fragment) OS=Homo sapiens OX=9606 GN=MRPL27 PE=1 SV=1	20661.4	4921.65	7717.02	15504.7	13111.5	18741.7
sp|Q05048|CSTF1_HUMAN	Cleavage stimulation factor subunit 1 OS=Homo sapiens OX=9606 GN=CSTF1 PE=1 SV=1	4542.02	4792.26	1362.92	7532.7	2826.01	4549.06
tr|E9PMC5|E9PMC5_HUMAN	V-type proton ATPase subunit a OS=Homo sapiens OX=9606 GN=TCIRG1 PE=1 SV=1	7979.73	7024.36	6221.76	16193.3	18289.4	20120.1
sp|O75915|PRAF3_HUMAN	PRA1 family protein 3 OS=Homo sapiens OX=9606 GN=ARL6IP5 PE=1 SV=1	5501.79	6466.41	4475.24	11178.2	12117.5	13220.9
tr|E9PHH9|E9PHH9_HUMAN	RNA polymerase III subunit C3 OS=Homo sapiens OX=9606 GN=POLR3C PE=1 SV=1	3329.87	1460.23	2697.32	2598.15	3489.08	1891.51
tr|A0A3B3IUB1|A0A3B3IUB1_HUMAN	eIF-2B GDP-GTP exchange factor subunit epsilon OS=Homo sapiens OX=9606 GN=EIF2B5 PE=1 SV=1	5167.38	6910.95	6304.77	6341.71	4592.55	5332.36
sp|Q9BYC9|RM20_HUMAN	39S ribosomal protein L20, mitochondrial OS=Homo sapiens OX=9606 GN=MRPL20 PE=1 SV=1	25473.1	20753.1	19411.4	27020.1	24052	32139.6
tr|H7BZ14|H7BZ14_HUMAN	Peptidyl-prolyl cis-trans isomerase (Fragment) OS=Homo sapiens OX=9606 GN=PPIL3 PE=1 SV=1	18822	14314.5	7389.27	11107.5	2910.32	9193.19
sp|Q92835|SHIP1_HUMAN	Phosphatidylinositol 3,4,5-trisphosphate 5-phosphatase 1 OS=Homo sapiens OX=9606 GN=INPP5D PE=1 SV=2	6140.98	4774.62	4479.23	4385.36	4669.7	4587.4
tr|K7ES25|K7ES25_HUMAN	Xaa-Pro dipeptidase (Fragment) OS=Homo sapiens OX=9606 GN=PEPD PE=1 SV=3	15214.9	14701.6	14781	15336.6	12922.6	12398.1
tr|A0A087WTT6|A0A087WTT6_HUMAN	40S ribosomal protein S29 OS=Homo sapiens OX=9606 GN=RPS29 PE=1 SV=1	281020	166906	197366	229178	167580	286470
sp|O15294|OGT1_HUMAN	UDP-N-acetylglucosamine--peptide N-acetylglucosaminyltransferase 110 kDa subunit OS=Homo sapiens OX=9606 GN=OGT PE=1 SV=3	17070.3	15291.7	12845.8	6668.2	8105.93	7305.96
sp|P12724|ECP_HUMAN	Eosinophil cationic protein OS=Homo sapiens OX=9606 GN=RNASE3 PE=1 SV=2	15442.6	12607.5	13139.2	3304.37	3780.18	411.834
tr|I3L1L3|I3L1L3_HUMAN	Myb-binding protein 1A (Fragment) OS=Homo sapiens OX=9606 GN=MYBBP1A PE=1 SV=1	3746.69	4588.74	2783.74	9871.49	12489	10254.8
sp|Q9Y6H1|CHCH2_HUMAN	Coiled-coil-helix-coiled-coil-helix domain-containing protein 2 OS=Homo sapiens OX=9606 GN=CHCHD2 PE=1 SV=1	4148.87	10935.7	10490.2	4098.35	3074.01	1500.36
tr|B5MDU6|B5MDU6_HUMAN	Lipid droplet-associated hydrolase OS=Homo sapiens OX=9606 GN=LDAH PE=1 SV=1	11746.9	9105.74	13588.2	12497.1	16775.6	19646.5
tr|A0A087X020|A0A087X020_HUMAN	Ribosome maturation protein SBDS OS=Homo sapiens OX=9606 GN=SBDS PE=1 SV=1	337.901	5151.75	7139.37	6471.55	8068.05	9445.08
sp|Q86U86|PB1_HUMAN	Protein polybromo-1 OS=Homo sapiens OX=9606 GN=PBRM1 PE=1 SV=1	13421.5	9819.31	8229.64	12484.8	10791.3	14290
sp|Q13601|KRR1_HUMAN	KRR1 small subunit processome component homolog OS=Homo sapiens OX=9606 GN=KRR1 PE=1 SV=4	10354.7	11079.5	9639.93	10408.3	12107.1	13097.4
sp|Q9HCN8|SDF2L_HUMAN	Stromal cell-derived factor 2-like protein 1 OS=Homo sapiens OX=9606 GN=SDF2L1 PE=1 SV=2	20549.5	19373.5	24237.8	24014.8	23521.2	16980.9
sp|O60231|DHX16_HUMAN	Pre-mRNA-splicing factor ATP-dependent RNA helicase DHX16 OS=Homo sapiens OX=9606 GN=DHX16 PE=1 SV=2	8479.05	6855.9	9595.12	9239.88	7876.61	9838.1
tr|A0A2R8Y5A1|A0A2R8Y5A1_HUMAN	Uncharacterized protein (Fragment) OS=Homo sapiens OX=9606 PE=1 SV=1	9813.1	9702.03	8112.24	13471.1	11527.7	9529.75
tr|A0A0A0MT09|A0A0A0MT09_HUMAN	Nuclear inhibitor of protein phosphatase 1 (Fragment) OS=Homo sapiens OX=9606 GN=PPP1R8 PE=1 SV=1	11447.6	10886.3	2281.15	12934.2	12274.8	14155
sp|Q6YN16|HSDL2_HUMAN	Hydroxysteroid dehydrogenase-like protein 2 OS=Homo sapiens OX=9606 GN=HSDL2 PE=1 SV=1	2641.1	2848.06	4163.32	2870.25	1133.54	4117.9
sp|Q96MX6|WDR92_HUMAN	WD repeat-containing protein 92 OS=Homo sapiens OX=9606 GN=WDR92 PE=1 SV=1	7573.37	5814.46	4408.01	5197.84	5446.79	6423.19
sp|Q15126|PMVK_HUMAN	Phosphomevalonate kinase OS=Homo sapiens OX=9606 GN=PMVK PE=1 SV=3	12570.8	13537.8	12032.3	11137.9	1297.79	15704.9
sp|Q16512|PKN1_HUMAN	Serine/threonine-protein kinase N1 OS=Homo sapiens OX=9606 GN=PKN1 PE=1 SV=2	183775	8021.2	145961	129523	204740	146215
sp|Q13637|RAB32_HUMAN	Ras-related protein Rab-32 OS=Homo sapiens OX=9606 GN=RAB32 PE=1 SV=3	17953.6	13450.8	13191.6	19572.1	22087.7	26748.8
tr|X6RCC3|X6RCC3_HUMAN	Stromal membrane-associated protein 2 (Fragment) OS=Homo sapiens OX=9606 GN=SMAP2 PE=1 SV=1	6127.9	11408	9855.19	8254.53	1738.57	10180
tr|H9KVA9|H9KVA9_HUMAN	Lys-63-specific deubiquitinase BRCC36 OS=Homo sapiens OX=9606 GN=BRCC3 PE=1 SV=2	5680.73	1187.28	5338.87	8268.39	6143.45	6962.31
sp|P85037|FOXK1_HUMAN	Forkhead box protein K1 OS=Homo sapiens OX=9606 GN=FOXK1 PE=1 SV=1	979.177	3718.59	3569.75	5487.25	5712.78	3940.9
tr|K7EJQ7|K7EJQ7_HUMAN	Signal peptidase complex catalytic subunit SEC11 OS=Homo sapiens OX=9606 GN=SEC11C PE=1 SV=1	21313.2	17553.8	20670.4	16165.3	15122.5	19482.8
sp|Q96B49|TOM6_HUMAN	Mitochondrial import receptor subunit TOM6 homolog OS=Homo sapiens OX=9606 GN=TOMM6 PE=1 SV=1	4520.33	5780.83	4812.94	6338.6	7614.29	2344.57
sp|Q13492|PICAL_HUMAN	Phosphatidylinositol-binding clathrin assembly protein OS=Homo sapiens OX=9606 GN=PICALM PE=1 SV=2	80831.4	74866.5	64638	59138.9	78103.6	56787.7
sp|Q5TFE4|NT5D1_HUMAN	5'-nucleotidase domain-containing protein 1 OS=Homo sapiens OX=9606 GN=NT5DC1 PE=1 SV=1	13575.6	11227.9	8904.49	8259.35	10460.3	10254.5
sp|Q9NX46|ADPRS_HUMAN	ADP-ribose glycohydrolase ARH3 OS=Homo sapiens OX=9606 GN=ADPRS PE=1 SV=1	3919.14	7487.18	5843.22	802.601	6997.13	6909.85
sp|Q9NRP0|OSTC_HUMAN	Oligosaccharyltransferase complex subunit OSTC OS=Homo sapiens OX=9606 GN=OSTC PE=1 SV=1	38452.8	22788.1	33472.9	50699.4	52244.1	48672.5
sp|P62310|LSM3_HUMAN	U6 snRNA-associated Sm-like protein LSm3 OS=Homo sapiens OX=9606 GN=LSM3 PE=1 SV=2	61058.4	51522.8	49140.3	49706.5	46071.9	54408.3
sp|Q8TCJ2|STT3B_HUMAN	Dolichyl-diphosphooligosaccharide--protein glycosyltransferase subunit STT3B OS=Homo sapiens OX=9606 GN=STT3B PE=1 SV=1	10263.4	9737.6	11514.4	15148.5	17190.6	18455.6
sp|Q8WTT2|NOC3L_HUMAN	Nucleolar complex protein 3 homolog OS=Homo sapiens OX=9606 GN=NOC3L PE=1 SV=1	735.474	1744.09	3038.85	4705.06	6786.41	2705.65
sp|P56182|RRP1_HUMAN	Ribosomal RNA processing protein 1 homolog A OS=Homo sapiens OX=9606 GN=RRP1 PE=1 SV=1	4051.03	4910	5685.19	7810.36	6714.33	3862.88
tr|J3QQJ0|J3QQJ0_HUMAN	SAP30-binding protein (Fragment) OS=Homo sapiens OX=9606 GN=SAP30BP PE=1 SV=1	5306.16	5267.07	5678.64	4600.96	3871.45	4400.71
tr|H0YD13|H0YD13_HUMAN	CD44 antigen OS=Homo sapiens OX=9606 GN=CD44 PE=1 SV=2	17433.3	16271.3	19922.2	7931.32	8473.36	8755.92
sp|Q9H8Y8|GORS2_HUMAN	Golgi reassembly-stacking protein 2 OS=Homo sapiens OX=9606 GN=GORASP2 PE=1 SV=3	6495.28	5667.93	5781.86	6398.85	5640.22	5216.61
tr|A0A087X1G7|A0A087X1G7_HUMAN	Selenoprotein F OS=Homo sapiens OX=9606 GN=SELENOF PE=1 SV=1	3882.83	2728.51	1287.97	4130.84	3525.32	3829.64
tr|E7ET33|E7ET33_HUMAN	Inter-alpha-trypsin inhibitor heavy chain H3 OS=Homo sapiens OX=9606 GN=ITIH3 PE=1 SV=1	2522.25	9213.45	1408.58	5382.63	4842.74	2885.4
tr|A0A3B3IUB5|A0A3B3IUB5_HUMAN	Minor histocompatibility antigen H13 OS=Homo sapiens OX=9606 GN=HM13 PE=1 SV=1	4827.92	4651.41	6059.56	7004.52	5765.34	6886.04
tr|Q5T6K7|Q5T6K7_HUMAN	Nuclear transcription factor Y subunit gamma (Fragment) OS=Homo sapiens OX=9606 GN=NFYC PE=1 SV=1	16950.1	14692.7	15261.8	18015.1	19149	16732.1
sp|O43719|HTSF1_HUMAN	HIV Tat-specific factor 1 OS=Homo sapiens OX=9606 GN=HTATSF1 PE=1 SV=1	1564.43	902.341	536.814	4148.44	4964.51	8230.94
sp|O60234|GMFG_HUMAN	Glia maturation factor gamma OS=Homo sapiens OX=9606 GN=GMFG PE=1 SV=1	7663.6	6672.88	8395.73	7007.92	5555.85	4254.47
sp|Q13523|PRP4B_HUMAN	Serine/threonine-protein kinase PRP4 homolog OS=Homo sapiens OX=9606 GN=PRPF4B PE=1 SV=3	2606.93	3004.13	3592.07	3868.73	6077.05	4104.3
sp|P0CG38|POTEI_HUMAN	POTE ankyrin domain family member I OS=Homo sapiens OX=9606 GN=POTEI PE=3 SV=1	699697	739573	809314	1.07845e+06	846440	1.06624e+06
sp|Q9Y3A6|TMED5_HUMAN	Transmembrane emp24 domain-containing protein 5 OS=Homo sapiens OX=9606 GN=TMED5 PE=1 SV=1	1097.61	394.314	5444.97	8613.8	11305	7242.1
sp|O95104|SCAF4_HUMAN	SR-related and CTD-associated factor 4 OS=Homo sapiens OX=9606 GN=SCAF4 PE=1 SV=3	7825.7	7131.13	10081.4	11103.3	17750.9	13876.6
tr|C9JVN9|C9JVN9_HUMAN	L-2-hydroxyglutarate dehydrogenase, mitochondrial OS=Homo sapiens OX=9606 GN=L2HGDH PE=1 SV=1	3091.45	2471.68	4314.62	5201	5785.28	4521.46
sp|Q14181|DPOA2_HUMAN	DNA polymerase alpha subunit B OS=Homo sapiens OX=9606 GN=POLA2 PE=1 SV=2	1160.63	288.417	155.768	1505.68	1973.35	5635.33
tr|H0Y3X6|H0Y3X6_HUMAN	Negative elongation factor A (Fragment) OS=Homo sapiens OX=9606 GN=NELFA PE=1 SV=1	5703.41	6210.35	4303.41	4621.99	6796.12	7225.41
sp|Q8NFH3|NUP43_HUMAN	Nucleoporin Nup43 OS=Homo sapiens OX=9606 GN=NUP43 PE=1 SV=1	5913.66	7229.63	3893.09	7622.46	7150.3	7270.12
sp|P62487|RPB7_HUMAN	DNA-directed RNA polymerase II subunit RPB7 OS=Homo sapiens OX=9606 GN=POLR2G PE=1 SV=1	16949.6	9702.3	14418.9	12295.4	18263	13491.5
sp|O15127|SCAM2_HUMAN	Secretory carrier-associated membrane protein 2 OS=Homo sapiens OX=9606 GN=SCAMP2 PE=1 SV=2	7135.51	3034.11	6437.48	4411.52	9690.99	5370.91
sp|Q9UID3|VPS51_HUMAN	Vacuolar protein sorting-associated protein 51 homolog OS=Homo sapiens OX=9606 GN=VPS51 PE=1 SV=2	3264.68	2756.42	2415.62	4524.99	2833.96	3776.5
sp|Q8WZA0|LZIC_HUMAN	Protein LZIC OS=Homo sapiens OX=9606 GN=LZIC PE=1 SV=1	2472.74	2769.51	616.157	4095.76	4792.79	4641.46
sp|Q9BVJ6|UT14A_HUMAN	U3 small nucleolar RNA-associated protein 14 homolog A OS=Homo sapiens OX=9606 GN=UTP14A PE=1 SV=1	7439.6	6771.77	5980.5	6068.06	9496.48	9964.29
sp|Q14331|FRG1_HUMAN	Protein FRG1 OS=Homo sapiens OX=9606 GN=FRG1 PE=1 SV=1	13853.1	10856.4	13300.9	14614.1	14958.6	16332.5
tr|H3BRB3|H3BRB3_HUMAN	Kinesin-like protein OS=Homo sapiens OX=9606 GN=KIF22 PE=1 SV=1	8883.8	6710.24	5087.93	642.46	10037.5	8320.79
tr|A0A087WV05|A0A087WV05_HUMAN	Uncharacterized protein OS=Homo sapiens OX=9606 PE=3 SV=1	457577	333714	454245	10091.8	585545	319173
tr|G3V158|G3V158_HUMAN	2-deoxy-D-ribose 5-phosphate aldolase OS=Homo sapiens OX=9606 GN=DERA PE=1 SV=1	10795.1	7013.32	7508.11	7412.2	7374.66	7112.56
sp|Q86Y56|DAAF5_HUMAN	Dynein assembly factor 5, axonemal OS=Homo sapiens OX=9606 GN=DNAAF5 PE=1 SV=4	6178.32	810.625	428.389	9016.83	8761.82	6795.78
sp|Q9BZH6|WDR11_HUMAN	WD repeat-containing protein 11 OS=Homo sapiens OX=9606 GN=WDR11 PE=1 SV=1	2743.51	25914.2	21997.3	28207.5	28924.1	15929.8
tr|H3BUH9|H3BUH9_HUMAN	Glycine cleavage system H protein, mitochondrial (Fragment) OS=Homo sapiens OX=9606 GN=GCSH PE=1 SV=2	10549.1	10257.1	9704.7	12251.1	11639	11469.7
tr|C9JYN0|C9JYN0_HUMAN	Synaptophysin-like protein 1 OS=Homo sapiens OX=9606 GN=SYPL1 PE=1 SV=1	29499.5	25021	22045.6	46167.8	53699.9	45590.5
sp|Q96NB2|SFXN2_HUMAN	Sideroflexin-2 OS=Homo sapiens OX=9606 GN=SFXN2 PE=1 SV=2	7153.26	6113.82	7122.8	12611.7	10472.5	5734.85
sp|Q9NW82|WDR70_HUMAN	WD repeat-containing protein 70 OS=Homo sapiens OX=9606 GN=WDR70 PE=1 SV=1	13551.7	819.454	12100.8	14072.1	9436.5	14445.7
tr|Q5JRG1|Q5JRG1_HUMAN	Nucleoporin p58/p45 (Fragment) OS=Homo sapiens OX=9606 GN=NUP58 PE=1 SV=1	6193.29	3773.53	5779.67	5708.69	6957.5	10542.1
tr|H0Y9C7|H0Y9C7_HUMAN	N(4)-(beta-N-acetylglucosaminyl)-L-asparaginase (Fragment) OS=Homo sapiens OX=9606 GN=AGA PE=1 SV=8	27524.1	24719	25186.5	34771.1	34930	32190.2
tr|E9PI68|E9PI68_HUMAN	Microsomal signal peptidase 25 kDa subunit OS=Homo sapiens OX=9606 GN=SPCS2 PE=1 SV=1	14190.4	12316.7	12442.3	13721.7	17037.6	14296
tr|A0A3B3IS71|A0A3B3IS71_HUMAN	Retinoblastoma-associated protein OS=Homo sapiens OX=9606 GN=RB1 PE=1 SV=1	1713.23	3132.83	3489.57	3057.92	3800.12	715.383
tr|Q5T760|Q5T760_HUMAN	Serine/arginine-rich-splicing factor 11 (Fragment) OS=Homo sapiens OX=9606 GN=SRSF11 PE=1 SV=1	1528.1	2207.6	2176.66	4317.67	6513.52	4308.45
tr|G3V1U3|G3V1U3_HUMAN	Methionine aminopeptidase 2 OS=Homo sapiens OX=9606 GN=METAP2 PE=1 SV=1	6379.61	7777.89	3606.45	1016.85	2051.75	2920.88
tr|F5H4R2|F5H4R2_HUMAN	Superoxide dismutase (Fragment) OS=Homo sapiens OX=9606 GN=SOD2 PE=1 SV=1	7964.22	9898.21	10875.9	17376.5	17611.1	14276.2
tr|E5RK00|E5RK00_HUMAN	Dynactin subunit 6 OS=Homo sapiens OX=9606 GN=DCTN6 PE=1 SV=1	9150.64	9684.81	9393.9	9784.66	12532.6	8192.34
tr|E5RIW4|E5RIW4_HUMAN	Transcription initiation factor IIE subunit beta (Fragment) OS=Homo sapiens OX=9606 GN=GTF2E2 PE=1 SV=1	3062.72	1080.51	431.127	3286.28	2221.63	7072.35
sp|Q9UHA4|LTOR3_HUMAN	Ragulator complex protein LAMTOR3 OS=Homo sapiens OX=9606 GN=LAMTOR3 PE=1 SV=1	73966.6	56986.8	67182.5	73693.4	75692.8	84557.7
sp|Q9P013|CWC15_HUMAN	Spliceosome-associated protein CWC15 homolog OS=Homo sapiens OX=9606 GN=CWC15 PE=1 SV=2	3860.01	4135.44	3635.95	1888.84	3202.97	1780.66
sp|Q9NV31|IMP3_HUMAN	U3 small nucleolar ribonucleoprotein protein IMP3 OS=Homo sapiens OX=9606 GN=IMP3 PE=1 SV=1	14505.8	9905.51	9196.44	16283.3	14969.3	17320.7
sp|Q96FJ2|DYL2_HUMAN	Dynein light chain 2, cytoplasmic OS=Homo sapiens OX=9606 GN=DYNLL2 PE=1 SV=1	2834.4	6561.99	7875.7	9017.99	7151.67	4464.16
sp|P16150|LEUK_HUMAN	Leukosialin OS=Homo sapiens OX=9606 GN=SPN PE=1 SV=1	82214.3	76805.2	82792.5	86350.7	91956.4	82702.8
sp|O76096|CYTF_HUMAN	Cystatin-F OS=Homo sapiens OX=9606 GN=CST7 PE=1 SV=1	16689.8	25059.8	26898.5	10009.6	8590.96	7113.24
tr|B7Z645|B7Z645_HUMAN	Heterogeneous nuclear ribonucleoprotein Q OS=Homo sapiens OX=9606 GN=SYNCRIP PE=1 SV=1	12012.6	10545.6	15263.9	15619	12062.5	14177.6
tr|J3KN67|J3KN67_HUMAN	Tropomyosin alpha-3 chain OS=Homo sapiens OX=9606 GN=TPM3 PE=1 SV=1	8378.29	9342.05	8247.47	9024.74	7638.47	7941.37
sp|Q96QV6|H2A1A_HUMAN	Histone H2A type 1-A OS=Homo sapiens OX=9606 GN=H2AC1 PE=1 SV=3	8300.65	9359.37	8955.6	11830.6	15512.3	10631.1
sp|P15531|NDKA_HUMAN	Nucleoside diphosphate kinase A OS=Homo sapiens OX=9606 GN=NME1 PE=1 SV=1	156672	160923	153088	135241	136136	119474
sp|Q5T9A4|ATD3B_HUMAN	ATPase family AAA domain-containing protein 3B OS=Homo sapiens OX=9606 GN=ATAD3B PE=1 SV=1	16958.6	17363.8	13756.5	22189.4	16768.5	19401.4
tr|E9PFP8|E9PFP8_HUMAN	Poly(rC)-binding protein 3 OS=Homo sapiens OX=9606 GN=PCBP3 PE=1 SV=1	9373.73	11137.4	7030.52	13817.7	17080	15143.9
sp|P52815|RM12_HUMAN	39S ribosomal protein L12, mitochondrial OS=Homo sapiens OX=9606 GN=MRPL12 PE=1 SV=2	18494.1	17865.3	18807.2	25843	24768.3	24154.4
tr|A0A087WW23|A0A087WW23_HUMAN	Arachidonate 5-lipoxygenase-activating protein OS=Homo sapiens OX=9606 GN=ALOX5AP PE=1 SV=1	10787.5	6979.06	7592.92	3422.87	3674.42	3872.19
tr|H0YIV9|H0YIV9_HUMAN	Uncharacterized protein (Fragment) OS=Homo sapiens OX=9606 PE=3 SV=1	12371.9	10270.2	9496.01	4566.43	7504.89	7711.67
sp|Q7Z3B4|NUP54_HUMAN	Nucleoporin p54 OS=Homo sapiens OX=9606 GN=NUP54 PE=1 SV=2	9560.94	8475.4	5683.82	9721.7	4324.36	591.664
sp|Q9NS15|LTBP3_HUMAN	Latent-transforming growth factor beta-binding protein 3 OS=Homo sapiens OX=9606 GN=LTBP3 PE=1 SV=4	8212.72	6267.43	6800.89	10288.2	6319.14	8910.45
tr|Q5R3B4|Q5R3B4_HUMAN	Mitochondrial pyruvate carrier (Fragment) OS=Homo sapiens OX=9606 GN=MPC2 PE=1 SV=1	17551.2	17199.2	17117	12950.3	20900.2	17094.7
tr|J3KRV4|J3KRV4_HUMAN	Dual-specificity mitogen-activated protein kinase kinase 3 (Fragment) OS=Homo sapiens OX=9606 GN=MAP2K3 PE=1 SV=1	7528.91	7462.2	7987	10888.7	13506.8	14410.8
tr|B7Z413|B7Z413_HUMAN	ATPase H(+)-transporting lysosomal accessory protein 2 OS=Homo sapiens OX=9606 GN=ATP6AP2 PE=1 SV=1	4773.94	4519.13	4930.27	6383.54	6119.87	6345.39
tr|V9GYU0|V9GYU0_HUMAN	Mitochondrial import inner membrane translocase subunit Tim17-B (Fragment) OS=Homo sapiens OX=9606 GN=TIMM17B PE=1 SV=1	4457.79	4560.21	4936.94	6682.61	8599.65	6228.01
tr|K7EPJ1|K7EPJ1_HUMAN	Ubiquitin-conjugating enzyme E2 S (Fragment) OS=Homo sapiens OX=9606 GN=UBE2S PE=1 SV=1	14826.4	13235.8	14890.1	12760.5	9887.68	10255.5
tr|E9PR30|E9PR30_HUMAN	40S ribosomal protein S30 OS=Homo sapiens OX=9606 GN=FAU PE=1 SV=1	112245	107773	99141.1	105094	122997	111462
sp|Q9UBV8|PEF1_HUMAN	Peflin OS=Homo sapiens OX=9606 GN=PEF1 PE=1 SV=1	1872.16	2847.33	2077.06	3223.83	3321.27	7494.74
sp|Q13595|TRA2A_HUMAN	Transformer-2 protein homolog alpha OS=Homo sapiens OX=9606 GN=TRA2A PE=1 SV=1	1259.39	788.793	865.967	6507.71	1730.18	5963.59
sp|P40306|PSB10_HUMAN	Proteasome subunit beta type-10 OS=Homo sapiens OX=9606 GN=PSMB10 PE=1 SV=1	12492.2	11097.3	10675.2	9409.35	11303.2	11718.7
sp|P04004|VTNC_HUMAN	Vitronectin OS=Homo sapiens OX=9606 GN=VTN PE=1 SV=1	1700.26	1461.82	2586.54	27140.6	1824.83	4693.97
tr|S4R3B5|S4R3B5_HUMAN	Protein transport protein Sec61 subunit beta OS=Homo sapiens OX=9606 GN=SEC61B PE=1 SV=1	35975.2	31400.4	32986	37622.4	37457.4	34972.1
tr|Q5SY38|Q5SY38_HUMAN	Eukaryotic translation initiation factor 2D (Fragment) OS=Homo sapiens OX=9606 GN=EIF2D PE=1 SV=8	2765.21	2078.45	2660.11	3136.97	3746.33	5402.57
tr|K7EPR0|K7EPR0_HUMAN	Transmembrane protein 205 OS=Homo sapiens OX=9606 GN=TMEM205 PE=1 SV=1	2162.36	7130.18	9891.76	12334.9	12849.2	9327.31
tr|K7EIR2|K7EIR2_HUMAN	MICOS complex subunit MIC13 OS=Homo sapiens OX=9606 GN=MICOS13 PE=1 SV=1	6858.38	6163.21	9030.41	7661.87	1500.81	6469.31
tr|I3L3B4|I3L3B4_HUMAN	VKc domain-containing protein (Fragment) OS=Homo sapiens OX=9606 PE=4 SV=1	6482.21	8673.26	7809.44	12233.3	9832.13	8575.96
tr|F8W9K7|F8W9K7_HUMAN	Complex I-23kD (Fragment) OS=Homo sapiens OX=9606 GN=NDUFS8 PE=1 SV=1	4872.33	5968.52	5813.07	9866.09	9995.38	7709.44
tr|F8VXL2|F8VXL2_HUMAN	Dynein light chain OS=Homo sapiens OX=9606 GN=DYNLL1 PE=1 SV=1	7322.67	13351.6	11314.6	11013.5	9807.24	5846.48
tr|E9PI90|E9PI90_HUMAN	Transmembrane protein 126A OS=Homo sapiens OX=9606 GN=TMEM126A PE=1 SV=1	1069.5	3660.69	481.946	4989.28	6406.67	6414.52
tr|E5RIJ3|E5RIJ3_HUMAN	Tumor necrosis factor alpha-induced protein 8 (Fragment) OS=Homo sapiens OX=9606 GN=TNFAIP8 PE=1 SV=1	7607.43	9717.36	13358.1	15293.7	20920.4	27733.2
tr|E5RHX8|E5RHX8_HUMAN	Transcription and mRNA export factor ENY2 OS=Homo sapiens OX=9606 GN=ENY2 PE=1 SV=1	19091.3	13924	13417.7	17701	17908.5	22362.5
tr|D6RF35|D6RF35_HUMAN	Gc-globulin OS=Homo sapiens OX=9606 GN=GC PE=1 SV=1	10498.5	10879.2	11769.4	2325.13	1082.12	2659.1
tr|C9JA28|C9JA28_HUMAN	Signal sequence receptor subunit gamma OS=Homo sapiens OX=9606 GN=SSR3 PE=1 SV=1	13042.5	3550.32	4914.48	4677.41	1768.38	1101.12
tr|B5MD00|B5MD00_HUMAN	Mitochondrial import receptor subunit TOM7 homolog OS=Homo sapiens OX=9606 GN=TOMM7 PE=1 SV=1	252.518	745.698	323.181	2718.45	68.4038	358.115
tr|A6NLH6|A6NLH6_HUMAN	Protein cornichon homolog 4 OS=Homo sapiens OX=9606 GN=CNIH4 PE=1 SV=1	9434	6854.74	8601.88	16281.8	15384.6	10375.5
tr|A0A5F9YFS9|A0A5F9YFS9_HUMAN	Microsomal signal peptidase 12 kDa subunit OS=Homo sapiens OX=9606 GN=SPCS1 PE=1 SV=1	12055.3	14186.9	12287.6	19036.9	18485.7	16305.5
tr|A0A0A0MR61|A0A0A0MR61_HUMAN	Serine protease 57 OS=Homo sapiens OX=9606 GN=PRSS57 PE=1 SV=1	4849.95	5878.75	5225.73	2844.55	1727.21	207.626
sp|Q9Y547|IFT25_HUMAN	Intraflagellar transport protein 25 homolog OS=Homo sapiens OX=9606 GN=HSPB11 PE=1 SV=1	4937.43	5456.95	7023.37	3216.17	2642.87	2671
sp|Q9BXV9|GON7_HUMAN	EKC/KEOPS complex subunit GON7 OS=Homo sapiens OX=9606 GN=GON7 PE=1 SV=2	8776.85	5978.82	3929.98	8614.19	6133.96	10049.9
sp|Q9BVC6|TM109_HUMAN	Transmembrane protein 109 OS=Homo sapiens OX=9606 GN=TMEM109 PE=1 SV=1	51311.4	48485.6	51430.4	88724.2	95042	90328.4
sp|Q8NI22|MCFD2_HUMAN	Multiple coagulation factor deficiency protein 2 OS=Homo sapiens OX=9606 GN=MCFD2 PE=1 SV=1	7275.96	7802.41	6727.47	8876.73	7651.24	8227.36
sp|P29966|MARCS_HUMAN	Myristoylated alanine-rich C-kinase substrate OS=Homo sapiens OX=9606 GN=MARCKS PE=1 SV=4	5794.44	7511.41	9037.67	2625.2	2046.44	1157.32
sp|P10124|SRGN_HUMAN	Serglycin OS=Homo sapiens OX=9606 GN=SRGN PE=1 SV=3	14577.5	16580.9	14645.9	4833.28	6569.41	4896.12
sp|P23634|AT2B4_HUMAN	Plasma membrane calcium-transporting ATPase 4 OS=Homo sapiens OX=9606 GN=ATP2B4 PE=1 SV=2	5114.69	3251.54	3250.91	11119.7	13105.5	10808.9
sp|Q96DV4|RM38_HUMAN	39S ribosomal protein L38, mitochondrial OS=Homo sapiens OX=9606 GN=MRPL38 PE=1 SV=2	16774.5	13882.3	16107.2	16303.8	19674.9	17497.1
sp|Q92504|S39A7_HUMAN	Zinc transporter SLC39A7 OS=Homo sapiens OX=9606 GN=SLC39A7 PE=1 SV=2	1740.46	934.489	4825.59	5056.7	3773.68	4552.43
sp|Q6RFH5|WDR74_HUMAN	WD repeat-containing protein 74 OS=Homo sapiens OX=9606 GN=WDR74 PE=1 SV=1	5576.74	5491.48	4602.61	6234.34	6957.17	7835.97
sp|Q9UBF2|COPG2_HUMAN	Coatomer subunit gamma-2 OS=Homo sapiens OX=9606 GN=COPG2 PE=1 SV=1	9923.91	11348.4	10755.2	10663	12498.7	10771.9
tr|A0A0A0MQS1|A0A0A0MQS1_HUMAN	Pyrroline-5-carboxylate reductase OS=Homo sapiens OX=9606 GN=PYCR3 PE=1 SV=1	10843.8	14085.3	13926.7	15548.7	13070	11728.5
sp|Q9UBU9|NXF1_HUMAN	Nuclear RNA export factor 1 OS=Homo sapiens OX=9606 GN=NXF1 PE=1 SV=1	4444.72	9590.69	7178.47	5582.9	11850.4	13080.2
sp|Q06546|GABPA_HUMAN	GA-binding protein alpha chain OS=Homo sapiens OX=9606 GN=GABPA PE=1 SV=1	9198.22	6025.6	7073.44	9353.07	8492.49	7892.41
sp|Q96IJ6|GMPPA_HUMAN	Mannose-1-phosphate guanyltransferase alpha OS=Homo sapiens OX=9606 GN=GMPPA PE=1 SV=1	1336.26	1164.83	2798.47	2174.29	1286.17	1996.58
tr|F5GZY1|F5GZY1_HUMAN	Sugar phosphate phosphatase OS=Homo sapiens OX=9606 GN=ARMT1 PE=1 SV=1	1842.3	1528.53	1848.53	2219.04	4239.06	3627.39
tr|A0A0G2JL47|A0A0G2JL47_HUMAN	BCL2-associated athanogene 6 OS=Homo sapiens OX=9606 GN=BAG6 PE=1 SV=1	17020	13201.2	15667.9	10028.1	30194.7	10982.7
sp|Q6XQN6|PNCB_HUMAN	Nicotinate phosphoribosyltransferase OS=Homo sapiens OX=9606 GN=NAPRT PE=1 SV=2	14483.3	11046.5	11233.6	14081.8	14403.4	21502.8
sp|O75323|NIPS2_HUMAN	Protein NipSnap homolog 2 OS=Homo sapiens OX=9606 GN=NIPSNAP2 PE=1 SV=1	18996.7	19346	18257	24142.2	20764.4	19610.7
sp|Q9BYD2|RM09_HUMAN	39S ribosomal protein L9, mitochondrial OS=Homo sapiens OX=9606 GN=MRPL9 PE=1 SV=2	3049.7	3548.41	2945.42	4293.82	3589.77	5583.8
sp|Q96RQ3|MCCA_HUMAN	Methylcrotonoyl-CoA carboxylase subunit alpha, mitochondrial OS=Homo sapiens OX=9606 GN=MCCC1 PE=1 SV=3	2996.28	262.401	2382.51	4467.41	3526.94	4223.34
tr|B5MC22|B5MC22_HUMAN	Mitochondrial 18 kDa protein OS=Homo sapiens OX=9606 GN=MTFP1 PE=1 SV=1	9163.18	4905.39	5055.45	9079.9	11472.5	12683.9
tr|B7ZL14|B7ZL14_HUMAN	FNBP1 protein OS=Homo sapiens OX=9606 GN=FNBP1 PE=1 SV=1	2442.1	2400.56	4249.58	2584.03	1903.66	521.482
tr|C9JDV8|C9JDV8_HUMAN	Protein NipSnap homolog 1 (Fragment) OS=Homo sapiens OX=9606 GN=NIPSNAP1 PE=1 SV=7	18282.8	17073.7	16853.9	35832.6	30961.4	33746.1
tr|Q96II5|Q96II5_HUMAN	Non-specific serine/threonine protein kinase OS=Homo sapiens OX=9606 GN=ARAF PE=1 SV=1	4347.42	3791.72	3455.35	5984.7	4764.42	8844.95
sp|O75934|SPF27_HUMAN	Pre-mRNA-splicing factor SPF27 OS=Homo sapiens OX=9606 GN=BCAS2 PE=1 SV=1	11369.9	8868.4	10371.7	9294.27	5144.23	12611.1
sp|O95758|PTBP3_HUMAN	Polypyrimidine tract-binding protein 3 OS=Homo sapiens OX=9606 GN=PTBP3 PE=1 SV=2	14811.2	12968	15640.4	19516.4	19024.4	21091.1
sp|Q16762|THTR_HUMAN	Thiosulfate sulfurtransferase OS=Homo sapiens OX=9606 GN=TST PE=1 SV=4	828.467	532.514	3605.63	2967.07	6136.53	1170.85
sp|Q99575|POP1_HUMAN	Ribonucleases P/MRP protein subunit POP1 OS=Homo sapiens OX=9606 GN=POP1 PE=1 SV=2	8800.54	7168.91	6256.04	7089.1	9690.3	7917.12
sp|Q9H8S9|MOB1A_HUMAN	MOB kinase activator 1A OS=Homo sapiens OX=9606 GN=MOB1A PE=1 SV=4	29704.3	23574	27954.8	30733.4	30550.3	32407.3
tr|K7ENF0|K7ENF0_HUMAN	Asparagine--tRNA ligase, cytoplasmic OS=Homo sapiens OX=9606 GN=NARS1 PE=1 SV=1	41522	31059.3	38380.2	33245.1	39580.5	40516.7
sp|Q9H307|PININ_HUMAN	Pinin OS=Homo sapiens OX=9606 GN=PNN PE=1 SV=5	10310.2	8256.48	9502.02	18180.4	12384.2	10983.2
sp|Q99442|SEC62_HUMAN	Translocation protein SEC62 OS=Homo sapiens OX=9606 GN=SEC62 PE=1 SV=1	3758.95	2360.54	2446.41	6671.26	6554.78	6236.34
tr|J3QLW7|J3QLW7_HUMAN	60S ribosome subunit biogenesis protein NIP7 homolog OS=Homo sapiens OX=9606 GN=NIP7 PE=1 SV=1	17872.1	14457.7	19976.4	13068.8	16374	17326.6
tr|E9PLP8|E9PLP8_HUMAN	Cleavage stimulation factor subunit 3 OS=Homo sapiens OX=9606 GN=CSTF3 PE=1 SV=2	477.777	613.179	631.588	3078.05	3563.53	2426.39
sp|Q96FN4|CPNE2_HUMAN	Copine-2 OS=Homo sapiens OX=9606 GN=CPNE2 PE=1 SV=3	8119.02	5837.3	7582.41	3628.38	7325.77	6462.93
sp|Q9GZY6|NTAL_HUMAN	Linker for activation of T-cells family member 2 OS=Homo sapiens OX=9606 GN=LAT2 PE=1 SV=1	6236.39	6905.91	5017.83	15914.1	14573.7	18085
tr|H7C2R9|H7C2R9_HUMAN	Uncharacterized protein C7orf50 (Fragment) OS=Homo sapiens OX=9606 GN=C7orf50 PE=1 SV=1	7037.34	11342.3	8541.86	15073.6	14606.5	16222.3
tr|F8VXU5|F8VXU5_HUMAN	Vacuolar protein sorting-associated protein 29 OS=Homo sapiens OX=9606 GN=VPS29 PE=1 SV=1	12349.8	14583.4	11757	16805.1	16642	14309.3
tr|H0Y9G6|H0Y9G6_HUMAN	39S ribosomal protein L3, mitochondrial (Fragment) OS=Homo sapiens OX=9606 GN=MRPL3 PE=1 SV=1	13421.8	10229.7	9759.35	13755.7	17641.9	15125.8
sp|Q9UI12|VATH_HUMAN	V-type proton ATPase subunit H OS=Homo sapiens OX=9606 GN=ATP6V1H PE=1 SV=1	10345.2	4940.94	13525.4	9652.2	8213.08	15123.6
sp|Q9H0N0|RAB6C_HUMAN	Ras-related protein Rab-6C OS=Homo sapiens OX=9606 GN=RAB6C PE=1 SV=2	2252.96	1650.22	776.807	1840.16	1196.93	1064.04
tr|A0A087WVC1|A0A087WVC1_HUMAN	RNA helicase OS=Homo sapiens OX=9606 GN=DDX50 PE=1 SV=1	12249.8	7784.37	9303.98	9244.93	14147.6	11901.6
tr|H0YMV8|H0YMV8_HUMAN	40S ribosomal protein S27 OS=Homo sapiens OX=9606 GN=RPS27L PE=1 SV=1	38621.2	30882.5	31251.4	29582	29859.8	29782.9
tr|A0A0A0MTN0|A0A0A0MTN0_HUMAN	Cullin-2 OS=Homo sapiens OX=9606 GN=CUL2 PE=1 SV=1	870.973	7590.45	4850.92	6509.35	5255.67	11862.7
sp|Q96C90|PP14B_HUMAN	Protein phosphatase 1 regulatory subunit 14B OS=Homo sapiens OX=9606 GN=PPP1R14B PE=1 SV=3	8407.28	9297.61	12576.3	8383.11	8934.23	5810.05
sp|Q9NPQ8|RIC8A_HUMAN	Synembryn-A OS=Homo sapiens OX=9606 GN=RIC8A PE=1 SV=3	3362.65	2434.97	2381.87	2596.71	3605.24	3640.13
sp|Q9Y2W2|WBP11_HUMAN	WW domain-binding protein 11 OS=Homo sapiens OX=9606 GN=WBP11 PE=1 SV=1	8351.15	9602.36	7960.49	10623.9	8850.51	10084.1
sp|Q8IUR0|TPPC5_HUMAN	Trafficking protein particle complex subunit 5 OS=Homo sapiens OX=9606 GN=TRAPPC5 PE=1 SV=1	16180.3	17595.3	14988.3	11841.8	13627.5	7283.67
tr|K7ER15|K7ER15_HUMAN	Haloacid dehalogenase-like hydrolase domain-containing protein 2 (Fragment) OS=Homo sapiens OX=9606 GN=HDHD2 PE=1 SV=1	17319.7	14102	15498.7	18495.6	19610.7	29031.8
tr|H0YC42|H0YC42_HUMAN	Uncharacterized protein OS=Homo sapiens OX=9606 PE=1 SV=2	3927.8	4592.93	4270.18	3746.21	3488.05	4147.69
sp|Q56VL3|OCAD2_HUMAN	OCIA domain-containing protein 2 OS=Homo sapiens OX=9606 GN=OCIAD2 PE=1 SV=1	6623.89	5539.56	4872.87	3795.71	4895.1	6099.23
sp|Q9Y3T9|NOC2L_HUMAN	Nucleolar complex protein 2 homolog OS=Homo sapiens OX=9606 GN=NOC2L PE=1 SV=4	2112.79	1216.66	2045.85	5904.09	4349.15	3869.38
tr|A0A5F9ZI63|A0A5F9ZI63_HUMAN	Polycomb protein EED OS=Homo sapiens OX=9606 GN=EED PE=1 SV=1	1660.73	1269.52	4134.02	6013.76	4275.27	4780.44
sp|Q7Z3D6|GLUCM_HUMAN	D-glutamate cyclase, mitochondrial OS=Homo sapiens OX=9606 GN=DGLUCY PE=1 SV=2	5708.66	2756.49	3242.82	6160.52	8251.15	8294.66
sp|Q9NXG2|THUM1_HUMAN	THUMP domain-containing protein 1 OS=Homo sapiens OX=9606 GN=THUMPD1 PE=1 SV=2	12069.5	9601.22	8616.13	16512.2	11306.9	12228.5
sp|Q07812|BAX_HUMAN	Apoptosis regulator BAX OS=Homo sapiens OX=9606 GN=BAX PE=1 SV=1	6839.08	6305.95	7787.57	11924.5	13831.4	12295.8
tr|A6NC48|A6NC48_HUMAN	ADP-ribosyl cyclase/cyclic ADP-ribose hydrolase OS=Homo sapiens OX=9606 GN=BST1 PE=1 SV=1	20096.3	15210	16652.3	9520.65	12845.7	11696.3
sp|Q9BUQ8|DDX23_HUMAN	Probable ATP-dependent RNA helicase DDX23 OS=Homo sapiens OX=9606 GN=DDX23 PE=1 SV=3	55747.8	25944.2	27354.3	96219.5	77291.3	85677
tr|A0A0D9SFK2|A0A0D9SFK2_HUMAN	Unconventional myosin-XVIIIa OS=Homo sapiens OX=9606 GN=MYO18A PE=1 SV=1	470.248	291.669	671.903	2052.35	2735.75	5682.16
tr|B7Z7F3|B7Z7F3_HUMAN	Ran-binding protein 3 OS=Homo sapiens OX=9606 GN=RANBP3 PE=1 SV=1	1522.95	4625.53	3172.46	3334.18	3774.87	3753.9
sp|P82675|RT05_HUMAN	28S ribosomal protein S5, mitochondrial OS=Homo sapiens OX=9606 GN=MRPS5 PE=1 SV=2	3046.38	3900.53	3313.92	5581.72	6473.2	4712.44
sp|Q9Y676|RT18B_HUMAN	28S ribosomal protein S18b, mitochondrial OS=Homo sapiens OX=9606 GN=MRPS18B PE=1 SV=1	5485.52	7272.28	7331.03	8440.92	9555.96	6058.76
sp|P10644|KAP0_HUMAN	cAMP-dependent protein kinase type I-alpha regulatory subunit OS=Homo sapiens OX=9606 GN=PRKAR1A PE=1 SV=1	8185.02	15035	15881.4	13858.2	14015.7	5149.23
tr|F5H5U2|F5H5U2_HUMAN	RNA helicase OS=Homo sapiens OX=9606 GN=DDX55 PE=1 SV=1	16912.1	14164.8	11467.5	12362.9	7465.77	9181.31
sp|Q9BVI4|NOC4L_HUMAN	Nucleolar complex protein 4 homolog OS=Homo sapiens OX=9606 GN=NOC4L PE=1 SV=1	10861.8	4862.37	7726.78	19080.8	22314.5	24264.6
sp|Q9NRX2|RM17_HUMAN	39S ribosomal protein L17, mitochondrial OS=Homo sapiens OX=9606 GN=MRPL17 PE=1 SV=1	20312.2	10259.5	9204.95	15130	20053.7	11641.3
sp|Q9UN37|VPS4A_HUMAN	Vacuolar protein sorting-associated protein 4A OS=Homo sapiens OX=9606 GN=VPS4A PE=1 SV=1	14574.1	11310.5	9566.3	10039.7	8195.93	12685.1
tr|J3KPD6|J3KPD6_HUMAN	Tyrosine-protein kinase OS=Homo sapiens OX=9606 GN=HCK PE=1 SV=1	10289.3	6172.57	9748.14	23227.1	28927.4	28471.4
tr|B3KSI3|B3KSI3_HUMAN	Branched-chain-amino-acid aminotransferase OS=Homo sapiens OX=9606 GN=BCAT2 PE=1 SV=1	12057.1	14553.4	12617.7	19593.3	13477.1	16561.1
tr|H0YB83|H0YB83_HUMAN	Regulator of microtubule dynamics protein 1 (Fragment) OS=Homo sapiens OX=9606 GN=RMDN1 PE=1 SV=1	9813.94	8950.34	9149.92	8896.36	8342.24	6222.08
sp|Q8WUH1|CHUR_HUMAN	Protein Churchill OS=Homo sapiens OX=9606 GN=CHURC1 PE=1 SV=2	6499.87	6346.72	5970.2	685.564	885.486	5038.03
sp|Q7Z5K2|WAPL_HUMAN	Wings apart-like protein homolog OS=Homo sapiens OX=9606 GN=WAPL PE=1 SV=1	4195.16	3449.03	3149.48	4060.79	3785.22	5402.83
sp|Q2NL82|TSR1_HUMAN	Pre-rRNA-processing protein TSR1 homolog OS=Homo sapiens OX=9606 GN=TSR1 PE=1 SV=1	70470.3	66703	57524.1	15656.8	20911.5	21044
tr|E9PS74|E9PS74_HUMAN	Solute carrier family 43 member 3 (Fragment) OS=Homo sapiens OX=9606 GN=SLC43A3 PE=1 SV=1	35287.4	34721.6	29709.3	44025.3	54038.7	49775.3
sp|O43865|SAHH2_HUMAN	S-adenosylhomocysteine hydrolase-like protein 1 OS=Homo sapiens OX=9606 GN=AHCYL1 PE=1 SV=2	12825.1	11392.1	13313.4	14196.5	15142.5	16678.2
sp|Q09161|NCBP1_HUMAN	Nuclear cap-binding protein subunit 1 OS=Homo sapiens OX=9606 GN=NCBP1 PE=1 SV=1	3539.63	4358.39	301.849	9524.95	8427.38	12402.8
sp|O00566|MPP10_HUMAN	U3 small nucleolar ribonucleoprotein protein MPP10 OS=Homo sapiens OX=9606 GN=MPHOSPH10 PE=1 SV=2	2394.59	1797.45	2013.56	2873.33	182.644	3989.07
sp|Q9UJX2|CDC23_HUMAN	Cell division cycle protein 23 homolog OS=Homo sapiens OX=9606 GN=CDC23 PE=1 SV=3	6273.8	4250.14	4889.84	11696.7	9626.88	3664.3
sp|Q9NZT2|OGFR_HUMAN	Opioid growth factor receptor OS=Homo sapiens OX=9606 GN=OGFR PE=1 SV=3	13795.8	7520.06	6351.1	13721.4	16775.2	23909.6
sp|Q9BTV4|TMM43_HUMAN	Transmembrane protein 43 OS=Homo sapiens OX=9606 GN=TMEM43 PE=1 SV=1	3297.95	1075.19	1313.31	5632.65	341.325	6574.31
tr|F8VRD8|F8VRD8_HUMAN	NADH dehydrogenase [ubiquinone] 1 alpha subcomplex subunit 12 OS=Homo sapiens OX=9606 GN=NDUFA12 PE=1 SV=1	1181.6	3892.33	1987.53	5069.3	1236.62	1276.7
sp|Q9NQ50|RM40_HUMAN	39S ribosomal protein L40, mitochondrial OS=Homo sapiens OX=9606 GN=MRPL40 PE=1 SV=1	10173.7	7596.16	7163.26	12018.9	10956	9637.94
tr|H7C1T3|H7C1T3_HUMAN	Choline-phosphate cytidylyltransferase A (Fragment) OS=Homo sapiens OX=9606 GN=PCYT1A PE=1 SV=1	4755.39	4479.78	5329	2795.28	696.912	4552.28
tr|J3QRD1|J3QRD1_HUMAN	Aldehyde dehydrogenase family 3 member A2 OS=Homo sapiens OX=9606 GN=ALDH3A2 PE=1 SV=1	4490.19	3110.02	3638.04	3720.79	4607.66	2876.23
tr|F2Z2Y8|F2Z2Y8_HUMAN	Toll-interacting protein OS=Homo sapiens OX=9606 GN=TOLLIP PE=1 SV=1	7758.84	7643.23	7752.42	8000.41	8194.23	8190.63
sp|Q9BQ75|CMS1_HUMAN	Protein CMSS1 OS=Homo sapiens OX=9606 GN=CMSS1 PE=1 SV=2	110028	7607.44	10016.3	6012.18	1753.28	117819
sp|Q12789|TF3C1_HUMAN	General transcription factor 3C polypeptide 1 OS=Homo sapiens OX=9606 GN=GTF3C1 PE=1 SV=4	2982.75	3278.26	3290.98	2697.28	2948.4	3566.68
[truncated: 31 more rows]

## Sheet: Differential analysis
Name	Description	t-value	p-value	Mean KO	Mean WT	Median KO	Median WT	Sigma KO	Sigma WT	Delta	Fold Change	Log (Fold Change)
sp|Q16822|PCKGM_HUMAN	Phosphoenolpyruvate carboxykinase [GTP], mitochondrial OS=Homo sapiens OX=9606 GN=PCK2 PE=1 SV=4	-35.3313	3.83e-06	17110.3	120942	19030.1	119405	3612.69	3585.86	-103832	0.141475	-0.849322
sp|P11678|PERE_HUMAN	Eosinophil peroxidase OS=Homo sapiens OX=9606 GN=EPX PE=1 SV=2	30.383	6.9904e-06	423555	82049.1	425737	82066.4	19293	2606.85	341506	5.16222	0.712836
sp|P00966|ASSY_HUMAN	Argininosuccinate synthase OS=Homo sapiens OX=9606 GN=ASS1 PE=1 SV=2	-30.1257	7.2314e-06	141557	424541	141182	421386	6176.25	15052	-282984	0.333436	-0.476987
sp|P00403|COX2_HUMAN	Cytochrome c oxidase subunit 2 OS=Homo sapiens OX=9606 GN=MT-CO2 PE=1 SV=1	-28.0391	9.6254e-06	25762.8	98853.9	24615.5	98301.9	2428.08	3806.57	-73091.1	0.260615	-0.584001
sp|O00182|LEG9_HUMAN	Galectin-9 OS=Homo sapiens OX=9606 GN=LGALS9 PE=1 SV=2	27.0798	1.1057e-05	39352.8	21197.2	39825.9	21350	1020.31	554.488	18155.6	1.85651	0.268696
tr|A0A087WUK2|A0A087WUK2_HUMAN	Heterogeneous nuclear ribonucleoprotein D-like OS=Homo sapiens OX=9606 GN=HNRNPDL PE=1 SV=1	26.3606	1.2308e-05	246645	153024	246387	153230	5207.12	3275.2	93621.6	1.61181	0.207314
sp|P61626|LYSC_HUMAN	Lysozyme C OS=Homo sapiens OX=9606 GN=LYZ PE=1 SV=1	24.9817	1.5242e-05	2.89306e+06	1.31256e+06	2.89621e+06	1.29961e+06	56191.2	94076.9	1.5805e+06	2.20414	0.343239
tr|J3KTL2|J3KTL2_HUMAN	Serine/arginine-rich splicing factor 1 OS=Homo sapiens OX=9606 GN=SRSF1 PE=1 SV=1	-24.9617	1.529e-05	90955.4	328012	90644.2	325804	900.865	16424.3	-237057	0.277292	-0.557062
tr|H0Y993|H0Y993_HUMAN	DEK oncogene (DNA binding), isoform CRA_b OS=Homo sapiens OX=9606 GN=DEK PE=1 SV=2	-24.3555	1.6862e-05	119968	261851	117128	265491	6601.93	7630.44	-141883	0.458154	-0.338988
sp|O95169|NDUB8_HUMAN	NADH dehydrogenase [ubiquinone] 1 beta subcomplex subunit 8, mitochondrial OS=Homo sapiens OX=9606 GN=NDUFB8 PE=1 SV=1	-21.2418	2.904e-05	21627.2	31717.7	21624.8	31831.2	207.001	796.315	-10090.6	0.681864	-0.166302
sp|Q9BVC6|TM109_HUMAN	Transmembrane protein 109 OS=Homo sapiens OX=9606 GN=TMEM109 PE=1 SV=1	-19.2621	4.2812e-05	50409.1	91364.9	51311.4	90328.4	1666.86	3283.92	-40955.7	0.551734	-0.25827
sp|P21291|CSRP1_HUMAN	Cysteine and glycine-rich protein 1 OS=Homo sapiens OX=9606 GN=CSRP1 PE=1 SV=3	18.8185	4.6955e-05	27096.8	9931.26	27077	9314.33	787.082	1369.9	17165.6	2.72844	0.435914
sp|P42126|ECI1_HUMAN	Enoyl-CoA delta isomerase 1, mitochondrial OS=Homo sapiens OX=9606 GN=ECI1 PE=1 SV=1	-18.675	4.8401e-05	51192.4	109331	50668.9	111248	2781.64	4619.35	-58138.7	0.468233	-0.329538
tr|A0A1B0GWE8|A0A1B0GWE8_HUMAN	Cathepsin D OS=Homo sapiens OX=9606 GN=CTSD PE=1 SV=1	18.0789	5.5038e-05	450452	191034	452300	190866	24833.1	1007.2	259417	2.35796	0.372537
sp|Q9H0A0|NAT10_HUMAN	RNA cytidine acetyltransferase OS=Homo sapiens OX=9606 GN=NAT10 PE=1 SV=2	-17.9681	5.6394e-05	100711	143189	101405	143873	3151.32	2614.51	-42477.8	0.703345	-0.152832
sp|P04899|GNAI2_HUMAN	Guanine nucleotide-binding protein G(i) subunit alpha-2 OS=Homo sapiens OX=9606 GN=GNAI2 PE=1 SV=3	-17.8249	5.8208e-05	253233	415115	253123	418970	8729.04	13085.9	-161882	0.610031	-0.214648
sp|Q96I99|SUCB2_HUMAN	Succinate--CoA ligase [GDP-forming] subunit beta, mitochondrial OS=Homo sapiens OX=9606 GN=SUCLG2 PE=1 SV=2	-17.6818	6.0096e-05	55469.6	83402.7	55767.1	83810.3	967.721	2559.4	-27933.1	0.665081	-0.177125
sp|P52209|6PGD_HUMAN	6-phosphogluconate dehydrogenase, decarboxylating OS=Homo sapiens OX=9606 GN=PGD PE=1 SV=3	17.5839	6.143e-05	374155	273620	372815	276088	2764.38	9509.3	100536	1.36743	0.135905
tr|E7EQB2|E7EQB2_HUMAN	Lactotransferrin (Fragment) OS=Homo sapiens OX=9606 GN=LTF PE=1 SV=1	17.3866	6.4236e-05	235307	39214.4	241038	36740.5	18866.8	5064.67	196093	6.00053	0.77819
tr|A0A087WUT6|A0A087WUT6_HUMAN	Eukaryotic translation initiation factor 5B OS=Homo sapiens OX=9606 GN=EIF5B PE=1 SV=1	-17.196	6.7099e-05	18716.3	41964.6	18889.4	42039.8	1453.96	1835.59	-23248.3	0.446003	-0.350663
sp|Q8N0X7|SPART_HUMAN	Spartin OS=Homo sapiens OX=9606 GN=SPART PE=1 SV=1	16.825	7.3142e-05	44673.6	16015	44029.7	15201.7	1502.35	2539.09	28658.6	2.78949	0.445525
sp|O94804|STK10_HUMAN	Serine/threonine-protein kinase 10 OS=Homo sapiens OX=9606 GN=STK10 PE=1 SV=1	-16.8151	7.3313e-05	33923.3	61704.6	34717.3	61628.9	1586.18	2381.8	-27781.3	0.54977	-0.259819
tr|J3KPF3|J3KPF3_HUMAN	4F2 cell-surface antigen heavy chain OS=Homo sapiens OX=9606 GN=SLC3A2 PE=1 SV=1	-16.64	7.6411e-05	51227.4	110358	53249.9	112909	3619.79	4977.96	-59130.8	0.464192	-0.333303
sp|P61247|RS3A_HUMAN	40S ribosomal protein S3a OS=Homo sapiens OX=9606 GN=RPS3A PE=1 SV=2	16.6162	7.6845e-05	1.4038e+06	1.11264e+06	1.39919e+06	1.10201e+06	22554.9	20307.7	291159	1.26168	0.10095
sp|P02768|ALBU_HUMAN	Albumin OS=Homo sapiens OX=9606 GN=ALB PE=1 SV=2	16.5918	7.7291e-05	1.0579e+07	1.39931e+06	1.08549e+07	1.31257e+06	945870	153735	9.17967e+06	7.56014	0.87853
tr|C9J5C3|C9J5C3_HUMAN	Programmed cell death protein 10 (Fragment) OS=Homo sapiens OX=9606 GN=PDCD10 PE=1 SV=1	-16.1569	8.5845e-05	48912.7	62999.6	49074.7	62879.4	1484.48	277.255	-14086.9	0.776397	-0.109916
sp|P10153|RNAS2_HUMAN	Non-secretory ribonuclease OS=Homo sapiens OX=9606 GN=RNASE2 PE=1 SV=2	15.7464	9.5025e-05	43061.4	15703.3	44032.4	15881.8	2932.99	673.356	27358.1	2.74218	0.438096
sp|Q9H845|ACAD9_HUMAN	Complex I assembly factor ACAD9, mitochondrial OS=Homo sapiens OX=9606 GN=ACAD9 PE=1 SV=1	-15.6134	9.8259e-05	69356.1	107676	69471.5	109884	993.515	4133.2	-38319.7	0.64412	-0.191034
tr|A0A6I8PIV1|A0A6I8PIV1_HUMAN	Leucine--tRNA ligase, cytoplasmic OS=Homo sapiens OX=9606 GN=LARS1 PE=4 SV=1	-15.2447	0.00011	246514	387904	242144	390800	10461.3	12191.1	-141391	0.635502	-0.196883
sp|P36222|CH3L1_HUMAN	Chitinase-3-like protein 1 OS=Homo sapiens OX=9606 GN=CHI3L1 PE=1 SV=2	15.0858	0.00011	176301	92581.3	173929	92832.4	9549.74	1093.08	83719.5	1.90428	0.279731
sp|P24534|EF1B_HUMAN	Elongation factor 1-beta OS=Homo sapiens OX=9606 GN=EEF1B2 PE=1 SV=3	15.0111	0.00011	1.60149e+06	1.00748e+06	1.5955e+06	1.01861e+06	39834.5	55776.3	594016	1.58961	0.20129
sp|P02786|TFR1_HUMAN	Transferrin receptor protein 1 OS=Homo sapiens OX=9606 GN=TFRC PE=1 SV=2	14.9477	0.00012	253298	80548.5	253011	80396.7	20014.5	329.51	172749	3.14466	0.497574
sp|Q8IX12|CCAR1_HUMAN	Cell division cycle and apoptosis regulator protein 1 OS=Homo sapiens OX=9606 GN=CCAR1 PE=1 SV=2	-14.7991	0.00012	22259.8	53428.9	22929.7	51853.9	2231.88	2885.52	-31169	0.416626	-0.380254
tr|D6RF35|D6RF35_HUMAN	Gc-globulin OS=Homo sapiens OX=9606 GN=GC PE=1 SV=1	14.8004	0.00012	11049.1	2022.11	10879.2	2325.13	652.223	831.012	9026.94	5.46411	0.737519
sp|P62316|SMD2_HUMAN	Small nuclear ribonucleoprotein Sm D2 OS=Homo sapiens OX=9606 GN=SNRPD2 PE=1 SV=1	14.4566	0.00013	254662	195955	253378	195251	6255.23	3216.52	58707.6	1.2996	0.113809
sp|O95466|FMNL1_HUMAN	Formin-like protein 1 OS=Homo sapiens OX=9606 GN=FMNL1 PE=1 SV=3	-14.6383	0.00013	24394.5	73411.3	25745.6	74180.3	3947.66	4249.01	-49016.8	0.332299	-0.47847
sp|O95373|IPO7_HUMAN	Importin-7 OS=Homo sapiens OX=9606 GN=IPO7 PE=1 SV=1	-14.5426	0.00013	3611.05	12895.8	3361.4	13397.1	637.261	903.747	-9284.72	0.280018	-0.552814
sp|P11142|HSP7C_HUMAN	Heat shock cognate 71 kDa protein OS=Homo sapiens OX=9606 GN=HSPA8 PE=1 SV=1	14.3512	0.00014	4.98162e+06	3.15543e+06	5.01987e+06	3.16528e+06	197742	97344.7	1.82619e+06	1.57875	0.198312
sp|O75368|SH3L1_HUMAN	SH3 domain-binding glutamic acid-rich-like protein OS=Homo sapiens OX=9606 GN=SH3BGRL PE=1 SV=1	14.3343	0.00014	157882	94417.1	154994	95996.9	7027.74	3068.99	63465	1.67218	0.223282
sp|P53007|TXTP_HUMAN	Tricarboxylate transport protein, mitochondrial OS=Homo sapiens OX=9606 GN=SLC25A1 PE=1 SV=2	-14.1467	0.00014	16761.9	42283.3	16230	43343.5	1296.71	2842.95	-25521.4	0.396418	-0.401846
sp|P08559|ODPA_HUMAN	Pyruvate dehydrogenase E1 component subunit alpha, somatic form, mitochondrial OS=Homo sapiens OX=9606 GN=PDHA1 PE=1 SV=3	-14.0186	0.00015	110324	182921	111441	180219	3014.29	8447.95	-72597	0.603124	-0.219593
tr|H0YNW5|H0YNW5_HUMAN	Deoxyuridine 5'-triphosphate nucleotidohydrolase OS=Homo sapiens OX=9606 GN=DUT PE=1 SV=1	13.8689	0.00016	795462	521698	787489	530546	21080.8	26917.2	273764	1.52476	0.1832
sp|P04075|ALDOA_HUMAN	Fructose-bisphosphate aldolase A OS=Homo sapiens OX=9606 GN=ALDOA PE=1 SV=2	13.5785	0.00017	1.28561e+06	895187	1.28448e+06	885632	21428.5	44955.2	390419	1.43613	0.157194
sp|O60488|ACSL4_HUMAN	Long-chain-fatty-acid--CoA ligase 4 OS=Homo sapiens OX=9606 GN=ACSL4 PE=1 SV=2	-13.3131	0.00018	50936.1	94598.4	53825.7	94818.9	5480.79	1492.96	-43662.3	0.538446	-0.268858
sp|Q9NX40|OCAD1_HUMAN	OCIA domain-containing protein 1 OS=Homo sapiens OX=9606 GN=OCIAD1 PE=1 SV=1	13.3533	0.00018	17404.2	8859.96	16810.2	8826.48	1093.39	180.959	8544.19	1.96436	0.293221
sp|P35579|MYH9_HUMAN	Myosin-9 OS=Homo sapiens OX=9606 GN=MYH9 PE=1 SV=4	-13.0835	0.0002	180789	513969	178873	520334	17143.6	40639.8	-333180	0.351751	-0.453764
sp|P12814|ACTN1_HUMAN	Alpha-actinin-1 OS=Homo sapiens OX=9606 GN=ACTN1 PE=1 SV=2	12.807	0.00021	156648	122916	157671	124243	3177.05	3273.86	33731.8	1.27443	0.105316
sp|Q9NVP1|DDX18_HUMAN	ATP-dependent RNA helicase DDX18 OS=Homo sapiens OX=9606 GN=DDX18 PE=1 SV=2	-12.8559	0.00021	134640	176776	133429	176343	5348.52	1902.84	-42136.3	0.761641	-0.11825
sp|P55060|XPO2_HUMAN	Exportin-2 OS=Homo sapiens OX=9606 GN=CSE1L PE=1 SV=3	-12.9323	0.00021	67008.6	101668	69359.2	101688	4633.47	282.299	-34659.7	0.659091	-0.181055
sp|P61106|RAB14_HUMAN	Ras-related protein Rab-14 OS=Homo sapiens OX=9606 GN=RAB14 PE=1 SV=4	-12.8403	0.00021	49443.4	82499.3	48221.6	82155.3	3491.76	2773.12	-33055.9	0.599319	-0.222342
sp|P48595|SPB10_HUMAN	Serpin B10 OS=Homo sapiens OX=9606 GN=SERPINB10 PE=1 SV=1	12.5691	0.00023	470806	269165	477355	270175	18473.9	20755.9	201641	1.74914	0.242824
sp|Q9Y265|RUVB1_HUMAN	RuvB-like 1 OS=Homo sapiens OX=9606 GN=RUVBL1 PE=1 SV=1	-12.4564	0.00024	570145	756137	563663	763364	18437	18136.4	-185993	0.754023	-0.122616
sp|O00425|IF2B3_HUMAN	Insulin-like growth factor 2 mRNA-binding protein 3 OS=Homo sapiens OX=9606 GN=IGF2BP3 PE=1 SV=2	-12.3386	0.00025	19556	38043.4	19053.4	37647.5	2172.21	1420.07	-18487.4	0.514044	-0.289
sp|Q9NVI7|ATD3A_HUMAN	ATPase family AAA domain-containing protein 3A OS=Homo sapiens OX=9606 GN=ATAD3A PE=1 SV=2	-12.2089	0.00026	51034	67987.2	51015.1	68516.8	633.013	2320.32	-16953.2	0.750642	-0.124567
tr|E7EPT4|E7EPT4_HUMAN	NADH dehydrogenase [ubiquinone] flavoprotein 2, mitochondrial OS=Homo sapiens OX=9606 GN=NDUFV2 PE=1 SV=1	-12.0286	0.00027	50743.2	92760.7	51668.8	90959.8	2544.23	5489.35	-42017.5	0.547033	-0.261986
sp|P13639|EF2_HUMAN	Elongation factor 2 OS=Homo sapiens OX=9606 GN=EEF2 PE=1 SV=4	11.9091	0.00028	2.46142e+06	1.83012e+06	2.47629e+06	1.80804e+06	46738.3	79029.3	631300	1.34495	0.128707
sp|P30740|ILEU_HUMAN	Leukocyte elastase inhibitor OS=Homo sapiens OX=9606 GN=SERPINB1 PE=1 SV=1	11.7918	0.0003	440695	266872	443604	259048	19763	16165.3	173823	1.65134	0.217835
sp|P37837|TALDO_HUMAN	Transaldolase OS=Homo sapiens OX=9606 GN=TALDO1 PE=1 SV=2	11.6759	0.00031	1.68681e+06	1.09286e+06	1.69433e+06	1.07136e+06	18974.9	86040.9	593945	1.54348	0.1885
sp|O00567|NOP56_HUMAN	Nucleolar protein 56 OS=Homo sapiens OX=9606 GN=NOP56 PE=1 SV=4	-11.5231	0.00032	222204	367826	214719	363338	18784.1	11237	-145622	0.6041	-0.218891
sp|P20340|RAB6A_HUMAN	Ras-related protein Rab-6A OS=Homo sapiens OX=9606 GN=RAB6A PE=1 SV=3	-11.5402	0.00032	22514	43500.5	22685.1	42291.1	1598.01	2714.37	-20986.5	0.517558	-0.286041
sp|P52815|RM12_HUMAN	39S ribosomal protein L12, mitochondrial OS=Homo sapiens OX=9606 GN=MRPL12 PE=1 SV=2	-11.5448	0.00032	18388.9	24921.9	18494.1	24768.3	479.685	854.739	-6533.05	0.737859	-0.132026
tr|A0A286YF22|A0A286YF22_HUMAN	D-3-phosphoglycerate dehydrogenase OS=Homo sapiens OX=9606 GN=PHGDH PE=1 SV=1	-11.3269	0.00035	415022	848227	415716	868833	27282.9	60364.3	-433205	0.489282	-0.310441
sp|P10124|SRGN_HUMAN	Serglycin OS=Homo sapiens OX=9606 GN=SRGN PE=1 SV=3	11.323	0.00035	15268.1	5432.93	14645.9	4896.12	1137.43	984.717	9835.18	2.81029	0.448751
tr|J3KPX7|J3KPX7_HUMAN	Prohibitin OS=Homo sapiens OX=9606 GN=PHB2 PE=1 SV=2	-11.2347	0.00036	691125	901616	704411	901902	32187.3	4132.18	-210491	0.76654	-0.115465
tr|S4R3H4|S4R3H4_HUMAN	Apoptotic chromatin condensation inducer in the nucleus OS=Homo sapiens OX=9606 GN=ACIN1 PE=1 SV=1	-11.1057	0.00037	10289.4	30826.9	9220.1	30769.2	2987.52	1155.14	-20537.5	0.333779	-0.476541
sp|O75746|CMC1_HUMAN	Calcium-binding mitochondrial carrier protein Aralar1 OS=Homo sapiens OX=9606 GN=SLC25A12 PE=1 SV=2	-10.9733	0.00039	7692.57	14789.7	7620.21	15418.3	220.436	1098.33	-7097.17	0.520129	-0.283889
sp|P46977|STT3A_HUMAN	Dolichyl-diphosphooligosaccharide--protein glycosyltransferase subunit STT3A OS=Homo sapiens OX=9606 GN=STT3A PE=1 SV=2	-10.9305	0.0004	140026	222435	139278	223859	4686.59	12188.6	-82409	0.629515	-0.200994
tr|C9JDV8|C9JDV8_HUMAN	Protein NipSnap homolog 1 (Fragment) OS=Homo sapiens OX=9606 GN=NIPSNAP1 PE=1 SV=7	-10.8904	0.0004	17403.5	33513.4	17073.7	33746.1	769.419	2443.92	-16109.9	0.519299	-0.284583
sp|Q2NL82|TSR1_HUMAN	Pre-rRNA-processing protein TSR1 homolog OS=Homo sapiens OX=9606 GN=TSR1 PE=1 SV=1	10.7921	0.00042	64899.1	19204.1	66703	20911.5	6658.92	3072.79	45695.1	3.37944	0.528845
sp|P38646|GRP75_HUMAN	Stress-70 protein, mitochondrial OS=Homo sapiens OX=9606 GN=HSPA9 PE=1 SV=2	-10.7256	0.00043	517411	724508	507051	712373	20089	26737.8	-207097	0.714155	-0.146207
sp|P08758|ANXA5_HUMAN	Annexin A5 OS=Homo sapiens OX=9606 GN=ANXA5 PE=1 SV=2	10.7106	0.00043	574527	337546	555767	337236	35363.9	14766.5	236981	1.70207	0.230977
tr|E7EPM6|E7EPM6_HUMAN	Long-chain-fatty-acid--CoA ligase 1 OS=Homo sapiens OX=9606 GN=ACSL1 PE=1 SV=1	-10.7227	0.00043	13329.2	21087	13782	20878.8	1126.79	548.312	-7757.74	0.632107	-0.199209
sp|Q92616|GCN1_HUMAN	eIF-2-alpha kinase activator GCN1 OS=Homo sapiens OX=9606 GN=GCN1 PE=1 SV=6	-10.6376	0.00044	35832.5	72810.2	33436.7	72904.6	5611.25	2182.79	-36977.7	0.492135	-0.307915
sp|P40926|MDHM_HUMAN	Malate dehydrogenase, mitochondrial OS=Homo sapiens OX=9606 GN=MDH2 PE=1 SV=3	-10.6594	0.00044	1.449e+06	2.11472e+06	1.44712e+06	2.09717e+06	16326	106934	-665719	0.685197	-0.164185
tr|B7Z413|B7Z413_HUMAN	ATPase H(+)-transporting lysosomal accessory protein 2 OS=Homo sapiens OX=9606 GN=ATP6AP2 PE=1 SV=1	-10.6081	0.00045	4741.11	6282.93	4773.94	6345.39	207.529	142.5	-1541.82	0.754602	-0.122282
sp|P49588|SYAC_HUMAN	Alanine--tRNA ligase, cytoplasmic OS=Homo sapiens OX=9606 GN=AARS1 PE=1 SV=2	-10.5446	0.00046	226395	377537	217305	371069	17431.2	17678	-151141	0.599664	-0.222092
sp|P12268|IMDH2_HUMAN	Inosine-5'-monophosphate dehydrogenase 2 OS=Homo sapiens OX=9606 GN=IMPDH2 PE=1 SV=2	-10.5523	0.00046	811782	1.11114e+06	814878	1.12124e+06	35026	34460.9	-299357	0.730585	-0.136329
sp|Q92878|RAD50_HUMAN	DNA repair protein RAD50 OS=Homo sapiens OX=9606 GN=RAD50 PE=1 SV=1	-10.4868	0.00047	7672.37	17069.2	7046.51	16925.6	1233.67	941.725	-9396.86	0.449485	-0.347284
sp|P12236|ADT3_HUMAN	ADP/ATP translocase 3 OS=Homo sapiens OX=9606 GN=SLC25A6 PE=1 SV=4	10.3057	0.0005	189737	123974	186152	123938	6548.32	8903.95	65763.4	1.53046	0.184823
sp|P11279|LAMP1_HUMAN	Lysosome-associated membrane glycoprotein 1 OS=Homo sapiens OX=9606 GN=LAMP1 PE=1 SV=3	10.3038	0.0005	243626	187238	241905	183597	5419.46	7776.64	56388.4	1.30116	0.114331
sp|Q14197|ICT1_HUMAN	Peptidyl-tRNA hydrolase ICT1, mitochondrial OS=Homo sapiens OX=9606 GN=MRPL58 PE=1 SV=1	-10.0998	0.00054	17406.3	22177.4	17008	22200.5	738.051	353.232	-4771.15	0.784865	-0.105205
tr|A0A0A6YYL4|A0A0A6YYL4_HUMAN	Coronin OS=Homo sapiens OX=9606 GN=CORO7-PAM16 PE=1 SV=1	-9.9806	0.00057	98168.6	160894	98268.2	163831	6793.2	8505.53	-62724.9	0.610146	-0.214566
sp|Q9NUQ9|CYRIB_HUMAN	CYFIP-related Rac1 interactor B OS=Homo sapiens OX=9606 GN=CYRIB PE=1 SV=1	-9.73372	0.00062	26347	54360.5	25117.8	54251.4	4701.34	1657	-28013.4	0.484673	-0.314551
tr|E7ESZ7|E7ESZ7_HUMAN	NADH dehydrogenase [ubiquinone] 1 alpha subcomplex subunit 10, mitochondrial OS=Homo sapiens OX=9606 GN=NDUFA10 PE=1 SV=1	-9.65131	0.00064	44015.4	78069	44766.1	77986.5	5096.01	3373.34	-34053.6	0.563801	-0.248874
sp|O75489|NDUS3_HUMAN	NADH dehydrogenase [ubiquinone] iron-sulfur protein 3, mitochondrial OS=Homo sapiens OX=9606 GN=NDUFS3 PE=1 SV=1	-9.61695	0.00065	91705.3	159301	85751.3	161162	11425.3	4204.29	-67595.8	0.575673	-0.239824
sp|Q9BVP2|GNL3_HUMAN	Guanine nucleotide-binding protein-like 3 OS=Homo sapiens OX=9606 GN=GNL3 PE=1 SV=2	-9.58243	0.00066	110115	140576	108358	141234	4914.9	2481.77	-30461.2	0.783312	-0.106065
sp|P09622|DLDH_HUMAN	Dihydrolipoyl dehydrogenase, mitochondrial OS=Homo sapiens OX=9606 GN=DLD PE=1 SV=2	-9.56239	0.00067	85928.7	166513	85417.2	174152	2645.84	14354.5	-80583.9	0.516049	-0.287309
sp|Q9UQE7|SMC3_HUMAN	Structural maintenance of chromosomes protein 3 OS=Homo sapiens OX=9606 GN=SMC3 PE=1 SV=2	-9.49886	0.00069	31978.7	73085.9	30648	72503.5	2532.8	7054.74	-41107.3	0.437549	-0.358974
sp|P53618|COPB_HUMAN	Coatomer subunit beta OS=Homo sapiens OX=9606 GN=COPB1 PE=1 SV=3	-9.48637	0.00069	28199.5	66461.6	28293.5	64324	5073.7	4802.31	-38262.2	0.424297	-0.37233
sp|Q9UGP8|SEC63_HUMAN	Translocation protein SEC63 homolog OS=Homo sapiens OX=9606 GN=SEC63 PE=1 SV=2	-9.40632	0.00071	26202.7	50116.8	26975.4	50423.3	2617.15	3541.33	-23914.1	0.522833	-0.281637
tr|E5RHG8|E5RHG8_HUMAN	Elongin-C (Fragment) OS=Homo sapiens OX=9606 GN=ELOC PE=1 SV=1	9.38676	0.00072	74202	47438.3	74597.1	48333.3	3912.36	3013.59	26763.7	1.56418	0.194286
sp|B0I1T2|MYO1G_HUMAN	Unconventional myosin-Ig OS=Homo sapiens OX=9606 GN=MYO1G PE=1 SV=2	-9.346	0.00073	167198	246431	166265	249216	11450.1	9193.01	-79233	0.678478	-0.168464
sp|P10809|CH60_HUMAN	60 kDa heat shock protein, mitochondrial OS=Homo sapiens OX=9606 GN=HSPD1 PE=1 SV=2	-9.28091	0.00075	2.62364e+06	3.62739e+06	2.63121e+06	3.56417e+06	143264	120691	-1.00375e+06	0.723285	-0.140691
sp|O43615|TIM44_HUMAN	Mitochondrial import inner membrane translocase subunit TIM44 OS=Homo sapiens OX=9606 GN=TIMM44 PE=1 SV=2	-9.26478	0.00075	57948.9	88084.3	57203.9	87060.6	3568.43	4359.61	-30135.4	0.65788	-0.181853
sp|Q13451|FKBP5_HUMAN	Peptidyl-prolyl cis-trans isomerase FKBP5 OS=Homo sapiens OX=9606 GN=FKBP5 PE=1 SV=2	-9.22566	0.00077	117733	176216	112681	174433	10066.9	4383.46	-58483.3	0.668116	-0.175148
sp|Q14165|MLEC_HUMAN	Malectin OS=Homo sapiens OX=9606 GN=MLEC PE=1 SV=1	-9.19059	0.00078	28995	38978.1	29364.8	38376.8	992.845	1598.1	-9983.07	0.74388	-0.128497
sp|Q14683|SMC1A_HUMAN	Structural maintenance of chromosomes protein 1A OS=Homo sapiens OX=9606 GN=SMC1A PE=1 SV=2	-9.12742	0.0008	21958.8	79740.2	21160.9	75103.5	5214.29	9645.64	-57781.5	0.275379	-0.56007
sp|Q92973|TNPO1_HUMAN	Transportin-1 OS=Homo sapiens OX=9606 GN=TNPO1 PE=1 SV=2	-9.01846	0.00084	38718	59413.4	37267.4	61011.8	2822.51	2798.48	-20695.4	0.651671	-0.185971
sp|Q9UK45|LSM7_HUMAN	U6 snRNA-associated Sm-like protein LSm7 OS=Homo sapiens OX=9606 GN=LSM7 PE=1 SV=1	9.00535	0.00084	144504	92548.6	144038	91198	1913.77	9807.82	51954.9	1.56138	0.193509
sp|P36776|LONM_HUMAN	Lon protease homolog, mitochondrial OS=Homo sapiens OX=9606 GN=LONP1 PE=1 SV=2	-8.98569	0.00085	167881	334249	161266	331879	14048.4	28827.5	-166367	0.502265	-0.299067
tr|A0A494C1L1|A0A494C1L1_HUMAN	3-beta-hydroxysterol Delta (14)-reductase OS=Homo sapiens OX=9606 GN=LBR PE=1 SV=1	-8.94304	0.00086	17612.3	40319.4	18759.9	40182.5	2799.66	3391.56	-22707.1	0.43682	-0.359697
tr|E9PMC5|E9PMC5_HUMAN	V-type proton ATPase subunit a OS=Homo sapiens OX=9606 GN=TCIRG1 PE=1 SV=1	-8.95055	0.00086	7075.29	18200.9	7024.36	18289.4	880.09	1964.86	-11125.6	0.388732	-0.410349
sp|O75534|CSDE1_HUMAN	Cold shock domain-containing protein E1 OS=Homo sapiens OX=9606 GN=CSDE1 PE=1 SV=2	8.85602	0.0009	92488.3	59910.5	94227.3	60066.4	5304.34	3529.94	32577.8	1.54377	0.188584
sp|P22087|FBRL_HUMAN	rRNA 2'-O-methyltransferase fibrillarin OS=Homo sapiens OX=9606 GN=FBL PE=1 SV=2	-8.85645	0.0009	368765	479634	370797	472553	4177.19	21276.3	-110869	0.768847	-0.11416
tr|A0A2R8Y484|A0A2R8Y484_HUMAN	Integrin-associated protein (Fragment) OS=Homo sapiens OX=9606 GN=CD47 PE=1 SV=1	-8.85025	0.0009	22147.4	39654.8	23543.1	38733.3	2567	2269.38	-17507.4	0.558506	-0.252973
sp|Q9GZY6|NTAL_HUMAN	Linker for activation of T-cells family member 2 OS=Homo sapiens OX=9606 GN=LAT2 PE=1 SV=1	-8.71853	0.00095	6053.38	16191	6236.39	15914.1	957.252	1771.93	-10137.6	0.373874	-0.427275
sp|O00264|PGRC1_HUMAN	Membrane-associated progesterone receptor component 1 OS=Homo sapiens OX=9606 GN=PGRMC1 PE=1 SV=3	-8.67463	0.00097	17857.3	28951.3	17366.7	29481.4	979.183	1986.95	-11094	0.616804	-0.209853
sp|P20160|CAP7_HUMAN	Azurocidin OS=Homo sapiens OX=9606 GN=AZU1 PE=1 SV=3	8.62635	0.00099	227204	88658.9	222538	77894	18422.1	20843.7	138545	2.56267	0.408693
sp|P54577|SYYC_HUMAN	Tyrosine--tRNA ligase, cytoplasmic OS=Homo sapiens OX=9606 GN=YARS1 PE=1 SV=4	-8.59938	0.001	289204	418692	279161	417862	25953.9	2569.52	-129487	0.690734	-0.160689
tr|A0A3B3ISK7|A0A3B3ISK7_HUMAN	Aspartate--tRNA ligase, mitochondrial OS=Homo sapiens OX=9606 GN=DARS2 PE=1 SV=1	-8.60185	0.001	38907.1	75242.1	39451.4	75675.1	3944.69	6161.82	-36334.9	0.517093	-0.286432
sp|P61019|RAB2A_HUMAN	Ras-related protein Rab-2A OS=Homo sapiens OX=9606 GN=RAB2A PE=1 SV=1	-8.61427	0.001	52686.1	93474.3	53209.3	96020.3	1230.6	8108.34	-40788.2	0.563643	-0.248996
sp|P15374|UCHL3_HUMAN	Ubiquitin carboxyl-terminal hydrolase isozyme L3 OS=Homo sapiens OX=9606 GN=UCHL3 PE=1 SV=1	8.5994	0.001	84628.2	50320.9	87183.8	48364.4	4554.71	5196.44	34307.3	1.68177	0.225767
sp|Q12931|TRAP1_HUMAN	Heat shock protein 75 kDa, mitochondrial OS=Homo sapiens OX=9606 GN=TRAP1 PE=1 SV=3	-8.58926	0.00101	263029	342375	266034	336168	9475.73	12892.9	-79346.7	0.768246	-0.114499
tr|H0YD13|H0YD13_HUMAN	CD44 antigen OS=Homo sapiens OX=9606 GN=CD44 PE=1 SV=2	8.59703	0.00101	17875.6	8386.87	17433.3	8473.36	1865.22	419.046	9488.76	2.13138	0.328662
tr|E5RIM7|E5RIM7_HUMAN	Copper transport protein ATOX1 OS=Homo sapiens OX=9606 GN=ATOX1 PE=1 SV=1	8.57016	0.00102	36720.9	19903.3	35746.2	19641.6	3154.72	1264.94	16817.6	1.84496	0.265988
sp|Q15056|IF4H_HUMAN	Eukaryotic translation initiation factor 4H OS=Homo sapiens OX=9606 GN=EIF4H PE=1 SV=5	8.53602	0.00103	114151	81720.7	112441	81933.1	5184.46	4052.51	32429.9	1.39684	0.145146
sp|Q96QH2|PRAM_HUMAN	PML-RARA-regulated adapter molecule 1 OS=Homo sapiens OX=9606 GN=PRAM1 PE=1 SV=3	8.52175	0.00104	27052	11946.1	27587.3	12163.8	2545.64	1716.5	15105.9	2.26451	0.354973
sp|P27824|CALX_HUMAN	Calnexin OS=Homo sapiens OX=9606 GN=CANX PE=1 SV=2	-8.45927	0.00107	160736	264078	158844	266090	7564.03	19761.1	-103341	0.608671	-0.215617
sp|Q05315|LEG10_HUMAN	Galectin-10 OS=Homo sapiens OX=9606 GN=CLC PE=1 SV=3	8.39281	0.0011	55265.4	12415.4	54172.2	11490.4	8576.79	2153.81	42850	4.45137	0.648494
sp|Q8WU39|MZB1_HUMAN	Marginal zone B- and B1-cell-specific protein OS=Homo sapiens OX=9606 GN=MZB1 PE=1 SV=1	-8.38273	0.00111	22000.2	41820.9	21583.2	41448	2827.88	2962.27	-19820.6	0.526059	-0.278966
sp|P11387|TOP1_HUMAN	DNA topoisomerase 1 OS=Homo sapiens OX=9606 GN=TOP1 PE=1 SV=2	-8.34543	0.00113	75959.7	164655	76560	163114	8558.58	16297.6	-88695.2	0.461327	-0.335991
sp|O14737|PDCD5_HUMAN	Programmed cell death protein 5 OS=Homo sapiens OX=9606 GN=PDCD5 PE=1 SV=3	8.33956	0.00113	113087	86547.7	112428	88257.1	2195.48	5055.94	26539.6	1.30665	0.116158
sp|Q15424|SAFB1_HUMAN	Scaffold attachment factor B1 OS=Homo sapiens OX=9606 GN=SAFB PE=1 SV=4	8.31102	0.00114	62899.4	50344.5	63694.1	50467.2	2255.64	1325.93	12554.9	1.24938	0.0966941
sp|P27348|1433T_HUMAN	14-3-3 protein theta OS=Homo sapiens OX=9606 GN=YWHAQ PE=1 SV=1	8.24765	0.00118	194689	150209	193595	147530	2895.16	8881.1	44480.2	1.29612	0.112646
sp|P12724|ECP_HUMAN	Eosinophil cationic protein OS=Homo sapiens OX=9606 GN=RNASE3 PE=1 SV=2	8.22447	0.00119	13729.8	2498.8	13139.2	3304.37	1507.01	1822.95	11231	5.49456	0.739933
sp|P23634|AT2B4_HUMAN	Plasma membrane calcium-transporting ATPase 4 OS=Homo sapiens OX=9606 GN=ATP2B4 PE=1 SV=2	-8.21273	0.0012	3872.38	11678	3251.54	11119.7	1075.87	1245.98	-7805.66	0.331595	-0.479392
sp|P62314|SMD1_HUMAN	Small nuclear ribonucleoprotein Sm D1 OS=Homo sapiens OX=9606 GN=SNRPD1 PE=1 SV=1	8.19583	0.00121	403856	365973	400828	367130	7695.07	2208.94	37882.6	1.10351	0.042777
sp|P20290|BTF3_HUMAN	Transcription factor BTF3 OS=Homo sapiens OX=9606 GN=BTF3 PE=1 SV=1	8.18845	0.00121	67920.6	38400.8	68424.3	36314.5	1870.65	5957.34	29519.8	1.76873	0.247661
sp|P50452|SPB8_HUMAN	Serpin B8 OS=Homo sapiens OX=9606 GN=SERPINB8 PE=1 SV=2	8.15147	0.00123	67972.1	32903.5	65559.7	32047.3	7187.69	1965.17	35068.6	2.0658	0.315089
sp|O75915|PRAF3_HUMAN	PRA1 family protein 3 OS=Homo sapiens OX=9606 GN=ARL6IP5 PE=1 SV=1	-8.12035	0.00125	5481.15	12172.2	5501.79	12117.5	995.747	1022.42	-6691.06	0.4503	-0.346498
tr|J3KPD6|J3KPD6_HUMAN	Tyrosine-protein kinase OS=Homo sapiens OX=9606 GN=HCK PE=1 SV=1	-8.10152	0.00126	8736.68	26875.3	9748.14	28471.4	2237.01	3167.66	-18138.6	0.325082	-0.488007
sp|P68104|EF1A1_HUMAN	Elongation factor 1-alpha 1 OS=Homo sapiens OX=9606 GN=EEF1A1 PE=1 SV=1	8.09343	0.00127	1.51081e+07	1.04681e+07	1.54083e+07	1.07923e+07	779934	614606	4.64001e+06	1.44325	0.159342
tr|F8VVM2|F8VVM2_HUMAN	Phosphate carrier protein, mitochondrial OS=Homo sapiens OX=9606 GN=SLC25A3 PE=1 SV=1	-8.08909	0.00127	190446	276629	196621	281775	12400.2	13666.6	-86183.3	0.688452	-0.162126
sp|P22102|PUR2_HUMAN	Trifunctional purine biosynthetic protein adenosine-3 OS=Homo sapiens OX=9606 GN=GART PE=1 SV=1	-8.00249	0.00132	313011	413081	307064	406288	16334.1	14223.8	-100070	0.757746	-0.120476
sp|O75533|SF3B1_HUMAN	Splicing factor 3B subunit 1 OS=Homo sapiens OX=9606 GN=SF3B1 PE=1 SV=3	-7.96848	0.00134	88905.2	124852	88883.9	128928	2271.42	7476.15	-35947.3	0.712082	-0.14747
sp|A5YKK6|CNOT1_HUMAN	CCR4-NOT transcription complex subunit 1 OS=Homo sapiens OX=9606 GN=CNOT1 PE=1 SV=2	-7.96726	0.00134	22152.7	46708.1	23353.7	47957.3	2464.39	4735.36	-24555.4	0.47428	-0.323965
sp|P41250|GARS_HUMAN	Glycine--tRNA ligase OS=Homo sapiens OX=9606 GN=GARS1 PE=1 SV=3	-7.92442	0.00137	249040	364129	249215	358474	13926.4	20948.5	-115089	0.683933	-0.164986
sp|P13727|PRG2_HUMAN	Bone marrow proteoglycan OS=Homo sapiens OX=9606 GN=PRG2 PE=1 SV=2	7.91852	0.00138	7.91975e+06	1.23637e+06	8.68592e+06	1.2474e+06	1.45183e+06	171142	6.68338e+06	6.40564	0.806562
sp|Q07812|BAX_HUMAN	Apoptosis regulator BAX OS=Homo sapiens OX=9606 GN=BAX PE=1 SV=1	-7.84991	0.00142	6977.53	12683.9	6839.08	12295.8	750.451	1011	-5706.37	0.55011	-0.259551
sp|P14618|KPYM_HUMAN	Pyruvate kinase PKM OS=Homo sapiens OX=9606 GN=PKM PE=1 SV=4	7.76725	0.00148	1.32714e+06	854316	1.32683e+06	874683	56990.5	88706.6	472820	1.55345	0.191297
sp|Q99442|SEC62_HUMAN	Translocation protein SEC62 OS=Homo sapiens OX=9606 GN=SEC62 PE=1 SV=1	-7.71478	0.00152	2855.3	6487.46	2446.41	6554.78	783.764	225.142	-3632.16	0.440126	-0.356423
sp|Q9Y4W6|AFG32_HUMAN	AFG3-like protein 2 OS=Homo sapiens OX=9606 GN=AFG3L2 PE=1 SV=2	-7.70461	0.00153	99966.1	161591	101882	166812	9366.04	10208	-61625	0.618636	-0.208565
sp|Q9NUQ2|PLCE_HUMAN	1-acyl-sn-glycerol-3-phosphate acyltransferase epsilon OS=Homo sapiens OX=9606 GN=AGPAT5 PE=1 SV=3	-7.66786	0.00156	2703.71	11330.8	2395.92	11608.2	1879.68	514.126	-8627.09	0.238616	-0.6223
sp|P52789|HXK2_HUMAN	Hexokinase-2 OS=Homo sapiens OX=9606 GN=HK2 PE=1 SV=2	7.6223	0.00159	101285	67432.7	100404	63919.2	1632.85	7517.05	33852	1.50201	0.176673
sp|Q96B97|SH3K1_HUMAN	SH3 domain-containing kinase-binding protein 1 OS=Homo sapiens OX=9606 GN=SH3KBP1 PE=1 SV=2	7.60617	0.0016	98153.9	69432.2	99211.1	68105.9	6008.88	2582.69	28721.7	1.41367	0.150347
sp|P29350|PTN6_HUMAN	Tyrosine-protein phosphatase non-receptor type 6 OS=Homo sapiens OX=9606 GN=PTPN6 PE=1 SV=1	-7.58651	0.00162	280117	399191	280357	384466	5911.98	26534.9	-119075	0.70171	-0.153842
sp|O60664|PLIN3_HUMAN	Perilipin-3 OS=Homo sapiens OX=9606 GN=PLIN3 PE=1 SV=3	7.58538	0.00162	81646.1	41809.8	77371.9	42329.8	7705.32	4834.25	39836.3	1.9528	0.290658
sp|P14317|HCLS1_HUMAN	Hematopoietic lineage cell-specific protein OS=Homo sapiens OX=9606 GN=HCLS1 PE=1 SV=3	7.57144	0.00163	87148	49396.2	87609.2	49009	8039.55	3154.15	37751.8	1.76426	0.246564
tr|Q60FE5|Q60FE5_HUMAN	Filamin-A OS=Homo sapiens OX=9606 GN=FLNA PE=1 SV=1	7.53825	0.00166	442632	278133	435887	265891	19660	32281.2	164499	1.59144	0.20179
sp|P60866|RS20_HUMAN	40S ribosomal protein S20 OS=Homo sapiens OX=9606 GN=RPS20 PE=1 SV=1	7.51677	0.00168	1.05099e+06	769848	1.03162e+06	764726	59637.1	25303.5	281146	1.3652	0.135195
sp|P53396|ACLY_HUMAN	ATP-citrate synthase OS=Homo sapiens OX=9606 GN=ACLY PE=1 SV=3	-7.49575	0.00169	363158	455152	364878	449745	14269.4	15756	-91994.1	0.797883	-0.098061
sp|Q9Y617|SERC_HUMAN	Phosphoserine aminotransferase OS=Homo sapiens OX=9606 GN=PSAT1 PE=1 SV=2	-7.46948	0.00172	438959	883686	430075	861589	17998.8	101542	-444727	0.496737	-0.303874
sp|Q9UL25|RAB21_HUMAN	Ras-related protein Rab-21 OS=Homo sapiens OX=9606 GN=RAB21 PE=1 SV=3	-7.41385	0.00177	42513	69505.5	44475.5	67544.6	5227.59	3526.89	-26992.5	0.61165	-0.213497
tr|I3L1L3|I3L1L3_HUMAN	Myb-binding protein 1A (Fragment) OS=Homo sapiens OX=9606 GN=MYBBP1A PE=1 SV=1	-7.39834	0.00178	3706.39	10871.7	3746.69	10254.8	903.177	1413.61	-7165.35	0.34092	-0.467348
tr|E9PLP8|E9PLP8_HUMAN	Cleavage stimulation factor subunit 3 OS=Homo sapiens OX=9606 GN=CSTF3 PE=1 SV=2	-7.35321	0.00182	574.182	3022.66	613.179	3078.05	83.9946	570.59	-2448.48	0.189959	-0.72134
sp|Q08945|SSRP1_HUMAN	FACT complex subunit SSRP1 OS=Homo sapiens OX=9606 GN=SSRP1 PE=1 SV=1	-7.32893	0.00184	41169	118172	41390.7	108483	6624.12	16949.8	-77003.2	0.348381	-0.457945
sp|P30533|AMRP_HUMAN	Alpha-2-macroglobulin receptor-associated protein OS=Homo sapiens OX=9606 GN=LRPAP1 PE=1 SV=1	7.32975	0.00184	36728	22892.5	35122.8	23010.8	3247.53	377.42	13835.5	1.60437	0.205304
sp|P10515|ODP2_HUMAN	Dihydrolipoyllysine-residue acetyltransferase component of pyruvate dehydrogenase complex, mitochondrial OS=Homo sapiens OX=9606 GN=DLAT PE=1 SV=3	-7.31495	0.00186	88394.2	154817	88909.3	156534	13511.1	8050.81	-66423.1	0.570958	-0.243396
tr|C9J9K3|C9J9K3_HUMAN	40S ribosomal protein SA (Fragment) OS=Homo sapiens OX=9606 GN=RPSA PE=1 SV=8	7.30556	0.00187	1.0378e+06	865947	1.01674e+06	858078	36821.6	17440.2	171849	1.19845	0.0786206
sp|O43390|HNRPR_HUMAN	Heterogeneous nuclear ribonucleoprotein R OS=Homo sapiens OX=9606 GN=HNRNPR PE=1 SV=1	-7.28016	0.00189	327045	432295	315635	438048	22129.7	11717.4	-105250	0.756533	-0.121172
tr|Q5T5C7|Q5T5C7_HUMAN	Seryl-tRNA synthetase OS=Homo sapiens OX=9606 GN=SARS1 PE=1 SV=1	-7.23545	0.00194	106940	132076	107124	133719	2450.18	5495.7	-25136	0.809686	-0.0916834
sp|Q99613|EIF3C_HUMAN	Eukaryotic translation initiation factor 3 subunit C OS=Homo sapiens OX=9606 GN=EIF3C PE=1 SV=1	-7.21492	0.00196	143491	178707	145737	177190	7091.28	4602.85	-35216	0.80294	-0.095317
sp|Q9NVJ2|ARL8B_HUMAN	ADP-ribosylation factor-like protein 8B OS=Homo sapiens OX=9606 GN=ARL8B PE=1 SV=1	-7.17392	0.002	42499.9	78460.8	42407.2	76715.7	1527.51	8546.86	-35960.9	0.541671	-0.266265
sp|P27105|STOM_HUMAN	Erythrocyte band 7 integral membrane protein OS=Homo sapiens OX=9606 GN=STOM PE=1 SV=3	-7.15932	0.00201	69085.2	125800	71738	122536	7494.99	11493	-56714.6	0.549168	-0.260295
tr|H0UI06|H0UI06_HUMAN	Cytochrome c oxidase subunit 7A2, mitochondrial OS=Homo sapiens OX=9606 GN=COX7A2 PE=1 SV=1	-7.16484	0.00201	93942	130292	92192.1	130081	8287.28	2922.32	-36350.3	0.72101	-0.142059
sp|Q9Y5J7|TIM9_HUMAN	Mitochondrial import inner membrane translocase subunit Tim9 OS=Homo sapiens OX=9606 GN=TIMM9 PE=1 SV=1	-7.15117	0.00202	11186.7	19020.3	11576.4	18059.4	709.136	1759.85	-7833.66	0.588143	-0.230517
tr|E7EQR4|E7EQR4_HUMAN	Ezrin OS=Homo sapiens OX=9606 GN=EZR PE=1 SV=3	-7.11147	0.00207	134544	175829	132008	176747	7460.77	6741.23	-41284.8	0.765199	-0.116226
tr|K7EKL3|K7EKL3_HUMAN	Progranulin (Fragment) OS=Homo sapiens OX=9606 GN=GRN PE=1 SV=1	7.1068	0.00207	8007.24	2635.73	8497.9	2606.39	1299.39	159.445	5371.51	3.03796	0.482582
sp|P49411|EFTU_HUMAN	Elongation factor Tu, mitochondrial OS=Homo sapiens OX=9606 GN=TUFM PE=1 SV=2	-7.08036	0.0021	1.02408e+06	1.28922e+06	989525	1.28633e+06	63771.3	11834.5	-265138	0.794342	-0.0999925
sp|P34897|GLYM_HUMAN	Serine hydroxymethyltransferase, mitochondrial OS=Homo sapiens OX=9606 GN=SHMT2 PE=1 SV=3	-7.05967	0.00212	550833	819505	535464	853241	30206.8	58588.8	-268673	0.672153	-0.172532
sp|O75563|SKAP2_HUMAN	Src kinase-associated phosphoprotein 2 OS=Homo sapiens OX=9606 GN=SKAP2 PE=1 SV=1	7.04642	0.00214	33088.2	18612.7	32741.2	18563.8	969.283	3423.61	14475.5	1.77773	0.249865
sp|Q9BTE7|DCNL5_HUMAN	DCN1-like protein 5 OS=Homo sapiens OX=9606 GN=DCUN1D5 PE=1 SV=1	-7.01137	0.00218	10115.8	12760.6	10092.3	12971.8	516.473	400.182	-2644.85	0.792734	-0.100873
sp|Q9NVA1|UQCC1_HUMAN	Ubiquinol-cytochrome-c reductase complex assembly factor 1 OS=Homo sapiens OX=9606 GN=UQCC1 PE=1 SV=3	-6.96111	0.00224	13567.9	25367.2	13972.4	24033.9	1096.67	2723.37	-11799.3	0.534861	-0.271759
sp|P07237|PDIA1_HUMAN	Protein disulfide-isomerase OS=Homo sapiens OX=9606 GN=P4HB PE=1 SV=3	6.92099	0.00229	8.78999e+06	6.52845e+06	8.81967e+06	6.335e+06	414788	385071	2.26155e+06	1.34641	0.129179
sp|O00303|EIF3F_HUMAN	Eukaryotic translation initiation factor 3 subunit F OS=Homo sapiens OX=9606 GN=EIF3F PE=1 SV=1	6.91541	0.00229	104590	73863.7	100851	73351.3	7113.95	2935.3	30726.1	1.41598	0.151058
tr|X6R8A1|X6R8A1_HUMAN	Carboxypeptidase OS=Homo sapiens OX=9606 GN=CTSA PE=1 SV=1	6.91761	0.00229	18976.6	7852.98	18073.5	7506.08	1565.66	2303.44	11123.6	2.41648	0.383183
sp|P31350|RIR2_HUMAN	Ribonucleoside-diphosphate reductase subunit M2 OS=Homo sapiens OX=9606 GN=RRM2 PE=1 SV=1	6.88547	0.00233	37330.8	28637.1	37646	29352.2	842.601	2018.07	8693.69	1.30358	0.115138
sp|Q9BX68|HINT2_HUMAN	Histidine triad nucleotide-binding protein 2, mitochondrial OS=Homo sapiens OX=9606 GN=HINT2 PE=1 SV=1	-6.87089	0.00235	4468.93	10384.9	4827.44	10245.4	1458.12	312.972	-5915.99	0.430329	-0.366199
tr|E9PN81|E9PN81_HUMAN	Ribonuclease H2 subunit C OS=Homo sapiens OX=9606 GN=RNASEH2C PE=1 SV=1	6.83752	0.00239	155084	94974.7	150522	96740.7	13243.8	7513.55	60109.5	1.6329	0.21296
sp|P51970|NDUA8_HUMAN	NADH dehydrogenase [ubiquinone] 1 alpha subcomplex subunit 8 OS=Homo sapiens OX=9606 GN=NDUFA8 PE=1 SV=3	-6.8415	0.00239	35938.7	54393.7	36421.7	52630.3	1289.4	4490.79	-18455	0.660714	-0.179987
tr|H0YBU8|H0YBU8_HUMAN	39S ribosomal protein L43, mitochondrial (Fragment) OS=Homo sapiens OX=9606 GN=MRPL43 PE=1 SV=1	-6.84343	0.00239	12444	17732.7	12264.7	17874.3	902.205	988.83	-5288.75	0.701752	-0.153816
sp|Q13347|EIF3I_HUMAN	Eukaryotic translation initiation factor 3 subunit I OS=Homo sapiens OX=9606 GN=EIF3I PE=1 SV=1	6.83148	0.0024	197665	131602	199582	131973	4646.33	16092.4	66063.5	1.502	0.176669
sp|P08240|SRPRA_HUMAN	Signal recognition particle receptor subunit alpha OS=Homo sapiens OX=9606 GN=SRPRA PE=1 SV=2	-6.80185	0.00244	100332	137526	98202.3	135065	6961.17	6422.29	-37193.9	0.72955	-0.136945
sp|P09429|HMGB1_HUMAN	High mobility group protein B1 OS=Homo sapiens OX=9606 GN=HMGB1 PE=1 SV=3	6.78238	0.00247	346310	228307	353017	229251	14498	26418.5	118003	1.51686	0.180946
tr|C9JYN0|C9JYN0_HUMAN	Synaptophysin-like protein 1 OS=Homo sapiens OX=9606 GN=SYPL1 PE=1 SV=1	-6.76685	0.00249	25522	48486.1	25021	46167.8	3752.14	4524.5	-22964	0.526379	-0.278702
sp|Q92608|DOCK2_HUMAN	Dedicator of cytokinesis protein 2 OS=Homo sapiens OX=9606 GN=DOCK2 PE=1 SV=2	-6.73548	0.00253	42788.8	92519.6	38383.8	88179.6	8321.95	9710.29	-49730.8	0.462483	-0.334904
sp|P23381|SYWC_HUMAN	Tryptophan--tRNA ligase, cytoplasmic OS=Homo sapiens OX=9606 GN=WARS1 PE=1 SV=2	-6.72901	0.00254	146300	230729	149139	230607	19238.8	10106.8	-84428.7	0.634079	-0.197857
sp|O75607|NPM3_HUMAN	Nucleoplasmin-3 OS=Homo sapiens OX=9606 GN=NPM3 PE=1 SV=3	-6.71839	0.00256	63835.1	92034.1	62905	90547.9	1674.69	7074.37	-28198.9	0.693603	-0.158889
tr|G3XAC6|G3XAC6_HUMAN	RNA-binding protein 39 OS=Homo sapiens OX=9606 GN=RBM39 PE=1 SV=1	-6.71068	0.00257	52539.3	99640	54292.4	101275	7953.23	9194.29	-47100.6	0.527292	-0.277949
sp|P21912|SDHB_HUMAN	Succinate dehydrogenase [ubiquinone] iron-sulfur subunit, mitochondrial OS=Homo sapiens OX=9606 GN=SDHB PE=1 SV=3	-6.67295	0.00262	34283.9	51769.6	34993	51786.4	1409.07	4314.36	-17485.7	0.662241	-0.178984
sp|P31040|SDHA_HUMAN	Succinate dehydrogenase [ubiquinone] flavoprotein subunit, mitochondrial OS=Homo sapiens OX=9606 GN=SDHA PE=1 SV=2	-6.65873	0.00264	44967.4	84865.1	45205.4	90351.4	539.522	10364	-39897.7	0.529869	-0.275831
sp|P02765|FETUA_HUMAN	Alpha-2-HS-glycoprotein OS=Homo sapiens OX=9606 GN=AHSG PE=1 SV=2	6.65022	0.00265	514756	229021	537151	234210	48186.7	56712.9	285735	2.24764	0.351726
tr|Q8WVC2|Q8WVC2_HUMAN	40S ribosomal protein S21 OS=Homo sapiens OX=9606 GN=RPS21 PE=1 SV=1	6.61363	0.00271	624503	473623	619196	489138	17894.2	35230	150879	1.31856	0.120101
tr|Q5T985|Q5T985_HUMAN	Inter-alpha-trypsin inhibitor heavy chain H2 OS=Homo sapiens OX=9606 GN=ITIH2 PE=1 SV=1	6.61172	0.00271	9891.35	2563.3	10139.2	2979.2	445.898	1867.2	7328.05	3.85884	0.586456
sp|P47985|UCRI_HUMAN	Cytochrome b-c1 complex subunit Rieske, mitochondrial OS=Homo sapiens OX=9606 GN=UQCRFS1 PE=1 SV=2	-6.61008	0.00272	4036.15	17242.5	4193.5	15965.7	1725.75	2999.46	-13206.4	0.234081	-0.630633
tr|H0Y9C7|H0Y9C7_HUMAN	N(4)-(beta-N-acetylglucosaminyl)-L-asparaginase (Fragment) OS=Homo sapiens OX=9606 GN=AGA PE=1 SV=8	-6.56779	0.00278	25809.9	33963.8	25186.5	34771.1	1502.82	1538.01	-8153.89	0.759924	-0.11923
tr|B4DLN1|B4DLN1_HUMAN	cDNA FLJ60124, highly similar to Mitochondrial dicarboxylate carrier OS=Homo sapiens OX=9606 PE=2 SV=1	-6.55892	0.00279	59293.2	93529.6	57531.8	91741	7125.95	5564.21	-34236.4	0.633951	-0.197944
sp|Q5JVF3|PCID2_HUMAN	PCI domain-containing protein 2 OS=Homo sapiens OX=9606 GN=PCID2 PE=1 SV=2	-6.56077	0.00279	13780.6	17056.9	13843.9	17187.4	595.627	627.198	-3276.33	0.807918	-0.0926329
sp|P04843|RPN1_HUMAN	Dolichyl-diphosphooligosaccharide--protein glycosyltransferase subunit 1 OS=Homo sapiens OX=9606 GN=RPN1 PE=1 SV=1	-6.55171	0.00281	716646	822871	721573	818271	25744	11218.7	-106225	0.870909	-0.060027
sp|O75306|NDUS2_HUMAN	NADH dehydrogenase [ubiquinone] iron-sulfur protein 2, mitochondrial OS=Homo sapiens OX=9606 GN=NDUFS2 PE=1 SV=2	-6.49736	0.00289	59420	109618	59310.4	110453	2730.34	13100.1	-50197.9	0.542065	-0.265949
tr|A0A3B3IU45|A0A3B3IU45_HUMAN	DNA helicase OS=Homo sapiens OX=9606 GN=MCM4 PE=1 SV=1	-6.49321	0.0029	422435	518430	419167	506024	12589.4	22297.9	-95994.9	0.814835	-0.0889302
sp|O43396|TXNL1_HUMAN	Thioredoxin-like protein 1 OS=Homo sapiens OX=9606 GN=TXNL1 PE=1 SV=3	6.47077	0.00294	102515	76073.7	103094	76680.4	1965.96	6799.18	26441.6	1.34758	0.129554
sp|P55072|TERA_HUMAN	Transitional endoplasmic reticulum ATPase OS=Homo sapiens OX=9606 GN=VCP PE=1 SV=4	6.46015	0.00296	640313	574095	637708	574444	16310.4	7012.53	66218.5	1.11534	0.0474089
sp|P13804|ETFA_HUMAN	Electron transfer flavoprotein subunit alpha, mitochondrial OS=Homo sapiens OX=9606 GN=ETFA PE=1 SV=1	-6.45988	0.00296	105040	137598	106740	141233	2955.56	8214.05	-32558	0.763383	-0.117258
sp|O14776|TCRG1_HUMAN	Transcription elongation regulator 1 OS=Homo sapiens OX=9606 GN=TCERG1 PE=1 SV=2	-6.45955	0.00296	45046.3	61092.6	44943.4	60645	3967.03	1665.87	-16046.2	0.737345	-0.132329
sp|Q9UQ80|PA2G4_HUMAN	Proliferation-associated protein 2G4 OS=Homo sapiens OX=9606 GN=PA2G4 PE=1 SV=3	-6.43612	0.003	1.41066e+06	1.58861e+06	1.42752e+06	1.57517e+06	37761.6	29450.9	-177948	0.887985	-0.0515945
sp|Q14289|FAK2_HUMAN	Protein-tyrosine kinase 2-beta OS=Homo sapiens OX=9606 GN=PTK2B PE=1 SV=2	-6.43717	0.003	9634.49	20987.5	8247.47	20277.5	2436.59	1842.43	-11353	0.459059	-0.338131
tr|A0A2R8YGD1|A0A2R8YGD1_HUMAN	Tripeptidyl aminopeptidase OS=Homo sapiens OX=9606 GN=TPP1 PE=1 SV=1	6.39465	0.00307	32693.7	18353	33409.9	18973.9	3072.25	2376.81	14340.7	1.78138	0.250758
sp|P51159|RB27A_HUMAN	Ras-related protein Rab-27A OS=Homo sapiens OX=9606 GN=RAB27A PE=1 SV=3	-6.38569	0.00309	68758.4	124865	65234.7	124870	15065.5	2151.31	-56106.5	0.550662	-0.259115
sp|O60493|SNX3_HUMAN	Sorting nexin-3 OS=Homo sapiens OX=9606 GN=SNX3 PE=1 SV=3	6.38426	0.00309	102610	59256.5	105777	60491.8	7522.38	9041.73	43353.3	1.73162	0.238453
sp|Q9Y490|TLN1_HUMAN	Talin-1 OS=Homo sapiens OX=9606 GN=TLN1 PE=1 SV=3	6.36203	0.00313	332373	245305	322023	239442	19333.6	13715.1	87068.5	1.35494	0.13192
sp|Q15758|AAAT_HUMAN	Neutral amino acid transporter B(0) OS=Homo sapiens OX=9606 GN=SLC1A5 PE=1 SV=2	-6.36264	0.00313	21701.3	65105.1	22225.5	69902.3	4306.63	11002.7	-43403.8	0.333327	-0.47713
tr|A0A0A0MRA8|A0A0A0MRA8_HUMAN	Band 4.1-like protein 3 OS=Homo sapiens OX=9606 GN=EPB41L3 PE=1 SV=1	-6.34412	0.00316	40003	57398.7	41688.8	57423.9	4691.39	739.472	-17395.7	0.696933	-0.156809
tr|D6RIZ4|D6RIZ4_HUMAN	Major facilitator superfamily domain-containing protein 10 OS=Homo sapiens OX=9606 GN=MFSD10 PE=1 SV=1	-6.32359	0.0032	9096.93	18816.1	9304.54	19717.5	844.119	2524.74	-9719.17	0.483465	-0.315635
sp|P28331|NDUS1_HUMAN	NADH-ubiquinone oxidoreductase 75 kDa subunit, mitochondrial OS=Homo sapiens OX=9606 GN=NDUFS1 PE=1 SV=3	-6.28382	0.00328	146981	244134	150900	245612	23639.2	12582.1	-97153.8	0.602048	-0.220369
tr|F8VVL1|F8VVL1_HUMAN	Density-regulated protein OS=Homo sapiens OX=9606 GN=DENR PE=1 SV=1	-6.2777	0.00329	13159.7	20296.1	13585.5	19937.5	1602.41	1144.16	-7136.38	0.648386	-0.188166
tr|A0A0A6YY92|A0A0A6YY92_HUMAN	Adenylosuccinate lyase OS=Homo sapiens OX=9606 GN=ADSL PE=1 SV=1	-6.27255	0.0033	161196	183867	161214	182989	4897.48	3899.35	-22671.1	0.876698	-0.0571498
tr|G8JLB3|G8JLB3_HUMAN	tRNA pseudouridine synthase A (Fragment) OS=Homo sapiens OX=9606 GN=PUS1 PE=1 SV=1	-6.26295	0.00332	78241.3	132673	73730.5	126750	9498.88	11678	-54431.7	0.58973	-0.229347
tr|E7EQN5|E7EQN5_HUMAN	Rho GTPase-activating protein 4 OS=Homo sapiens OX=9606 GN=ARHGAP4 PE=1 SV=1	-6.25115	0.00334	12045	27306.9	12655.6	26503.7	3059.76	2918.9	-15261.9	0.441098	-0.355465
sp|Q15654|TRIP6_HUMAN	Thyroid receptor-interacting protein 6 OS=Homo sapiens OX=9606 GN=TRIP6 PE=1 SV=3	-6.22855	0.00338	13648.7	19858.4	14028.8	19797.7	1400.82	1009.74	-6209.7	0.687302	-0.162852
sp|Q9Y230|RUVB2_HUMAN	RuvB-like 2 OS=Homo sapiens OX=9606 GN=RUVBL2 PE=1 SV=3	-6.21656	0.00341	481063	618128	463870	617809	33990.5	17408.1	-137065	0.778258	-0.108877
sp|P21953|ODBB_HUMAN	2-oxoisovalerate dehydrogenase subunit beta, mitochondrial OS=Homo sapiens OX=9606 GN=BCKDHB PE=1 SV=2	6.21723	0.00341	31098	19960.4	29673.6	19762.6	2954.43	947.994	11137.5	1.55798	0.192562
sp|P25398|RS12_HUMAN	40S ribosomal protein S12 OS=Homo sapiens OX=9606 GN=RPS12 PE=1 SV=3	6.20273	0.00344	1.21693e+06	965104	1.23496e+06	970313	48422.6	50993.1	251830	1.26094	0.100693
sp|Q15645|PCH2_HUMAN	Pachytene checkpoint protein 2 homolog OS=Homo sapiens OX=9606 GN=TRIP13 PE=1 SV=2	-6.1907	0.00346	22880.9	41419.1	21410.5	42875.4	2851.5	4332.49	-18538.2	0.552425	-0.257727
sp|P16615|AT2A2_HUMAN	Sarcoplasmic/endoplasmic reticulum calcium ATPase 2 OS=Homo sapiens OX=9606 GN=ATP2A2 PE=1 SV=1	-6.1799	0.00348	24061.8	44621.7	24443.3	45387.6	5524.56	1638.29	-20559.9	0.53924	-0.268218
sp|Q8TCS8|PNPT1_HUMAN	Polyribonucleotide nucleotidyltransferase 1, mitochondrial OS=Homo sapiens OX=9606 GN=PNPT1 PE=1 SV=2	-6.17198	0.0035	63819.9	92674.8	63575.2	92549.8	3587.55	7259.5	-28854.9	0.688644	-0.162005
tr|E9PC15|E9PC15_HUMAN	Acylglycerol kinase, mitochondrial OS=Homo sapiens OX=9606 GN=AGK PE=1 SV=1	-6.16736	0.00351	43413.8	73915.2	40409.5	75565.5	6131.99	5981.32	-30501.4	0.587346	-0.231106
sp|P00387|NB5R3_HUMAN	NADH-cytochrome b5 reductase 3 OS=Homo sapiens OX=9606 GN=CYB5R3 PE=1 SV=3	-6.14148	0.00356	24204.2	64592.7	24748.7	62474.1	1892.29	11232.3	-40388.5	0.37472	-0.426293
sp|Q9BVI4|NOC4L_HUMAN	Nucleolar complex protein 4 homolog OS=Homo sapiens OX=9606 GN=NOC4L PE=1 SV=1	-6.11919	0.00361	7816.99	21886.6	7726.78	22314.5	3000.74	2618.29	-14069.7	0.357158	-0.447139
sp|P14868|SYDC_HUMAN	Aspartate--tRNA ligase, cytoplasmic OS=Homo sapiens OX=9606 GN=DARS1 PE=1 SV=2	-6.1143	0.00362	395897	489443	383600	493392	23720.2	11814.9	-93546.9	0.808871	-0.0921208
tr|A0A2R8YD50|A0A2R8YD50_HUMAN	Peroxisomal multifunctional enzyme type 2 OS=Homo sapiens OX=9606 GN=HSD17B4 PE=1 SV=1	-6.09495	0.00367	151315	174461	151055	175104	3964.59	5248.43	-23145.8	0.867329	-0.061816
sp|P30044|PRDX5_HUMAN	Peroxiredoxin-5, mitochondrial OS=Homo sapiens OX=9606 GN=PRDX5 PE=1 SV=4	-6.08347	0.00369	537945	704101	545891	700884	44860	15017.7	-166156	0.764017	-0.116897
sp|P00367|DHE3_HUMAN	Glutamate dehydrogenase 1, mitochondrial OS=Homo sapiens OX=9606 GN=GLUD1 PE=1 SV=2	-6.07149	0.00372	348941	513088	335331	512682	28752.4	36960.7	-164147	0.68008	-0.16744
sp|O43776|SYNC_HUMAN	Asparagine--tRNA ligase, cytoplasmic OS=Homo sapiens OX=9606 GN=NARS1 PE=1 SV=1	-6.07165	0.00372	452847	545390	443463	541727	24416.9	10037.2	-92542.3	0.830319	-0.0807551
sp|Q13464|ROCK1_HUMAN	Rho-associated protein kinase 1 OS=Homo sapiens OX=9606 GN=ROCK1 PE=1 SV=1	-6.06025	0.00374	14193	23271.7	13130.8	22728.4	2258.13	1278.1	-9078.72	0.609882	-0.214754
sp|Q86UX7|URP2_HUMAN	Fermitin family homolog 3 OS=Homo sapiens OX=9606 GN=FERMT3 PE=1 SV=1	-6.04727	0.00377	245486	328352	240260	317534	9364.32	21808.9	-82865.9	0.747631	-0.126313
sp|P31689|DNJA1_HUMAN	DnaJ homolog subfamily A member 1 OS=Homo sapiens OX=9606 GN=DNAJA1 PE=1 SV=2	6.02848	0.00382	77028.6	58833.7	75160.2	59617.1	4999.11	1528.64	18194.9	1.30926	0.117026
sp|P63000|RAC1_HUMAN	Ras-related C3 botulinum toxin substrate 1 OS=Homo sapiens OX=9606 GN=RAC1 PE=1 SV=1	-6.0123	0.00385	84034	121020	86051.4	122647	8314.94	6662.61	-36985.6	0.694383	-0.158401
tr|E7ESC6|E7ESC6_HUMAN	Exportin-7 OS=Homo sapiens OX=9606 GN=XPO7 PE=1 SV=1	-5.97581	0.00394	4313.02	9681.08	4261.51	9860.42	561.881	1450.9	-5368.06	0.44551	-0.351142
sp|O15294|OGT1_HUMAN	UDP-N-acetylglucosamine--peptide N-acetylglucosaminyltransferase 110 kDa subunit OS=Homo sapiens OX=9606 GN=OGT PE=1 SV=3	5.96097	0.00398	15069.3	7360.03	15291.7	7305.96	2121.04	720.39	7709.24	2.04745	0.311213
sp|Q16891|MIC60_HUMAN	MICOS complex subunit MIC60 OS=Homo sapiens OX=9606 GN=IMMT PE=1 SV=1	-5.95484	0.00399	243122	305033	240337	309904	9161.03	15503.5	-61911.4	0.797034	-0.0985231
sp|Q15907|RB11B_HUMAN	Ras-related protein Rab-11B OS=Homo sapiens OX=9606 GN=RAB11B PE=1 SV=4	-5.95611	0.00399	51770.8	81755	47455.5	80895.7	8002.23	3463.18	-29984.2	0.633243	-0.198429
sp|P51148|RAB5C_HUMAN	Ras-related protein Rab-5C OS=Homo sapiens OX=9606 GN=RAB5C PE=1 SV=2	-5.94169	0.00402	27579.9	50747.8	27871.2	48889.6	4595.48	4949.07	-23168	0.543469	-0.264825
sp|O75083|WDR1_HUMAN	WD repeat-containing protein 1 OS=Homo sapiens OX=9606 GN=WDR1 PE=1 SV=4	5.93057	0.00405	330102	271550	330233	279549	3764.7	16680.9	58552.2	1.21562	0.0847986
sp|P11766|ADHX_HUMAN	Alcohol dehydrogenase class-3 OS=Homo sapiens OX=9606 GN=ADH5 PE=1 SV=4	5.91669	0.00409	165443	150964	167261	151804	3174.44	2808.76	14479.3	1.09591	0.0397758
tr|C9J0K6|C9J0K6_HUMAN	Sorcin OS=Homo sapiens OX=9606 GN=SRI PE=1 SV=1	5.91561	0.00409	108982	89230.1	108574	92044.7	2723.7	5101.77	19752.2	1.22136	0.0868445
sp|P01023|A2MG_HUMAN	Alpha-2-macroglobulin OS=Homo sapiens OX=9606 GN=A2M PE=1 SV=3	5.91657	0.00409	30041.6	6288.18	32656.6	5720.15	6457.25	2580.36	23753.5	4.77748	0.679199
sp|Q9HB71|CYBP_HUMAN	Calcyclin-binding protein OS=Homo sapiens OX=9606 GN=CACYBP PE=1 SV=2	5.90145	0.00413	301187	214089	309273	209966	18279.6	17869.5	87097.9	1.40683	0.148242
sp|Q13011|ECH1_HUMAN	Delta(3,5)-Delta(2,4)-dienoyl-CoA isomerase, mitochondrial OS=Homo sapiens OX=9606 GN=ECH1 PE=1 SV=2	-5.88159	0.00418	198127	232224	198419	232619	2630.51	9690.48	-34097.2	0.853171	-0.0689638
sp|Q8TCJ2|STT3B_HUMAN	Dolichyl-diphosphooligosaccharide--protein glycosyltransferase subunit STT3B OS=Homo sapiens OX=9606 GN=STT3B PE=1 SV=1	-5.85222	0.00425	10505.2	16931.5	10263.4	17190.6	912.73	1668.67	-6426.39	0.620449	-0.207294
sp|P61586|RHOA_HUMAN	Transforming protein RhoA OS=Homo sapiens OX=9606 GN=RHOA PE=1 SV=1	-5.8146	0.00435	463734	551220	466260	543705	7611.45	24924	-87485.9	0.841287	-0.075056
sp|Q9P035|HACD3_HUMAN	Very-long-chain (3R)-3-hydroxyacyl-CoA dehydratase 3 OS=Homo sapiens OX=9606 GN=HACD3 PE=1 SV=2	-5.80668	0.00438	21569	47205.9	21617.8	49028.7	2004.93	7379.6	-25636.8	0.456914	-0.340165
sp|P13995|MTDC_HUMAN	Bifunctional methylenetetrahydrofolate dehydrogenase/cyclohydrolase, mitochondrial OS=Homo sapiens OX=9606 GN=MTHFD2 PE=1 SV=2	-5.79514	0.00441	63160.4	92609.2	63041.6	92967.8	7746.54	4178.55	-29448.8	0.68201	-0.166209
sp|Q96CW5|GCP3_HUMAN	Gamma-tubulin complex component 3 OS=Homo sapiens OX=9606 GN=TUBGCP3 PE=1 SV=2	-5.79351	0.00441	6973.66	14052.3	7994.94	14322.9	1967.94	778.303	-7078.65	0.496264	-0.304287
sp|P49736|MCM2_HUMAN	DNA replication licensing factor MCM2 OS=Homo sapiens OX=9606 GN=MCM2 PE=1 SV=4	-5.7723	0.00447	468015	576017	464243	561474	18897.4	26327.1	-108002	0.812503	-0.0901752
sp|O60832|DKC1_HUMAN	H/ACA ribonucleoprotein complex subunit DKC1 OS=Homo sapiens OX=9606 GN=DKC1 PE=1 SV=3	-5.76554	0.00449	90181.8	116512	89931.9	113820	6145.9	4979.62	-26330.4	0.774011	-0.111253
sp|P05023|AT1A1_HUMAN	Sodium/potassium-transporting ATPase subunit alpha-1 OS=Homo sapiens OX=9606 GN=ATP1A1 PE=1 SV=1	-5.75317	0.00453	44160.4	77655.7	44082.1	80835.5	3784.4	9347.07	-33495.3	0.568669	-0.245141
sp|P62979|RS27A_HUMAN	Ubiquitin-40S ribosomal protein S27a OS=Homo sapiens OX=9606 GN=RPS27A PE=1 SV=2	5.74974	0.00454	4.89844e+06	4.24035e+06	4.89782e+06	4.18007e+06	95125.3	173930	658092	1.1552	0.0626563
sp|Q9BXW7|HDHD5_HUMAN	Haloacid dehalogenase-like hydrolase domain-containing 5 OS=Homo sapiens OX=9606 GN=HDHD5 PE=1 SV=1	-5.74867	0.00454	17503.1	39164.5	17732.3	42214.7	2009.12	6209.56	-21661.4	0.446912	-0.349778
sp|Q9Y5Y2|NUBP2_HUMAN	Cytosolic Fe-S cluster assembly factor NUBP2 OS=Homo sapiens OX=9606 GN=NUBP2 PE=1 SV=1	-5.74994	0.00454	15899.2	23105.7	15878.9	23619.3	270.086	2153.93	-7206.45	0.688109	-0.162343
sp|Q5T4S7|UBR4_HUMAN	E3 ubiquitin-protein ligase UBR4 OS=Homo sapiens OX=9606 GN=UBR4 PE=1 SV=1	-5.73284	0.00458	4145.86	17200.5	3782.46	18737	2453.15	3088.45	-13054.6	0.241032	-0.617926
sp|Q8TEX9|IPO4_HUMAN	Importin-4 OS=Homo sapiens OX=9606 GN=IPO4 PE=1 SV=2	-5.7017	0.00468	4183.03	14677.1	3939.87	14839.8	822.179	3080.01	-10494.1	0.285004	-0.545149
sp|Q99714|HCD2_HUMAN	3-hydroxyacyl-CoA dehydrogenase type-2 OS=Homo sapiens OX=9606 GN=HSD17B10 PE=1 SV=3	-5.69716	0.00469	362984	455972	358487	453671	19055.8	20882.3	-92987.4	0.796068	-0.09905
sp|P49916|DNLI3_HUMAN	DNA ligase 3 OS=Homo sapiens OX=9606 GN=LIG3 PE=1 SV=2	-5.69389	0.0047	55790.8	75216.1	54033.8	75376	4423.07	3918.34	-19425.3	0.741741	-0.129748
sp|Q9Y276|BCS1_HUMAN	Mitochondrial chaperone BCS1 OS=Homo sapiens OX=9606 GN=BCS1L PE=1 SV=1	-5.67002	0.00477	9353.65	17964.9	8811.82	17841.1	1130.97	2374.98	-8611.22	0.520663	-0.283443
sp|Q86W42|THOC6_HUMAN	THO complex subunit 6 homolog OS=Homo sapiens OX=9606 GN=THOC6 PE=1 SV=1	-5.64225	0.00486	21890.9	27883.7	21753.2	26877.3	463.004	1780.47	-5992.87	0.785077	-0.105088
sp|P61970|NTF2_HUMAN	Nuclear transport factor 2 OS=Homo sapiens OX=9606 GN=NUTF2 PE=1 SV=1	-5.63383	0.00488	53274.2	61961.9	54478.8	61703.2	2539.54	827.414	-8687.72	0.859789	-0.065608
sp|Q7Z7H8|RM10_HUMAN	39S ribosomal protein L10, mitochondrial OS=Homo sapiens OX=9606 GN=MRPL10 PE=1 SV=3	-5.61977	0.00493	30163.5	38969.8	29952.4	39968.9	2064.55	1761.88	-8806.25	0.774024	-0.111246
sp|P23921|RIR1_HUMAN	Ribonucleoside-diphosphate reductase large subunit OS=Homo sapiens OX=9606 GN=RRM1 PE=1 SV=1	5.60604	0.00497	171645	113617	177356	109461	11250.3	13959	58027.7	1.51073	0.179187
sp|P42167|LAP2B_HUMAN	Lamina-associated polypeptide 2, isoforms beta/gamma OS=Homo sapiens OX=9606 GN=TMPO PE=1 SV=2	-5.59656	0.005	58950.8	84055.2	56800.6	84490.5	6039.34	4887.76	-25104.3	0.701335	-0.154075
sp|Q99497|PARK7_HUMAN	Parkinson disease protein 7 OS=Homo sapiens OX=9606 GN=PARK7 PE=1 SV=2	5.58879	0.00503	644154	494727	641053	503091	20889.1	41330.4	149426	1.30204	0.114623
sp|Q9NP92|RT30_HUMAN	39S ribosomal protein S30, mitochondrial OS=Homo sapiens OX=9606 GN=MRPS30 PE=1 SV=2	-5.57749	0.00507	15616.2	20281.9	15984.8	20876.7	719.47	1257.67	-4665.75	0.769955	-0.113534
tr|A0A1W2PPH1|A0A1W2PPH1_HUMAN	Malic enzyme OS=Homo sapiens OX=9606 GN=ME2 PE=1 SV=1	-5.56048	0.00512	258255	346822	253017	336601	20242.1	18744.4	-88566.7	0.744634	-0.128057
sp|P40121|CAPG_HUMAN	Macrophage-capping protein OS=Homo sapiens OX=9606 GN=CAPG PE=1 SV=2	5.55557	0.00514	81407.2	50336.7	80568.5	46456.2	3873.01	8878.83	31070.5	1.61725	0.208778
sp|P78527|PRKDC_HUMAN	DNA-dependent protein kinase catalytic subunit OS=Homo sapiens OX=9606 GN=PRKDC PE=1 SV=3	-5.55161	0.00515	105280	243534	111019	219800	11829.2	41480	-138253	0.432303	-0.364212
sp|Q14566|MCM6_HUMAN	DNA replication licensing factor MCM6 OS=Homo sapiens OX=9606 GN=MCM6 PE=1 SV=1	-5.55345	0.00515	602760	727883	615846	717027	33018.6	20800.9	-125123	0.8281	-0.0819174
tr|A0A3B3IRV5|A0A3B3IRV5_HUMAN	Heme-binding protein 1 (Fragment) OS=Homo sapiens OX=9606 GN=HEBP1 PE=1 SV=1	5.53581	0.0052	32389.3	22534.4	34039	22489.7	2967.13	838.829	9854.94	1.43733	0.157556
tr|H0YIV4|H0YIV4_HUMAN	Nucleosome assembly protein 1-like 1 (Fragment) OS=Homo sapiens OX=9606 GN=NAP1L1 PE=1 SV=1	5.53299	0.00521	55865.8	38859.6	54360.4	37126.1	3918.05	3604.15	17006.2	1.43763	0.157648
sp|Q96A72|MGN2_HUMAN	Protein mago nashi homolog 2 OS=Homo sapiens OX=9606 GN=MAGOHB PE=1 SV=1	-5.53397	0.00521	34210.9	54550.6	34528.3	53596.6	3025.89	5600.92	-20339.7	0.627141	-0.202635
sp|Q9BZE1|RM37_HUMAN	39S ribosomal protein L37, mitochondrial OS=Homo sapiens OX=9606 GN=MRPL37 PE=1 SV=2	-5.52803	0.00523	15200.1	19267.4	14950.3	19239.1	1252.23	236.415	-4067.24	0.788906	-0.102975
tr|F2Z2Y8|F2Z2Y8_HUMAN	Toll-interacting protein OS=Homo sapiens OX=9606 GN=TOLLIP PE=1 SV=1	-5.52932	0.00523	7718.16	8128.43	7752.42	8190.63	64.9779	110.876	-410.261	0.949528	-0.0224924
sp|O43633|CHM2A_HUMAN	Charged multivesicular body protein 2a OS=Homo sapiens OX=9606 GN=CHMP2A PE=1 SV=1	5.51683	0.00527	14042.1	8444.54	14134.8	8875.18	829.749	1549.17	5597.51	1.66286	0.220855
sp|Q92665|RT31_HUMAN	28S ribosomal protein S31, mitochondrial OS=Homo sapiens OX=9606 GN=MRPS31 PE=1 SV=3	-5.50428	0.00531	15271.6	24621.3	15214.7	24128.7	2216.13	1935.17	-9349.78	0.620257	-0.207428
sp|O95202|LETM1_HUMAN	Mitochondrial proton/calcium exchanger protein OS=Homo sapiens OX=9606 GN=LETM1 PE=1 SV=1	-5.45565	0.00549	31052.5	60924.5	30703.8	62387.8	3712.96	8726.66	-29872	0.509689	-0.292695
sp|P21964|COMT_HUMAN	Catechol O-methyltransferase OS=Homo sapiens OX=9606 GN=COMT PE=1 SV=2	-5.44544	0.00552	63569.8	112121	62806.3	109500	3031.31	15142.3	-48550.7	0.566977	-0.246434
tr|E9PIF2|E9PIF2_HUMAN	RNA helicase OS=Homo sapiens OX=9606 GN=DDX10 PE=1 SV=1	-5.39271	0.00572	12510.3	19547	13052.1	18523.4	1140.62	1951.13	-7036.7	0.640011	-0.193812
tr|Q5T8A0|Q5T8A0_HUMAN	28S ribosomal protein S2, mitochondrial (Fragment) OS=Homo sapiens OX=9606 GN=MRPS2 PE=1 SV=1	-5.37965	0.00577	16140.9	20389.3	16781.1	20288.6	1145.86	746.933	-4248.34	0.791638	-0.101473
sp|O95758|PTBP3_HUMAN	Polypyrimidine tract-binding protein 3 OS=Homo sapiens OX=9606 GN=PTBP3 PE=1 SV=2	-5.37137	0.0058	14473.2	19877.3	14811.2	19516.4	1367.87	1079.62	-5404.09	0.728128	-0.137792
sp|Q92598|HS105_HUMAN	Heat shock protein 105 kDa OS=Homo sapiens OX=9606 GN=HSPH1 PE=1 SV=1	5.35624	0.00586	321335	180234	325902	173581	40002.1	21948.8	141101	1.78288	0.251122
sp|P29966|MARCS_HUMAN	Myristoylated alanine-rich C-kinase substrate OS=Homo sapiens OX=9606 GN=MARCKS PE=1 SV=4	5.34733	0.0059	7447.84	1942.99	7511.41	2046.44	1622.55	739.387	5504.85	3.83319	0.58356
sp|P36957|ODO2_HUMAN	Dihydrolipoyllysine-residue succinyltransferase component of 2-oxoglutarate dehydrogenase complex, mitochondrial OS=Homo sapiens OX=9606 GN=DLST PE=1 SV=4	-5.33115	0.00596	74832.1	100064	74330.7	97207.3	5319.21	6237.47	-25231.6	0.747844	-0.126189
sp|O43592|XPOT_HUMAN	Exportin-T OS=Homo sapiens OX=9606 GN=XPOT PE=1 SV=2	-5.29562	0.00611	15688.5	25690	15737.8	24420.6	1493.02	2910.63	-10001.5	0.610685	-0.214183
sp|P00491|PNPH_HUMAN	Purine nucleoside phosphorylase OS=Homo sapiens OX=9606 GN=PNP PE=1 SV=2	-5.27964	0.00617	915578	1.03215e+06	918906	1.04797e+06	10632.7	36736.3	-116576	0.887056	-0.052049
tr|A0A1B0GWC0|A0A1B0GWC0_HUMAN	Carnitine O-palmitoyltransferase 2, mitochondrial OS=Homo sapiens OX=9606 GN=CPT2 PE=1 SV=1	-5.25803	0.00626	4836.76	7021.97	4933.56	6893.25	559.077	453.423	-2185.22	0.688803	-0.161905
sp|Q8NE71|ABCF1_HUMAN	ATP-binding cassette sub-family F member 1 OS=Homo sapiens OX=9606 GN=ABCF1 PE=1 SV=2	-5.24883	0.0063	74742.1	119521	80063.5	117274	11298.6	9523.12	-44779.2	0.625346	-0.20388
sp|P09382|LEG1_HUMAN	Galectin-1 OS=Homo sapiens OX=9606 GN=LGALS1 PE=1 SV=2	5.23754	0.00635	45087.2	26415.8	43625	26574	6150.88	540.891	18671.4	1.70683	0.232189
sp|P31153|METK2_HUMAN	S-adenosylmethionine synthase isoform type-2 OS=Homo sapiens OX=9606 GN=MAT2A PE=1 SV=1	-5.23084	0.00638	201175	241959	205353	244753	8823.22	10223.6	-40784	0.831442	-0.0801679
sp|Q9Y2X3|NOP58_HUMAN	Nucleolar protein 58 OS=Homo sapiens OX=9606 GN=NOP58 PE=1 SV=1	-5.22346	0.00641	164707	253118	162100	244563	6534.45	28578.7	-88411	0.650712	-0.186611
sp|P05164|PERM_HUMAN	Myeloperoxidase OS=Homo sapiens OX=9606 GN=MPO PE=1 SV=1	-5.21723	0.00644	4.71815e+07	6.45023e+07	4.84172e+07	6.42772e+07	3.00007e+06	4.90563e+06	-1.73208e+07	0.73147	-0.135803
sp|P06576|ATPB_HUMAN	ATP synthase subunit beta, mitochondrial OS=Homo sapiens OX=9606 GN=ATP5F1B PE=1 SV=3	-5.20083	0.00651	1.88056e+06	2.18516e+06	1.8889e+06	2.21032e+06	81247.7	60737.2	-304596	0.860607	-0.0651951
sp|Q9BY43|CHM4A_HUMAN	Charged multivesicular body protein 4a OS=Homo sapiens OX=9606 GN=CHMP4A PE=1 SV=3	5.20219	0.00651	11957.5	8568.45	11894.5	8802.78	488.356	1017.21	3389.03	1.39552	0.144737
sp|Q14204|DYHC1_HUMAN	Cytoplasmic dynein 1 heavy chain 1 OS=Homo sapiens OX=9606 GN=DYNC1H1 PE=1 SV=5	-5.19369	0.00654	96720	147980	96955.9	150591	9472.76	14230.1	-51259.7	0.653603	-0.184686
tr|F8VUA7|F8VUA7_HUMAN	Oxysterol-binding protein (Fragment) OS=Homo sapiens OX=9606 GN=OSBPL8 PE=1 SV=8	-5.18222	0.0066	6696.35	16959.9	6053.18	17073.5	1635.48	3015.41	-10263.6	0.394834	-0.403585
sp|P49458|SRP09_HUMAN	Signal recognition particle 9 kDa protein OS=Homo sapiens OX=9606 GN=SRP9 PE=1 SV=2	5.17797	0.00662	142838	105856	137316	108769	10924.1	5804.26	36981.3	1.34935	0.130126
sp|Q9Y383|LC7L2_HUMAN	Putative RNA-binding protein Luc7-like 2 OS=Homo sapiens OX=9606 GN=LUC7L2 PE=1 SV=2	-5.17446	0.00663	5452.84	15460	5295.77	14355.7	405.307	3325.1	-10007.2	0.352706	-0.452588
sp|Q02878|RL6_HUMAN	60S ribosomal protein L6 OS=Homo sapiens OX=9606 GN=RPL6 PE=1 SV=3	5.17356	0.00664	842989	696545	857316	692220	31903.8	37227.3	146444	1.21024	0.0828726
tr|D6RIY6|D6RIY6_HUMAN	Exosome complex component RRP45 OS=Homo sapiens OX=9606 GN=EXOSC9 PE=1 SV=1	-5.17361	0.00664	31800.8	45595.7	30156.5	45845.8	3854.69	2543.69	-13794.9	0.697452	-0.156486
sp|P33992|MCM5_HUMAN	DNA replication licensing factor MCM5 OS=Homo sapiens OX=9606 GN=MCM5 PE=1 SV=5	-5.15075	0.00674	554361	602116	549124	605515	9371.53	13040.7	-47755.4	0.920687	-0.0358878
sp|P32322|P5CR1_HUMAN	Pyrroline-5-carboxylate reductase 1, mitochondrial OS=Homo sapiens OX=9606 GN=PYCR1 PE=1 SV=2	-5.1431	0.00678	5511.11	11726.6	5563.43	11680.4	585.625	2009.62	-6215.53	0.469965	-0.327935
sp|Q29RF7|PDS5A_HUMAN	Sister chromatid cohesion protein PDS5 homolog A OS=Homo sapiens OX=9606 GN=PDS5A PE=1 SV=1	-5.13344	0.00682	669.767	7455.11	459.424	7755.24	460.786	2242.56	-6785.35	0.08984	-1.04653
sp|P50213|IDH3A_HUMAN	Isocitrate dehydrogenase [NAD] subunit alpha, mitochondrial OS=Homo sapiens OX=9606 GN=IDH3A PE=1 SV=1	-5.11036	0.00693	138517	178617	138395	175756	2884.05	13281.8	-40100.7	0.775494	-0.110422
sp|P62899|RL31_HUMAN	60S ribosomal protein L31 OS=Homo sapiens OX=9606 GN=RPL31 PE=1 SV=1	5.1096	0.00694	49471.9	33084.9	49469.1	33880.7	1405.97	5373.98	16387	1.4953	0.174728
tr|F8VPD4|F8VPD4_HUMAN	Aspartate carbamoyltransferase OS=Homo sapiens OX=9606 GN=CAD PE=1 SV=1	-5.09111	0.00703	224574	290328	225950	297562	4411.53	21930.8	-65753.7	0.773519	-0.111529
sp|P25788|PSA3_HUMAN	Proteasome subunit alpha type-3 OS=Homo sapiens OX=9606 GN=PSMA3 PE=1 SV=2	5.06302	0.00717	281980	229845	283926	232095	12540.2	12682.6	52135.5	1.22683	0.0887841
tr|K7EQR7|K7EQR7_HUMAN	Cold-inducible RNA-binding protein OS=Homo sapiens OX=9606 GN=CIRBP PE=1 SV=1	5.05642	0.0072	41525.1	35897	40867.5	36216.9	1177.7	1526.36	5628.14	1.15679	0.063253
sp|P16401|H15_HUMAN	Histone H1.5 OS=Homo sapiens OX=9606 GN=H1-5 PE=1 SV=3	-5.03964	0.00728	230381	639095	205614	694907	65418.1	124306	-408714	0.36048	-0.443119
sp|P56545|CTBP2_HUMAN	C-terminal-binding protein 2 OS=Homo sapiens OX=9606 GN=CTBP2 PE=1 SV=1	-5.03174	0.00732	26581.4	40585.1	26979.3	41498.3	2314.92	4228.19	-14003.7	0.654955	-0.183789
sp|Q9H7B2|RPF2_HUMAN	Ribosome production factor 2 homolog OS=Homo sapiens OX=9606 GN=RPF2 PE=1 SV=2	-5.02972	0.00733	20672.5	42923.3	21497.2	43484.8	6880.2	3372.64	-22250.8	0.481615	-0.3173
sp|O43678|NDUA2_HUMAN	NADH dehydrogenase [ubiquinone] 1 alpha subcomplex subunit 2 OS=Homo sapiens OX=9606 GN=NDUFA2 PE=1 SV=3	-5.00787	0.00745	17002.3	29465.9	17034.9	28397.6	1609.07	3999.15	-12463.6	0.577017	-0.238811
tr|A0A0G2JIW1|A0A0G2JIW1_HUMAN	Heat shock 70 kDa protein 1B OS=Homo sapiens OX=9606 GN=HSPA1B PE=1 SV=1	4.9947	0.00752	157209	84177.9	160193	96932.2	7346.45	24236.7	73031.2	1.86758	0.27128
sp|Q8TEM1|PO210_HUMAN	Nuclear pore membrane glycoprotein 210 OS=Homo sapiens OX=9606 GN=NUP210 PE=1 SV=3	-4.98735	0.00756	106714	121643	108603	121235	4805.65	1946.01	-14929.1	0.877271	-0.0568663
sp|P61006|RAB8A_HUMAN	Ras-related protein Rab-8A OS=Homo sapiens OX=9606 GN=RAB8A PE=1 SV=1	-4.98706	0.00756	50973	82217.6	49674.2	85598.7	2596.98	10536.2	-31244.6	0.619976	-0.207625
sp|P02792|FRIL_HUMAN	Ferritin light chain OS=Homo sapiens OX=9606 GN=FTL PE=1 SV=2	-4.98177	0.00759	7841.25	28019.9	6965.41	26290.8	1663.2	6815.66	-20178.6	0.279846	-0.553081
tr|F5H4R2|F5H4R2_HUMAN	Superoxide dismutase (Fragment) OS=Homo sapiens OX=9606 GN=SOD2 PE=1 SV=1	-4.98089	0.00759	9579.44	16421.3	9898.21	17376.5	1481.79	1861.39	-6841.84	0.583355	-0.234067
sp|Q53GQ0|DHB12_HUMAN	Very-long-chain 3-oxoacyl-CoA reductase OS=Homo sapiens OX=9606 GN=HSD17B12 PE=1 SV=2	-4.96126	0.0077	62991.7	109499	57435.7	104893	12000.1	10937	-46507.2	0.575273	-0.240126
tr|B9ZVN9|B9ZVN9_HUMAN	DNA-directed RNA polymerase subunit OS=Homo sapiens OX=9606 GN=POLR1A PE=1 SV=1	-4.95432	0.00774	20283.9	26422.8	20686.1	26788.4	966.166	1916.41	-6138.9	0.767666	-0.114827
tr|A0A2R8YFD8|A0A2R8YFD8_HUMAN	DNA helicase OS=Homo sapiens OX=9606 GN=CHD4 PE=1 SV=1	-4.95234	0.00775	55860.9	76906	57072.8	75410.6	5821.32	4504.16	-21045.1	0.726353	-0.138852
tr|J3KRV4|J3KRV4_HUMAN	Dual-specificity mitogen-activated protein kinase kinase 3 (Fragment) OS=Homo sapiens OX=9606 GN=MAP2K3 PE=1 SV=1	-4.93582	0.00784	7659.37	12935.5	7528.91	13506.8	285.689	1829.28	-5276.08	0.592122	-0.227588
tr|B0YJC4|B0YJC4_HUMAN	Vimentin OS=Homo sapiens OX=9606 GN=VIM PE=1 SV=1	4.92806	0.00788	9977.34	2520.77	11002.2	2782.66	2480.59	845.558	7456.57	3.95805	0.597482
sp|Q9Y244|POMP_HUMAN	Proteasome maturation protein OS=Homo sapiens OX=9606 GN=POMP PE=1 SV=1	4.91966	0.00793	67995.8	50694.6	68970.6	47787.4	2381.9	5606.14	17301.1	1.34128	0.12752
sp|O95816|BAG2_HUMAN	BAG family molecular chaperone regulator 2 OS=Homo sapiens OX=9606 GN=BAG2 PE=1 SV=1	4.91935	0.00793	35974.8	22775	37030	23691.8	4299.28	1765.02	13199.7	1.57957	0.198539
sp|P50502|F10A1_HUMAN	Hsc70-interacting protein OS=Homo sapiens OX=9606 GN=ST13 PE=1 SV=2	4.91299	0.00797	316609	252923	319144	252365	19459.1	11200.1	63685.8	1.2518	0.0975346
tr|H0YHS6|H0YHS6_HUMAN	Tyrosine--tRNA ligase (Fragment) OS=Homo sapiens OX=9606 GN=YARS2 PE=1 SV=1	-4.90972	0.00799	12467	23635	14195.2	24254.1	3625.74	1541.53	-11168	0.527482	-0.277792
sp|P46109|CRKL_HUMAN	Crk-like protein OS=Homo sapiens OX=9606 GN=CRKL PE=1 SV=1	-4.90074	0.00804	104617	130681	103385	126057	3402.96	8560.34	-26064.6	0.800548	-0.0966124
sp|Q15370|ELOB_HUMAN	Elongin-B OS=Homo sapiens OX=9606 GN=ELOB PE=1 SV=1	4.89995	0.00804	63642.7	40323.8	64427.3	41609.6	7247.31	3926.97	23318.9	1.57829	0.198188
sp|Q9Y266|NUDC_HUMAN	Nuclear migration protein nudC OS=Homo sapiens OX=9606 GN=NUDC PE=1 SV=1	4.89523	0.00807	253004	185425	253872	173196	2991.14	23723.3	67579	1.36445	0.134959
tr|A0A2R8YCS7|A0A2R8YCS7_HUMAN	Deoxynucleoside triphosphate triphosphohydrolase SAMHD1 OS=Homo sapiens OX=9606 GN=SAMHD1 PE=1 SV=1	4.88337	0.00814	18873.8	10195.7	17614	9896.81	2884.82	1073.18	8678.09	1.85115	0.267443
tr|A0A0D9SER5|A0A0D9SER5_HUMAN	Cyclin-dependent kinase 11B OS=Homo sapiens OX=9606 GN=CDK11B PE=1 SV=1	-4.88355	0.00814	5560.48	10094.3	5593.34	10266.6	1447.61	700.049	-4533.78	0.550856	-0.258962
tr|E7EQB8|E7EQB8_HUMAN	Isocitrate dehydrogenase [NAD] subunit, mitochondrial OS=Homo sapiens OX=9606 GN=IDH3G PE=1 SV=1	-4.85395	0.00832	26119.8	35607.4	27102	34615.4	2740.28	1988.06	-9487.6	0.733549	-0.134571
tr|A0A3B3ITK7|A0A3B3ITK7_HUMAN	Phosphoglucomutase-1 OS=Homo sapiens OX=9606 GN=PGM1 PE=1 SV=1	4.80874	0.00859	45506.6	32297	47081.2	33065.9	3248.31	3476.52	13209.5	1.409	0.148911
tr|A0A0A0MTI1|A0A0A0MTI1_HUMAN	Delta(24)-sterol reductase OS=Homo sapiens OX=9606 GN=DHCR24 PE=1 SV=1	-4.78005	0.00878	25867.3	37797.2	25385.5	37334.1	1836.16	3913.44	-11929.9	0.684372	-0.164708
sp|P24752|THIL_HUMAN	Acetyl-CoA acetyltransferase, mitochondrial OS=Homo sapiens OX=9606 GN=ACAT1 PE=1 SV=1	-4.77738	0.00879	414350	553839	396766	555258	38929.4	32280.3	-139489	0.748142	-0.126016
sp|Q7Z6Z7|HUWE1_HUMAN	E3 ubiquitin-protein ligase HUWE1 OS=Homo sapiens OX=9606 GN=HUWE1 PE=1 SV=3	-4.77028	0.00884	8812.59	16769	9641.84	16477.7	2755.95	866.359	-7956.44	0.525528	-0.279404
tr|K7EN45|K7EN45_HUMAN	Peptidyl-prolyl cis-trans isomerase (Fragment) OS=Homo sapiens OX=9606 GN=PIN1 PE=1 SV=1	-4.76687	0.00886	16859.7	25815.8	17927.9	24362.9	1991.63	2573.55	-8956.05	0.653079	-0.185035
tr|A0A3B3IRI2|A0A3B3IRI2_HUMAN	CTP synthase OS=Homo sapiens OX=9606 GN=CTPS1 PE=1 SV=1	-4.75977	0.00891	100311	138440	102402	133466	9610.14	10007.6	-38128.4	0.724585	-0.139911
tr|A0A5F9YFS9|A0A5F9YFS9_HUMAN	Microsomal signal peptidase 12 kDa subunit OS=Homo sapiens OX=9606 GN=SPCS1 PE=1 SV=1	-4.75269	0.00895	12843.3	17942.7	12287.6	18485.7	1169.38	1444.39	-5099.44	0.715794	-0.145212
tr|E9PS74|E9PS74_HUMAN	Solute carrier family 43 member 3 (Fragment) OS=Homo sapiens OX=9606 GN=SLC43A3 PE=1 SV=1	-4.71794	0.00919	33239.4	49279.8	34721.6	49775.3	3070.21	5025.05	-16040.4	0.674504	-0.171015
tr|H3BUH9|H3BUH9_HUMAN	Glycine cleavage system H protein, mitochondrial (Fragment) OS=Homo sapiens OX=9606 GN=GCSH PE=1 SV=2	-4.71264	0.00922	10170.3	11786.6	10257.1	11639	428.837	411.079	-1616.3	0.86287	-0.0640547
sp|P41240|CSK_HUMAN	Tyrosine-protein kinase CSK OS=Homo sapiens OX=9606 GN=CSK PE=1 SV=1	-4.70348	0.00928	170055	212124	171246	214502	11458.4	10426	-42068.8	0.801678	-0.0959998
sp|P07737|PROF1_HUMAN	Profilin-1 OS=Homo sapiens OX=9606 GN=PFN1 PE=1 SV=2	4.69484	0.00934	2.48198e+06	2.00701e+06	2.42528e+06	2.03905e+06	119127	128509	474976	1.23666	0.0922497
sp|P20645|MPRD_HUMAN	Cation-dependent mannose-6-phosphate receptor OS=Homo sapiens OX=9606 GN=M6PR PE=1 SV=1	-4.69117	0.00937	68255.8	107014	69572.3	104374	11241.1	8855.51	-38758.5	0.637819	-0.195302
tr|H7C2R9|H7C2R9_HUMAN	Uncharacterized protein C7orf50 (Fragment) OS=Homo sapiens OX=9606 GN=C7orf50 PE=1 SV=1	-4.68786	0.00939	8973.85	15300.8	8541.86	15073.6	2184.77	831.516	-6326.97	0.586495	-0.231736
sp|Q99733|NP1L4_HUMAN	Nucleosome assembly protein 1-like 4 OS=Homo sapiens OX=9606 GN=NAP1L4 PE=1 SV=1	-4.64533	0.0097	26820.9	29574.2	26662.6	29428.2	876.237	534.871	-2753.29	0.906902	-0.0424394
tr|E9PB61|E9PB61_HUMAN	THO complex subunit 4 OS=Homo sapiens OX=9606 GN=ALYREF PE=1 SV=1	4.63821	0.00975	382916	317484	383135	317686	16482.1	18038.1	65431.9	1.20609	0.0813815
tr|Q5T8U5|Q5T8U5_HUMAN	Surfeit locus protein 4 OS=Homo sapiens OX=9606 GN=SURF4 PE=1 SV=1	-4.63337	0.00978	13502	24005.1	12863.5	23828.1	2375.4	3126.21	-10503.1	0.562464	-0.249905
sp|P41252|SYIC_HUMAN	Isoleucine--tRNA ligase, cytoplasmic OS=Homo sapiens OX=9606 GN=IARS1 PE=1 SV=2	-4.6261	0.00984	155012	240311	155014	236458	738.152	31928	-85298.5	0.645049	-0.190407
tr|H0YEB6|H0YEB6_HUMAN	Protein ZNRD2 (Fragment) OS=Homo sapiens OX=9606 GN=ZNRD2 PE=1 SV=1	4.61089	0.00995	31978.5	27343.2	31270.5	27430.5	1422.31	1004.48	4635.37	1.16953	0.0680097
sp|P55884|EIF3B_HUMAN	Eukaryotic translation initiation factor 3 subunit B OS=Homo sapiens OX=9606 GN=EIF3B PE=1 SV=3	4.60562	0.00999	300764	217930	310095	225966	22208.4	21845.5	82834.6	1.3801	0.13991
sp|O96011|PX11B_HUMAN	Peroxisomal membrane protein 11B OS=Homo sapiens OX=9606 GN=PEX11B PE=1 SV=1	-4.59972	0.01003	4004.1	7492.04	3942.06	7578.44	771.319	1063.06	-3487.94	0.534447	-0.272095
tr|A0A140T8Z0|A0A140T8Z0_HUMAN	Protein diaphanous homolog 1 OS=Homo sapiens OX=9606 GN=DIAPH1 PE=1 SV=1	-4.5925	0.01009	66960.7	85827.9	66756.3	88033.1	409.656	7103.94	-18867.2	0.780174	-0.107809
tr|E9PF10|E9PF10_HUMAN	Nuclear pore complex protein Nup155 OS=Homo sapiens OX=9606 GN=NUP155 PE=1 SV=1	-4.57838	0.0102	55275.6	72964	54844.6	70617.2	4796.33	4666.27	-17688.4	0.757574	-0.120575
sp|P83731|RL24_HUMAN	60S ribosomal protein L24 OS=Homo sapiens OX=9606 GN=RPL24 PE=1 SV=1	4.56901	0.01027	619572	534406	624952	538723	26826.6	17963.3	85166.3	1.15937	0.0642207
sp|Q9Y3F4|STRAP_HUMAN	Serine-threonine kinase receptor-associated protein OS=Homo sapiens OX=9606 GN=STRAP PE=1 SV=1	4.56173	0.01033	200825	156408	201059	147892	3874.64	16413.8	44417.5	1.28398	0.10856
sp|Q8NC51|PAIRB_HUMAN	Plasminogen activator inhibitor 1 RNA-binding protein OS=Homo sapiens OX=9606 GN=SERBP1 PE=1 SV=2	4.55673	0.01036	178624	138911	173108	143129	12494.4	8470.86	39712.9	1.28589	0.109203
tr|H0YNG3|H0YNG3_HUMAN	Signal peptidase complex catalytic subunit SEC11 OS=Homo sapiens OX=9606 GN=SEC11A PE=1 SV=1	-4.53809	0.01051	26311.4	63209.3	25386.8	59415	3305.18	13689.5	-36897.9	0.416258	-0.380638
sp|P15531|NDKA_HUMAN	Nucleoside diphosphate kinase A OS=Homo sapiens OX=9606 GN=NME1 PE=1 SV=1	4.53656	0.01052	156894	130284	156672	135241	3922.19	9372.38	26610.9	1.20425	0.0807179
sp|Q8N5N7|RM50_HUMAN	39S ribosomal protein L50, mitochondrial OS=Homo sapiens OX=9606 GN=MRPL50 PE=1 SV=2	-4.53703	0.01052	11785.1	15559.5	11919.7	15594.2	285.235	1412.37	-3774.33	0.757426	-0.12066
sp|O14980|XPO1_HUMAN	Exportin-1 OS=Homo sapiens OX=9606 GN=XPO1 PE=1 SV=1	-4.53626	0.01053	10874.1	32552.2	11863.1	32908.2	2025.9	8025.46	-21678.1	0.334051	-0.476187
tr|A0A0A0MR61|A0A0A0MR61_HUMAN	Serine protease 57 OS=Homo sapiens OX=9606 GN=PRSS57 PE=1 SV=1	4.53637	0.01053	5318.14	1593.13	5225.73	1727.21	520.592	1323.56	3725.02	3.33818	0.52351
sp|Q13283|G3BP1_HUMAN	Ras GTPase-activating protein-binding protein 1 OS=Homo sapiens OX=9606 GN=G3BP1 PE=1 SV=1	4.53314	0.01055	71299	53756.8	71462.7	51810.6	4514.42	4954.35	17542.2	1.32633	0.12265
sp|Q9Y547|IFT25_HUMAN	Intraflagellar transport protein 25 homolog OS=Homo sapiens OX=9606 GN=HSPB11 PE=1 SV=1	4.52917	0.01058	5805.92	2843.35	5456.95	2671	1085.88	323.183	2962.57	2.04193	0.310041
sp|Q08211|DHX9_HUMAN	ATP-dependent RNA helicase A OS=Homo sapiens OX=9606 GN=DHX9 PE=1 SV=4	-4.49892	0.01083	494793	559050	492442	555453	20831.4	13342.7	-64256.2	0.885062	-0.0530264
sp|Q9BUQ8|DDX23_HUMAN	Probable ATP-dependent RNA helicase DDX23 OS=Homo sapiens OX=9606 GN=DDX23 PE=1 SV=3	-4.49018	0.0109	36348.8	86395.9	27354.3	85677	16814.8	9484.53	-50047.2	0.420723	-0.376004
sp|P04080|CYTB_HUMAN	Cystatin-B OS=Homo sapiens OX=9606 GN=CSTB PE=1 SV=2	4.48961	0.01091	26431.5	16233.9	26563.1	15857.5	3146.33	2361.75	10197.5	1.62816	0.211698
sp|P55809|SCOT1_HUMAN	Succinyl-CoA:3-ketoacid coenzyme A transferase 1, mitochondrial OS=Homo sapiens OX=9606 GN=OXCT1 PE=1 SV=1	-4.47153	0.01106	54570.4	80632.2	54049.9	77398.2	3118.88	9601.17	-26061.8	0.676782	-0.169551
sp|Q9HD89|RETN_HUMAN	Resistin OS=Homo sapiens OX=9606 GN=RETN PE=1 SV=1	4.46539	0.01111	30128.6	16984.1	31935.3	16299.4	4599.05	2200.9	13144.5	1.77393	0.248937
sp|P08246|ELNE_HUMAN	Neutrophil elastase OS=Homo sapiens OX=9606 GN=ELANE PE=1 SV=1	4.46515	0.01112	159753	97778.7	157592	100777	13635.2	19799.3	61974.6	1.63383	0.213206
tr|F8W9K7|F8W9K7_HUMAN	Complex I-23kD (Fragment) OS=Homo sapiens OX=9606 GN=NDUFS8 PE=1 SV=1	-4.45606	0.01119	5551.31	9190.3	5813.07	9866.09	593.125	1284.1	-3638.99	0.60404	-0.218934
sp|Q99496|RING2_HUMAN	E3 ubiquitin-protein ligase RING2 OS=Homo sapiens OX=9606 GN=RNF2 PE=1 SV=1	-4.43652	0.01136	15955.4	22820.9	14581.4	22708	2380.84	1231.2	-6865.5	0.699157	-0.155425
tr|A0A2U3TZU2|A0A2U3TZU2_HUMAN	Glucose-6-phosphate isomerase OS=Homo sapiens OX=9606 GN=GPI PE=1 SV=1	4.43611	0.01137	978096	711577	950472	727171	59151.4	85613.9	266519	1.37455	0.13816
tr|J3QQJ0|J3QQJ0_HUMAN	SAP30-binding protein (Fragment) OS=Homo sapiens OX=9606 GN=SAP30BP PE=1 SV=1	4.43256	0.0114	5417.29	4291.04	5306.16	4400.71	227.181	376.919	1126.25	1.26247	0.10122
sp|Q9H9J2|RM44_HUMAN	39S ribosomal protein L44, mitochondrial OS=Homo sapiens OX=9606 GN=MRPL44 PE=1 SV=1	-4.42036	0.01151	16712.8	30055.9	15636.4	30097.6	4985.49	1574.83	-13343.1	0.556057	-0.254881
sp|O43143|DHX15_HUMAN	Pre-mRNA-splicing factor ATP-dependent RNA helicase DHX15 OS=Homo sapiens OX=9606 GN=DHX15 PE=1 SV=2	-4.4152	0.01155	333211	394323	326115	389851	13738.2	19647.1	-61112.1	0.84502	-0.0731329
sp|O76096|CYTF_HUMAN	Cystatin-F OS=Homo sapiens OX=9606 GN=CST7 PE=1 SV=1	4.40219	0.01167	22882.7	8571.25	25059.8	8590.96	5441.44	1448.26	14311.5	2.6697	0.426463
sp|P07814|SYEP_HUMAN	Bifunctional glutamate/proline--tRNA ligase OS=Homo sapiens OX=9606 GN=EPRS1 PE=1 SV=5	-4.38976	0.01178	230247	289127	230102	293894	4913.26	22706.5	-58879.7	0.796353	-0.0988943
sp|P36639|8ODP_HUMAN	7,8-dihydro-8-oxoguanine triphosphatase OS=Homo sapiens OX=9606 GN=NUDT1 PE=1 SV=3	4.38748	0.01181	29211.6	21808.6	29099.6	22155.2	784.205	2815.3	7402.98	1.33945	0.126927
tr|A0A0A0MRR7|A0A0A0MRR7_HUMAN	U1 small nuclear ribonucleoprotein C OS=Homo sapiens OX=9606 GN=SNRPC PE=1 SV=1	4.38572	0.01182	30490.9	23743.1	30762.9	23138.3	1100.57	2427.04	6747.83	1.2842	0.108633
sp|Q70J99|UN13D_HUMAN	Protein unc-13 homolog D OS=Homo sapiens OX=9606 GN=UNC13D PE=1 SV=1	-4.36424	0.01202	77827.8	99138.9	75415.4	99036.2	4492	7166.32	-21311.1	0.785038	-0.105109
sp|P49792|RBP2_HUMAN	E3 SUMO-protein ligase RanBP2 OS=Homo sapiens OX=9606 GN=RANBP2 PE=1 SV=2	-4.36117	0.01205	90705.5	103124	92666.5	104104	4137.96	2683.72	-12418.5	0.879577	-0.0557262
sp|P48735|IDHP_HUMAN	Isocitrate dehydrogenase [NADP], mitochondrial OS=Homo sapiens OX=9606 GN=IDH2 PE=1 SV=2	-4.35813	0.01208	358753	396950	352161	391941	11726.3	9640.76	-38196.9	0.903774	-0.0439402
sp|P52566|GDIR2_HUMAN	Rho GDP-dissociation inhibitor 2 OS=Homo sapiens OX=9606 GN=ARHGDIB PE=1 SV=3	-4.33866	0.01227	2.38522e+06	2.68494e+06	2.36634e+06	2.65402e+06	106127	55263	-299723	0.888369	-0.0514066
sp|Q03252|LMNB2_HUMAN	Lamin-B2 OS=Homo sapiens OX=9606 GN=LMNB2 PE=1 SV=4	-4.33733	0.01228	163508	185884	162105	185305	5417.4	7106.21	-22376.4	0.879622	-0.0557039
sp|P84103|SRSF3_HUMAN	Serine/arginine-rich splicing factor 3 OS=Homo sapiens OX=9606 GN=SRSF3 PE=1 SV=1	-4.32977	0.01235	22654.1	83536	21570.9	86288.1	2919.89	24179.1	-60881.9	0.27119	-0.566727
sp|Q96EY1|DNJA3_HUMAN	DnaJ homolog subfamily A member 3, mitochondrial OS=Homo sapiens OX=9606 GN=DNAJA3 PE=1 SV=2	-4.32987	0.01235	38395.6	47280.9	37414	47811.6	3249.17	1440.89	-8885.3	0.812074	-0.0904043
sp|P00918|CAH2_HUMAN	Carbonic anhydrase 2 OS=Homo sapiens OX=9606 GN=CA2 PE=1 SV=2	-4.3137	0.01251	14932	23128.1	15456.9	24321.9	1405.78	2975.6	-8196.17	0.645619	-0.190024
sp|Q09161|NCBP1_HUMAN	Nuclear cap-binding protein subunit 1 OS=Homo sapiens OX=9606 GN=NCBP1 PE=1 SV=1	-4.30791	0.01257	2733.29	10118.4	3539.63	9524.95	2145.12	2053.05	-7385.07	0.270132	-0.568424
sp|P62280|RS11_HUMAN	40S ribosomal protein S11 OS=Homo sapiens OX=9606 GN=RPS11 PE=1 SV=3	4.30406	0.01261	1.36849e+06	1.02423e+06	1.36012e+06	1.04205e+06	30644.5	135104	344255	1.33611	0.125842
sp|P22695|QCR2_HUMAN	Cytochrome b-c1 complex subunit 2, mitochondrial OS=Homo sapiens OX=9606 GN=UQCRC2 PE=1 SV=3	-4.30151	0.01263	82236.9	99415.5	80525.8	97814.1	3735.14	5822	-17178.6	0.827204	-0.0823874
sp|Q9Y3T9|NOC2L_HUMAN	Nucleolar complex protein 2 homolog OS=Homo sapiens OX=9606 GN=NOC2L PE=1 SV=4	-4.29826	0.01266	1791.77	4707.54	2045.85	4349.15	499.183	1063.64	-2915.77	0.380616	-0.419513
tr|A0A2R8YGP2|A0A2R8YGP2_HUMAN	Ribonuclease H2 subunit B OS=Homo sapiens OX=9606 GN=RNASEH2B PE=1 SV=1	4.29707	0.01267	70991.6	48593.3	70161.7	45975.5	7738.74	4649.81	22398.3	1.46093	0.16463
tr|F5H5P2|F5H5P2_HUMAN	2-oxoisovalerate dehydrogenase subunit alpha OS=Homo sapiens OX=9606 PE=3 SV=1	-4.29267	0.01272	5421.71	8738.33	5223.21	8992.81	830.108	1049.65	-3316.62	0.620451	-0.207292
sp|Q9NPF4|OSGEP_HUMAN	Probable tRNA N6-adenosine threonylcarbamoyltransferase OS=Homo sapiens OX=9606 GN=OSGEP PE=1 SV=1	4.29202	0.01273	15467.5	10081.8	15237.2	9864.1	1611.93	1457.87	5385.72	1.5342	0.185883
sp|Q01469|FABP5_HUMAN	Fatty acid-binding protein 5 OS=Homo sapiens OX=9606 GN=FABP5 PE=1 SV=3	4.28524	0.01279	271407	183585	283363	172095	26271.7	23870.7	87821.7	1.47837	0.169784
sp|Q8WW12|PCNP_HUMAN	PEST proteolytic signal-containing nuclear protein OS=Homo sapiens OX=9606 GN=PCNP PE=1 SV=2	4.27635	0.01288	32832.4	23920.3	32225.7	24217.3	3193.24	1683.2	8912.18	1.37258	0.137537
sp|P84077|ARF1_HUMAN	ADP-ribosylation factor 1 OS=Homo sapiens OX=9606 GN=ARF1 PE=1 SV=2	-4.25895	0.01306	189477	277814	181107	290356	15996.2	32167.3	-88336.5	0.68203	-0.166197
sp|O75874|IDHC_HUMAN	Isocitrate dehydrogenase [NADP] cytoplasmic OS=Homo sapiens OX=9606 GN=IDH1 PE=1 SV=2	4.25622	0.01309	118796	70680	123086	73712.2	14888.4	12717.3	48115.6	1.68075	0.225504
sp|P61604|CH10_HUMAN	10 kDa heat shock protein, mitochondrial OS=Homo sapiens OX=9606 GN=HSPE1 PE=1 SV=2	-4.24331	0.01323	4.26909e+06	5.87785e+06	4.24317e+06	5.87818e+06	131952	643274	-1.60876e+06	0.726302	-0.138883
tr|B4DJV2|B4DJV2_HUMAN	Citrate synthase OS=Homo sapiens OX=9606 GN=CS PE=1 SV=1	-4.2413	0.01325	286091	405816	283893	388191	6199.97	48498.3	-119725	0.704977	-0.151825
RRRRRsp|Q5VW38|GP107_HUMAN	REVERSED Protein GPR107 OS=Homo sapiens OX=9606 GN=GPR107 PE=1 SV=1	-4.24033	0.01326	39805.2	90073.4	44702.9	94325	9878.87	18000.4	-50268.2	0.44192	-0.354656
sp|P33176|KINH_HUMAN	Kinesin-1 heavy chain OS=Homo sapiens OX=9606 GN=KIF5B PE=1 SV=1	-4.22573	0.01342	65873.3	92946.9	64884.2	98606.7	5086.01	9862.8	-27073.5	0.70872	-0.149525
sp|P61020|RAB5B_HUMAN	Ras-related protein Rab-5B OS=Homo sapiens OX=9606 GN=RAB5B PE=1 SV=1	-4.21724	0.01351	8927.26	19777.6	7629.22	18438	2457.29	3717.59	-10850.3	0.451383	-0.345455
sp|P48449|LSS_HUMAN	Lanosterol synthase OS=Homo sapiens OX=9606 GN=LSS PE=1 SV=1	-4.18944	0.01381	18789.8	25337.3	18323.5	24348.2	1562.34	2210.59	-6547.53	0.741585	-0.129839
sp|Q16718|NDUA5_HUMAN	NADH dehydrogenase [ubiquinone] 1 alpha subcomplex subunit 5 OS=Homo sapiens OX=9606 GN=NDUFA5 PE=1 SV=3	-4.18385	0.01388	16917.3	36014.7	14987.1	36194.9	6357.64	4699.49	-19097.3	0.469735	-0.328147
sp|O95573|ACSL3_HUMAN	Long-chain-fatty-acid--CoA ligase 3 OS=Homo sapiens OX=9606 GN=ACSL3 PE=1 SV=3	-4.18116	0.01391	14032.6	40017.8	11611.3	40409.1	4544.88	9757.86	-25985.1	0.35066	-0.455114
sp|Q8N335|GPD1L_HUMAN	Glycerol-3-phosphate dehydrogenase 1-like protein OS=Homo sapiens OX=9606 GN=GPD1L PE=1 SV=1	-4.15602	0.01419	10046.5	14705.6	9874.36	15087.6	1327.49	1417.07	-4659.14	0.683173	-0.165469
sp|P82979|SARNP_HUMAN	SAP domain-containing ribonucleoprotein OS=Homo sapiens OX=9606 GN=SARNP PE=1 SV=3	4.14966	0.01426	89491.2	76294.5	89845.5	74469.6	1177.02	5381.02	13196.7	1.17297	0.069287
sp|O94874|UFL1_HUMAN	E3 UFM1-protein ligase 1 OS=Homo sapiens OX=9606 GN=UFL1 PE=1 SV=2	-4.1468	0.0143	66861.7	84522.6	69644.9	81623.7	4908.95	5506.12	-17660.9	0.791051	-0.101795
sp|Q15024|EXOS7_HUMAN	Exosome complex component RRP42 OS=Homo sapiens OX=9606 GN=EXOSC7 PE=1 SV=3	-4.1334	0.01445	11837.8	20724.6	13108.2	20617.4	3165	1962.25	-8886.86	0.571193	-0.243217
tr|K7ERT8|K7ERT8_HUMAN	60S ribosomal protein L23a (Fragment) OS=Homo sapiens OX=9606 GN=RPL23A PE=1 SV=1	4.12773	0.01452	532252	458086	537836	471948	17741.9	25568.8	74166.9	1.16191	0.065171
sp|Q9Y2Z0|SGT1_HUMAN	Protein SGT1 homolog OS=Homo sapiens OX=9606 GN=SUGT1 PE=1 SV=3	4.12701	0.01453	58452.8	37023.7	62905.9	36886.2	8610.05	2598.13	21429.1	1.57879	0.198326
sp|Q02880|TOP2B_HUMAN	DNA topoisomerase 2-beta OS=Homo sapiens OX=9606 GN=TOP2B PE=1 SV=3	-4.11897	0.01462	133920	173059	133999	166923	10209.3	12908.9	-39138.9	0.77384	-0.111349
sp|P62995|TRA2B_HUMAN	Transformer-2 protein homolog beta OS=Homo sapiens OX=9606 GN=TRA2B PE=1 SV=1	-4.11173	0.01471	5211.76	16998	6522.85	15190.4	3243.15	3759.3	-11786.3	0.30661	-0.513414
sp|Q969U7|PSMG2_HUMAN	Proteasome assembly chaperone 2 OS=Homo sapiens OX=9606 GN=PSMG2 PE=1 SV=1	-4.11071	0.01472	45263.7	48484.6	45151.3	48697	295.723	1324.52	-3220.91	0.933568	-0.0298538
tr|J3KN16|J3KN16_HUMAN	Proteasome adapter and scaffold protein ECM29 OS=Homo sapiens OX=9606 GN=ECPAS PE=1 SV=1	-4.10989	0.01473	30994.4	51105.8	33949	52706.1	7225.73	4430.04	-20111.4	0.606475	-0.217187
sp|Q9Y5M8|SRPRB_HUMAN	Signal recognition particle receptor subunit beta OS=Homo sapiens OX=9606 GN=SRPRB PE=1 SV=3	-4.09581	0.0149	44584.3	53518.5	46258	53391.7	3183.83	2034.1	-8934.23	0.833063	-0.0793222
sp|P06748|NPM_HUMAN	Nucleophosmin OS=Homo sapiens OX=9606 GN=NPM1 PE=1 SV=2	-4.09384	0.01493	2.19484e+06	2.64372e+06	2.23693e+06	2.56791e+06	127774	140510	-448888	0.830206	-0.080814
sp|Q9GZU8|PIP30_HUMAN	PSME3-interacting protein OS=Homo sapiens OX=9606 GN=PSME3IP1 PE=1 SV=1	4.08717	0.01501	15546.3	10208	15161.7	9390.09	1207.67	1912.95	5338.35	1.52296	0.182688
sp|P62873|GBB1_HUMAN	Guanine nucleotide-binding protein G(I)/G(S)/G(T) subunit beta-1 OS=Homo sapiens OX=9606 GN=GNB1 PE=1 SV=3	-4.07766	0.01513	53854.9	75260.1	54053.5	70865.9	3742.28	8286.35	-21405.2	0.715583	-0.14534
sp|O00232|PSD12_HUMAN	26S proteasome non-ATPase regulatory subunit 12 OS=Homo sapiens OX=9606 GN=PSMD12 PE=1 SV=3	-4.07667	0.01514	82839.7	95531.9	82821	93828.4	1578.31	5156.36	-12692.2	0.867142	-0.0619097
sp|Q04837|SSBP_HUMAN	Single-stranded DNA-binding protein, mitochondrial OS=Homo sapiens OX=9606 GN=SSBP1 PE=1 SV=1	-4.06403	0.0153	229862	339002	237059	332039	14821.8	44089.8	-109140	0.678054	-0.168735
sp|Q9NR30|DDX21_HUMAN	Nucleolar RNA helicase 2 OS=Homo sapiens OX=9606 GN=DDX21 PE=1 SV=5	-4.06317	0.01531	296963	348493	307820	344883	18819.2	11329.1	-51529.6	0.852136	-0.0694912
tr|E9PKG1|E9PKG1_HUMAN	Protein arginine N-methyltransferase 1 OS=Homo sapiens OX=9606 GN=PRMT1 PE=1 SV=1	4.05695	0.01539	344015	260841	337452	260265	20309.8	29128	83173.4	1.31887	0.120201
tr|E9PFP8|E9PFP8_HUMAN	Poly(rC)-binding protein 3 OS=Homo sapiens OX=9606 GN=PCBP3 PE=1 SV=1	-4.05551	0.01541	9180.57	15347.2	9373.73	15143.9	2060.27	1640.63	-6166.67	0.59819	-0.223161
tr|A0A087WW23|A0A087WW23_HUMAN	Arachidonate 5-lipoxygenase-activating protein OS=Homo sapiens OX=9606 GN=ALOX5AP PE=1 SV=1	4.03867	0.01562	8453.16	3656.49	7592.92	3674.42	2044.77	225.2	4796.67	2.31182	0.363954
sp|Q52LJ0|FA98B_HUMAN	Protein FAM98B OS=Homo sapiens OX=9606 GN=FAM98B PE=1 SV=2	-4.02932	0.01574	55137.3	70258.9	54070.6	71395.7	2183.79	6122.4	-15121.6	0.784773	-0.105256
sp|O14561|ACPM_HUMAN	Acyl carrier protein, mitochondrial OS=Homo sapiens OX=9606 GN=NDUFAB1 PE=1 SV=3	-4.02885	0.01575	91274.9	116978	87398.9	120188	8632.78	6898.11	-25703.6	0.780271	-0.107755
sp|Q9H0U4|RAB1B_HUMAN	Ras-related protein Rab-1B OS=Homo sapiens OX=9606 GN=RAB1B PE=1 SV=1	-4.02764	0.01576	16426.6	23333.1	15924.8	23973.3	1181.28	2725.07	-6906.52	0.704003	-0.152425
sp|P60953|CDC42_HUMAN	Cell division control protein 42 homolog OS=Homo sapiens OX=9606 GN=CDC42 PE=1 SV=2	-4.0212	0.01585	125975	179098	126572	181640	17438.5	14814	-53122.3	0.703389	-0.152804
tr|Q5T760|Q5T760_HUMAN	Serine/arginine-rich-splicing factor 11 (Fragment) OS=Homo sapiens OX=9606 GN=SRSF11 PE=1 SV=1	-4.01424	0.01594	1970.79	5046.55	2176.66	4317.67	383.688	1270.45	-3075.76	0.390521	-0.408355
sp|Q9NRP0|OSTC_HUMAN	Oligosaccharyltransferase complex subunit OSTC OS=Homo sapiens OX=9606 GN=OSTC PE=1 SV=1	-4.00562	0.01605	31571.2	50538.7	33472.9	50699.4	8003.63	1791.22	-18967.5	0.624694	-0.204332
tr|Q5T4U5|Q5T4U5_HUMAN	Medium-chain specific acyl-CoA dehydrogenase, mitochondrial OS=Homo sapiens OX=9606 GN=ACADM PE=1 SV=1	-3.99466	0.0162	41335.5	61369.5	39239.7	63384.1	7539.4	4314.36	-20033.9	0.673552	-0.171629
sp|Q9P258|RCC2_HUMAN	Protein RCC2 OS=Homo sapiens OX=9606 GN=RCC2 PE=1 SV=2	-3.97257	0.0165	341320	400408	341574	401679	545.058	25756.5	-59087.3	0.852432	-0.0693402
sp|Q92990|GLMN_HUMAN	Glomulin OS=Homo sapiens OX=9606 GN=GLMN PE=1 SV=2	-3.9664	0.01659	3547.41	10869.1	3282.98	10949.7	1946.08	2536.78	-7321.74	0.326374	-0.486284
sp|Q9H9B4|SFXN1_HUMAN	Sideroflexin-1 OS=Homo sapiens OX=9606 GN=SFXN1 PE=1 SV=4	-3.96265	0.01664	70949.4	124328	69690.3	124634	3957.35	22993.3	-53378.3	0.570664	-0.243619
sp|Q9BYG3|MK67I_HUMAN	MKI67 FHA domain-interacting nucleolar phosphoprotein OS=Homo sapiens OX=9606 GN=NIFK PE=1 SV=1	-3.96243	0.01664	40056.1	46428.9	39459.5	47107.3	2505.88	1216.75	-6372.78	0.862741	-0.0641195
tr|B1ANR0|B1ANR0_HUMAN	Polyadenylate-binding protein OS=Homo sapiens OX=9606 GN=PABPC4 PE=1 SV=1	-3.94467	0.01689	43136.1	51181.1	42967.9	50239	2090.54	2847.4	-8044.94	0.842814	-0.0742682
sp|Q13895|BYST_HUMAN	Bystin OS=Homo sapiens OX=9606 GN=BYSL PE=1 SV=3	-3.94125	0.01694	15272.7	23102.9	17095.4	22766.5	3391.35	582.993	-7830.15	0.661075	-0.179749
sp|Q9NX58|LYAR_HUMAN	Cell growth-regulating nucleolar protein OS=Homo sapiens OX=9606 GN=LYAR PE=1 SV=2	-3.92436	0.01718	39200.7	47982.4	38414.8	48994.3	1963.78	3341.52	-8781.63	0.816982	-0.0877874
sp|Q16543|CDC37_HUMAN	Hsp90 co-chaperone Cdc37 OS=Homo sapiens OX=9606 GN=CDC37 PE=1 SV=1	3.92182	0.01722	123007	93581.5	120465	93808	8366.86	9944.06	29425.7	1.31444	0.118741
tr|A0A0A0MRF9|A0A0A0MRF9_HUMAN	1-phosphatidylinositol 4,5-bisphosphate phosphodiesterase gamma OS=Homo sapiens OX=9606 GN=PLCG2 PE=1 SV=1	-3.9157	0.01731	8518.83	18884.2	7383.57	18190.6	3542.81	2910.35	-10365.3	0.45111	-0.345718
sp|P10599|THIO_HUMAN	Thioredoxin OS=Homo sapiens OX=9606 GN=TXN PE=1 SV=3	3.89547	0.01761	824926	591582	825633	613020	81709.1	63938.7	233344	1.39444	0.1444
sp|P41218|MNDA_HUMAN	Myeloid cell nuclear differentiation antigen OS=Homo sapiens OX=9606 GN=MNDA PE=1 SV=1	3.88701	0.01774	369366	292239	351617	292560	33001.1	9595.04	77126.7	1.26392	0.101718
tr|H0Y886|H0Y886_HUMAN	Complex I-SGDH (Fragment) OS=Homo sapiens OX=9606 GN=NDUFB5 PE=1 SV=1	-3.88277	0.0178	22459.9	32905.6	22552.4	32459.7	2748.63	3762.69	-10445.7	0.682555	-0.165863
sp|Q9NSD9|SYFB_HUMAN	Phenylalanine--tRNA ligase beta subunit OS=Homo sapiens OX=9606 GN=FARSB PE=1 SV=3	-3.88236	0.01781	322640	393383	317207	406694	17479.7	26278	-70742.5	0.820169	-0.0860967
tr|E9PI90|E9PI90_HUMAN	Transmembrane protein 126A OS=Homo sapiens OX=9606 GN=TMEM126A PE=1 SV=1	-3.86916	0.01801	1737.38	5936.82	1069.5	6406.67	1691.35	820.609	-4199.45	0.292644	-0.53366
sp|Q9H2U2|IPYR2_HUMAN	Inorganic pyrophosphatase 2, mitochondrial OS=Homo sapiens OX=9606 GN=PPA2 PE=1 SV=2	-3.86648	0.01805	111309	146464	105840	150585	10204.1	11995.2	-35155.1	0.759975	-0.119201
sp|Q7L2H7|EIF3M_HUMAN	Eukaryotic translation initiation factor 3 subunit M OS=Homo sapiens OX=9606 GN=EIF3M PE=1 SV=1	3.8601	0.01815	141034	108196	141221	107957	7476.18	12697.2	32838.2	1.30351	0.115114
sp|Q14152|EIF3A_HUMAN	Eukaryotic translation initiation factor 3 subunit A OS=Homo sapiens OX=9606 GN=EIF3A PE=1 SV=1	-3.84959	0.01831	105218	158981	97886.4	153690	15416.7	18640.3	-53762.9	0.661827	-0.179255
sp|P61221|ABCE1_HUMAN	ATP-binding cassette sub-family E member 1 OS=Homo sapiens OX=9606 GN=ABCE1 PE=1 SV=1	-3.84711	0.01835	273689	321152	273493	321178	17635.1	12068	-47463.3	0.852209	-0.0694538
sp|P32119|PRDX2_HUMAN	Peroxiredoxin-2 OS=Homo sapiens OX=9606 GN=PRDX2 PE=1 SV=5	3.84049	0.01845	16009.7	5476.29	16059.8	5027.9	1746.64	4417.8	10533.4	2.92346	0.465898
sp|Q6P2Q9|PRP8_HUMAN	Pre-mRNA-processing-splicing factor 8 OS=Homo sapiens OX=9606 GN=PRPF8 PE=1 SV=2	-3.82915	0.01863	152782	205827	151531	200056	12555.2	20447.3	-53045.6	0.742281	-0.129431
sp|Q9UHD1|CHRD1_HUMAN	Cysteine and histidine-rich domain-containing protein 1 OS=Homo sapiens OX=9606 GN=CHORDC1 PE=1 SV=2	3.82777	0.01865	15432.6	10382.6	15734.5	10905.7	551.868	2217.44	5049.95	1.48638	0.172131
sp|P43490|NAMPT_HUMAN	Nicotinamide phosphoribosyltransferase OS=Homo sapiens OX=9606 GN=NAMPT PE=1 SV=1	-3.82617	0.01868	38463.6	48706.5	37373	48050.6	2225.83	4067.62	-10242.9	0.789702	-0.102537
sp|Q9NZ45|CISD1_HUMAN	CDGSH iron-sulfur domain-containing protein 1 OS=Homo sapiens OX=9606 GN=CISD1 PE=1 SV=1	-3.82282	0.01873	34313.5	40840.4	33336.1	40511.2	2796.85	960.599	-6526.89	0.840185	-0.0756249
sp|Q9Y5B9|SP16H_HUMAN	FACT complex subunit SPT16 OS=Homo sapiens OX=9606 GN=SUPT16H PE=1 SV=1	-3.82259	0.01874	136692	186355	139621	178656	7246.75	21303.9	-49662.8	0.733504	-0.134597
sp|P82675|RT05_HUMAN	28S ribosomal protein S5, mitochondrial OS=Homo sapiens OX=9606 GN=MRPS5 PE=1 SV=2	-3.82212	0.01874	3420.27	5589.12	3313.92	5581.72	436.895	880.401	-2168.85	0.611952	-0.213282
sp|Q9NPJ3|ACO13_HUMAN	Acyl-coenzyme A thioesterase 13 OS=Homo sapiens OX=9606 GN=ACOT13 PE=1 SV=1	-3.81644	0.01884	27987.3	36312.1	29094.4	36601.3	2853.97	2475.7	-8324.82	0.770743	-0.113091
tr|B4DUC8|B4DUC8_HUMAN	S-methyl-5'-thioadenosine phosphorylase OS=Homo sapiens OX=9606 GN=MTAP PE=1 SV=1	-3.80845	0.01897	80114.5	87753.9	79639.7	87734.2	3291.15	1113.24	-7639.39	0.912945	-0.0395552
sp|P14625|ENPL_HUMAN	Endoplasmin OS=Homo sapiens OX=9606 GN=HSP90B1 PE=1 SV=1	-3.80589	0.01901	1.94468e+06	2.14143e+06	1.93255e+06	2.1399e+06	89386.3	5230.42	-196747	0.908124	-0.0418551
tr|F8W726|F8W726_HUMAN	Ubiquitin-associated protein 2-like OS=Homo sapiens OX=9606 GN=UBAP2L PE=1 SV=2	3.79876	0.01912	52679.1	34498.8	55749.5	37668.6	6188.78	5514.79	18180.4	1.52699	0.183835
sp|Q8NF50|DOCK8_HUMAN	Dedicator of cytokinesis protein 8 OS=Homo sapiens OX=9606 GN=DOCK8 PE=1 SV=3	-3.79843	0.01913	4099.67	10142.9	4909.56	10600.7	2550.7	1042.92	-6043.27	0.40419	-0.393415
sp|A6NHR9|SMHD1_HUMAN	Structural maintenance of chromosomes flexible hinge domain-containing protein 1 OS=Homo sapiens OX=9606 GN=SMCHD1 PE=1 SV=2	-3.78529	0.01935	168727	199090	165539	200288	10736.3	8818.15	-30363.4	0.847489	-0.0718657
sp|O15173|PGRC2_HUMAN	Membrane-associated progesterone receptor component 2 OS=Homo sapiens OX=9606 GN=PGRMC2 PE=1 SV=1	-3.7832	0.01938	56927.4	77255	57478.4	79772.3	3216.22	8733.11	-20327.6	0.736876	-0.132605
sp|P08621|RU17_HUMAN	U1 small nuclear ribonucleoprotein 70 kDa OS=Homo sapiens OX=9606 GN=SNRNP70 PE=1 SV=2	-3.7816	0.01941	70000.2	102511	73631.8	103216	14588.8	2982.96	-32510.9	0.682855	-0.165671
sp|Q9NUJ1|ABHDA_HUMAN	Mycophenolic acid acyl-glucuronide esterase, mitochondrial OS=Homo sapiens OX=9606 GN=ABHD10 PE=1 SV=1	-3.77368	0.01954	49237.6	60387.6	49645.3	58204.3	2201.82	4619.77	-11150	0.815359	-0.0886509
tr|B7ZM99|B7ZM99_HUMAN	Formyltetrahydrofolate synthetase OS=Homo sapiens OX=9606 GN=MTHFD1L PE=1 SV=1	-3.77227	0.01957	30818.8	45391.6	30625.2	46964.7	3207.12	5872.48	-14572.8	0.678954	-0.16816
sp|Q8N5K1|CISD2_HUMAN	CDGSH iron-sulfur domain-containing protein 2 OS=Homo sapiens OX=9606 GN=CISD2 PE=1 SV=1	-3.7699	0.01961	13975.8	22812.9	16125.9	22752.3	4052.18	254.213	-8837.11	0.612627	-0.212804
tr|U3KQT1|U3KQT1_HUMAN	S-formylglutathione hydrolase OS=Homo sapiens OX=9606 GN=ESD PE=1 SV=2	3.76793	0.01964	242310	165170	240597	162488	14967.1	32146.6	77140.4	1.46704	0.166441
sp|P30084|ECHM_HUMAN	Enoyl-CoA hydratase, mitochondrial OS=Homo sapiens OX=9606 GN=ECHS1 PE=1 SV=4	-3.75098	0.01993	175461	207782	178462	204734	6493.15	13438	-32321	0.844448	-0.0734273
sp|P62854|RS26_HUMAN	40S ribosomal protein S26 OS=Homo sapiens OX=9606 GN=RPS26 PE=1 SV=3	3.74066	0.02011	540697	447646	544096	457410	21713.6	37214	93050.6	1.20787	0.0820189
tr|E9PGT3|E9PGT3_HUMAN	Ribosomal protein S6 kinase OS=Homo sapiens OX=9606 GN=RPS6KA1 PE=1 SV=1	-3.739	0.02014	24397.9	39683.2	21512.9	39284.9	5907.4	3903.75	-15285.2	0.614818	-0.211253
sp|P28074|PSB5_HUMAN	Proteasome subunit beta type-5 OS=Homo sapiens OX=9606 GN=PSMB5 PE=1 SV=3	3.73691	0.02018	84810	70148.5	86218.7	72575.2	3341.41	5917.35	14661.5	1.20901	0.0824288
sp|Q9P0J0|NDUAD_HUMAN	NADH dehydrogenase [ubiquinone] 1 alpha subcomplex subunit 13 OS=Homo sapiens OX=9606 GN=NDUFA13 PE=1 SV=3	-3.73479	0.02021	47524.7	84359.2	45063.2	83856.2	7637.26	15280.1	-36834.5	0.563361	-0.249213
sp|Q14C86|GAPD1_HUMAN	GTPase-activating protein and VPS9 domain-containing protein 1 OS=Homo sapiens OX=9606 GN=GAPVD1 PE=1 SV=2	-3.7308	0.02028	25484	35566.4	24724.3	36827.7	3097.51	3509.36	-10082.4	0.716519	-0.144772
sp|O43719|HTSF1_HUMAN	HIV Tat-specific factor 1 OS=Homo sapiens OX=9606 GN=HTATSF1 PE=1 SV=1	-3.72568	0.02037	1001.19	5781.3	902.341	4964.51	520.889	2160.34	-4780.1	0.173178	-0.761507
tr|U3KQ56|U3KQ56_HUMAN	Glyoxylate reductase/hydroxypyruvate reductase OS=Homo sapiens OX=9606 GN=GRHPR PE=1 SV=1	-3.72488	0.02039	35914.5	46069.6	35730.7	47732	1401.05	4509.43	-10155.1	0.779571	-0.108145
sp|Q9NR31|SAR1A_HUMAN	GTP-binding protein SAR1a OS=Homo sapiens OX=9606 GN=SAR1A PE=1 SV=1	-3.71812	0.02051	6109.73	14156.1	6139.83	13865.5	1834.58	3268.67	-8046.36	0.431597	-0.364921
tr|G5E9W8|G5E9W8_HUMAN	Glycogenin 1, isoform CRA_e OS=Homo sapiens OX=9606 GN=GYG1 PE=1 SV=1	-3.71643	0.02054	2957.7	6520.44	2777.75	5909.4	1008.84	1318.8	-3562.74	0.453604	-0.343323
sp|P46778|RL21_HUMAN	60S ribosomal protein L21 OS=Homo sapiens OX=9606 GN=RPL21 PE=1 SV=2	3.71295	0.0206	246612	187768	243908	188703	9111.55	25893.9	58844.1	1.31339	0.118393
sp|P50570|DYN2_HUMAN	Dynamin-2 OS=Homo sapiens OX=9606 GN=DNM2 PE=1 SV=2	-3.70535	0.02074	201670	254769	204019	241439	9064.55	23106.5	-53099	0.79158	-0.101505
sp|Q96JJ7|TMX3_HUMAN	Protein disulfide-isomerase TMX3 OS=Homo sapiens OX=9606 GN=TMX3 PE=1 SV=2	-3.70385	0.02077	2171.28	8133.62	2093.41	9009.89	736.972	2689.03	-5962.34	0.266952	-0.573568
sp|P05388|RLA0_HUMAN	60S acidic ribosomal protein P0 OS=Homo sapiens OX=9606 GN=RPLP0 PE=1 SV=1	-3.70122	0.02081	692930	741723	688861	740304	15421.2	16839	-48792.7	0.934217	-0.0295522
sp|P38117|ETFB_HUMAN	Electron transfer flavoprotein subunit beta OS=Homo sapiens OX=9606 GN=ETFB PE=1 SV=3	-3.69586	0.02091	287684	341349	276851	336441	21587.5	12903.8	-53665.4	0.842785	-0.0742835
sp|P00505|AATM_HUMAN	Aspartate aminotransferase, mitochondrial OS=Homo sapiens OX=9606 GN=GOT2 PE=1 SV=3	-3.68945	0.02103	302406	394311	299061	390082	18118.3	39157	-91904.6	0.766923	-0.115248
sp|Q9HAV4|XPO5_HUMAN	Exportin-5 OS=Homo sapiens OX=9606 GN=XPO5 PE=1 SV=1	-3.68419	0.02113	7542.44	18209.5	7422.35	15578.1	749.027	4958.66	-10667.1	0.414204	-0.382786
sp|Q9Y285|SYFA_HUMAN	Phenylalanine--tRNA ligase alpha subunit OS=Homo sapiens OX=9606 GN=FARSA PE=1 SV=3	-3.67795	0.02124	120403	139019	120348	136354	5233.55	7033.19	-18615.9	0.866091	-0.0624365
sp|Q9NWT1|PK1IP_HUMAN	p21-activated protein kinase-interacting protein 1 OS=Homo sapiens OX=9606 GN=PAK1IP1 PE=1 SV=2	-3.67677	0.02126	13612.8	14794.3	13447.6	14550.1	314.681	459.119	-1181.56	0.920134	-0.0361489
sp|O00754|MA2B1_HUMAN	Lysosomal alpha-mannosidase OS=Homo sapiens OX=9606 GN=MAN2B1 PE=1 SV=3	-3.67611	0.02128	245109	277948	243499	276969	8695.86	12797.7	-32839	0.881852	-0.0546042
sp|P13667|PDIA4_HUMAN	Protein disulfide-isomerase A4 OS=Homo sapiens OX=9606 GN=PDIA4 PE=1 SV=2	3.67488	0.0213	527516	453912	511289	454949	29321.5	18539.8	73603.9	1.16215	0.0652639
sp|P61009|SPCS3_HUMAN	Signal peptidase complex subunit 3 OS=Homo sapiens OX=9606 GN=SPCS3 PE=1 SV=1	-3.67201	0.02135	35031.9	50585.1	35375.9	49509.6	2145.81	7015.44	-15553.1	0.692535	-0.159558
sp|Q08J23|NSUN2_HUMAN	RNA cytosine C(5)-methyltransferase NSUN2 OS=Homo sapiens OX=9606 GN=NSUN2 PE=1 SV=2	-3.67142	0.02136	139893	173519	138529	178551	4224.74	15290.6	-33625.9	0.806212	-0.0935509
tr|A0A2R8YDF1|A0A2R8YDF1_HUMAN	Bactericidal permeability-increasing protein OS=Homo sapiens OX=9606 GN=BPI PE=1 SV=2	-3.66682	0.02145	98527.3	122619	95309.6	121421	7998.51	8094.52	-24091.3	0.803527	-0.0949996
tr|H7C004|H7C004_HUMAN	Serpin B10 (Fragment) OS=Homo sapiens OX=9606 GN=SERPINB10 PE=1 SV=1	3.65941	0.02159	11972.8	3630.08	10907.8	3304.55	2373.28	3155.96	8342.73	3.29822	0.51828
sp|Q9H3N1|TMX1_HUMAN	Thioredoxin-related transmembrane protein 1 OS=Homo sapiens OX=9606 GN=TMX1 PE=1 SV=1	-3.6557	0.02166	15979.5	21797	15814	22352.7	644.672	2679.81	-5817.43	0.733109	-0.134832
sp|O00154|BACH_HUMAN	Cytosolic acyl coenzyme A thioester hydrolase OS=Homo sapiens OX=9606 GN=ACOT7 PE=1 SV=3	3.65149	0.02174	17254.3	13217.9	17027.6	13564.8	600.136	1818.18	4036.47	1.30538	0.115737
sp|O14745|NHRF1_HUMAN	Na(+)/H(+) exchange regulatory cofactor NHE-RF1 OS=Homo sapiens OX=9606 GN=SLC9A3R1 PE=1 SV=4	3.64943	0.02178	58602.6	45320.2	58944.4	43014.8	3068.31	5506.85	13282.4	1.29308	0.111625
tr|A0A0A6YYA0|A0A0A6YYA0_HUMAN	Protein TMED7-TICAM2 OS=Homo sapiens OX=9606 GN=TMED7-TICAM2 PE=3 SV=1	-3.64951	0.02178	28652.5	42785.4	31998.6	42428.4	6240.76	2458.27	-14133	0.669678	-0.174134
sp|P54709|AT1B3_HUMAN	Sodium/potassium-transporting ATPase subunit beta-3 OS=Homo sapiens OX=9606 GN=ATP1B3 PE=1 SV=1	-3.64347	0.0219	20059.3	26933.8	19186.2	25679	2229.65	2389.26	-6874.44	0.744765	-0.127981
sp|P62888|RL30_HUMAN	60S ribosomal protein L30 OS=Homo sapiens OX=9606 GN=RPL30 PE=1 SV=2	3.62259	0.02231	779136	691083	782499	680627	9559.67	41000.4	88052.5	1.12741	0.0520828
sp|O00231|PSD11_HUMAN	26S proteasome non-ATPase regulatory subunit 11 OS=Homo sapiens OX=9606 GN=PSMD11 PE=1 SV=3	3.62106	0.02234	158261	141683	157457	143511	6274.53	4849.36	16578.8	1.11701	0.0480584
sp|Q8WZA0|LZIC_HUMAN	Protein LZIC OS=Homo sapiens OX=9606 GN=LZIC PE=1 SV=1	-3.62077	0.02234	1952.8	4510	2472.74	4641.46	1167.04	366.636	-2557.2	0.432994	-0.363518
sp|Q13423|NNTM_HUMAN	NAD(P) transhydrogenase, mitochondrial OS=Homo sapiens OX=9606 GN=NNT PE=1 SV=3	-3.61352	0.02249	98502.5	115622	95291.8	116070	8148.81	964.583	-17119.3	0.851937	-0.0695924
sp|P25705|ATPA_HUMAN	ATP synthase subunit alpha, mitochondrial OS=Homo sapiens OX=9606 GN=ATP5F1A PE=1 SV=1	-3.60968	0.02256	1.19841e+06	1.38412e+06	1.18029e+06	1.41607e+06	49296.2	74234.5	-185713	0.865826	-0.0625692
sp|P46926|GNPI1_HUMAN	Glucosamine-6-phosphate isomerase 1 OS=Homo sapiens OX=9606 GN=GNPDA1 PE=1 SV=1	3.59732	0.02281	154643	134034	151474	133577	8275.15	5475.54	20608.5	1.15376	0.0621139
sp|Q9UFN0|NPS3A_HUMAN	Protein NipSnap homolog 3A OS=Homo sapiens OX=9606 GN=NIPSNAP3A PE=1 SV=2	-3.58957	0.02297	25747.6	36217.5	25697.4	36612.7	1195.86	4908.36	-10469.8	0.710917	-0.148181
sp|P19338|NUCL_HUMAN	Nucleolin OS=Homo sapiens OX=9606 GN=NCL PE=1 SV=3	-3.57509	0.02327	3.64737e+06	4.65009e+06	3.55001e+06	4.58216e+06	229540	428144	-1.00272e+06	0.784366	-0.105481
tr|A0A087WUQ6|A0A087WUQ6_HUMAN	Glutathione peroxidase OS=Homo sapiens OX=9606 GN=GPX1 PE=1 SV=1	3.5736	0.0233	73844.9	54161.9	74450.4	52789.5	8075.89	5078.45	19683	1.36341	0.134627
sp|P46777|RL5_HUMAN	60S ribosomal protein L5 OS=Homo sapiens OX=9606 GN=RPL5 PE=1 SV=3	3.57181	0.02334	1.07165e+06	964028	1.07398e+06	943540	29494	43053.4	107619	1.11164	0.0459622
tr|A0A0D9SGF6|A0A0D9SGF6_HUMAN	Spectrin alpha chain, non-erythrocytic 1 OS=Homo sapiens OX=9606 GN=SPTAN1 PE=1 SV=1	-3.56421	0.0235	85652.2	95463	84786.6	95027.4	1766.98	4428.13	-9810.86	0.897229	-0.0470969
sp|Q9NZI8|IF2B1_HUMAN	Insulin-like growth factor 2 mRNA-binding protein 1 OS=Homo sapiens OX=9606 GN=IGF2BP1 PE=1 SV=2	-3.55947	0.0236	55390.2	89224.6	57873.2	94357	7551.94	14629.7	-33834.3	0.620796	-0.207051
sp|P49137|MAPK2_HUMAN	MAP kinase-activated protein kinase 2 OS=Homo sapiens OX=9606 GN=MAPKAPK2 PE=1 SV=1	3.55254	0.02374	19947.3	15732.1	19689.6	15196.7	1128.89	1717.27	4215.12	1.26793	0.103095
sp|O14579|COPE_HUMAN	Coatomer subunit epsilon OS=Homo sapiens OX=9606 GN=COPE PE=1 SV=3	3.55136	0.02377	145434	118384	144213	116436	12191.5	5041.66	27050.3	1.2285	0.089374
sp|Q09666|AHNK_HUMAN	Neuroblast differentiation-associated protein AHNAK OS=Homo sapiens OX=9606 GN=AHNAK PE=1 SV=2	3.54201	0.02397	164090	115556	160667	103691	9931.56	21555.5	48534.4	1.42001	0.152291
sp|O43813|LANC1_HUMAN	Glutathione S-transferase LANCL1 OS=Homo sapiens OX=9606 GN=LANCL1 PE=1 SV=1	-3.54211	0.02397	21870.3	29689.8	21934.8	29856.8	2643.07	2763.03	-7819.48	0.736627	-0.132752
sp|Q14697|GANAB_HUMAN	Neutral alpha-glucosidase AB OS=Homo sapiens OX=9606 GN=GANAB PE=1 SV=3	-3.53839	0.02405	678813	797656	662563	790872	42247	39993.1	-118844	0.851009	-0.070066
tr|J3KPM9|J3KPM9_HUMAN	Signal transducer and activator of transcription OS=Homo sapiens OX=9606 GN=STAT1 PE=1 SV=1	3.53587	0.0241	32143	19492.9	30538	18991.3	6095.82	1113.42	12650.1	1.64896	0.21721
sp|Q9P287|BCCIP_HUMAN	BRCA2 and CDKN1A-interacting protein OS=Homo sapiens OX=9606 GN=BCCIP PE=1 SV=1	3.53572	0.02411	46068.6	35477.7	47272.4	36388.8	4810.99	1942.09	10590.9	1.29852	0.11345
sp|P60228|EIF3E_HUMAN	Eukaryotic translation initiation factor 3 subunit E OS=Homo sapiens OX=9606 GN=EIF3E PE=1 SV=1	3.53447	0.02413	196281	165780	195123	166067	9213.73	11769	30500.4	1.18398	0.0733447
sp|Q16531|DDB1_HUMAN	DNA damage-binding protein 1 OS=Homo sapiens OX=9606 GN=DDB1 PE=1 SV=1	3.52807	0.02427	250568	188640	241109	187556	19384.1	23421.5	61927.9	1.32829	0.123292
sp|P12270|TPR_HUMAN	Nucleoprotein TPR OS=Homo sapiens OX=9606 GN=TPR PE=1 SV=3	-3.52192	0.02441	63215.6	98557.2	70612.4	103018	13222.5	11280.7	-35341.6	0.64141	-0.192864
sp|P10155|RO60_HUMAN	60 kDa SS-A/Ro ribonucleoprotein OS=Homo sapiens OX=9606 GN=RO60 PE=1 SV=2	-3.51604	0.02454	32280.7	42041.8	33289	44092.2	2427.38	4150.79	-9761.12	0.767824	-0.114739
[truncated: 1,497 more rows]

## Sheet: Over-represented in KO
Name	Description	t-value	p-value	KO mean	WT mean	KO median	WT median	KO sigma	WT sigma	Delta	Fold Change	Log (Fold Change)	nº BPs	GO:BP analysis (red: BPs related to AKR2-interacting proteins; black: BPs not related to AKR2-interacting proteins)
[truncated: 227 more rows]
[truncated: 70 more columns]

[truncated: 2 more sheets: Under-represented in KO, Heatmap]
