# Supplementary material for: Function of cofactor Akirin2 in the regulation of gene expression in model human Caucasian neutrophil-like HL60 cells
Source: Biosci Rep. 2021 Jul 22;41(7):BSR20211120. doi: 10.1042/BSR20211120 (PMC8298264; doi:10.1042/BSR20211120)
Supplement: Supplementary Data S1-S7 [file BSR-2021-1120_supp1.zip › BSR-2021-1120_suppST3.xlsx]

## Sheet: Network analysis
Supplementary Data 4. Network analysis of genes and BPs in response to akr2 KO in HL60 cells.
Genes and BPs	WT	KO	% change	Annotation	BP
IGLL1	1650.66	135557	8212.26	Immunoglobulin lambda-like polypeptide 1	Immune response
PRG2	7957.4	444171	5581.86	Bone marrow proteoglycan	Immune response
PRTN3	447554	7.88322e+06	1761.4	Myeloblastin	Immune response
EPX	13158.6	210189	1597.35	Eosinophil peroxidase	Immune response
CLC	2200.52	31921.4	1450.63	Galectin-10	Immune response
AOC1	1334.55	17491.8	1310.69	Amiloride-sensitive amine oxidase [copper-containing]	Response to compounds and drugs
BEX1	9092.2	118972	1308.5	Protein BEX1	Cell differentiation
SERPINB2	967.26	11008.6	1138.12	Plasminogen activator inhibitor 2	Negative regulation of apoptotic process
SNRPN	1518.66	16908.3	1113.37	Small nuclear ribonucleoprotein-associated protein N	RNA splicing
PPP1R27	3572.01	39606.8	1108.81	Protein phosphatase 1 regulatory subunit 27	Negative regulation of phosphatase activity
PRSS57	1845.21	19736.9	1069.63	Serine protease 57	Proteolysis
CTSG	85039.5	878596	1033.16	Cathepsin G	Immune response
ACP6	346.08	3301.84	954.068
SLPI	4529.2	38864.4	858.085
DEFA4	1908.64	14673.1	768.774
STAR	2088.62	15165.4	726.095
DEFA3	9934.44	69820.1	702.808
IKZF3	971.98	6644.7	683.625
KCNH2	1844.4	12331	668.562
RNASE2	22303.3	148161	664.302
ITGA2B	1077.75	7089.25	657.782
GALC	291.76	1905.19	652.999
TRIM6	2080.75	13230.3	635.842
ARMCX3	901.12	5491.31	609.387
OAT	327.7	1986.7	606.256
ECI2	334.89	2004.48	598.549
PPFIBP1	58.92	346.6	588.255
NKD2	871.2	4939.44	566.97
ARHGEF11	1059.84	5956.92	562.058
ATP8A1	720.36	4048.56	562.019
SERPINB10	30198.6	169256	560.478
BLVRA	373.36	2058.24	551.275
CES3	372.12	2046.24	549.887
CROT	376.8	2005.6	532.272
MOK	399.33	2046.78	512.554
PIK3R6	2910.8	14748	506.665
AP1S3	162.15	802.86	495.134
CD59	18308	90494.4	494.289
ELANE	1.3942e+06	6.88614e+06	493.915
immune effector process	123595	604795	489.337
UPK3A	1427.86	6928.6	485.244
CCNA1	589.32	2856.87	484.774
KANK1	5101.8	24631.5	482.801
catabolic process	86047.8	412604	479.505
CILP2	337.36	1616.47	479.153
ADRB2	5247.29	25093.5	478.218
CD38	3381.65	15617.6	461.835
PRDX2	4859.4	22328.5	459.49
MYO10	6762.21	30983.4	458.185
TNFSF13B	15722.7	71768.1	456.461
positive regulation of cell population proliferation	90505.8	399237	441.118
AIG1	2539.85	11159.1	439.361
FRMD3	33.43	146.59	438.498
LPO	9013.03	39007.3	432.788
RHPN1	951.28	4104.12	431.431
HMGN5	41853.4	179528	428.944
AZU1	834808	3.54157e+06	424.238	Azurocidin	Immune response
MORN2	91.32	387.4	424.223
export from cell	140780	596545	423.742
TEX15	1163.8	4844.4	416.257
leukocyte activation	145231	600665	413.592
CD74	5106.64	20866.7	408.619
H2AFY2	796.4	3242.14	407.099
cell activation	152636	601653	394.176
cell motility	149776	488953	326.457
localization of cell	149776	488953	326.457
response to other organism	195116	596480	305.706
movement of cell or subcellular component	161420	492624	305.182
immune response	212892	619954	291.206
immune system development	88215.4	254677	288.699
response to biotic stimulus	207903	598905	288.069
regulation of molecular function	186282	504744	270.957
regulation of localization	176682	477549	270.288
establishment of localization	232932	621145	266.663
response to external stimulus	257564	609802	236.757
taxis	104261	235831	226.193
regulation of biological quality	246411	542040	219.974
negative regulation of multicellular organismal process	72671.1	157395	216.585
response to stress	305531	621765	203.503
signal transduction	253175	512474	202.419
regulation of cell population proliferation	209690	417931	199.309
cellular component organization	239255	474971	198.521
cell communication	260346	515381	197.96
response to chemical	289318	572211	197.779
regulation of locomotion	120087	229018	190.71
cellular response to stimulus	320101	580294	181.285
positive regulation of multicellular organismal process	137669	243809	177.098
positive regulation of immune system process	121457	203136	167.249
positive regulation of response to stimulus	173897	290489	167.047
nitrogen compound metabolic process	366632	608666	166.016
primary metabolic process	369001	611043	165.594
system process	79851	131978	165.28
regulation of cell adhesion	147461	240563	163.137
regulation of multicellular organismal process	157436	251079	159.48
organic substance metabolic process	390907	618080	158.114
positive regulation of cellular process	359090	539046	150.114
negative regulation of response to stimulus	103605	154708	149.324
cell adhesion	163487	243314	148.827
cellular developmental process	257115	370613	144.143
regulation of cellular process	409591	587071	143.331
positive regulation of signaling	107322	152271	141.883
regulation of immune system process	148794	209718	140.945
regulation of response to stimulus	218847	302076	138.031
response to abiotic stimulus	120652	152744	126.599
multicellular organism development	311040	379459	121.997
anatomical structure development	321097	386056	120.23
positive regulation of transport	79832.6	90914.5	113.881
cellular metabolic process	384656	386293	100.426
positive regulation of metabolic process	277340	277415	100.027
regulation of signaling	170344	162397	95.3349
biosynthetic process	309985	285137	91.9842
regulation of metabolic process	338680	308697	91.1471
negative regulation of metabolic process	208112	183406	88.1283
negative regulation of cellular process	340060	298267	87.7099
cell death	219683	128351	58.4256
cellular component biogenesis	60695.9	18212.7	30.0064
cellular localization	93006.3	24512.9	26.3561
small molecule metabolic process	81946.2	20809	25.3935
KCNJ11	1556.88	392.88	25.2351
BSPRY	641.46	161.25	25.138
FCGR2C	59.43	14.92	25.1052
MPEG1	275.45	68.95	25.0318
ACVR2B	40172.8	10001.2	24.8954
UNC5CL	747.2	184.32	24.6681
NRARP	3760.56	926.28	24.6314
SLC22A31	282.11	69.28	24.5578
DAPP1	8865.68	2168.8	24.4629
GJC1	639.73	156.13	24.4056
SLC15A3	270.82	65.94	24.3483
GPR162	599.72	145.36	24.238
BMF	137576	33268	24.1815
ADRB1	1425.6	343.8	24.1162
CLDN9	505.08	121.76	24.1071
NLRC4	9879.54	2378.97	24.0798
SEMA7A	18040	4333.7	24.0227
ST14	2484.2	596.5	24.0118
CBARP	525	125.52	23.9086
macromolecule localization	93752.7	22349.7	23.839
PRSS27	186.09	44.34	23.8272
response to endogenous stimulus	126953	30125.2	23.7293
FADS3	243.5	57.45	23.5934
ABCB6	1291.76	303.68	23.509
H1F0	9828.64	2308.16	23.484
RASGRF1	3017.76	706.8	23.4213
NAT8L	2284.14	528.96	23.158
FCAR	18295.2	4232.58	23.1349
CPNE7	739.08	170.4	23.0557
BIN1	11456.1	2640.33	23.0474
OSCAR	74347.8	17089	22.9851
AFDN	9062.88	2068.56	22.8245
GPR20	796.6	181.5	22.7843
FLT3LG	2229.15	506.88	22.7387
IFIT1	973.25	220.66	22.6725
TFEB	3587.25	813.15	22.6678
IPCEF1	6784.08	1531.16	22.5699
CCL20	3600.96	812.2	22.5551
IRF7	32106.6	7240.45	22.5513
FKBP9	1636.12	367.16	22.4409
LGALS1	215923	47939.4	22.2021
RGS2	8858.88	1955.52	22.0741
ANGPTL4	1503.18	330.66	21.9974
TRIP10	7516.72	1651.52	21.9713
SH3RF3	4230.11	928.88	21.9588
NOG	37039.2	8057.72	21.7546
CLSTN3	14612	3172.86	21.714
ALDH1L2	4939.86	1072.38	21.7087
DUSP10	49233.6	10647	21.6255
PTPRU	4894.04	1053.57	21.5276
KIF21B	9687.58	2082.98	21.5016
GLB1L2	1014.76	217.98	21.4809
regulation of developmental process	119867	25694.2	21.4356
cell-cell signaling	37330.6	7951.95	21.3014
AJUBA	12997.8	2760.12	21.2353
PLEKHF1	958.12	203.15	21.203
GPAT3	910.56	192.12	21.0991
TTC9	135.08	28.28	20.9357
ORM2	4943.42	1027.71	20.7895
CDH3	1990.8	413.64	20.7776
HCK	219345	45489.1	20.7386
FMNL3	9274.56	1909.92	20.5931
IL21R	425.32	87.15	20.4905
TTYH3	2953.52	605.17	20.4898
C5	11151.7	2268.69	20.3439
HIC1	3212.88	652.8	20.3182
NLRP1	2364.3	480	20.302
ADGRL1	12305.5	2493.75	20.2652
LIN28B	2686.56	539.04	20.0643
CDKN2D	54722.5	10776.5	19.693
anatomical structure morphogenesis	103661	20308	19.5907
CXCR3	5725.28	1113.64	19.4513
ASPHD2	1827.48	353.52	19.3447
PXN	10273.1	1986.14	19.3334
ASS1	1.1179e+06	213871	19.1315
POU6F1	1275.26	243.18	19.0691
TP53I11	3632.1	689.94	18.9956
TXNIP	358054	67920.4	18.9693
KLF6	51910.3	9776.4	18.8332
NR4A1	6246.18	1169.37	18.7214
CCR1	63309.3	11840.5	18.7026
positive regulation of developmental process	80214.5	14918.3	18.598
SRC	13438.1	2496.65	18.5789
DDIT4	157624	29137	18.4852
CHST7	1118.04	205.74	18.4018
TRAF1	12041.7	2210.78	18.3594
TNFAIP2	85122.4	15589.6	18.3143
IER5	50598.4	9247.05	18.2754
NOTUM	8432.25	1532.7	18.1766
GBP	3830.52	693.24	18.0978
VEGFA	1.07182e+06	193454	18.0491
TRAC	4421.16	796.41	18.0136
RETREG1	6490.26	1166.76	17.9771
negative regulation of signaling	67853.3	12099.1	17.8313
GRIK5	2660.84	470.39	17.6783
KLHDC8B	224.81	39.5	17.5704
IL10RA	10899.5	1914.29	17.5631
TREML2	2154.33	375.66	17.4374
MAFF	3207.52	553.92	17.2694
ISG20	1217.37	209.27	17.1903
TNFSF9	4214.5	720.75	17.1017
DNM1	96210.5	16270	16.9108
EDIL3	320.6	53.76	16.7686
GAS7	34341.1	5694	16.5807
SLC7A2	7843.68	1294.15	16.4993
PPP1R15A	92051.4	15107.6	16.4121
P2RX4	93783	15385.6	16.4056
LPAR5	6559.8	1074.24	16.3761
ZNF358	315.69	51.63	16.3547
PPARG	50564.6	8235.14	16.2864
TNFRSF4	7800.96	1267.52	16.2483
SDC4	6642.92	1077.46	16.2197
FEZ1	2816.1	454.68	16.1457
C1RL	21226.8	3418.61	16.1052
FOXO6	15424.2	2468.18	16.002
FLT4	3410.05	542.85	15.9191
KIFC3	1751	278.48	15.9041
anatomical structure formation involved in morphogenesis	86553	13524.4	15.6256
CCL3L1	7055.44	1096.2	15.5369
TNF	151167	23119	15.2937
EHD2	1214.72	185.76	15.2924
PLEKHG2	6983.02	1057.1	15.1381
PTPRF	15351.2	2302.96	15.0019
PPM1M	5224.45	781.83	14.9648
FCGR1B	12896.4	1929.46	14.9612
CD101	5759.55	842.4	14.6261
NDUFA4L2	830.66	116.7	14.0491
RHOC	4341.02	608.58	14.0193
CCNJL	574.49	80.15	13.9515
CBS	4133.03	571.12	13.8184
ATF5	1.12234e+06	152025	13.5453
SESN2	79475.9	10722.9	13.492
TRIB3	225472	30396.9	13.4814
CERS1	2570.75	340.99	13.2642
THBS1	47370.5	6124.79	12.9295
TREM1	2568.16	322.42	12.5545
FYN	17401.2	2184	12.5509
PIM1	47559.6	5961.78	12.5354
C5AR1	19178.6	2399.8	12.5129
CD3E	5433.12	674.1	12.4072
ANGPTL6	14447	1760.3	12.1845
CKB	7804.8	946.96	12.133
CASKIN1	401.76	48.12	11.9773
KCNE1	6593.3	789.46	11.9737
CD14	31494.1	3765.12	11.955
FSCN1	5030.63	596.2	11.8514
ASB2	3067.57	362.34	11.812
VWA1	1706.6	197.5	11.5727
ENO2	1471.96	168.07	11.4181
CACNA1C	4420.71	503.37	11.3866
SERPINE2	37475.3	4196.58	11.1983
HIVEP3	9460.44	1054.44	11.1458
PLEKHH3	867.96	96.52	11.1203
BCL3	105142	11513	10.95
CDKN1A	5909.76	642.96	10.8796
FCER2	9242.4	1004.96	10.8734
XAF	3407.14	367.07	10.7736
NFKBIA	367301	38667.5	10.5275
PCK2	68673.3	7046.25	10.2605
MELTF	6652.28	669.94	10.0708
SERPINA1	124342	12258.4	9.85862
FCGR3B	2352.12	224.34	9.53778
PRNCR1	5153.07	491.4	9.53606
CCRL2	1908.92	179.53	9.40479
SEMA4C	19483.6	1798.2	9.22932
RNF157	2450.38	225.76	9.21326
ORM1	39262	3529.2	8.98884
RELB	73701.8	6577.98	8.92513
BTG2	31540.3	2786.67	8.83526
OPLAH	649.64	56.88	8.75562
TSC22D3	80450.4	6652.66	8.26927
TNFRSF18	5362.7	414.05	7.72092
IFIT2	2198.7	167.25	7.60677
STC2	24985	1881.36	7.52997
NFKB2	115627	8632.57	7.46588
CDKN1C	6038.4	446.1	7.38772
CXCL8	550582	40442.2	7.34536
FADS1	31530.6	2263.2	7.17779
CHAC1	60224.8	4282.83	7.11141
IL1RN	10081.3	713.88	7.08126
BBC3	35105	2266.1	6.4552
P2RX7	132656	7960.62	6.00097
HSPA6	8281.3	490	5.91695
ATF3	13821.4	793.44	5.74066
SLC6A9	4251.72	235.74	5.54458
INHBE	3617.1	195.75	5.41179
FADS2	3546.05	188.7	5.32141
SOCS3	13210.8	687.4	5.20334
BATF3	7228.44	349.38	4.83341
C3AR1	102416	4431.9	4.32733
CSF1	13475	555.36	4.1214
CLGN	2420.32	91.44	3.77801
ADM2	32644.8	1182.6	3.62263
JUN	445041	14567.8	3.27336
CCL2	270879	5616.52	2.07344
CLEC7A	110360	1090.76	0.988362	C-type lectin domain family 7 member A	Immune response
RHOB	55279.6	545.82	0.98738	Rho-related GTP-binding protein RhoB	Morphogenesis
KLF2	82776.6	754.24	0.911175	Krueppel-like factor 2	Morphogenesis. Epigenetic
CCL4	109092	457.64	0.419499	C-C motif chemokine 4	Immune response
ABCG1	2264.64	NID
ADGRG1	1142.4	NID
ADORA2A	1687.05	NID
APOBEC3B	738.92	NID
C1R	903.5	NID
CAMSAP3	2442.66	NID
CASZ1	552.86	NID
CCL1	1206.12	NID
CCL24	2691.9	NID
CCL3	21531.4	NID
CCL4L2	46834.8	NID
CD69	300.7	NID
CD70	2372.04	NID
CDH1	6334.54	NID
CDH11	495.99	NID
CLEC1A	356.15	NID
CNGA4	64.5	NID
DUSP1	3831.36	NID
DUSP8	4557.6	NID
EN2	464.8	NID
GPX3	401.87	NID
GUCY2F	4042.95	NID
HCAR2	1081.5	NID
HES4	2826.45	NID
HSPB6	571.44	NID
HTRA3	933.81	NID
IHH	2114.1	NID
INHBA	2515.2	NID
INHBC	1146.6	NID
ITGB5	550.62	NID
JAK3	7616.98	NID
KCNE5	388.44	NID
KCNG1	199.75	NID
KLF11	630	NID
KRT80	630.52	NID
LHX2	905.31	NID
LMTK3	269.64	NID
LTA	1158.6	NID
MIOX	167.6	NID
NBL1	1209.16	NID
NEO1	1149.12	NID
NID1	452.3	NID
NRP2	826.5	NID
NTN1	1854.72	NID
NUPR1	2433.42	NID
OVCH1	91.41	NID
PBX1	688.8	NID
PC	302.22	NID
PDGFA	36564.1	NID
PHLDA2	1578.5	NID
PLA2G4C	432.52	NID
PPP1R13B	608.58	NID
PRSS8	392.9	NID
PTGIS	1355.58	NID
RAB3IL1	101.76	NID
RASGEF1B	142.36	NID
RCOR2	475.11	NID
REM2	538.51	NID
SLC5A5	388.4	NID
SORBS3	1404.26	NID
SOX18	1291	NID
SSC5D	900.6	NID
TBC1D16	1322.75	NID
TCN1	419.76	NID
TNFAIP6	1002.1	NID
TTC7B	312.1	NID
WWC1	1054.15	NID

## Sheet: Column description
Column description
WT	Relative importance in the network
KO	Relative importance in the network
% change	Changes in the relative importance in the netwwork with respect to WT (i.e WT = 100%)
Highlighted in green	Gene increase in relative importance > 1000%
Highlighted in red	Gene decrease in relative importance < 1%
Highlighted in blue	BPs with highest increase in relative importance
Highlighted in yellow	BPs with highest decrease in relative importance
Red bold letters	Genes with highest involvement in the control of BPs
Annotation	Protein name and annotated BP in UniProt (https://www.uniprot.org)
