# Supplementary material for: Function of cofactor Akirin2 in the regulation of gene expression in model human Caucasian neutrophil-like HL60 cells
Source: Biosci Rep. 2021 Jul 22;41(7):BSR20211120. doi: 10.1042/BSR20211120 (PMC8298264; doi:10.1042/BSR20211120)
Supplement: Supplementary Data S1-S7 [file BSR-2021-1120_supp1.zip › BSR-2021-1120_suppST4.xlsx]

## Sheet: RNA-Seq data
Supplementary Data 5. Differentially expressed genes and associated biological processes in response to akr2 KO in HL60 cells.
				akr2 knockout (KO)			wildtype (WT)
ID	-2< log2FoldChange >2	pvalue	padj	KO1	KO2	KO3	WT1	WT2	WT3	KO mean	WT mean	Gene.name	NCBI ID	nº BPs	GO:BP analysis (red: BPs related to AKR2-interacting proteins; black: BPs not related to AKR2-interacting proteins)
ENSG00000184545	-8.1147	8.17035e-22	7.18015e-21	0.913737	0	2.40138	277.873	292.25	284.429	1.10504	284.85	DUSP8	Q13202.2	16	cellular metabolic process	cellular response to stimulus	negative regulation of cellular process	negative regulation of metabolic process	negative regulation of signaling	organic substance metabolic process	primary metabolic process	regulation of cellular process	regulation of molecular function	regulation of response to stimulus	signal transduction	cell communication	nitrogen compound metabolic process	negative regulation of response to stimulus	regulation of metabolic process	regulation of signaling
ENSG00000275302	-7.87323	3.19572e-241	7.65965e-239	11.8786	20.0867	8.40484	3320.39	3340.64	2964.75	13.4567	3208.59	CCL4	P13236.1	34	cell adhesion	cell motility	cellular metabolic process	cellular response to stimulus	immune response	localization of cell	movement of cell or subcellular component	organic substance metabolic process	positive regulation of cellular process	positive regulation of immune system process	positive regulation of metabolic process	positive regulation of response to stimulus	positive regulation of signaling	positive regulation of transport	primary metabolic process	regulation of cellular process	regulation of immune system process	regulation of localization	regulation of locomotion	regulation of molecular function	regulation of response to stimulus	response to biotic stimulus	response to chemical	response to external stimulus	response to other organism	response to stress	signal transduction	regulation of signaling	taxis	cell communication	cell-cell signaling	establishment of localization	nitrogen compound metabolic process	regulation of metabolic process
ENSG00000110848	-7.77773	9.96847e-14	5.7469e-13	0	1.00433	1.20069	197.139	129.264	124.647	0.735009	150.35	CD69	Q07108.1	2	cellular response to stimulus	response to chemical
ENSG00000276070	-7.36156	1.77652e-169	2.54785e-167	12.7923	9.03901	10.8062	1803.36	1904.12	1696.53	10.8792	1801.34	CCL4L2	Q8NHW4.1	26	cell motility	cellular metabolic process	cellular response to stimulus	immune response	localization of cell	movement of cell or subcellular component	organic substance metabolic process	positive regulation of cellular process	positive regulation of metabolic process	positive regulation of response to stimulus	positive regulation of signaling	primary metabolic process	regulation of cellular process	regulation of molecular function	regulation of response to stimulus	response to biotic stimulus	response to chemical	response to external stimulus	response to other organism	response to stress	signal transduction	cell communication	nitrogen compound metabolic process	regulation of metabolic process	regulation of signaling	taxis
ENSG00000111981	-7.02849	3.84495e-08	1.48872e-07	0	0	0	28.1628	28.101	18.4042	0	24.8893	ULBP1	Q9BZM6.1	10	cell activation	immune effector process	immune response	leukocyte activation	regulation of immune system process	regulation of response to stimulus	response to biotic stimulus	response to external stimulus	response to other organism	response to stress
ENSG00000127528	-6.73719	2.04268e-287	6.05775e-285	33.8083	20.0867	16.8097	2383.51	2794.36	2582.44	23.5682	2586.77	KLF2	Q9Y5W3.2	32	anatomical structure development	anatomical structure morphogenesis	biosynthetic process	cellular component organization	cellular developmental process	cellular metabolic process	cellular response to stimulus	immune system development	multicellular organism development	negative regulation of cellular process	negative regulation of metabolic process	negative regulation of multicellular organismal process	organic substance metabolic process	positive regulation of cellular process	positive regulation of metabolic process	positive regulation of response to stimulus	positive regulation of signaling	primary metabolic process	regulation of biological quality	regulation of cellular process	regulation of developmental process	regulation of response to stimulus	response to chemical	response to endogenous stimulus	response to stress	signal transduction	regulation of metabolic process	anatomical structure formation involved in morphogenesis	cell communication	nitrogen compound metabolic process	regulation of multicellular organismal process	regulation of signaling
ENSG00000143878	-6.67146	1.44363e-200	2.83812e-198	15.5335	16.0694	18.0104	1578.99	1755.75	1690.68	16.5378	1675.14	RHOB	P62745.1	33	anatomical structure development	anatomical structure morphogenesis	cell adhesion	cell death	cell motility	cellular component biogenesis	cellular component organization	cellular developmental process	cellular localization	cellular response to stimulus	localization of cell	movement of cell or subcellular component	multicellular organism development	negative regulation of cellular process	positive regulation of cellular process	positive regulation of developmental process	positive regulation of multicellular organismal process	regulation of biological quality	regulation of cellular process	regulation of developmental process	regulation of localization	regulation of locomotion	regulation of response to stimulus	response to abiotic stimulus	response to chemical	response to stress	signal transduction	anatomical structure formation involved in morphogenesis	cell communication	establishment of localization	macromolecule localization	regulation of multicellular organismal process	regulation of signaling	cellular metabolic process	organic substance metabolic process
ENSG00000172243	-6.63261	1.57831e-296	5.21051e-294	29.2396	27.117	18.0104	2655.75	2407.69	2461.14	24.789	2508.19	CLEC7A	Q9BXN2.1	44	anatomical structure development	biosynthetic process	cell activation	cell death	cell motility	cellular component biogenesis	cellular component organization	cellular developmental process	cellular metabolic process	cellular response to stimulus	immune response	leukocyte activation	localization of cell	movement of cell or subcellular component	organic substance metabolic process	positive regulation of cell population proliferation	positive regulation of cellular process	positive regulation of developmental process	positive regulation of immune system process	positive regulation of metabolic process	positive regulation of multicellular organismal process	positive regulation of response to stimulus	positive regulation of transport	primary metabolic process	regulation of biological quality	regulation of cellular process	regulation of developmental process	regulation of immune system process	regulation of localization	regulation of locomotion	regulation of molecular function	regulation of response to stimulus	response to biotic stimulus	response to chemical	response to external stimulus
ENSG00000197461	-6.50531	5.8784e-102	3.75381e-100	7.3099	6.02601	13.2076	803.577	759.85	770.467	8.84784	777.965	PDGFA	P04085.1	47	anatomical structure development	anatomical structure morphogenesis	biosynthetic process	cell activation	cell motility	cellular component biogenesis	cellular component organization	cellular metabolic process	cellular response to stimulus	export from cell	localization of cell	movement of cell or subcellular component	multicellular organism development	negative regulation of cellular process	negative regulation of metabolic process	negative regulation of multicellular organismal process	organic substance metabolic process	positive regulation of cell population proliferation	positive regulation of cellular process	positive regulation of developmental process	positive regulation of metabolic process	positive regulation of multicellular organismal process	positive regulation of response to stimulus	positive regulation of signaling	primary metabolic process	regulation of biological quality	regulation of cellular process	regulation of developmental process	regulation of localization	regulation of locomotion	regulation of molecular function	regulation of response to stimulus	response to chemical	response to external stimulus	response to stress
ENSG00000162078	-6.09894	1.60064e-06	5.29822e-06	0	1.00433	0	25.3465	29.225	21.7504	0.334778	25.4406	ZG16B	Q96DA0.3	1	regulation of biological quality
ENSG00000130487	-5.74913	1.12582e-107	7.91102e-106	17.361	7.03034	14.4083	649.621	805.936	644.147	12.9332	699.901	KLHDC7B	Q96G42.2	0
ENSG00000108691	-5.59421	0	0	106.907	105.455	111.664	5598.76	5188.56	4840.3	108.009	5209.21	CCL2	P13500.1	52	anatomical structure development	anatomical structure morphogenesis	biosynthetic process	cell activation	cell adhesion	cell death	cell motility	cellular component organization	cellular developmental process	cellular metabolic process	cellular response to stimulus	immune response	leukocyte activation	localization of cell	movement of cell or subcellular component	multicellular organism development	negative regulation of cellular process	organic substance metabolic process	positive regulation of cellular process	positive regulation of immune system process	positive regulation of metabolic process	positive regulation of response to stimulus	positive regulation of signaling	positive regulation of transport	primary metabolic process	regulation of biological quality	regulation of cell adhesion	regulation of cellular process	regulation of developmental process	regulation of immune system process	regulation of localization	regulation of locomotion	regulation of molecular function	regulation of response to stimulus	response to biotic stimulus
ENSG00000277632	-5.20797	4.26766e-73	1.56216e-71	10.9648	13.0564	7.20415	388.646	396.786	388.998	10.4084	391.477	CCL3	P10147.1	55	anatomical structure development	anatomical structure morphogenesis	cell activation	cell death	cell motility	cellular component organization	cellular developmental process	cellular localization	cellular metabolic process	cellular response to stimulus	export from cell	immune effector process	immune system development	leukocyte activation	localization of cell	movement of cell or subcellular component	multicellular organism development	negative regulation of cellular process	negative regulation of metabolic process	negative regulation of multicellular organismal process	organic substance metabolic process	positive regulation of cellular process	positive regulation of developmental process	positive regulation of immune system process	positive regulation of metabolic process	positive regulation of multicellular organismal process	positive regulation of response to stimulus	positive regulation of signaling	positive regulation of transport	primary metabolic process	regulation of biological quality	regulation of cellular process	regulation of developmental process	regulation of immune system process	regulation of localization
ENSG00000246100	-5.07112	1.13865e-20	9.55076e-20	4.56869	2.00867	2.40138	119.222	79.8067	109.589	2.99291	102.873	LINC00900	NR_034148.1	0
ENSG00000106689	-5.03404	6.38694e-08	2.42203e-07	0.913737	2.00867	0	30.0403	37.0933	33.4622	0.974136	33.5319	LHX2	P50458.2	27	anatomical structure development	anatomical structure morphogenesis	biosynthetic process	cellular component organization	cellular developmental process	cellular metabolic process	movement of cell or subcellular component	multicellular organism development	negative regulation of cellular process	negative regulation of metabolic process	negative regulation of multicellular organismal process	organic substance metabolic process	positive regulation of cell population proliferation	positive regulation of cellular process	positive regulation of metabolic process	primary metabolic process	regulation of cellular process	regulation of developmental process	regulation of molecular function	response to chemical	response to external stimulus	anatomical structure formation involved in morphogenesis	nitrogen compound metabolic process	regulation of cell population proliferation	regulation of metabolic process	regulation of multicellular organismal process	taxis
ENSG00000124194	-4.96355	2.219e-38	3.52642e-37	5.48242	6.02601	7.20415	179.303	211.319	187.388	6.23753	192.67	GDAP1L1	Q96MZ0.2	0
ENSG00000177606	-4.94003	0	0	255.846	283.222	301.374	8093.98	8698.93	8882.54	280.147	8558.48	JUN	P05412.2	52	anatomical structure development	anatomical structure morphogenesis	biosynthetic process	cell activation	cell death	cell motility	cellular component organization	cellular developmental process	cellular metabolic process	cellular response to stimulus	immune response	immune system development	leukocyte activation	localization of cell	movement of cell or subcellular component	multicellular organism development	negative regulation of cellular process	negative regulation of metabolic process	organic substance metabolic process	positive regulation of cell population proliferation	positive regulation of cellular process	positive regulation of developmental process	positive regulation of immune system process	positive regulation of metabolic process	positive regulation of multicellular organismal process	positive regulation of response to stimulus	positive regulation of signaling	primary metabolic process	regulation of biological quality	regulation of cellular process	regulation of developmental process	regulation of immune system process	regulation of localization	regulation of locomotion	regulation of molecular function
ENSG00000178752	-4.90269	2.30334e-05	6.68794e-05	1.82747	0	0	16.8977	24.7288	19.2408	0.609158	20.2891	ERFE	Q4G0M1.2	24	biosynthetic process	cellular metabolic process	cellular response to stimulus	negative regulation of cellular process	negative regulation of metabolic process	organic substance metabolic process	positive regulation of cellular process	positive regulation of response to stimulus	positive regulation of signaling	positive regulation of transport	primary metabolic process	regulation of biological quality	regulation of cellular process	regulation of localization	regulation of response to stimulus	response to chemical	response to endogenous stimulus	signal transduction	small molecule metabolic process	establishment of localization	regulation of metabolic process	cell communication	macromolecule localization	regulation of signaling
ENSG00000125726	-4.8848	6.64352e-27	7.12701e-26	5.48242	1.00433	7.20415	146.446	129.264	119.627	4.56364	131.779	CD70	P32970.2	18	cell activation	cell adhesion	cell death	cellular response to stimulus	immune effector process	immune response	leukocyte activation	positive regulation of cell population proliferation	positive regulation of cellular process	positive regulation of immune system process	regulation of cell adhesion	regulation of cellular process	regulation of immune system process	response to chemical	signal transduction	cell communication	cell-cell signaling	regulation of cell population proliferation	biosynthetic process	catabolic process	cellular metabolic process	cellular response to stimulus	organic substance metabolic process	primary metabolic process	response to external stimulus	response to stress	small molecule metabolic process	cell communication	nitrogen compound metabolic process	anatomical structure development	anatomical structure morphogenesis	biosynthetic process	cell motility	cellular developmental process	cellular metabolic process
ENSG00000101890	-4.87363	3.18024e-53	7.58101e-52	10.9648	12.052	3.60207	254.404	269.769	284.429	8.87298	269.534	GUCY2F	P51841.2	15	biosynthetic process	cellular metabolic process	cellular response to stimulus	organic substance metabolic process	primary metabolic process	regulation of cellular process	regulation of response to stimulus	response to abiotic stimulus	response to external stimulus	signal transduction	small molecule metabolic process	system process	cell communication	nitrogen compound metabolic process	regulation of signaling
ENSG00000150048	-4.86986	3.27611e-15	2.05972e-14	0	1.00433	7.20415	75.1007	74.1865	64.4147	2.73616	71.234	CLEC1A	Q8NC01.2	5	regulation of cellular process	response to stress	signal transduction	cell communication	cellular response to stimulus
ENSG00000128165	-4.79429	3.62643e-120	3.00719e-118	63.9616	40.1734	73.2422	1532.05	1786.1	1578.58	59.1257	1632.24	ADM2	Q7Z4H4.1	20	anatomical structure development	anatomical structure morphogenesis	cellular metabolic process	cellular response to stimulus	multicellular organism development	organic substance metabolic process	positive regulation of developmental process	positive regulation of metabolic process	positive regulation of multicellular organismal process	primary metabolic process	regulation of biological quality	regulation of cellular process	regulation of developmental process	signal transduction	anatomical structure formation involved in morphogenesis	regulation of metabolic process	regulation of multicellular organismal process	system process	cell communication	nitrogen compound metabolic process
ENSG00000188290	-4.71311	5.63552e-39	9.13853e-38	5.48242	9.03901	7.20415	187.752	177.598	199.937	7.24186	188.429	HES4	Q9HCC6.1	15	anatomical structure development	biosynthetic process	cellular developmental process	cellular metabolic process	multicellular organism development	negative regulation of cellular process	negative regulation of metabolic process	negative regulation of multicellular organismal process	organic substance metabolic process	primary metabolic process	regulation of cellular process	regulation of developmental process	nitrogen compound metabolic process	regulation of metabolic process	regulation of multicellular organismal process
ENSG00000153132	-4.70729	1.95075e-59	5.42644e-58	16.4473	7.03034	10.8062	313.545	268.645	325.42	11.4279	302.537	CLGN	O14967.1	8	cellular component biogenesis	cellular component organization	cellular response to stimulus	regulation of cellular process	response to chemical	response to stress	signal transduction	cell communication
ENSG00000260135	-4.69859	2.36347e-36	3.53148e-35	7.3099	4.01734	9.60553	177.425	157.365	198.263	6.97759	177.685	MMP2-AS1	NR_147198.1	0
ENSG00000184371	-4.62917	1.25167e-55	3.15115e-54	10.0511	9.03901	15.609	302.28	295.622	244.274	11.5664	280.725	CSF1	P09603.2	48	anatomical structure development	anatomical structure morphogenesis	cell activation	cell adhesion	cell death	cell motility	cellular developmental process	cellular metabolic process	cellular response to stimulus	immune response	immune system development	leukocyte activation	localization of cell	movement of cell or subcellular component	multicellular organism development	negative regulation of cellular process	organic substance metabolic process	positive regulation of cell population proliferation	positive regulation of cellular process	positive regulation of developmental process	positive regulation of immune system process	positive regulation of metabolic process	positive regulation of multicellular organismal process	positive regulation of response to stimulus	positive regulation of signaling	primary metabolic process	regulation of biological quality	regulation of cell adhesion	regulation of cellular process	regulation of developmental process	regulation of immune system process	regulation of localization	regulation of locomotion	regulation of molecular function	regulation of response to stimulus
ENSG00000100253	-4.61549	3.89903e-08	1.50932e-07	2.74121	0	1.20069	31.9178	42.7135	25.9332	1.31397	33.5215	MIOX	Q9UGB7.1	5	catabolic process	cellular metabolic process	organic substance metabolic process	primary metabolic process	small molecule metabolic process
ENSG00000275708	-4.57902	1.13162e-07	4.19579e-07	1.82747	1.00433	1.20069	16.8977	30.349	50.1933	1.34417	32.48	MIR3648-1	NR_037421.1	0
ENSG00000171860	-4.52135	0	0	141.629	130.564	118.868	3124.19	3021.42	2891.13	130.354	3012.25	C3AR1	Q16581.2	34	anatomical structure development	anatomical structure morphogenesis	cell activation	cell motility	cellular response to stimulus	export from cell	immune effector process	immune response	leukocyte activation	localization of cell	movement of cell or subcellular component	multicellular organism development	positive regulation of cellular process	positive regulation of developmental process	positive regulation of immune system process	positive regulation of multicellular organismal process	positive regulation of response to stimulus	regulation of biological quality	regulation of cellular process	regulation of developmental process	regulation of immune system process	regulation of localization	regulation of locomotion	regulation of response to stimulus	response to chemical	response to external stimulus	response to stress	signal transduction	system process	cell communication	anatomical structure formation involved in morphogenesis	establishment of localization	regulation of multicellular organismal process	taxis
ENSG00000139890	-4.48644	7.26329e-17	4.98963e-16	4.56869	1.00433	4.80277	61.9581	91.0471	77.7996	3.4586	76.9349	REM2	Q8IYK8.2	7	cellular response to stimulus	regulation of cellular process	regulation of localization	regulation of molecular function	signal transduction	establishment of localization	cell communication
ENSG00000105639	-4.44115	3.04787e-38	4.81739e-37	6.39616	11.0477	8.40484	163.344	179.846	214.158	8.61623	185.783	JAK3	P52333.2	41	anatomical structure development	biosynthetic process	cell activation	cell adhesion	cell death	cellular developmental process	cellular metabolic process	cellular response to stimulus	immune effector process	immune response	immune system development	leukocyte activation	multicellular organism development	negative regulation of cellular process	negative regulation of metabolic process	negative regulation of multicellular organismal process	organic substance metabolic process	positive regulation of cell population proliferation	positive regulation of cellular process	positive regulation of immune system process	primary metabolic process	regulation of biological quality	regulation of cell adhesion	regulation of cellular process	regulation of developmental process	regulation of immune system process	regulation of response to stimulus	response to biotic stimulus	response to chemical	response to endogenous stimulus	response to external stimulus	response to other organism	response to stress	signal transduction	cell communication
ENSG00000123685	-4.38623	2.67632e-82	1.19764e-80	15.5335	21.091	21.6124	399.911	409.15	395.69	19.4123	401.584	BATF3	Q9NR55.1	18	anatomical structure development	biosynthetic process	cell activation	cellular developmental process	cellular metabolic process	immune system development	leukocyte activation	multicellular organism development	negative regulation of cellular process	negative regulation of metabolic process	organic substance metabolic process	primary metabolic process	regulation of cellular process	response to biotic stimulus	response to external stimulus	response to other organism	nitrogen compound metabolic process	regulation of metabolic process
ENSG00000120129	-4.33872	5.35646e-21	4.55403e-20	2.74121	2.00867	10.8062	110.774	97.7913	86.1651	5.18537	98.2433	DUSP1	P28562.3	39	anatomical structure development	anatomical structure morphogenesis	biosynthetic process	cell adhesion	cell death	cell motility	cellular component organization	cellular metabolic process	cellular response to stimulus	localization of cell	movement of cell or subcellular component	multicellular organism development	negative regulation of cellular process	negative regulation of metabolic process	negative regulation of signaling	organic substance metabolic process	positive regulation of cellular process	primary metabolic process	regulation of cell adhesion	regulation of cellular process	regulation of immune system process	regulation of localization	regulation of locomotion	regulation of molecular function	regulation of response to stimulus	response to abiotic stimulus	response to chemical	response to endogenous stimulus	response to external stimulus	response to stress	signal transduction	anatomical structure formation involved in morphogenesis	negative regulation of response to stimulus	cell communication	nitrogen compound metabolic process
ENSG00000168672	-4.29818	1.72758e-23	1.62514e-22	6.39616	6.02601	3.60207	121.1	105.66	95.3672	5.34141	107.376	FAM84B	Q96KN1.1	0
ENSG00000184557	-4.27084	2.27558e-73	8.38229e-72	22.8434	12.052	24.0138	348.279	426.011	358.045	19.6364	377.445	SOCS3	O14543.1	35	anatomical structure development	anatomical structure morphogenesis	cell death	cellular developmental process	cellular metabolic process	cellular response to stimulus	immune response	multicellular organism development	negative regulation of cellular process	negative regulation of metabolic process	negative regulation of signaling	organic substance metabolic process	positive regulation of cellular process	positive regulation of developmental process	positive regulation of metabolic process	positive regulation of response to stimulus	positive regulation of signaling	primary metabolic process	regulation of cellular process	regulation of developmental process	regulation of immune system process	regulation of molecular function	regulation of response to stimulus	response to biotic stimulus	response to chemical	response to endogenous stimulus	response to external stimulus	response to other organism	response to stress	signal transduction	negative regulation of response to stimulus	cell communication	nitrogen compound metabolic process	regulation of metabolic process	regulation of signaling
ENSG00000134824	-4.24504	2.65797e-137	2.75186e-135	37.4632	30.13	45.6263	684.355	756.478	686.811	37.7398	709.215	FADS2	O95864.1	5	biosynthetic process	cellular metabolic process	organic substance metabolic process	primary metabolic process	small molecule metabolic process
ENSG00000139269	-4.21194	5.17859e-51	1.1737e-49	11.8786	14.0607	13.2076	229.057	248.412	245.947	13.049	241.139	INHBE	P58166.1	15	cellular metabolic process	cellular response to stimulus	organic substance metabolic process	positive regulation of cellular process	positive regulation of metabolic process	positive regulation of response to stimulus	positive regulation of signaling	primary metabolic process	regulation of cellular process	regulation of response to stimulus	signal transduction	cell communication	nitrogen compound metabolic process	regulation of metabolic process	regulation of signaling
ENSG00000165606	-4.20504	2.24136e-05	6.52097e-05	0.913737	0	2.40138	22.5302	14.6125	20.0773	1.10504	19.0733	DRGX	A6NNA5.1	20	anatomical structure development	anatomical structure morphogenesis	biosynthetic process	cell motility	cellular component organization	cellular developmental process	cellular metabolic process	localization of cell	movement of cell or subcellular component	multicellular organism development	organic substance metabolic process	primary metabolic process	regulation of cellular process	response to abiotic stimulus	response to chemical	response to external stimulus	system process	taxis	nitrogen compound metabolic process	regulation of metabolic process
ENSG00000196517	-4.18065	5.87545e-135	5.77543e-133	39.2907	34.1474	44.4256	644.927	756.478	724.456	39.2879	708.62	SLC6A9	P48067.3	6	export from cell	regulation of biological quality	response to chemical	cell communication	cell-cell signaling	establishment of localization
ENSG00000138670	-4.13892	1.07993e-08	4.37804e-08	2.74121	3.013	0	30.979	28.101	47.6836	1.91807	35.5879	RASGEF1B	Q0VAM2.2	4	cellular response to stimulus	regulation of cellular process	signal transduction	cell communication
ENSG00000162772	-4.13405	3.23638e-89	1.61791e-87	21.9297	30.13	30.0173	510.685	512.562	406.565	27.359	476.604	ATF3	P18847.2	30	biosynthetic process	cell death	cellular developmental process	cellular metabolic process	cellular response to stimulus	multicellular organism development	negative regulation of cellular process	negative regulation of metabolic process	negative regulation of signaling	organic substance metabolic process	positive regulation of cellular process	positive regulation of metabolic process	positive regulation of response to stimulus	positive regulation of signaling	primary metabolic process	regulation of cellular process	regulation of response to stimulus	response to chemical	response to external stimulus	response to stress	signal transduction	small molecule metabolic process	positive regulation of cell population proliferation	cell communication	negative regulation of response to stimulus	nitrogen compound metabolic process	regulation of cell population proliferation	regulation of metabolic process	regulation of signaling
ENSG00000039068	-4.1335	1.84415e-39	3.03834e-38	10.9648	10.0433	10.8062	202.772	188.838	167.311	10.6048	186.307	CDH1	P12830.3	34	anatomical structure development	anatomical structure morphogenesis	biosynthetic process	catabolic process	cell adhesion	cell motility	cellular component biogenesis	cellular component organization	cellular developmental process	cellular localization	cellular metabolic process	cellular response to stimulus	localization of cell	movement of cell or subcellular component	multicellular organism development	negative regulation of cellular process	organic substance metabolic process	positive regulation of cellular process	positive regulation of metabolic process	positive regulation of transport	primary metabolic process	regulation of cell adhesion	regulation of cellular process	regulation of localization	regulation of locomotion	response to chemical	response to endogenous stimulus	establishment of localization	cell communication	cell-cell signaling	macromolecule localization	nitrogen compound metabolic process	regulation of metabolic process	regulation of signaling
ENSG00000167291	-4.12311	1.03616e-25	1.06333e-24	3.65495	6.02601	12.0069	135.181	106.784	118.791	7.22929	120.252	TBC1D16	Q8TBP0.1	11	cellular component biogenesis	cellular component organization	cellular localization	cellular metabolic process	organic substance metabolic process	regulation of cellular process	regulation of molecular function	establishment of localization	macromolecule localization	regulation of metabolic process	regulation of signaling
ENSG00000163501	-4.08341	7.94158e-11	3.76568e-10	2.74121	1.00433	4.80277	37.5503	64.0702	39.3181	2.84944	46.9795	IHH	Q14623.4	45	anatomical structure development	anatomical structure morphogenesis	biosynthetic process	cell activation	cell adhesion	cell death	cellular component biogenesis	cellular component organization	cellular developmental process	cellular metabolic process	cellular response to stimulus	immune system development	leukocyte activation	multicellular organism development	negative regulation of cellular process	negative regulation of multicellular organismal process	organic substance metabolic process	positive regulation of cell population proliferation	positive regulation of cellular process	positive regulation of developmental process	positive regulation of immune system process	positive regulation of metabolic process	positive regulation of multicellular organismal process	positive regulation of response to stimulus	positive regulation of signaling	primary metabolic process	regulation of biological quality	regulation of cell adhesion	regulation of cellular process	regulation of developmental process	regulation of immune system process	regulation of response to stimulus	response to abiotic stimulus	response to chemical	response to endogenous stimulus
ENSG00000173110	-4.07299	2.05244e-162	2.80558e-160	49.3418	53.2297	44.4256	800.761	826.168	857.468	48.999	828.133	HSPA6	P17066.2	10	cell activation	cellular response to stimulus	export from cell	immune effector process	immune response	leukocyte activation	response to abiotic stimulus	response to chemical	response to stress	establishment of localization
ENSG00000026559	-4.06661	1.1003e-09	4.78189e-09	3.65495	2.00867	1.20069	31.9178	49.4577	38.4815	2.2881	39.9523	KCNG1	Q9UIX4.1	5	cellular component biogenesis	cellular component organization	regulation of localization	regulation of molecular function	establishment of localization
ENSG00000164742	-4.06183	3.99428e-06	1.2693e-05	0.913737	3.013	0	18.7752	22.4808	26.7697	1.30891	22.6752	ADCY1	Q08828.2	30	anatomical structure development	anatomical structure morphogenesis	biosynthetic process	cellular component organization	cellular developmental process	cellular metabolic process	cellular response to stimulus	export from cell	multicellular organism development	organic substance metabolic process	positive regulation of cellular process	positive regulation of metabolic process	positive regulation of signaling	primary metabolic process	regulation of biological quality	regulation of cellular process	regulation of localization	regulation of molecular function	response to chemical	response to endogenous stimulus	response to stress	signal transduction	small molecule metabolic process	system process	cell communication	cell-cell signaling	establishment of localization	nitrogen compound metabolic process	regulation of metabolic process	regulation of signaling
ENSG00000089041	-4.04582	0	0	151.68	149.646	117.668	2336.57	2348.12	2297.18	139.665	2327.29	P2RX7	Q99572.4	57	anatomical structure development	anatomical structure morphogenesis	biosynthetic process	catabolic process	cell activation	cell death	cellular component biogenesis	cellular component organization	cellular developmental process	cellular localization	cellular metabolic process	cellular response to stimulus	export from cell	immune effector process	immune response	leukocyte activation	multicellular organism development	negative regulation of cellular process	negative regulation of metabolic process	negative regulation of multicellular organismal process	negative regulation of signaling	organic substance metabolic process	positive regulation of cellular process	positive regulation of developmental process	positive regulation of immune system process	positive regulation of metabolic process	positive regulation of multicellular organismal process	positive regulation of response to stimulus	positive regulation of signaling	positive regulation of transport	primary metabolic process	regulation of biological quality	regulation of cellular process	regulation of developmental process	regulation of immune system process
ENSG00000106178	-4.00032	1.90783e-13	1.08205e-12	6.39616	2.00867	2.40138	45.0604	70.8144	63.5781	3.60207	59.8177	CCL24	O00175.2	45	anatomical structure development	anatomical structure morphogenesis	cell motility	cell-cell signaling	cellular component biogenesis	cellular component organization	cellular developmental process	cellular metabolic process	cellular response to stimulus	immune response	localization of cell	movement of cell or subcellular component	multicellular organism development	organic substance metabolic process	positive regulation of cell population proliferation	positive regulation of cellular process	positive regulation of developmental process	positive regulation of immune system process	positive regulation of metabolic process	positive regulation of multicellular organismal process	positive regulation of response to stimulus	positive regulation of signaling	primary metabolic process	regulation of biological quality	regulation of cell population proliferation	regulation of cellular process	regulation of developmental process	regulation of immune system process	regulation of localization	regulation of locomotion	regulation of molecular function	regulation of multicellular organismal process	regulation of response to stimulus	response to biotic stimulus	response to chemical
ENSG00000167767	-3.99243	6.95037e-34	9.52315e-33	12.7923	6.02601	10.8062	160.528	151.745	160.618	9.87485	157.63	KRT80	Q6KB66.2	4	anatomical structure development	cell death	cellular developmental process	multicellular organism development
ENSG00000175189	-3.98187	4.29096e-17	2.97932e-16	0.913737	7.03034	7.20415	75.1007	76.4346	77.7996	5.04941	76.445	INHBC	P55103.1	15	cellular metabolic process	cellular response to stimulus	organic substance metabolic process	positive regulation of cellular process	positive regulation of metabolic process	positive regulation of response to stimulus	positive regulation of signaling	primary metabolic process	regulation of cellular process	regulation of response to stimulus	signal transduction	cell communication	nitrogen compound metabolic process	regulation of metabolic process	regulation of signaling
ENSG00000105327	-3.95081	1.01455e-183	1.65902e-181	76.7539	69.2991	73.2422	984.758	1255.55	1156.95	73.0984	1132.42	BBC3	Q9BXH1.1	31	anatomical structure development	cell death	cellular component biogenesis	cellular component organization	cellular localization	cellular metabolic process	cellular response to stimulus	multicellular organism development	negative regulation of cellular process	organic substance metabolic process	positive regulation of cellular process	positive regulation of metabolic process	positive regulation of response to stimulus	positive regulation of signaling	positive regulation of transport	primary metabolic process	regulation of biological quality	regulation of cellular process	regulation of localization	regulation of molecular function	regulation of response to stimulus	response to abiotic stimulus	response to chemical	response to stress	signal transduction	nitrogen compound metabolic process	cell communication	establishment of localization	macromolecule localization	regulation of metabolic process	regulation of signaling
ENSG00000187950	-3.88868	6.84651e-08	2.59125e-07	1.82747	2.00867	2.40138	28.1628	31.4731	31.7891	2.07918	30.475	OVCH1	Q7RTY7.2	3	organic substance metabolic process	primary metabolic process	nitrogen compound metabolic process
ENSG00000123610	-3.87865	6.50131e-11	3.10293e-10	0.913737	5.02167	3.60207	43.1829	44.9615	48.5202	3.17916	45.5549	TNFAIP6	P98066.2	22	cell activation	cell adhesion	cell motility	cellular response to stimulus	export from cell	immune effector process	immune response	leukocyte activation	localization of cell	movement of cell or subcellular component	positive regulation of cellular process	regulation of cellular process	regulation of localization	regulation of locomotion	regulation of response to stimulus	response to external stimulus	response to stress	signal transduction	cell communication	cell-cell signaling	establishment of localization	negative regulation of response to stimulus
ENSG00000179954	-3.87526	5.69378e-11	2.72868e-10	3.65495	3.013	2.40138	44.1217	44.9615	46.0105	3.02311	45.0312	SSC5D	A1L4H1.3	20	anatomical structure development	export from cell	immune response	multicellular organism development	negative regulation of cellular process	negative regulation of multicellular organismal process	negative regulation of signaling	regulation of cellular process	regulation of localization	response to biotic stimulus	response to chemical	response to external stimulus	response to other organism	response to stress	cell communication	cell-cell signaling	establishment of localization	macromolecule localization	regulation of multicellular organismal process	regulation of signaling
ENSG00000136689	-3.82513	8.73342e-77	3.56197e-75	25.5846	26.1127	27.6159	379.258	358.568	382.305	26.4378	373.377	IL1RN	P18510.1	27	anatomical structure development	anatomical structure morphogenesis	cell adhesion	cellular response to stimulus	export from cell	immune response	multicellular organism development	negative regulation of cellular process	negative regulation of signaling	organic substance metabolic process	primary metabolic process	regulation of biological quality	regulation of cell adhesion	regulation of cellular process	regulation of developmental process	regulation of response to stimulus	response to chemical	response to endogenous stimulus	response to stress	signal transduction	cell communication	cell-cell signaling	establishment of localization	macromolecule localization	negative regulation of response to stimulus	regulation of multicellular organismal process	regulation of signaling
ENSG00000128965	-3.80676	0	0	213.814	164.711	180.104	2561.87	2808.97	2484.57	186.21	2618.47	CHAC1	Q9BUX1.3	23	anatomical structure development	biosynthetic process	catabolic process	cell death	cellular developmental process	cellular metabolic process	cellular response to stimulus	multicellular organism development	negative regulation of cellular process	negative regulation of metabolic process	negative regulation of signaling	organic substance metabolic process	primary metabolic process	regulation of cellular process	regulation of response to stimulus	response to chemical	response to stress	signal transduction	regulation of metabolic process	regulation of signaling	cell communication	negative regulation of response to stimulus	nitrogen compound metabolic process
ENSG00000149485	-3.80344	0	0	137.061	160.694	154.889	2157.27	2228.97	1919.89	150.881	2102.04	FADS1	O60427.3	15	biosynthetic process	cellular developmental process	cellular metabolic process	cellular response to stimulus	organic substance metabolic process	primary metabolic process	regulation of cellular process	regulation of developmental process	response to external stimulus	response to stress	small molecule metabolic process	cell communication	cell-cell signaling	nitrogen compound metabolic process	regulation of metabolic process
ENSG00000129757	-3.77324	4.92514e-41	8.46514e-40	17.361	8.03468	19.2111	192.446	192.211	219.177	14.8689	201.278	CDKN1C	P49918.1	30	anatomical structure development	anatomical structure morphogenesis	biosynthetic process	cellular component organization	cellular developmental process	cellular metabolic process	cellular response to stimulus	immune system development	multicellular organism development	negative regulation of cellular process	negative regulation of metabolic process	organic substance metabolic process	positive regulation of cellular process	positive regulation of metabolic process	positive regulation of response to stimulus	positive regulation of signaling	primary metabolic process	regulation of cellular process	regulation of developmental process	regulation of molecular function	regulation of response to stimulus	response to chemical	response to endogenous stimulus	signal transduction	regulation of metabolic process	cell communication	nitrogen compound metabolic process	regulation of cell population proliferation	regulation of multicellular organismal process	regulation of signaling
ENSG00000124212	-3.7713	0.00791025	0.0157225	0.913737	2.00867	6.00346	104.202	7.86827	7.52899	2.97529	39.8665	PTGIS	Q16647.1	34	anatomical structure development	anatomical structure morphogenesis	biosynthetic process	cell death	cellular metabolic process	cellular response to stimulus	multicellular organism development	negative regulation of cellular process	negative regulation of metabolic process	organic substance metabolic process	positive regulation of cellular process	positive regulation of developmental process	positive regulation of multicellular organismal process	positive regulation of response to stimulus	positive regulation of signaling	primary metabolic process	regulation of biological quality	regulation of cellular process	regulation of developmental process	regulation of molecular function	regulation of response to stimulus	response to abiotic stimulus	response to chemical	response to external stimulus	response to stress	signal transduction	small molecule metabolic process	anatomical structure formation involved in morphogenesis	cell communication	negative regulation of response to stimulus	nitrogen compound metabolic process	regulation of metabolic process	regulation of multicellular organismal process	regulation of signaling
ENSG00000119922	-3.76956	4.09898e-29	4.76861e-28	8.22363	6.02601	19.2111	160.528	156.241	122.974	11.1536	146.581	IFIT2	P09913.1	15	cell death	cellular component organization	cellular response to stimulus	immune effector process	immune response	positive regulation of cellular process	regulation of cellular process	regulation of molecular function	response to biotic stimulus	response to chemical	response to external stimulus	response to other organism	response to stress	signal transduction	cell communication
ENSG00000169429	-3.76748	0	0	959.424	959.14	970.159	14023.2	12458.8	12845.3	962.908	13109.1	CXCL8	P10145.1	42	anatomical structure development	anatomical structure morphogenesis	cell adhesion	cell motility	cellular metabolic process	cellular response to stimulus	immune response	localization of cell	movement of cell or subcellular component	multicellular organism development	negative regulation of cellular process	negative regulation of signaling	organic substance metabolic process	positive regulation of cellular process	positive regulation of multicellular organismal process	positive regulation of response to stimulus	regulation of cell adhesion	regulation of cellular process	regulation of developmental process	regulation of localization	regulation of response to stimulus	response to chemical	response to endogenous stimulus	response to external stimulus	response to stress	signal transduction	cell activation	leukocyte activation	positive regulation of developmental process	positive regulation of immune system process	regulation of immune system process	regulation of locomotion	response to biotic stimulus	response to other organism	anatomical structure formation involved in morphogenesis
ENSG00000131094	-3.76589	3.20487e-07	1.13882e-06	0.913737	3.013	2.40138	27.224	34.8452	22.587	2.10937	28.2187	C1QL1	O75973.1	5	anatomical structure development	cellular component organization	cellular developmental process	multicellular organism development	system process
ENSG00000077150	-3.74756	0	0	272.294	264.14	298.972	3624.55	3909.41	3655.74	278.469	3729.9	NFKB2	Q00653.4	31	anatomical structure development	anatomical structure morphogenesis	biosynthetic process	cell activation	cellular component organization	cellular developmental process	cellular metabolic process	cellular response to stimulus	immune response	immune system development	multicellular organism development	negative regulation of cellular process	negative regulation of metabolic process	organic substance metabolic process	positive regulation of cellular process	positive regulation of metabolic process	positive regulation of multicellular organismal process	primary metabolic process	regulation of cellular process	regulation of molecular function	response to biotic stimulus	response to chemical	response to external stimulus	response to other organism	response to stress	signal transduction	anatomical structure formation involved in morphogenesis	cell communication	nitrogen compound metabolic process	regulation of metabolic process	regulation of multicellular organismal process
ENSG00000113739	-3.72113	1.28114e-179	1.98372e-177	74.9264	95.4118	64.8373	994.145	1118.42	1010.56	78.3919	1041.04	STC2	O76061.1	24	anatomical structure development	biosynthetic process	cellular metabolic process	cellular response to stimulus	multicellular organism development	negative regulation of metabolic process	negative regulation of multicellular organismal process	organic substance metabolic process	primary metabolic process	regulation of biological quality	regulation of cellular process	regulation of developmental process	regulation of localization	response to abiotic stimulus	response to chemical	response to endogenous stimulus	response to external stimulus	response to stress	signal transduction	nitrogen compound metabolic process	cell communication	establishment of localization	regulation of metabolic process	regulation of multicellular organismal process
ENSG00000186891	-3.71622	2.01577e-32	2.63012e-31	8.22363	14.0607	13.2076	154.895	141.629	163.128	11.8306	153.217	TNFRSF18	Q9Y5U5.1	35	anatomical structure development	cell activation	cell adhesion	cell death	cell motility	cellular developmental process	cellular metabolic process	cellular response to stimulus	immune system development	leukocyte activation	localization of cell	movement of cell or subcellular component	multicellular organism development	negative regulation of cellular process	organic substance metabolic process	positive regulation of cellular process	positive regulation of immune system process	positive regulation of metabolic process	positive regulation of response to stimulus	positive regulation of signaling	primary metabolic process	regulation of cell adhesion	regulation of cellular process	regulation of developmental process	regulation of immune system process	regulation of localization	regulation of locomotion	regulation of response to stimulus	response to chemical	signal transduction	cell communication	nitrogen compound metabolic process	regulation of metabolic process	regulation of multicellular organismal process	regulation of signaling
ENSG00000157514	-3.59744	0	0	447.731	501.163	476.675	5908.55	5807.91	5522.93	475.19	5746.46	TSC22D3	Q99576.2	14	biosynthetic process	cell death	cellular metabolic process	negative regulation of cellular process	organic substance metabolic process	primary metabolic process	regulation of biological quality	regulation of cellular process	regulation of immune system process	response to abiotic stimulus	response to stress	establishment of localization	nitrogen compound metabolic process	regulation of metabolic process
ENSG00000157423	-3.5178	4.36195e-05	0.000122486	0.913737	2.00867	3.60207	6.57131	14.6125	50.1933	2.17483	23.7924	HYDIN	Q4G0P3.3	6	anatomical structure development	cellular component biogenesis	cellular component organization	cellular developmental process	movement of cell or subcellular component	multicellular organism development
ENSG00000159388	-3.50363	5.31069e-205	1.08048e-202	102.339	100.433	106.862	1234.47	1110.55	1159.46	103.211	1168.16	BTG2	P78543.1	27	anatomical structure development	biosynthetic process	catabolic process	cell death	cellular component organization	cellular developmental process	cellular metabolic process	cellular response to stimulus	multicellular organism development	negative regulation of cellular process	negative regulation of metabolic process	organic substance metabolic process	positive regulation of cellular process	positive regulation of metabolic process	primary metabolic process	regulation of cellular process	response to abiotic stimulus	response to chemical	response to endogenous stimulus	response to external stimulus	response to stress	signal transduction	system process	cell communication	nitrogen compound metabolic process	regulation of cell population proliferation	regulation of metabolic process
ENSG00000104856	-3.49474	0	0	167.214	201.871	211.322	2068.09	2235.71	2199.3	193.469	2167.7	RELB	Q01201.2	34	anatomical structure development	biosynthetic process	cell activation	cellular developmental process	cellular metabolic process	cellular response to stimulus	immune effector process	immune response	immune system development	leukocyte activation	multicellular organism development	negative regulation of cellular process	negative regulation of metabolic process	negative regulation of multicellular organismal process	organic substance metabolic process	positive regulation of cellular process	positive regulation of immune system process	positive regulation of metabolic process	positive regulation of response to stimulus	primary metabolic process	regulation of cellular process	regulation of immune system process	regulation of response to stimulus	response to abiotic stimulus	response to biotic stimulus	response to chemical	response to external stimulus	response to other organism	response to stress	signal transduction	cell communication	nitrogen compound metabolic process	regulation of metabolic process	regulation of multicellular organismal process
ENSG00000229314	-3.4799	1.13127e-307	4.12373e-305	166.3	175.759	187.308	1972.33	2061.49	1855.48	176.456	1963.1	ORM1	P02763.1	20	cell activation	export from cell	immune effector process	immune response	leukocyte activation	negative regulation of multicellular organismal process	positive regulation of cellular process	positive regulation of multicellular organismal process	positive regulation of signaling	positive regulation of transport	regulation of cellular process	regulation of immune system process	regulation of localization	response to stress	cell communication	cell-cell signaling	establishment of localization	macromolecule localization	regulation of multicellular organismal process	regulation of signaling
ENSG00000203883	-3.47685	2.00364e-14	1.19978e-13	5.48242	7.03034	4.80277	58.203	61.8221	73.6168	5.77184	64.5473	SOX18	P35713.2	20	anatomical structure development	anatomical structure morphogenesis	biosynthetic process	cell motility	cellular developmental process	cellular metabolic process	localization of cell	movement of cell or subcellular component	multicellular organism development	negative regulation of cellular process	negative regulation of metabolic process	organic substance metabolic process	positive regulation of cellular process	positive regulation of metabolic process	primary metabolic process	regulation of cellular process	anatomical structure formation involved in morphogenesis	nitrogen compound metabolic process	regulation of cell population proliferation	regulation of metabolic process
ENSG00000178814	-3.47375	1.27868e-31	1.61422e-30	19.1885	15.065	8.40484	143.63	188.838	154.763	14.2194	162.41	OPLAH	O14841.3	4	biosynthetic process	cellular metabolic process	organic substance metabolic process	nitrogen compound metabolic process
ENSG00000141576	-3.46603	1.08367e-29	1.28724e-28	10.9648	12.052	16.8097	156.773	129.264	146.397	13.2755	144.145	RNF157	Q96PX1.3	17	anatomical structure development	anatomical structure morphogenesis	cell death	cellular component organization	cellular developmental process	cellular metabolic process	multicellular organism development	negative regulation of cellular process	organic substance metabolic process	positive regulation of cellular process	positive regulation of developmental process	positive regulation of multicellular organismal process	primary metabolic process	regulation of cellular process	regulation of developmental process	regulation of multicellular organismal process	nitrogen compound metabolic process
ENSG00000168758	-3.45951	4.36418e-100	2.66993e-98	40.2044	47.2037	62.436	518.195	554.151	551.289	49.948	541.212	SEMA4C	Q9C0C4.2	36	anatomical structure development	anatomical structure morphogenesis	cell motility	cellular component organization	cellular developmental process	cellular metabolic process	cellular response to stimulus	localization of cell	movement of cell or subcellular component	multicellular organism development	negative regulation of cellular process	negative regulation of multicellular organismal process	organic substance metabolic process	positive regulation of cellular process	positive regulation of metabolic process	positive regulation of response to stimulus	positive regulation of signaling	primary metabolic process	regulation of biological quality	regulation of cellular process	regulation of developmental process	regulation of localization	regulation of locomotion	regulation of response to stimulus	response to chemical	response to external stimulus	response to stress	signal transduction	regulation of metabolic process	anatomical structure formation involved in morphogenesis	cell communication	negative regulation of response to stimulus	nitrogen compound metabolic process	regulation of multicellular organismal process	regulation of signaling
ENSG00000181577	-3.45425	1.68441e-30	2.05954e-29	13.7061	13.0564	14.4083	144.569	173.102	133.849	13.7236	150.506	C6orf223	Q8N319.2	0
ENSG00000164778	-3.43478	8.35311e-08	3.13031e-07	3.65495	3.013	2.40138	20.6527	40.4654	38.4815	3.02311	33.1999	EN2	P19622.3	14	anatomical structure development	biosynthetic process	cell death	cellular developmental process	cellular metabolic process	multicellular organism development	negative regulation of cellular process	organic substance metabolic process	positive regulation of cellular process	positive regulation of metabolic process	primary metabolic process	regulation of cellular process	regulation of metabolic process	nitrogen compound metabolic process
ENSG00000121797	-3.4172	6.9137e-29	7.98476e-28	9.13737	19.0824	13.2076	128.61	166.358	145.56	13.8091	146.843	CCRL2	O00421.2	13	cell motility	cellular response to stimulus	immune response	localization of cell	movement of cell or subcellular component	regulation of biological quality	regulation of cellular process	response to chemical	response to external stimulus	response to stress	signal transduction	cell communication	taxis
ENSG00000160179	-3.40308	3.13804e-20	2.56932e-19	6.39616	11.0477	9.60553	93.8759	92.1712	97.0403	9.01646	94.3624	ABCG1	P45844.3	24	biosynthetic process	cellular component organization	cellular developmental process	cellular localization	cellular metabolic process	cellular response to stimulus	export from cell	negative regulation of cellular process	organic substance metabolic process	positive regulation of cellular process	positive regulation of metabolic process	positive regulation of transport	primary metabolic process	regulation of biological quality	regulation of cellular process	regulation of developmental process	regulation of localization	response to chemical	response to endogenous stimulus	small molecule metabolic process	establishment of localization	macromolecule localization	nitrogen compound metabolic process	regulation of metabolic process
ENSG00000162747	-3.393	2.79052e-74	1.06143e-72	42.0319	28.1214	42.0242	406.482	392.289	377.286	37.3925	392.019	FCGR3B	O75015.2	6	cell activation	export from cell	immune effector process	immune response	leukocyte activation	establishment of localization
ENSG00000282961	-3.39167	0.000395802	0.000980233	17.361	6.02601	14.4083	51.6317	49.4577	295.304	12.5984	132.131	PRNCR1	NP_036391.1	39	anatomical structure development	anatomical structure formation involved in morphogenesis	anatomical structure morphogenesis	biosynthetic process	cell death	cellular component biogenesis	cellular component organization	cellular developmental process	cellular localization	cellular metabolic process	cellular response to stimulus	multicellular organism development	negative regulation of cellular process	negative regulation of metabolic process	negative regulation of multicellular organismal process	negative regulation of signaling	organic substance metabolic process	positive regulation of cell population proliferation	positive regulation of cellular process	positive regulation of developmental process	positive regulation of metabolic process	positive regulation of multicellular organismal process	primary metabolic process	regulation of biological quality	regulation of cellular process	regulation of developmental process	regulation of molecular function	regulation of multicellular organismal process	regulation of response to stimulus	response to stress	signal transduction	system process	cell communication	macromolecule localization	negative regulation of response to stimulus
ENSG00000076826	-3.37763	5.70926e-22	5.04775e-21	4.56869	15.065	13.2076	104.202	103.412	125.483	10.9471	111.032	CAMSAP3	Q9P1Y5.2	22	anatomical structure development	anatomical structure morphogenesis	cell adhesion	cell motility	cellular component biogenesis	cellular component organization	cellular developmental process	cellular localization	cellular metabolic process	localization of cell	movement of cell or subcellular component	multicellular organism development	negative regulation of cellular process	negative regulation of metabolic process	regulation of cell adhesion	regulation of cellular process	regulation of localization	regulation of locomotion	regulation of molecular function	establishment of localization	macromolecule localization	regulation of metabolic process
ENSG00000226979	-3.36819	6.48648e-09	2.66919e-08	3.65495	4.01734	3.60207	40.3666	26.9769	48.5202	3.75812	38.6212	LTA	P01374.2	30	anatomical structure development	cell death	cellular developmental process	cellular response to stimulus	immune effector process	immune response	immune system development	multicellular organism development	negative regulation of cellular process	positive regulation of cell population proliferation	positive regulation of cellular process	positive regulation of developmental process	positive regulation of immune system process	positive regulation of multicellular organismal process	positive regulation of response to stimulus	regulation of cellular process	regulation of developmental process	regulation of immune system process	regulation of response to stimulus	response to abiotic stimulus	response to biotic stimulus	response to chemical	response to external stimulus	response to other organism	response to stress	signal transduction	cell communication	cell-cell signaling	regulation of cell population proliferation	regulation of multicellular organismal process
ENSG00000197249	-3.34168	0	0	604.894	628.714	605.149	6406.09	6537.41	5707.81	612.919	6217.1	SERPINA1	P01009.3	20	cell activation	cellular component biogenesis	cellular component organization	cellular localization	cellular metabolic process	export from cell	immune effector process	immune response	leukocyte activation	negative regulation of cellular process	negative regulation of metabolic process	organic substance metabolic process	primary metabolic process	regulation of biological quality	regulation of cellular process	regulation of molecular function	response to stress	nitrogen compound metabolic process	establishment of localization	regulation of metabolic process
ENSG00000163975	-3.32312	5.43641e-66	1.74534e-64	33.8083	31.1344	40.8235	380.197	337.212	332.949	35.2554	350.119	MELTF	P08582.2	19	anatomical structure development	anatomical structure morphogenesis	cell adhesion	cellular component organization	cellular developmental process	cellular metabolic process	negative regulation of cellular process	organic substance metabolic process	positive regulation of cellular process	positive regulation of metabolic process	primary metabolic process	regulation of biological quality	regulation of cell adhesion	regulation of cellular process	regulation of developmental process	establishment of localization	nitrogen compound metabolic process	regulation of cell population proliferation	regulation of metabolic process
ENSG00000167994	-3.29884	3.26886e-10	1.48405e-09	1.82747	10.0433	3.60207	55.3868	62.9462	34.2987	5.15763	50.8772	RAB3IL1	Q8TBN0.1	2	establishment of localization	macromolecule localization
ENSG00000100889	-3.28554	0	0	448.645	491.12	469.47	4474.12	4738.95	4521.58	469.745	4578.22	PCK2	Q16822.4	15	anatomical structure development	biosynthetic process	catabolic process	cellular developmental process	cellular metabolic process	cellular response to stimulus	multicellular organism development	organic substance metabolic process	primary metabolic process	regulation of biological quality	response to chemical	response to endogenous stimulus	response to external stimulus	response to stress	small molecule metabolic process
ENSG00000263006	-3.28171	2.71727e-06	8.7736e-06	2.74121	5.02167	0	18.7752	32.5971	27.6063	2.58763	26.3262	ROCK1P1	NR_160777.1	0
ENSG00000138771	-3.2474	0.000126203	0.000335742	0	5.02167	1.20069	25.3465	7.86827	25.0966	2.07412	19.4371	SHROOM3	Q8TF72.2	12	anatomical structure development	anatomical structure morphogenesis	cellular component organization	cellular developmental process	cellular response to stimulus	multicellular organism development	regulation of biological quality	regulation of cellular process	regulation of developmental process	response to external stimulus	anatomical structure formation involved in morphogenesis	macromolecule localization
ENSG00000100906	-3.2473	0	0	933.839	960.144	935.339	9105.02	9255.33	8515.29	943.107	8958.55	NFKBIA	P25963.1	41	anatomical structure development	biosynthetic process	cell death	cellular developmental process	cellular localization	cellular metabolic process	cellular response to stimulus	establishment of localization	immune system development	multicellular organism development	negative regulation of cellular process	negative regulation of multicellular organismal process	negative regulation of signaling	organic substance metabolic process	positive regulation of cellular process	positive regulation of metabolic process	positive regulation of response to stimulus	positive regulation of transport	primary metabolic process	regulation of biological quality	regulation of cellular process	regulation of developmental process	regulation of immune system process	regulation of localization	regulation of molecular function	regulation of response to stimulus	response to abiotic stimulus	response to biotic stimulus	response to chemical	response to external stimulus	response to other organism	response to stress	signal transduction	cell communication	macromolecule localization
ENSG00000182809	-3.22691	2.75766e-06	8.89744e-06	3.65495	3.013	1.20069	23.469	21.3567	30.9525	2.62288	25.2594	CRIP2	P52943.1	7	anatomical structure development	immune system development	multicellular organism development	positive regulation of cell population proliferation	positive regulation of cellular process	regulation of cellular process	regulation of cell population proliferation
ENSG00000132530	-3.20733	5.62333e-57	1.4512e-55	38.377	28.1214	33.6194	299.464	339.46	290.284	33.3726	309.736	XAF1	Q6GPH4.1	11	cell death	cellular response to stimulus	immune response	regulation of cellular process	response to biotic stimulus	response to chemical	response to external stimulus	response to other organism	response to stress	signal transduction	cell communication
ENSG00000104921	-3.20622	5.04202e-91	2.57954e-89	53.9105	67.2904	67.2387	546.358	665.431	521.173	62.8132	577.654	FCER2	P06734.1	16	biosynthetic process	cellular response to stimulus	immune effector process	immune response	organic substance metabolic process	positive regulation of immune system process	positive regulation of metabolic process	positive regulation of response to stimulus	regulation of cellular process	regulation of immune system process	regulation of molecular function	regulation of response to stimulus	response to chemical	signal transduction	cell communication	regulation of metabolic process
ENSG00000124762	-3.19215	8.51901e-21	7.17656e-20	16.4473	21.091	13.2076	245.955	113.528	107.079	16.9153	155.521	CDKN1A	P38936.3	38	anatomical structure development	biosynthetic process	cell activation	cell death	cellular component organization	cellular developmental process	cellular localization	cellular metabolic process	cellular response to stimulus	leukocyte activation	multicellular organism development	negative regulation of cellular process	negative regulation of metabolic process	organic substance metabolic process	positive regulation of cell population proliferation	positive regulation of cellular process	positive regulation of immune system process	positive regulation of metabolic process	primary metabolic process	regulation of biological quality	regulation of cellular process	regulation of developmental process	regulation of immune system process	regulation of molecular function	regulation of response to stimulus	response to abiotic stimulus	response to chemical	response to endogenous stimulus	response to external stimulus	response to stress	signal transduction	cell communication	establishment of localization	macromolecule localization	negative regulation of response to stimulus
ENSG00000069399	-3.18973	2.06918e-291	6.58261e-289	295.137	245.058	282.162	2307.47	2705.56	2497.12	274.119	2503.38	BCL3	P20749.2	42	anatomical structure development	anatomical structure morphogenesis	biosynthetic process	cell activation	cell death	cellular component organization	cellular developmental process	cellular localization	cellular metabolic process	cellular response to stimulus	immune effector process	immune response	immune system development	leukocyte activation	multicellular organism development	negative regulation of cellular process	negative regulation of metabolic process	negative regulation of multicellular organismal process	negative regulation of signaling	organic substance metabolic process	positive regulation of cellular process	positive regulation of metabolic process	positive regulation of multicellular organismal process	primary metabolic process	regulation of biological quality	regulation of cellular process	regulation of molecular function	regulation of response to stimulus	response to abiotic stimulus	response to biotic stimulus	response to external stimulus	response to other organism	response to stress	signal transduction	regulation of signaling
ENSG00000068137	-3.17483	1.77411e-39	2.92569e-38	26.4984	17.0737	28.8166	191.507	242.792	216.668	24.1296	216.989	PLEKHH3	Q7Z736.2	4	cellular response to stimulus	regulation of cellular process	signal transduction	cell communication
ENSG00000151067	-3.17393	3.89717e-34	5.36497e-33	12.7923	23.0997	36.0207	179.303	243.916	208.302	23.9709	210.507	CACNA1C	Q13936.4	21	anatomical structure development	anatomical structure morphogenesis	cellular localization	cellular response to stimulus	export from cell	immune system development	movement of cell or subcellular component	multicellular organism development	negative regulation of cellular process	regulation of biological quality	regulation of cellular process	regulation of localization	regulation of molecular function	signal transduction	system process	cell communication	cell-cell signaling	establishment of localization	macromolecule localization	regulation of multicellular organismal process	regulation of signaling
ENSG00000135919	-3.17217	3.4148e-97	2.00499e-95	65.7891	103.446	104.46	965.983	745.237	732.822	91.2319	814.681	SERPINE2	P07093.1	46	anatomical structure development	anatomical structure morphogenesis	catabolic process	cell activation	cell adhesion	cell motility	cellular component organization	cellular developmental process	cellular metabolic process	cellular response to stimulus	export from cell	localization of cell	movement of cell or subcellular component	multicellular organism development	negative regulation of cellular process	negative regulation of metabolic process	negative regulation of multicellular organismal process	negative regulation of signaling	organic substance metabolic process	positive regulation of cellular process	positive regulation of developmental process	positive regulation of multicellular organismal process	positive regulation of signaling	primary metabolic process	regulation of biological quality	regulation of cell adhesion	regulation of cellular process	regulation of developmental process	regulation of localization	regulation of locomotion	regulation of molecular function	regulation of response to stimulus	response to abiotic stimulus	response to external stimulus	response to stress
ENSG00000127124	-3.16688	3.9529e-130	3.73859e-128	86.805	84.3641	92.4532	742.558	862.137	760.428	87.8741	788.375	HIVEP3	Q5T1R4.1	12	anatomical structure development	biosynthetic process	cellular developmental process	cellular metabolic process	multicellular organism development	organic substance metabolic process	positive regulation of cellular process	positive regulation of metabolic process	primary metabolic process	regulation of cellular process	nitrogen compound metabolic process	regulation of metabolic process
ENSG00000170801	-3.15051	1.27805e-11	6.44251e-11	7.3099	4.01734	7.20415	48.8154	67.4423	48.5202	6.17713	54.926	HTRA3	P83110.2	17	biosynthetic process	cellular metabolic process	cellular response to stimulus	negative regulation of cellular process	negative regulation of signaling	organic substance metabolic process	primary metabolic process	regulation of cellular process	regulation of response to stimulus	response to chemical	response to endogenous stimulus	signal transduction	negative regulation of response to stimulus	cell communication	nitrogen compound metabolic process	regulation of metabolic process	regulation of signaling
ENSG00000236404	-3.14603	1.53748e-64	4.84709e-63	33.8083	46.1994	44.4256	341.708	351.824	399.037	41.4778	364.19	VLDLR-AS1	AAP97294.1	0
ENSG00000111674	-3.13205	3.20087e-39	5.24396e-38	18.2747	32.1387	21.6124	208.404	215.815	206.629	24.0086	210.283	ENO2	P09104.3	7	biosynthetic process	catabolic process	cellular metabolic process	organic substance metabolic process	primary metabolic process	small molecule metabolic process	nitrogen compound metabolic process
ENSG00000254166	-3.1135	0.000418661	0.00103348	4.56869	2.00867	1.20069	4.69379	7.86827	56.0492	2.59268	22.8704	CASC19	NR_120364.1	0
ENSG00000175984	-3.10652	0.000177269	0.000462177	0.913737	1.00433	6.00346	6.57131	17.9846	39.3181	2.64051	21.2913	DENND2C	Q68D51.2	0
ENSG00000197140	-3.09153	0.000260935	0.000663795	2.74121	3.013	0	19.7139	7.86827	23.4235	1.91807	17.0019	ADAM32	Q8TC27.2	3	organic substance metabolic process	primary metabolic process	nitrogen compound metabolic process
ENSG00000075618	-3.09058	7.46007e-77	3.06406e-75	39.2907	63.2731	60.0346	453.42	477.716	440.864	54.1995	457.334	FSCN1	Q16658.3	11	cell motility	cellular component biogenesis	cellular component organization	cellular response to stimulus	localization of cell	movement of cell or subcellular component	positive regulation of cellular process	regulation of cellular process	response to chemical	signal transduction	cell communication
ENSG00000179403	-3.08756	2.94411e-31	3.68214e-30	21.9297	24.104	13.2076	148.324	185.466	178.186	19.7471	170.659	VWA1	Q6PCB0.1	10	anatomical structure development	anatomical structure morphogenesis	cellular component organization	cellular developmental process	cellular metabolic process	multicellular organism development	organic substance metabolic process	primary metabolic process	response to stress	nitrogen compound metabolic process
ENSG00000167588	-3.08592	1.00301e-05	3.04259e-05	0.913737	5.02167	2.40138	23.469	25.8529	20.9139	2.77893	23.4119	GPD1	P21695.4	14	biosynthetic process	catabolic process	cellular metabolic process	cellular response to stimulus	organic substance metabolic process	positive regulation of cellular process	positive regulation of metabolic process	primary metabolic process	regulation of cellular process	response to chemical	response to endogenous stimulus	small molecule metabolic process	nitrogen compound metabolic process	regulation of metabolic process
ENSG00000180509	-3.08421	1.59887e-70	5.61756e-69	35.6357	66.2861	67.2387	451.543	448.491	512.808	56.3869	470.947	KCNE1	P15382.1	14	cellular localization	cellular response to stimulus	export from cell	movement of cell or subcellular component	positive regulation of transport	regulation of biological quality	regulation of localization	regulation of molecular function	response to chemical	response to endogenous stimulus	system process	establishment of localization	macromolecule localization	regulation of multicellular organismal process
ENSG00000230417	-3.08188	1.45427e-18	1.09773e-17	9.13737	9.03901	15.609	83.5495	98.9154	97.8769	11.2618	93.4473	LINC00595	NR_073447.2	0
ENSG00000100628	-3.07466	4.49582e-52	1.03915e-50	37.4632	30.13	31.218	283.505	272.017	281.082	32.9371	278.868	ASB2	Q96Q27.1	11	anatomical structure development	cellular developmental process	cellular metabolic process	cellular response to stimulus	multicellular organism development	organic substance metabolic process	primary metabolic process	regulation of cellular process	signal transduction	cell communication	nitrogen compound metabolic process
ENSG00000170458	-3.06964	8.03135e-136	8.12281e-134	107.821	115.499	129.675	1024.19	1070.08	858.305	117.665	984.192	CD14	P08571.2	32	cell activation	cell death	cellular component organization	cellular response to stimulus	export from cell	immune effector process	immune response	leukocyte activation	negative regulation of cellular process	negative regulation of signaling	positive regulation of cellular process	positive regulation of multicellular organismal process	positive regulation of response to stimulus	positive regulation of signaling	positive regulation of transport	regulation of cellular process	regulation of localization	regulation of response to stimulus	response to abiotic stimulus	response to biotic stimulus	response to chemical	response to external stimulus	response to other organism	response to stress	signal transduction	cell communication	cell-cell signaling	establishment of localization	macromolecule localization	negative regulation of response to stimulus	regulation of multicellular organismal process	regulation of signaling
ENSG00000254827	-3.06531	5.56038e-05	0.000154281	0.913737	4.01734	2.40138	28.1628	19.1087	13.3849	2.44415	20.2188	SLC22A18AS	Q8N1D0.3	0
ENSG00000226674	-3.06329	0.00085227	0.00200137	4.56869	1.00433	1.20069	3.75503	8.99231	45.1739	2.2579	19.3071	TEX41	NR_033870.2	0
ENSG00000105499	-3.06083	2.51566e-08	9.87138e-08	6.39616	5.02167	2.40138	30.979	32.5971	54.376	4.60641	39.3174	PLA2G4C	Q9UP65.2	11	catabolic process	cellular metabolic process	cellular response to stimulus	organic substance metabolic process	primary metabolic process	regulation of cellular process	response to stress	signal transduction	small molecule metabolic process	cell communication	nitrogen compound metabolic process
ENSG00000167971	-3.0368	2.96082e-19	2.30759e-18	14.6198	13.0564	8.40484	83.5495	109.032	108.752	12.027	100.444	CASKIN1	Q8WXD9.1	4	cellular response to stimulus	regulation of cellular process	signal transduction	cell communication
ENSG00000130812	-3.03572	0	0	355.444	358.548	342.197	2629.46	2932.62	3106.13	352.063	2889.4	ANGPTL6	Q8NI99.1	5	anatomical structure development	anatomical structure morphogenesis	cellular developmental process	multicellular organism development	anatomical structure formation involved in morphogenesis
ENSG00000166165	-3.03362	2.77686e-143	3.05577e-141	116.045	140.607	98.4567	993.207	1021.75	911.844	118.369	975.601	CKB	P12277.1	8	anatomical structure development	biosynthetic process	cellular metabolic process	multicellular organism development	organic substance metabolic process	regulation of biological quality	small molecule metabolic process	nitrogen compound metabolic process
ENSG00000176046	-3.00142	3.08301e-13	1.72233e-12	12.7923	3.013	12.0069	62.8968	62.9462	95.3672	9.27075	73.7367	NUPR1	O60356.1	33	anatomical structure development	biosynthetic process	catabolic process	cell death	cellular component biogenesis	cellular component organization	cellular developmental process	cellular metabolic process	cellular response to stimulus	multicellular organism development	negative regulation of cellular process	negative regulation of metabolic process	organic substance metabolic process	positive regulation of cellular process	positive regulation of metabolic process	positive regulation of response to stimulus	positive regulation of signaling	primary metabolic process	regulation of cellular process	regulation of developmental process	regulation of molecular function	regulation of response to stimulus	response to chemical	response to external stimulus	response to stress	signal transduction	small molecule metabolic process	cell communication	nitrogen compound metabolic process	regulation of cell population proliferation	regulation of metabolic process	regulation of multicellular organismal process	regulation of signaling
ENSG00000010810	-2.99882	1.40561e-52	3.29678e-51	33.8083	38.1647	37.2214	308.852	274.265	286.938	36.3981	290.018	FYN	P06241.3	60	anatomical structure development	anatomical structure morphogenesis	biosynthetic process	catabolic process	cell activation	cell adhesion	cell death	cell motility	cellular component organization	cellular developmental process	cellular localization	cellular metabolic process	cellular response to stimulus	immune effector process	immune response	leukocyte activation	localization of cell	movement of cell or subcellular component	multicellular organism development	negative regulation of cellular process	negative regulation of metabolic process	negative regulation of signaling	organic substance metabolic process	positive regulation of cellular process	positive regulation of developmental process	positive regulation of immune system process	positive regulation of metabolic process	positive regulation of multicellular organismal process	positive regulation of response to stimulus	positive regulation of signaling	positive regulation of transport	primary metabolic process	regulation of biological quality	regulation of cell adhesion	regulation of cellular process
ENSG00000197405	-2.98922	4.75066e-66	1.5308e-64	48.4281	49.2124	40.8235	372.687	376.553	357.209	46.1547	368.816	C5AR1	P21730.2	52	anatomical structure development	anatomical structure morphogenesis	biosynthetic process	cell activation	cell death	cell motility	cellular component organization	cellular developmental process	cellular metabolic process	cellular response to stimulus	export from cell	immune effector process	immune response	leukocyte activation	localization of cell	movement of cell or subcellular component	multicellular organism development	negative regulation of cellular process	organic substance metabolic process	positive regulation of cell population proliferation	positive regulation of cellular process	positive regulation of developmental process	positive regulation of immune system process	positive regulation of metabolic process	positive regulation of multicellular organismal process	positive regulation of response to stimulus	positive regulation of signaling	primary metabolic process	regulation of biological quality	regulation of cellular process	regulation of developmental process	regulation of immune system process	regulation of localization	regulation of locomotion	regulation of molecular function
ENSG00000198851	-2.98801	1.46563e-22	1.32665e-21	18.2747	19.0824	10.8062	99.5084	140.505	148.07	16.0544	129.361	CD3E	P07766.2	42	anatomical structure development	biosynthetic process	cell activation	cell adhesion	cell death	cellular component biogenesis	cellular component organization	cellular developmental process	cellular metabolic process	cellular response to stimulus	immune response	immune system development	leukocyte activation	multicellular organism development	negative regulation of cellular process	negative regulation of metabolic process	negative regulation of signaling	organic substance metabolic process	positive regulation of cell population proliferation	positive regulation of cellular process	positive regulation of developmental process	positive regulation of immune system process	positive regulation of metabolic process	positive regulation of multicellular organismal process	positive regulation of response to stimulus	positive regulation of signaling	primary metabolic process	regulation of cellular process	regulation of developmental process	regulation of immune system process	regulation of response to stimulus	response to chemical	response to external stimulus	signal transduction	regulation of cell adhesion
ENSG00000137193	-2.98551	2.4499e-195	4.46521e-193	210.16	169.733	162.093	1448.5	1507.34	1367.77	180.662	1441.2	PIM1	P11309.4	33	anatomical structure development	anatomical structure morphogenesis	biosynthetic process	cell death	cellular metabolic process	cellular response to stimulus	immune system development	multicellular organism development	negative regulation of cellular process	organic substance metabolic process	positive regulation of cell population proliferation	positive regulation of cellular process	positive regulation of developmental process	positive regulation of metabolic process	positive regulation of multicellular organismal process	primary metabolic process	regulation of biological quality	regulation of cellular process	regulation of developmental process	regulation of immune system process	regulation of localization	regulation of molecular function	response to chemical	response to external stimulus	signal transduction	small molecule metabolic process	regulation of metabolic process	anatomical structure formation involved in morphogenesis	cell communication	establishment of localization	nitrogen compound metabolic process	regulation of cell population proliferation	regulation of multicellular organismal process
ENSG00000124731	-2.98426	2.60703e-34	3.6088e-33	23.7572	26.1127	19.2111	178.364	178.722	193.244	23.027	183.443	TREM1	Q9NP99.1	14	cell motility	cellular response to stimulus	immune response	localization of cell	movement of cell or subcellular component	regulation of cellular process	regulation of immune system process	regulation of response to stimulus	response to biotic stimulus	response to external stimulus	response to other organism	response to stress	signal transduction	cell communication
ENSG00000137801	-2.95017	6.64003e-96	3.8092e-94	108.735	99.4292	103.259	972.554	728.377	707.725	103.808	802.885	THBS1	P07996.2	59	anatomical structure development	anatomical structure morphogenesis	biosynthetic process	cell activation	cell adhesion	cell death	cell motility	cellular component biogenesis	cellular component organization	cellular developmental process	cellular metabolic process	cellular response to stimulus	export from cell	immune response	immune system development	leukocyte activation	localization of cell	movement of cell or subcellular component	multicellular organism development	negative regulation of cellular process	negative regulation of metabolic process	negative regulation of multicellular organismal process	negative regulation of signaling	organic substance metabolic process	positive regulation of cell population proliferation	positive regulation of cellular process	positive regulation of developmental process	positive regulation of immune system process	positive regulation of metabolic process	positive regulation of multicellular organismal process	positive regulation of response to stimulus	positive regulation of signaling	primary metabolic process	regulation of biological quality	regulation of cell adhesion
ENSG00000223802	-2.89848	6.8387e-35	9.67314e-34	30.1533	28.1214	20.4118	182.119	194.459	216.668	26.2288	197.748	CERS1	P27544.1	13	biosynthetic process	cellular metabolic process	cellular response to stimulus	negative regulation of cellular process	negative regulation of metabolic process	organic substance metabolic process	primary metabolic process	regulation of cellular process	regulation of molecular function	response to abiotic stimulus	response to chemical	nitrogen compound metabolic process	regulation of metabolic process
ENSG00000101255	-2.88884	0	0	1060.85	1084.68	998.975	7656.52	8221.22	7447.01	1048.17	7774.91	TRIB3	Q96RU7.2	29	biosynthetic process	catabolic process	cell death	cellular developmental process	cellular metabolic process	cellular response to stimulus	negative regulation of cellular process	negative regulation of metabolic process	negative regulation of signaling	organic substance metabolic process	positive regulation of cellular process	positive regulation of metabolic process	primary metabolic process	regulation of cellular process	regulation of developmental process	regulation of localization	regulation of molecular function	regulation of response to stimulus	response to chemical	response to endogenous stimulus	response to stress	signal transduction	small molecule metabolic process	cell communication	negative regulation of response to stimulus	nitrogen compound metabolic process	establishment of localization	regulation of metabolic process	regulation of signaling
ENSG00000130766	-2.8862	6.33229e-269	1.73119e-266	393.821	299.292	344.598	2490.53	2665.1	2535.6	345.904	2563.74	SESN2	P58004.1	31	biosynthetic process	catabolic process	cellular component organization	cellular localization	cellular metabolic process	cellular response to stimulus	negative regulation of cellular process	negative regulation of metabolic process	negative regulation of signaling	organic substance metabolic process	positive regulation of cellular process	positive regulation of metabolic process	primary metabolic process	regulation of biological quality	regulation of cellular process	regulation of localization	regulation of molecular function	regulation of response to stimulus	response to chemical	response to endogenous stimulus	response to external stimulus	response to stress	signal transduction	small molecule metabolic process	establishment of localization	cell communication	macromolecule localization	negative regulation of response to stimulus	nitrogen compound metabolic process	regulation of metabolic process	regulation of signaling
ENSG00000169136	-2.88428	0	0	8837.67	8767.84	9222.51	64341.6	70591.9	63127.2	8942.67	66020.2	ATF5	Q9Y2D1.4	17	anatomical structure development	biosynthetic process	cell death	cellular component organization	cellular developmental process	cellular metabolic process	multicellular organism development	negative regulation of cellular process	negative regulation of metabolic process	organic substance metabolic process	positive regulation of cellular process	positive regulation of metabolic process	primary metabolic process	regulation of cellular process	nitrogen compound metabolic process	regulation of cell population proliferation	regulation of metabolic process
ENSG00000135083	-2.88104	7.53864e-15	4.64941e-14	7.3099	9.03901	18.0104	88.2433	91.0471	66.9244	11.4531	82.0716	CCNJL	Q8IV13.3	7	cellular metabolic process	organic substance metabolic process	primary metabolic process	regulation of cellular process	regulation of molecular function	regulation of metabolic process	nitrogen compound metabolic process
ENSG00000176658	-2.87156	0.0252502	0.0453411	0	2.00867	8.40484	46.9379	11.2404	15.8945	3.47117	24.691	MYO1D	O94832.2	11	anatomical structure development	cellular localization	cellular metabolic process	multicellular organism development	negative regulation of cellular process	negative regulation of metabolic process	regulation of cellular process	regulation of molecular function	establishment of localization	macromolecule localization	regulation of metabolic process
ENSG00000141934	-2.86713	0.000614388	0.00147684	0.913737	2.00867	4.80277	15.0201	5.62019	32.6256	2.57506	17.7553	PLPP2	O43688.1	9	biosynthetic process	cellular metabolic process	cellular response to stimulus	organic substance metabolic process	primary metabolic process	regulation of cellular process	signal transduction	cell communication	nitrogen compound metabolic process
ENSG00000185633	-2.84769	1.76528e-67	5.91707e-66	51.1693	54.2341	69.6401	408.36	393.413	444.21	58.3478	415.328	NDUFA4L2	Q9NRX3.1	2	cellular metabolic process	establishment of localization
ENSG00000141574	-2.84292	0.000100668	0.000271274	0.913737	3.013	4.80277	28.1628	16.8606	15.058	2.90984	20.0271	SECTM1	Q8WVN6.2	11	anatomical structure development	cellular response to stimulus	immune response	positive regulation of cellular process	positive regulation of response to stimulus	positive regulation of signaling	regulation of cellular process	regulation of response to stimulus	signal transduction	cell communication	regulation of signaling
ENSG00000160200	-2.83672	4.98611e-45	9.54508e-44	68.5303	51.2211	36.0207	314.484	345.08	467.634	51.924	375.733	CBS	P35520.2	11	biosynthetic process	catabolic process	cellular metabolic process	cellular response to stimulus	organic substance metabolic process	primary metabolic process	response to external stimulus	response to stress	small molecule metabolic process	cell communication	nitrogen compound metabolic process
ENSG00000155366	-2.82855	8.88507e-32	1.12899e-30	31.0671	23.0997	25.2145	217.792	165.234	183.205	26.4604	188.744	RHOC	P08134.1	23	anatomical structure development	anatomical structure morphogenesis	cell motility	cellular component biogenesis	cellular component organization	cellular developmental process	cellular response to stimulus	localization of cell	movement of cell or subcellular component	positive regulation of cellular process	positive regulation of response to stimulus	positive regulation of signaling	regulation of biological quality	regulation of cellular process	regulation of developmental process	regulation of localization	regulation of locomotion	regulation of molecular function	regulation of response to stimulus	response to stress	signal transduction	cell communication	regulation of signaling
ENSG00000159403	-2.82362	3.51947e-10	1.59163e-09	10.0511	13.0564	6.00346	116.406	46.0856	46.0105	9.70364	69.5007	C1R	P00736.2	13	immune effector process	immune response	organic substance metabolic process	positive regulation of immune system process	positive regulation of response to stimulus	primary metabolic process	regulation of immune system process	regulation of response to stimulus	response to biotic stimulus	response to external stimulus	response to other organism	response to stress	nitrogen compound metabolic process
ENSG00000171119	-2.82166	0.000133134	0.000353001	1.82747	6.02601	1.20069	9.38759	23.6048	31.7891	3.01806	21.5938	NRTN	Q99748.1	19	anatomical structure development	anatomical structure morphogenesis	cell motility	cellular component organization	cellular developmental process	cellular metabolic process	cellular response to stimulus	localization of cell	movement of cell or subcellular component	multicellular organism development	organic substance metabolic process	primary metabolic process	regulation of cellular process	response to chemical	response to external stimulus	signal transduction	cell communication	nitrogen compound metabolic process	taxis
ENSG00000169704	-2.81744	8.58517e-05	0.000233084	1.82747	3.013	3.60207	20.6527	15.7365	21.7504	2.81418	19.3799	GP9	P14770.3	7	cell activation	cell adhesion	organic substance metabolic process	primary metabolic process	regulation of biological quality	response to stress	nitrogen compound metabolic process
ENSG00000165914	-2.81128	1.94884e-12	1.03644e-11	9.13737	9.03901	8.40484	58.203	66.3183	62.7416	8.86041	62.421	TTC7B	Q86TV6.3	5	cellular localization	cellular metabolic process	organic substance metabolic process	primary metabolic process	macromolecule localization
ENSG00000156535	-2.81013	8.0043e-05	0.000218216	4.56869	3.013	1.20069	18.7752	13.4885	30.9525	2.92746	21.0721	CD109	Q6YHK3.2	31	anatomical structure development	anatomical structure morphogenesis	cellular developmental process	cellular metabolic process	cellular response to stimulus	export from cell	immune system development	multicellular organism development	negative regulation of cellular process	negative regulation of metabolic process	negative regulation of signaling	organic substance metabolic process	primary metabolic process	regulation of cellular process	regulation of developmental process	regulation of molecular function	regulation of response to stimulus	response to chemical	response to endogenous stimulus	response to external stimulus	response to stress	signal transduction	nitrogen compound metabolic process	regulation of signaling	anatomical structure formation involved in morphogenesis	cell communication	establishment of localization	negative regulation of response to stimulus	regulation of cell population proliferation	regulation of metabolic process	regulation of multicellular organismal process
ENSG00000134256	-2.77907	1.29837e-57	3.43166e-56	41.1182	73.3164	54.0311	384.891	385.545	381.469	56.1552	383.968	CD101	Q93033.2	15	anatomical structure development	cellular developmental process	cellular response to stimulus	immune system development	multicellular organism development	positive regulation of cellular process	positive regulation of developmental process	positive regulation of immune system process	positive regulation of multicellular organismal process	regulation of cellular process	regulation of developmental process	regulation of immune system process	signal transduction	cell communication	regulation of multicellular organismal process
ENSG00000181649	-2.76396	2.46856e-11	1.21395e-10	10.0511	7.03034	10.8062	45.9992	83.1788	60.2319	9.29589	63.1366	PHLDA2	Q53GA4.2	25	anatomical structure development	anatomical structure morphogenesis	cell death	cell motility	cellular metabolic process	cellular response to stimulus	localization of cell	movement of cell or subcellular component	multicellular organism development	organic substance metabolic process	positive regulation of cellular process	primary metabolic process	regulation of cellular process	regulation of developmental process	regulation of localization	regulation of locomotion	regulation of molecular function	regulation of response to stimulus	signal transduction	small molecule metabolic process	regulation of multicellular organismal process	cell communication	regulation of cell population proliferation	regulation of metabolic process	regulation of signaling
ENSG00000203747	-2.76195	8.89959e-06	2.71472e-05	4.56869	4.01734	2.40138	24.4077	29.225	22.587	3.66247	25.4066	FCGR3A	P08637.2	11	cellular response to stimulus	immune effector process	immune response	positive regulation of immune system process	positive regulation of response to stimulus	regulation of cellular process	regulation of immune system process	regulation of response to stimulus	signal transduction	cell communication	establishment of localization
ENSG00000164088	-2.74122	3.93863e-117	3.13246e-115	106.907	116.503	111.664	757.578	751.982	729.476	111.691	746.345	PPM1M	Q96MI6.1	7	cellular metabolic process	organic substance metabolic process	positive regulation of metabolic process	primary metabolic process	regulation of molecular function	nitrogen compound metabolic process	regulation of metabolic process
ENSG00000142949	-2.74054	6.46725e-90	3.26102e-88	102.339	102.442	109.263	809.21	621.593	662.551	104.681	697.785	PTPRF	P10586.2	22	anatomical structure development	cell adhesion	cell motility	cellular component organization	cellular developmental process	cellular metabolic process	cellular response to stimulus	localization of cell	movement of cell or subcellular component	multicellular organism development	organic substance metabolic process	primary metabolic process	regulation of cellular process	regulation of developmental process	regulation of molecular function	regulation of response to stimulus	response to external stimulus	response to stress	signal transduction	nitrogen compound metabolic process	cell communication	regulation of multicellular organismal process
ENSG00000198019	-2.73903	1.47188e-148	1.68324e-146	157.163	141.611	146.484	1007.29	959.929	1008.88	148.419	992.034	FCGR1B	Q92637.1	13	cellular response to stimulus	immune response	regulation of cellular process	regulation of immune system process	regulation of response to stimulus	response to biotic stimulus	response to chemical	response to external stimulus	response to other organism	response to stress	signal transduction	cell communication	establishment of localization
ENSG00000233355	-2.72386	1.15801e-36	1.74069e-35	38.377	34.1474	26.4152	204.649	236.048	220.85	32.9799	220.516	CHRM3-AS2	NR_103776.1	0
ENSG00000158571	-2.70886	1.79956e-05	5.3035e-05	4.56869	4.01734	2.40138	22.5302	20.2327	30.116	3.66247	24.293	PFKFB1	XP_016885065.1	0
ENSG00000232810	-2.7088	2.76935e-257	6.92218e-255	358.185	320.383	356.605	2147.88	2389.71	2231.09	345.058	2256.23	TNF	P01375.1	67	anatomical structure development	anatomical structure morphogenesis	biosynthetic process	catabolic process	cell activation	cell adhesion	cell death	cell motility	cellular component biogenesis	cellular component organization	cellular developmental process	cellular localization	cellular metabolic process	cellular response to stimulus	export from cell	immune effector process	immune response	immune system development	leukocyte activation	localization of cell	movement of cell or subcellular component	multicellular organism development	negative regulation of cellular process	negative regulation of metabolic process	negative regulation of multicellular organismal process	negative regulation of signaling	organic substance metabolic process	positive regulation of cell population proliferation	positive regulation of cellular process	positive regulation of developmental process	positive regulation of immune system process	positive regulation of metabolic process	positive regulation of multicellular organismal process	positive regulation of response to stimulus	positive regulation of signaling
ENSG00000090924	-2.70583	1.0694e-79	4.64299e-78	112.39	107.464	68.4394	574.52	666.555	663.388	96.0976	634.821	PLEKHG2	Q9H7P9.3	11	cell death	cellular component biogenesis	cellular component organization	cellular response to stimulus	positive regulation of cellular process	regulation of biological quality	regulation of cellular process	regulation of response to stimulus	signal transduction	cell communication	regulation of signaling
ENSG00000024422	-2.70573	4.00294e-14	2.35585e-13	12.7923	10.0433	12.0069	83.5495	76.4346	67.7609	11.6142	75.915	EHD2	Q9NZN4.2	16	anatomical structure development	anatomical structure morphogenesis	cellular component organization	cellular developmental process	cellular localization	positive regulation of cellular process	positive regulation of developmental process	positive regulation of transport	regulation of biological quality	regulation of cellular process	regulation of developmental process	regulation of localization	response to stress	anatomical structure formation involved in morphogenesis	establishment of localization	macromolecule localization
ENSG00000204099	-2.70131	9.05986e-06	2.76024e-05	2.74121	7.03034	2.40138	24.4077	31.4731	24.2601	4.05765	26.7136	NEU4	Q8WWR8.3	5	catabolic process	cellular metabolic process	organic substance metabolic process	primary metabolic process	nitrogen compound metabolic process
ENSG00000120896	-2.69554	1.35526e-11	6.81802e-11	12.7923	10.0433	6.00346	55.3868	77.5587	58.5588	9.61304	63.8347	SORBS3	O60504.2	22	biosynthetic process	cell adhesion	cellular component biogenesis	cellular component organization	cellular metabolic process	cellular response to stimulus	negative regulation of cellular process	negative regulation of metabolic process	organic substance metabolic process	positive regulation of cellular process	positive regulation of metabolic process	positive regulation of response to stimulus	positive regulation of signaling	primary metabolic process	regulation of cellular process	regulation of response to stimulus	signal transduction	system process	nitrogen compound metabolic process	cell communication	regulation of metabolic process	regulation of signaling
ENSG00000276085	-2.68787	2.35646e-41	4.09038e-40	35.6357	42.1821	39.6228	262.852	263.025	230.052	39.1469	251.977	CCL3L1	P16619.1	28	cell motility	cellular metabolic process	cellular response to stimulus	immune response	localization of cell	movement of cell or subcellular component	negative regulation of cellular process	organic substance metabolic process	positive regulation of cellular process	positive regulation of metabolic process	positive regulation of response to stimulus	positive regulation of signaling	primary metabolic process	regulation of cellular process	regulation of molecular function	regulation of response to stimulus	response to biotic stimulus	response to chemical	response to external stimulus	response to other organism	response to stress	signal transduction	cell communication	nitrogen compound metabolic process	regulation of cell population proliferation	regulation of metabolic process	regulation of signaling	taxis
ENSG00000037280	-2.68183	5.04415e-17	3.49535e-16	10.0511	16.0694	20.4118	93.8759	92.1712	106.242	15.5107	97.4298	FLT4	P35916.3	35	anatomical structure development	anatomical structure morphogenesis	cell death	cell motility	cellular metabolic process	cellular response to stimulus	localization of cell	movement of cell or subcellular component	multicellular organism development	negative regulation of cellular process	organic substance metabolic process	positive regulation of cell population proliferation	positive regulation of cellular process	positive regulation of metabolic process	positive regulation of multicellular organismal process	positive regulation of response to stimulus	positive regulation of signaling	primary metabolic process	regulation of cellular process	regulation of developmental process	regulation of localization	regulation of locomotion	regulation of molecular function	regulation of response to stimulus	response to chemical	response to stress	signal transduction	system process	anatomical structure formation involved in morphogenesis	cell communication	nitrogen compound metabolic process	regulation of cell population proliferation	regulation of metabolic process	regulation of multicellular organismal process	regulation of signaling
ENSG00000091513	-2.67314	5.89293e-06	1.83598e-05	7.3099	3.013	2.40138	30.0403	26.9769	26.7697	4.24143	27.929	TF	P02787.3	39	anatomical structure development	biosynthetic process	cell motility	cellular component organization	cellular developmental process	cellular metabolic process	cellular response to stimulus	export from cell	immune system development	localization of cell	movement of cell or subcellular component	multicellular organism development	organic substance metabolic process	positive regulation of cellular process	positive regulation of metabolic process	positive regulation of multicellular organismal process	positive regulation of response to stimulus	positive regulation of signaling	positive regulation of transport	primary metabolic process	regulation of biological quality	regulation of cellular process	regulation of localization	regulation of locomotion	regulation of molecular function	regulation of response to stimulus	response to biotic stimulus	response to chemical	response to external stimulus	response to other organism	response to stress	signal transduction	cell communication	establishment of localization	macromolecule localization
ENSG00000140859	-2.66667	1.91773e-60	5.48275e-59	63.9616	57.2471	87.6505	390.524	474.344	448.393	69.6197	437.754	KIFC3	Q9BVG8.4	4	cell adhesion	cellular component organization	movement of cell or subcellular component	system process
ENSG00000050165	-2.65148	0.000829323	0.0019502	4.56869	2.00867	3.60207	45.9992	4.49615	13.3849	3.39314	21.2934	DKK3	Q9UBP4.2	25	anatomical structure development	anatomical structure morphogenesis	biosynthetic process	cellular metabolic process	cellular response to stimulus	multicellular organism development	negative regulation of cellular process	negative regulation of metabolic process	negative regulation of signaling	organic substance metabolic process	primary metabolic process	regulation of biological quality	regulation of cellular process	regulation of molecular function	regulation of response to stimulus	response to chemical	response to endogenous stimulus	signal transduction	small molecule metabolic process	cell communication	cell-cell signaling	negative regulation of response to stimulus	nitrogen compound metabolic process	regulation of metabolic process	regulation of signaling
ENSG00000204060	-2.63939	1.02554e-58	2.79935e-57	105.994	80.3468	98.4567	498.481	750.858	530.376	94.9323	593.238	FOXO6	A8MYZ6.1	26	anatomical structure development	biosynthetic process	cellular component organization	cellular developmental process	cellular metabolic process	cellular response to stimulus	multicellular organism development	negative regulation of cellular process	negative regulation of metabolic process	organic substance metabolic process	positive regulation of cellular process	positive regulation of developmental process	positive regulation of metabolic process	positive regulation of multicellular organismal process	primary metabolic process	regulation of biological quality	regulation of cellular process	regulation of developmental process	response to chemical	response to endogenous stimulus	signal transduction	system process	cell communication	nitrogen compound metabolic process	regulation of metabolic process	regulation of multicellular organismal process
ENSG00000124145	-2.63759	2.04294e-29	2.40385e-28	30.1533	24.104	40.8235	213.098	209.071	163.965	31.6936	195.378	SDC4	P31431.2	34	anatomical structure development	anatomical structure morphogenesis	biosynthetic process	catabolic process	cell activation	cell adhesion	cell motility	cellular component biogenesis	cellular component organization	cellular developmental process	cellular metabolic process	export from cell	leukocyte activation	localization of cell	movement of cell or subcellular component	multicellular organism development	negative regulation of cellular process	organic substance metabolic process	positive regulation of cellular process	positive regulation of metabolic process	positive regulation of transport	primary metabolic process	regulation of cell adhesion	regulation of cellular process	regulation of immune system process	regulation of localization	regulation of locomotion	regulation of molecular function	response to stress	anatomical structure formation involved in morphogenesis	establishment of localization	nitrogen compound metabolic process	regulation of cell population proliferation	regulation of metabolic process
ENSG00000139178	-2.63501	1.51976e-222	3.36597e-220	260.415	263.136	265.353	1648.46	1635.48	1614.55	262.968	1632.83	C1RL	Q9NZP8.2	13	immune effector process	immune response	organic substance metabolic process	positive regulation of immune system process	positive regulation of response to stimulus	primary metabolic process	regulation of immune system process	regulation of response to stimulus	response to biotic stimulus	response to external stimulus	response to other organism	response to stress	nitrogen compound metabolic process
ENSG00000149557	-2.63229	5.95864e-18	4.35498e-17	16.4473	16.0694	18.0104	89.1821	119.148	104.569	16.8423	104.3	FEZ1	Q99689.1	27	anatomical structure development	anatomical structure morphogenesis	catabolic process	cell adhesion	cellular component biogenesis	cellular component organization	cellular developmental process	cellular localization	cellular metabolic process	cellular response to stimulus	movement of cell or subcellular component	multicellular organism development	negative regulation of cellular process	negative regulation of metabolic process	positive regulation of cellular process	positive regulation of developmental process	positive regulation of multicellular organismal process	positive regulation of transport	regulation of cellular process	regulation of developmental process	regulation of localization	response to chemical	response to external stimulus	establishment of localization	regulation of metabolic process	regulation of multicellular organismal process	taxis
ENSG00000186827	-2.63145	1.11582e-34	1.5669e-33	41.1182	25.1084	45.6263	213.098	225.932	249.293	37.2843	229.441	TNFRSF4	P43489.1	34	biosynthetic process	cell activation	cellular metabolic process	cellular response to stimulus	export from cell	immune effector process	immune response	leukocyte activation	negative regulation of cellular process	negative regulation of metabolic process	negative regulation of multicellular organismal process	negative regulation of signaling	organic substance metabolic process	positive regulation of cell population proliferation	positive regulation of cellular process	positive regulation of immune system process	positive regulation of transport	primary metabolic process	regulation of cellular process	regulation of immune system process	regulation of localization	regulation of molecular function	response to chemical	response to stress	signal transduction	cell communication	cell-cell signaling	establishment of localization	macromolecule localization	nitrogen compound metabolic process	regulation of cell population proliferation	regulation of metabolic process	regulation of multicellular organismal process	regulation of signaling
ENSG00000122641	-2.62228	0.00737235	0.0147489	7.3099	4.01734	14.4083	115.467	22.4808	19.2408	8.57851	52.3963	INHBA	P08476.2	48	anatomical structure development	anatomical structure morphogenesis	biosynthetic process	cell activation	cell death	cellular component organization	cellular developmental process	cellular metabolic process	cellular response to stimulus	export from cell	immune system development	leukocyte activation	multicellular organism development	negative regulation of cellular process	negative regulation of metabolic process	negative regulation of multicellular organismal process	negative regulation of signaling	organic substance metabolic process	positive regulation of cellular process	positive regulation of developmental process	positive regulation of immune system process	positive regulation of metabolic process	positive regulation of multicellular organismal process	positive regulation of response to stimulus	positive regulation of signaling	positive regulation of transport	primary metabolic process	regulation of biological quality	regulation of cellular process	regulation of developmental process	regulation of immune system process	regulation of localization	regulation of response to stimulus	response to chemical	response to endogenous stimulus
ENSG00000132170	-2.61675	6.66192e-136	6.81659e-134	158.99	154.668	152.488	999.778	932.952	929.412	155.382	954.047	PPARG	P37231.3	53	anatomical structure development	anatomical structure morphogenesis	biosynthetic process	cell death	cell motility	cellular component organization	cellular developmental process	cellular metabolic process	cellular response to stimulus	immune response	immune system development	localization of cell	movement of cell or subcellular component	multicellular organism development	negative regulation of cellular process	negative regulation of metabolic process	negative regulation of multicellular organismal process	negative regulation of signaling	organic substance metabolic process	positive regulation of cellular process	positive regulation of developmental process	positive regulation of metabolic process	positive regulation of multicellular organismal process	positive regulation of transport	primary metabolic process	regulation of biological quality	regulation of cellular process	regulation of developmental process	regulation of immune system process	regulation of localization	regulation of locomotion	regulation of molecular function	regulation of response to stimulus	response to abiotic stimulus	response to biotic stimulus
ENSG00000198816	-2.61515	1.09321e-17	7.85543e-17	15.5335	18.078	18.0104	86.3658	121.396	107.916	17.2073	105.226	ZNF358	Q9NW07.2	3	anatomical structure development	anatomical structure morphogenesis	multicellular organism development
ENSG00000135124	-2.61268	4.65757e-215	9.8185e-213	289.655	359.552	354.204	2078.41	2082.84	1955.03	334.47	2038.76	P2RX4	Q99571.2	46	anatomical structure development	biosynthetic process	cell activation	cell death	cell motility	cellular component biogenesis	cellular component organization	cellular developmental process	cellular localization	cellular metabolic process	cellular response to stimulus	export from cell	localization of cell	movement of cell or subcellular component	multicellular organism development	negative regulation of multicellular organismal process	positive regulation of cellular process	positive regulation of developmental process	positive regulation of immune system process	positive regulation of metabolic process	positive regulation of multicellular organismal process	positive regulation of response to stimulus	positive regulation of signaling	positive regulation of transport	regulation of biological quality	regulation of cellular process	regulation of developmental process	regulation of immune system process	regulation of localization	regulation of locomotion	regulation of response to stimulus	response to chemical	response to endogenous stimulus	response to external stimulus	response to stress
ENSG00000184574	-2.6058	1.47509e-72	5.37699e-71	107.821	68.2948	92.4532	518.195	572.136	549.616	89.523	546.649	LPAR5	Q9H1C0.1	12	biosynthetic process	cellular metabolic process	cellular response to stimulus	organic substance metabolic process	primary metabolic process	regulation of cellular process	regulation of molecular function	response to stress	signal transduction	nitrogen compound metabolic process	cell communication	regulation of metabolic process
ENSG00000087074	-2.60437	8.29064e-265	2.13326e-262	601.239	526.271	551.117	3343.86	3712.7	3171.38	559.543	3409.31	PPP1R15A	O75807.1	27	biosynthetic process	cell death	cellular component organization	cellular localization	cellular metabolic process	cellular response to stimulus	negative regulation of cellular process	negative regulation of metabolic process	negative regulation of signaling	organic substance metabolic process	positive regulation of cellular process	positive regulation of metabolic process	positive regulation of response to stimulus	primary metabolic process	regulation of biological quality	regulation of cellular process	regulation of molecular function	regulation of response to stimulus	response to chemical	response to stress	signal transduction	negative regulation of response to stimulus	nitrogen compound metabolic process	cell communication	macromolecule localization	regulation of metabolic process	regulation of signaling
ENSG00000172059	-2.60381	3.56341e-08	1.38246e-07	4.56869	7.03034	9.60553	37.5503	41.5894	46.8471	7.06819	41.9956	KLF11	O14901.2	15	biosynthetic process	cell death	cellular metabolic process	cellular response to stimulus	negative regulation of cellular process	negative regulation of metabolic process	organic substance metabolic process	positive regulation of cellular process	primary metabolic process	regulation of cellular process	response to chemical	response to endogenous stimulus	nitrogen compound metabolic process	regulation of cell population proliferation	regulation of metabolic process
ENSG00000157343	-2.6009	8.62545e-07	2.93675e-06	1.82747	7.03034	9.60553	31.9178	31.4731	44.3374	6.15445	35.9094	ARMC12	Q5T9G4.1	0
ENSG00000003989	-2.5959	5.56391e-80	2.42168e-78	100.511	110.477	87.6505	639.295	531.67	639.128	99.5461	603.364	SLC7A2	P52569.2	13	biosynthetic process	cell activation	cellular metabolic process	leukocyte activation	regulation of biological quality	regulation of cellular process	regulation of immune system process	regulation of response to stimulus	response to chemical	response to external stimulus	response to stress	establishment of localization	nitrogen compound metabolic process
ENSG00000123094	-2.59012	0.000590209	0.00142229	3.65495	4.01734	2.40138	32.8566	4.49615	23.4235	3.35789	20.2587	RASSF8	Q8NHQ8.2	5	cellular component organization	cellular response to stimulus	regulation of cellular process	signal transduction	cell communication
ENSG00000007237	-2.58995	1.30553e-250	3.17262e-248	462.351	415.795	435.851	2587.22	2850.56	2487.08	437.999	2641.62	GAS7	O60861.3	13	anatomical structure development	anatomical structure morphogenesis	biosynthetic process	cellular component organization	cellular developmental process	cellular metabolic process	multicellular organism development	negative regulation of cellular process	organic substance metabolic process	primary metabolic process	regulation of cellular process	nitrogen compound metabolic process	regulation of metabolic process
ENSG00000164176	-2.58663	9.18923e-05	0.000248545	11.8786	8.03468	20.4118	131.426	73.0625	35.9718	13.4417	80.1535	EDIL3	O43854.1	4	anatomical structure development	cell adhesion	multicellular organism development	regulation of cell adhesion
ENSG00000105642	-2.57701	0.000130278	0.000345846	4.56869	3.013	2.40138	22.5302	22.4808	15.8945	3.32769	20.3018	KCNN1	Q92952.2	3	establishment of localization	cell communication	cell-cell signaling
ENSG00000166897	-2.57635	6.937e-05	0.000190455	2.74121	6.02601	2.40138	27.224	22.4808	17.5676	3.72287	22.4241	ELFN2	Q5R3F8.1	9	cellular metabolic process	negative regulation of cellular process	negative regulation of metabolic process	organic substance metabolic process	primary metabolic process	regulation of cellular process	regulation of molecular function	nitrogen compound metabolic process	regulation of metabolic process
ENSG00000065320	-2.56415	4.92479e-09	2.04095e-08	14.6198	7.03034	3.60207	53.5092	48.3337	52.7029	8.4174	51.5153	NTN1	O95631.2	36	anatomical structure development	anatomical structure morphogenesis	cell adhesion	cell death	cell motility	cellular component biogenesis	cellular component organization	cellular developmental process	cellular localization	cellular response to stimulus	localization of cell	movement of cell or subcellular component	multicellular organism development	negative regulation of cellular process	negative regulation of multicellular organismal process	negative regulation of signaling	positive regulation of cell population proliferation	positive regulation of cellular process	positive regulation of developmental process	positive regulation of multicellular organismal process	regulation of biological quality	regulation of cellular process	regulation of developmental process	regulation of localization	regulation of locomotion	regulation of response to stimulus	response to chemical	response to external stimulus	signal transduction	cell communication	establishment of localization	negative regulation of response to stimulus	regulation of cell population proliferation	regulation of multicellular organismal process	regulation of signaling
ENSG00000106976	-2.56156	2.89993e-304	1.03551e-301	836.07	734.169	754.034	4246.94	4903.06	4594.36	774.758	4581.45	DNM1	Q05193.2	21	cellular component organization	cellular localization	cellular metabolic process	cellular response to stimulus	negative regulation of cellular process	negative regulation of signaling	organic substance metabolic process	positive regulation of cellular process	positive regulation of transport	regulation of biological quality	regulation of cellular process	regulation of localization	regulation of response to stimulus	response to chemical	signal transduction	cell communication	cell-cell signaling	establishment of localization	macromolecule localization	negative regulation of response to stimulus	regulation of signaling
ENSG00000128271	-2.55788	0.00874666	0.0172401	7.3099	0	12.0069	42.2441	29.225	40.9912	6.43894	37.4868	ADORA2A	P29274.2	45	anatomical structure development	anatomical structure morphogenesis	biosynthetic process	cell activation	cell adhesion	cell death	cellular component organization	cellular developmental process	cellular metabolic process	cellular response to stimulus	export from cell	leukocyte activation	multicellular organism development	negative regulation of cellular process	negative regulation of metabolic process	organic substance metabolic process	positive regulation of cellular process	positive regulation of multicellular organismal process	positive regulation of response to stimulus	positive regulation of signaling	positive regulation of transport	primary metabolic process	regulation of biological quality	regulation of cell adhesion	regulation of cellular process	regulation of immune system process	regulation of localization	regulation of locomotion	regulation of molecular function	regulation of response to stimulus	response to chemical	response to external stimulus	response to stress	signal transduction	system process
ENSG00000185022	-2.54364	5.62167e-31	6.96125e-30	34.722	27.117	42.0242	183.997	215.815	201.61	34.6211	200.474	MAFF	Q9ULX9.2	16	anatomical structure development	biosynthetic process	cellular developmental process	cellular metabolic process	multicellular organism development	organic substance metabolic process	positive regulation of cellular process	positive regulation of metabolic process	primary metabolic process	regulation of biological quality	regulation of cellular process	regulation of developmental process	response to stress	nitrogen compound metabolic process	regulation of metabolic process	regulation of multicellular organismal process
ENSG00000125657	-2.53852	1.07306e-27	1.18681e-26	30.1533	31.1344	25.2145	166.16	173.102	166.474	28.8341	168.579	TNFSF9	P41273.1	25	anatomical structure development	cell activation	cell adhesion	cell death	cellular developmental process	cellular response to stimulus	immune response	immune system development	leukocyte activation	multicellular organism development	positive regulation of cell population proliferation	positive regulation of cellular process	positive regulation of developmental process	positive regulation of immune system process	positive regulation of multicellular organismal process	regulation of cell adhesion	regulation of cellular process	regulation of developmental process	regulation of immune system process	response to chemical	signal transduction	cell communication	cell-cell signaling	regulation of cell population proliferation	regulation of multicellular organismal process
ENSG00000172183	-2.53693	4.4868e-11	2.17166e-10	11.8786	13.0564	12.0069	98.5697	68.5663	47.6836	12.314	71.6065	ISG20	Q96AZ6.2	17	catabolic process	cellular component biogenesis	cellular metabolic process	cellular response to stimulus	immune effector process	immune response	organic substance metabolic process	primary metabolic process	regulation of cellular process	response to biotic stimulus	response to chemical	response to external stimulus	response to other organism	response to stress	signal transduction	nitrogen compound metabolic process	cell communication
ENSG00000237424	-2.52127	1.30708e-76	5.31859e-75	84.9776	99.4292	86.4498	526.644	512.562	516.154	90.2855	518.453	FOXD2-AS1	NR_026878.1	0
ENSG00000182782	-2.51925	6.7929e-08	2.57151e-07	7.3099	7.03034	8.40484	57.2643	38.2173	34.2987	7.58169	43.2601	HCAR2	Q8TDS4.1	25	catabolic process	cell death	cellular response to stimulus	export from cell	negative regulation of metabolic process	organic substance metabolic process	positive regulation of cellular process	positive regulation of immune system process	positive regulation of multicellular organismal process	positive regulation of signaling	positive regulation of transport	primary metabolic process	regulation of biological quality	regulation of cellular process	regulation of immune system process	regulation of localization	signal transduction	system process	regulation of multicellular organismal process	cell communication	cell-cell signaling	establishment of localization	macromolecule localization	regulation of metabolic process	regulation of signaling
ENSG00000112195	-2.51867	1.1548e-36	1.73737e-35	42.0319	41.1777	42.0242	213.098	257.405	247.62	41.7446	239.374	TREML2	Q5T2D2.2	9	cell activation	immune response	leukocyte activation	regulation of immune system process	regulation of response to stimulus	response to biotic stimulus	response to external stimulus	response to other organism	response to stress
ENSG00000110324	-2.50476	9.89727e-69	3.36257e-67	84.0638	86.3728	79.2456	475.012	502.445	444.21	83.2274	473.889	IL10RA	Q13651.2	23	catabolic process	cellular component organization	cellular localization	cellular metabolic process	cellular response to stimulus	negative regulation of cellular process	negative regulation of metabolic process	positive regulation of cellular process	positive regulation of response to stimulus	positive regulation of signaling	regulation of biological quality	regulation of cellular process	regulation of response to stimulus	response to biotic stimulus	response to chemical	response to external stimulus	response to other organism	signal transduction	cell communication	establishment of localization	macromolecule localization	regulation of metabolic process	regulation of signaling
ENSG00000105737	-2.50103	9.65619e-24	9.1823e-23	22.8434	36.1561	24.0138	151.14	142.753	175.676	27.6711	156.523	GRIK5	Q16478.2	17	cell death	cellular component organization	cellular localization	cellular response to stimulus	export from cell	positive regulation of cellular process	regulation of biological quality	regulation of cellular process	regulation of localization	response to chemical	signal transduction	system process	cell communication	cell-cell signaling	establishment of localization	macromolecule localization	regulation of signaling
ENSG00000141854	-2.4968	1.69478e-29	2.00361e-28	33.8083	30.13	42.0242	172.732	201.203	219.177	35.3208	197.704	MISP3	Q96FF7.4	0
ENSG00000185909	-2.49446	7.95736e-34	1.08858e-32	47.5143	36.1561	34.8201	225.302	241.668	207.466	39.4968	224.812	KLHDC8B	Q8IXV7.1	1	cellular component organization
ENSG00000065361	-2.49315	0.00236482	0.00516828	0	2.00867	8.40484	19.7139	5.62019	29.2794	3.47117	18.2045	ERBB3	P21860.1	38	anatomical structure development	cell adhesion	cell death	cell motility	cellular developmental process	cellular metabolic process	cellular response to stimulus	localization of cell	movement of cell or subcellular component	multicellular organism development	negative regulation of cellular process	negative regulation of signaling	organic substance metabolic process	positive regulation of cell population proliferation	positive regulation of cellular process	positive regulation of developmental process	positive regulation of metabolic process	positive regulation of multicellular organismal process	positive regulation of response to stimulus	positive regulation of signaling	primary metabolic process	regulation of cell adhesion	regulation of cellular process	regulation of developmental process	regulation of localization	regulation of locomotion	regulation of molecular function	regulation of response to stimulus	response to stress	signal transduction	cell communication	establishment of localization	negative regulation of response to stimulus	nitrogen compound metabolic process	regulation of cell population proliferation
ENSG00000154153	-2.47729	9.79072e-127	9.01622e-125	158.99	171.741	169.297	932.187	944.192	905.152	166.676	927.177	RETREG1	Q9H6L5.1	7	catabolic process	cell death	cellular component organization	cellular metabolic process	negative regulation of cellular process	regulation of cellular process	system process
ENSG00000277734	-2.47525	1.32424e-71	4.73829e-70	90.46	81.3511	93.6539	505.991	486.709	481.019	88.4883	491.239	TRAC	P01848.2	9	cellular response to stimulus	immune response	positive regulation of immune system process	positive regulation of response to stimulus	regulation of cellular process	regulation of immune system process	regulation of response to stimulus	signal transduction	cell communication
ENSG00000211445	-2.47197	8.69863e-10	3.8069e-09	8.22363	10.0433	13.2076	43.1829	62.9462	66.0878	10.4915	57.4056	GPX3	P22352.2	7	catabolic process	cellular component biogenesis	cellular component organization	cellular metabolic process	cellular response to stimulus	response to chemical	response to stress
ENSG00000181143	-2.47144	0.00256401	0.00557713	3.65495	3.013	3.60207	2.81628	13.4885	40.1546	3.42334	18.8198	MUC16	Q8WXI7.3	19	biosynthetic process	cell adhesion	cellular metabolic process	cellular response to stimulus	immune response	organic substance metabolic process	positive regulation of immune system process	positive regulation of response to stimulus	primary metabolic process	regulation of cellular process	regulation of immune system process	regulation of response to stimulus	response to biotic stimulus	response to external stimulus	response to other organism	response to stress	signal transduction	nitrogen compound metabolic process	cell communication
ENSG00000112715	-2.46988	0	0	3665	3329.37	3557.65	19215.5	19489.7	19757.7	3517.34	19487.6	VEGFA	P15692.2	55	anatomical structure development	anatomical structure morphogenesis	biosynthetic process	cell adhesion	cell death	cell motility	cellular component biogenesis	cellular component organization	cellular developmental process	cellular localization	cellular metabolic process	cellular response to stimulus	export from cell	immune system development	localization of cell	movement of cell or subcellular component	multicellular organism development	negative regulation of cellular process	negative regulation of metabolic process	organic substance metabolic process	positive regulation of cell population proliferation	positive regulation of cellular process	positive regulation of developmental process	positive regulation of immune system process	positive regulation of metabolic process	positive regulation of multicellular organismal process	positive regulation of response to stimulus	positive regulation of signaling	positive regulation of transport	primary metabolic process	regulation of biological quality	regulation of cell adhesion	regulation of cell population proliferation	regulation of cellular process	regulation of developmental process
ENSG00000162645	-2.45645	6.09384e-43	1.10263e-41	63.0479	56.2428	54.0311	302.28	370.933	284.429	57.7739	319.214	GBP2	P32456.3	12	cellular localization	cellular response to stimulus	immune response	regulation of cellular process	response to biotic stimulus	response to chemical	response to external stimulus	response to other organism	response to stress	signal transduction	cell communication	macromolecule localization
ENSG00000162783	-2.45407	0	0	611.29	588.54	649.574	3258.43	3463.16	3398.08	616.468	3373.23	IER5	Q5VY09.3	15	biosynthetic process	cellular metabolic process	cellular response to stimulus	organic substance metabolic process	positive regulation of cellular process	positive regulation of metabolic process	positive regulation of response to stimulus	primary metabolic process	regulation of cellular process	regulation of response to stimulus	response to abiotic stimulus	response to stress	nitrogen compound metabolic process	regulation of cell population proliferation	regulation of metabolic process
ENSG00000185269	-2.45091	4.44407e-71	1.57405e-69	117.872	97.4205	91.2526	506.93	578.88	600.646	102.182	562.152	NOTUM	Q6P988.2	15	catabolic process	cellular metabolic process	cellular response to stimulus	negative regulation of cellular process	negative regulation of response to stimulus	negative regulation of signaling	organic substance metabolic process	primary metabolic process	regulation of cellular process	regulation of response to stimulus	signal transduction	cell communication	cell-cell signaling	nitrogen compound metabolic process	regulation of signaling
ENSG00000185215	-2.44919	0	0	1703.21	1747.54	1745.81	8963.27	9807.24	9603.65	1732.18	9458.05	TNFAIP2	Q03169.2	9	anatomical structure development	anatomical structure morphogenesis	cellular developmental process	cellular localization	export from cell	multicellular organism development	anatomical structure formation involved in morphogenesis	establishment of localization	macromolecule localization
ENSG00000147119	-2.44656	5.28362e-29	6.13453e-28	32.8945	35.1517	34.8201	189.629	171.978	197.427	34.2888	186.345	CHST7	Q9NS84.2	6	biosynthetic process	cellular metabolic process	organic substance metabolic process	primary metabolic process	small molecule metabolic process	nitrogen compound metabolic process
ENSG00000056558	-2.44617	4.34989e-74	1.6474e-72	105.994	93.4031	102.059	517.256	531.67	593.117	100.485	547.348	TRAF1	Q13077.1	22	biosynthetic process	cell death	cellular component biogenesis	cellular component organization	cellular metabolic process	cellular response to stimulus	organic substance metabolic process	positive regulation of cellular process	positive regulation of metabolic process	positive regulation of response to stimulus	positive regulation of signaling	primary metabolic process	regulation of cellular process	regulation of molecular function	regulation of response to stimulus	response to chemical	response to stress	signal transduction	cell communication	nitrogen compound metabolic process	regulation of metabolic process	regulation of signaling
ENSG00000168209	-2.43541	0	0	882.67	816.524	871.702	4426.25	4782.78	4698.93	856.965	4635.99	DDIT4	Q9NX09.1	34	anatomical structure development	catabolic process	cell death	cell motility	cellular component organization	cellular developmental process	cellular metabolic process	cellular response to stimulus	immune effector process	localization of cell	movement of cell or subcellular component	multicellular organism development	negative regulation of cellular process	negative regulation of metabolic process	negative regulation of signaling	nitrogen compound metabolic process	organic substance metabolic process	positive regulation of cellular process	primary metabolic process	regulation of cellular process	regulation of response to stimulus	response to abiotic stimulus	response to biotic stimulus	response to chemical	response to endogenous stimulus	response to external stimulus	response to other organism	response to stress	signal transduction	small molecule metabolic process	cell communication	negative regulation of response to stimulus	regulation of metabolic process	regulation of signaling
ENSG00000105641	-2.43516	1.15141e-08	4.65057e-08	7.3099	7.03034	13.2076	51.6317	43.8375	50.1933	9.18262	48.5542	SLC5A5	Q92911.1	8	cellular metabolic process	cellular response to stimulus	organic substance metabolic process	regulation of biological quality	response to chemical	response to endogenous stimulus	establishment of localization	nitrogen compound metabolic process
ENSG00000123358	-2.43054	2.8894e-30	3.50352e-29	32.8945	50.2167	46.827	207.466	211.319	275.226	43.3127	231.337	NR4A1	P22736.1	27	anatomical structure development	anatomical structure morphogenesis	biosynthetic process	cell motility	cellular developmental process	cellular metabolic process	cellular response to stimulus	localization of cell	movement of cell or subcellular component	multicellular organism development	negative regulation of cellular process	organic substance metabolic process	positive regulation of cell population proliferation	positive regulation of cellular process	positive regulation of metabolic process	primary metabolic process	regulation of cellular process	response to chemical	response to endogenous stimulus	response to external stimulus	signal transduction	anatomical structure formation involved in morphogenesis	cell communication	nitrogen compound metabolic process	regulation of cell population proliferation	regulation of metabolic process	taxis
ENSG00000163823	-2.42065	4.53829e-156	5.7541e-154	269.552	267.153	289.367	1579.93	1482.61	1354.38	275.357	1472.31	CCR1	P32246.1	43	anatomical structure development	cell adhesion	cell motility	cellular developmental process	cellular metabolic process	cellular response to stimulus	export from cell	immune response	immune system development	localization of cell	movement of cell or subcellular component	multicellular organism development	negative regulation of metabolic process	negative regulation of multicellular organismal process	organic substance metabolic process	positive regulation of cellular process	positive regulation of developmental process	positive regulation of immune system process	positive regulation of metabolic process	positive regulation of multicellular organismal process	positive regulation of response to stimulus	positive regulation of signaling	positive regulation of transport	primary metabolic process	regulation of biological quality	regulation of cellular process	regulation of developmental process	regulation of immune system process	regulation of localization	regulation of locomotion	regulation of response to stimulus	response to chemical	response to external stimulus	response to stress	signal transduction
ENSG00000185189	-2.41447	2.90697e-14	1.72652e-13	18.2747	20.0867	12.0069	106.08	85.4269	80.3092	16.7895	90.6053	NRBP2	XP_016868867.1	0
ENSG00000197122	-2.41263	4.26631e-25	4.2778e-24	52.083	27.117	36.0207	187.752	251.785	180.696	38.4069	206.744	SRC	P12931.3	65	anatomical structure development	anatomical structure morphogenesis	biosynthetic process	catabolic process	cell activation	cell adhesion	cell death	cell motility	cellular component biogenesis	cellular component organization	cellular developmental process	cellular localization	cellular metabolic process	cellular response to stimulus	export from cell	immune effector process	immune response	immune system development	leukocyte activation	localization of cell	movement of cell or subcellular component	multicellular organism development	negative regulation of cellular process	negative regulation of metabolic process	negative regulation of signaling	organic substance metabolic process	positive regulation of cellular process	positive regulation of developmental process	positive regulation of immune system process	positive regulation of metabolic process	positive regulation of multicellular organismal process	positive regulation of response to stimulus	positive regulation of signaling	positive regulation of transport	primary metabolic process
ENSG00000067082	-2.41061	6.1645e-274	1.7682e-271	605.808	669.891	679.591	3513.77	3618.28	3250.01	651.763	3460.69	KLF6	Q99612.3	15	anatomical structure development	biosynthetic process	cell activation	cellular developmental process	cellular metabolic process	immune system development	leukocyte activation	multicellular organism development	organic substance metabolic process	positive regulation of cellular process	positive regulation of metabolic process	primary metabolic process	regulation of cellular process	nitrogen compound metabolic process	regulation of metabolic process
ENSG00000130940	-2.40578	3.40146e-07	1.2055e-06	8.22363	8.03468	6.00346	38.4891	31.4731	48.5202	7.42059	39.4941	CASZ1	Q86V15.4	14	anatomical structure development	biosynthetic process	cellular developmental process	cellular metabolic process	multicellular organism development	organic substance metabolic process	positive regulation of cellular process	positive regulation of metabolic process	primary metabolic process	regulation of cellular process	regulation of developmental process	nitrogen compound metabolic process	regulation of metabolic process	regulation of multicellular organismal process
ENSG00000184271	-2.40276	8.59636e-15	5.28312e-14	14.6198	17.0737	20.4118	95.7534	95.5433	81.9823	17.3684	91.093	POU6F1	Q14863.1	14	anatomical structure development	biosynthetic process	cellular developmental process	cellular metabolic process	multicellular organism development	negative regulation of cellular process	negative regulation of metabolic process	organic substance metabolic process	positive regulation of cellular process	positive regulation of metabolic process	primary metabolic process	regulation of cellular process	nitrogen compound metabolic process	regulation of metabolic process
ENSG00000265972	-2.39731	0	0	2455.21	2462.63	2359.36	12997.1	13298.5	12067.3	2425.73	12787.6	TXNIP	Q9H3M7.1	28	anatomical structure development	biosynthetic process	cell death	cellular developmental process	cellular localization	cellular metabolic process	cellular response to stimulus	multicellular organism development	negative regulation of cellular process	negative regulation of metabolic process	organic substance metabolic process	positive regulation of cellular process	primary metabolic process	regulation of cellular process	regulation of molecular function	response to abiotic stimulus	response to biotic stimulus	response to chemical	response to endogenous stimulus	response to external stimulus	response to stress	signal transduction	cell communication	establishment of localization	macromolecule localization	nitrogen compound metabolic process	regulation of cell population proliferation	regulation of metabolic process
ENSG00000175274	-2.39677	1.02886e-129	9.67843e-128	218.383	235.014	236.536	1150.92	1337.61	1143.57	229.978	1210.7	TP53I11	O14683.2	3	negative regulation of cellular process	regulation of cellular process	regulation of cell population proliferation
ENSG00000130707	-2.38588	0	0	8829.44	9010.89	8893.52	46963.3	49301.5	43472.4	8911.29	46579	ASS1	P00966.2	24	anatomical structure development	biosynthetic process	cell adhesion	cellular metabolic process	cellular response to stimulus	immune response	multicellular organism development	negative regulation of cellular process	organic substance metabolic process	positive regulation of cellular process	positive regulation of metabolic process	primary metabolic process	regulation of biological quality	regulation of cell adhesion	regulation of cellular process	response to biotic stimulus	response to chemical	response to endogenous stimulus	response to external stimulus	response to other organism	response to stress	small molecule metabolic process	nitrogen compound metabolic process	regulation of metabolic process
ENSG00000128203	-2.37778	1.63757e-63	5.08023e-62	81.3226	85.3685	98.4567	444.033	466.476	460.105	88.3826	456.871	ASPHD2	Q6ICH7.1	4	cellular metabolic process	organic substance metabolic process	primary metabolic process	nitrogen compound metabolic process
ENSG00000089159	-2.37052	1.21395e-52	2.85491e-51	72.1852	81.3511	75.6436	429.951	399.034	356.372	76.3933	395.119	PXN	P49023.3	26	anatomical structure development	anatomical structure morphogenesis	biosynthetic process	cell adhesion	cell motility	cellular component biogenesis	cellular component organization	cellular developmental process	cellular metabolic process	cellular response to stimulus	localization of cell	movement of cell or subcellular component	organic substance metabolic process	positive regulation of cellular process	primary metabolic process	regulation of cellular process	regulation of response to stimulus	response to chemical	response to endogenous stimulus	response to stress	signal transduction	system process	cell communication	nitrogen compound metabolic process	regulation of metabolic process	regulation of signaling
ENSG00000125089	-2.365	1.76184e-202	3.50307e-200	408.441	355.535	367.412	1882.21	2006.41	1953.35	377.129	1947.32	SH3TC1	Q8TE82.3	0
ENSG00000144677	-2.36272	0.000304152	0.000766601	2.74121	4.01734	4.80277	17.8364	22.4808	18.4042	3.85377	19.5738	CTDSPL	O15194.2	9	biosynthetic process	cellular metabolic process	negative regulation of cellular process	negative regulation of metabolic process	organic substance metabolic process	primary metabolic process	regulation of cellular process	regulation of metabolic process	nitrogen compound metabolic process
ENSG00000186810	-2.36145	7.29885e-20	5.85279e-19	29.2396	19.0824	27.6159	128.61	133.761	127.993	25.3126	130.121	CXCR3	P49682.2	44	anatomical structure development	anatomical structure morphogenesis	biosynthetic process	cell adhesion	cell death	cell motility	cellular localization	cellular metabolic process	cellular response to stimulus	immune response	localization of cell	movement of cell or subcellular component	multicellular organism development	negative regulation of cellular process	negative regulation of multicellular organismal process	organic substance metabolic process	positive regulation of cell population proliferation	positive regulation of cellular process	positive regulation of developmental process	positive regulation of metabolic process	positive regulation of multicellular organismal process	positive regulation of response to stimulus	positive regulation of transport	primary metabolic process	regulation of biological quality	regulation of cell adhesion	regulation of cellular process	regulation of developmental process	regulation of immune system process	regulation of localization	regulation of locomotion	regulation of response to stimulus	response to chemical	response to external stimulus	response to stress
ENSG00000113645	-2.35176	1.95056e-05	5.72057e-05	9.13737	5.02167	7.20415	62.8968	16.8606	29.2794	7.12106	36.3456	WWC1	Q8IX03.1	29	biosynthetic process	cell motility	cellular localization	cellular metabolic process	cellular response to stimulus	localization of cell	movement of cell or subcellular component	negative regulation of cellular process	negative regulation of metabolic process	negative regulation of multicellular organismal process	negative regulation of signaling	organic substance metabolic process	positive regulation of cellular process	positive regulation of metabolic process	positive regulation of response to stimulus	positive regulation of signaling	primary metabolic process	regulation of cellular process	regulation of developmental process	regulation of localization	regulation of response to stimulus	signal transduction	cell communication	establishment of localization	negative regulation of response to stimulus	nitrogen compound metabolic process	regulation of metabolic process	regulation of multicellular organismal process	regulation of signaling
ENSG00000179750	-2.34966	6.41765e-08	2.43315e-07	10.9648	4.01734	16.8097	45.0604	43.8375	69.434	10.5973	52.7773	APOBEC3B	Q9UH17.1	14	catabolic process	cellular metabolic process	immune effector process	immune response	negative regulation of cellular process	organic substance metabolic process	primary metabolic process	regulation of cellular process	response to biotic stimulus	response to external stimulus	response to other organism	response to stress	small molecule metabolic process	nitrogen compound metabolic process
ENSG00000198680	-2.34847	2.67214e-28	3.01253e-27	37.4632	44.1907	39.6228	183.997	241.668	193.244	40.4256	206.303	TUSC1	Q2TAM9.3	0
ENSG00000119547	-2.34815	4.26579e-05	0.000120036	2.74121	5.02167	8.40484	24.4077	22.4808	32.6256	5.38924	26.5047	ONECUT2	O95948.2	32	anatomical structure development	anatomical structure morphogenesis	biosynthetic process	cell adhesion	cell motility	cellular component biogenesis	cellular component organization	cellular developmental process	cellular metabolic process	cellular response to stimulus	localization of cell	movement of cell or subcellular component	multicellular organism development	negative regulation of cellular process	negative regulation of signaling	organic substance metabolic process	positive regulation of cellular process	positive regulation of metabolic process	primary metabolic process	regulation of cell adhesion	regulation of cellular process	regulation of localization	regulation of locomotion	regulation of response to stimulus	response to chemical	response to endogenous stimulus	signal transduction	negative regulation of response to stimulus	regulation of metabolic process	cell communication	nitrogen compound metabolic process	regulation of signaling
ENSG00000129355	-2.34385	3.45901e-198	6.57852e-196	443.163	405.751	444.256	2062.45	2355.98	2148.27	431.057	2188.9	CDKN2D	P55273.1	25	biosynthetic process	cell death	cellular component organization	cellular metabolic process	cellular response to stimulus	negative regulation of cellular process	negative regulation of metabolic process	negative regulation of signaling	organic substance metabolic process	primary metabolic process	regulation of cellular process	regulation of molecular function	regulation of response to stimulus	response to abiotic stimulus	response to chemical	response to external stimulus	response to stress	signal transduction	system process	cell communication	negative regulation of response to stimulus	nitrogen compound metabolic process	regulation of cell population proliferation	regulation of metabolic process	regulation of signaling
ENSG00000107593	-2.33353	0.00438329	0.00916192	3.65495	1.00433	4.80277	6.57131	8.99231	30.9525	3.15402	15.5054	PKD2L1	Q9P0L9.1	11	cellular component biogenesis	cellular component organization	cellular response to stimulus	regulation of cellular process	response to abiotic stimulus	response to chemical	response to external stimulus	signal transduction	system process	cell communication	establishment of localization
ENSG00000116962	-2.32945	1.14304e-06	3.84241e-06	1.82747	16.0694	9.60553	45.0604	37.0933	53.5395	9.16745	45.2311	NID1	P14543.3	10	anatomical structure development	cell adhesion	cellular component organization	cellular response to stimulus	multicellular organism development	regulation of cell adhesion	regulation of cellular process	signal transduction	cell communication	cell-cell signaling
ENSG00000184986	-2.3261	0.00181554	0.00404514	6.39616	4.01734	26.4152	49.7542	67.4423	64.4147	12.2762	60.5371	TMEM121	Q9BTD3.1	0
ENSG00000136404	-2.31806	5.0782e-18	3.72863e-17	31.9808	22.0954	24.0138	158.65	121.396	112.098	26.03	130.715	TM6SF1	Q9BZW5.2	0
ENSG00000153902	-2.31466	0.00090398	0.00211468	4.56869	3.013	2.40138	17.8364	16.8606	15.8945	3.32769	16.8638	LGI4	Q8N135.1	6	anatomical structure development	cellular developmental process	multicellular organism development	regulation of cellular process	regulation of developmental process	regulation of multicellular organismal process
ENSG00000182379	-2.30776	0.000251934	0.000642767	7.3099	0	7.20415	25.3465	26.9769	19.2408	4.83802	23.8547	NXPH4	O95158.3	4	cellular response to stimulus	regulation of cellular process	signal transduction	cell communication
ENSG00000187772	-2.30745	3.16583e-31	3.95378e-30	47.5143	51.2211	36.0207	232.812	207.947	230.889	44.9187	223.883	LIN28B	Q6ZN17.1	12	catabolic process	cellular metabolic process	negative regulation of cellular process	negative regulation of metabolic process	organic substance metabolic process	positive regulation of cellular process	positive regulation of metabolic process	primary metabolic process	regulation of biological quality	regulation of cellular process	nitrogen compound metabolic process	regulation of metabolic process
ENSG00000072071	-2.30668	4.48267e-94	2.42828e-92	167.214	146.633	184.906	775.415	876.75	808.948	166.251	820.371	ADGRL1	O94910.1	15	anatomical structure development	cell adhesion	cellular component biogenesis	cellular component organization	cellular response to stimulus	multicellular organism development	positive regulation of cellular process	positive regulation of developmental process	positive regulation of multicellular organismal process	regulation of biological quality	regulation of cellular process	regulation of developmental process	signal transduction	cell communication	regulation of multicellular organismal process
ENSG00000091592	-2.29762	2.59258e-12	1.36675e-11	13.7061	21.091	13.2076	81.672	71.9385	82.8189	16.0016	78.8098	NLRP1	Q9C000.1	30	cell death	cellular component biogenesis	cellular component organization	cellular metabolic process	export from cell	immune response	organic substance metabolic process	positive regulation of cellular process	positive regulation of metabolic process	positive regulation of multicellular organismal process	positive regulation of signaling	positive regulation of transport	primary metabolic process	regulation of cellular process	regulation of localization	regulation of molecular function	regulation of response to stimulus	response to biotic stimulus	response to chemical	response to external stimulus	response to other organism	response to stress	regulation of metabolic process	cell communication	cell-cell signaling	establishment of localization	macromolecule localization	nitrogen compound metabolic process	regulation of multicellular organismal process	regulation of signaling
ENSG00000106804	-2.29213	5.78906e-34	7.93818e-33	51.1693	49.2124	44.4256	230.935	234.924	245.947	48.2691	237.269	C5	P01031.4	47	anatomical structure development	anatomical structure morphogenesis	cell motility	cellular metabolic process	cellular response to stimulus	export from cell	immune effector process	immune response	localization of cell	movement of cell or subcellular component	multicellular organism development	negative regulation of cellular process	negative regulation of metabolic process	organic substance metabolic process	positive regulation of cellular process	positive regulation of developmental process	positive regulation of immune system process	positive regulation of metabolic process	positive regulation of multicellular organismal process	positive regulation of response to stimulus	positive regulation of signaling	positive regulation of transport	primary metabolic process	regulation of cellular process	regulation of developmental process	regulation of immune system process	regulation of localization	regulation of locomotion	regulation of molecular function	regulation of response to stimulus	response to biotic stimulus	response to chemical	response to external stimulus	response to other organism	response to stress
ENSG00000172379	-2.29096	0.00261301	0.00567455	3.65495	3.013	3.60207	31.9178	8.99231	9.2021	3.42334	16.7041	ARNT2	Q9HBZ2.2	20	anatomical structure development	biosynthetic process	cell death	cellular metabolic process	cellular response to stimulus	multicellular organism development	negative regulation of cellular process	organic substance metabolic process	positive regulation of cell population proliferation	positive regulation of cellular process	positive regulation of metabolic process	primary metabolic process	regulation of cellular process	response to abiotic stimulus	response to chemical	response to endogenous stimulus	response to stress	nitrogen compound metabolic process	regulation of cell population proliferation	regulation of metabolic process
ENSG00000177374	-2.29091	1.48824e-19	1.17667e-18	31.0671	24.104	26.4152	138.936	143.877	118.791	27.1954	133.868	HIC1	Q14526.5	24	anatomical structure development	cellular metabolic process	cellular response to stimulus	multicellular organism development	organic substance metabolic process	positive regulation of cellular process	positive regulation of signaling	primary metabolic process	regulation of cellular process	signal transduction	biosynthetic process	cell death	negative regulation of cellular process	negative regulation of metabolic process	negative regulation of signaling	positive regulation of response to stimulus	regulation of response to stimulus	response to stress	cell communication	cell-cell signaling	negative regulation of response to stimulus	nitrogen compound metabolic process	regulation of metabolic process	regulation of signaling
ENSG00000161791	-2.28631	7.0322e-84	3.18763e-82	137.061	162.702	177.702	770.721	835.161	712.744	159.155	772.875	FMNL3	Q8IVF7.3	12	anatomical structure development	anatomical structure morphogenesis	cell motility	cellular component organization	cellular developmental process	localization of cell	movement of cell or subcellular component	multicellular organism development	regulation of biological quality	regulation of cellular process	regulation of developmental process	anatomical structure formation involved in morphogenesis
ENSG00000136295	-2.28434	1.971e-194	3.49509e-192	621.341	610.636	583.536	2757.13	3293.43	2809.99	605.171	2953.52	TTYH3	Q9C0H2.3	1	establishment of localization
ENSG00000133985	-2.27987	3.30779e-10	1.50017e-09	9.13737	14.0607	19.2111	57.2643	80.9308	64.4147	14.1364	67.5366	TTC9	Q92623.3	2	anatomical structure development	multicellular organism development
ENSG00000103522	-2.27901	1.05097e-08	4.26357e-08	10.0511	20.0867	7.20415	57.2643	47.2096	77.7996	12.4473	60.7578	IL21R	Q9HBE5.1	7	cell activation	cellular response to stimulus	leukocyte activation	regulation of cellular process	response to chemical	signal transduction	cell communication
ENSG00000167771	-2.2746	1.84165e-08	7.31683e-08	13.7061	10.0433	8.40484	51.6317	64.0702	42.6643	10.7181	52.7887	RCOR2	Q8IZ40.2	9	biosynthetic process	cellular metabolic process	negative regulation of cellular process	negative regulation of metabolic process	organic substance metabolic process	primary metabolic process	regulation of cellular process	nitrogen compound metabolic process	regulation of metabolic process
ENSG00000228278	-2.26999	7.90041e-35	1.11479e-33	44.7731	62.2688	55.2318	260.036	275.389	245.11	54.0912	260.179	ORM2	P19652.2	19	cell activation	export from cell	immune effector process	immune response	leukocyte activation	positive regulation of cellular process	positive regulation of multicellular organismal process	positive regulation of signaling	positive regulation of transport	regulation of cellular process	regulation of immune system process	regulation of localization	response to stress	cell communication	cell-cell signaling	establishment of localization	macromolecule localization	regulation of multicellular organismal process	regulation of signaling
ENSG00000101336	-2.26856	0	0	1128.47	1103.76	1096.23	5168.81	5556.12	5324.67	1109.49	5349.87	HCK	P08631.5	41	anatomical structure development	anatomical structure morphogenesis	biosynthetic process	cell adhesion	cell death	cell motility	cellular component biogenesis	cellular component organization	cellular developmental process	cellular metabolic process	cellular response to stimulus	export from cell	immune effector process	immune response	localization of cell	movement of cell or subcellular component	negative regulation of cellular process	organic substance metabolic process	positive regulation of cell population proliferation	positive regulation of cellular process	positive regulation of immune system process	positive regulation of response to stimulus	primary metabolic process	regulation of biological quality	regulation of cellular process	regulation of developmental process	regulation of immune system process	regulation of localization	regulation of molecular function	regulation of response to stimulus	response to biotic stimulus	response to chemical	response to external stimulus	response to other organism	response to stress
ENSG00000205336	-2.26273	5.98122e-06	1.86249e-05	12.7923	4.01734	8.40484	21.5914	53.9538	46.8471	8.40483	40.7974	ADGRG1	Q9Y653.2	28	anatomical structure development	anatomical structure morphogenesis	cell adhesion	cell motility	cellular developmental process	cellular response to stimulus	localization of cell	movement of cell or subcellular component	multicellular organism development	negative regulation of cellular process	negative regulation of multicellular organismal process	positive regulation of cell population proliferation	positive regulation of cellular process	positive regulation of response to stimulus	positive regulation of signaling	regulation of cell adhesion	regulation of cellular process	regulation of developmental process	regulation of localization	regulation of locomotion	regulation of response to stimulus	signal transduction	anatomical structure formation involved in morphogenesis	cell communication	cell-cell signaling	regulation of cell population proliferation	regulation of multicellular organismal process	regulation of signaling
ENSG00000004776	-2.26089	6.30698e-08	2.39274e-07	10.9648	9.03901	9.60553	40.3666	57.326	45.1739	9.8698	47.6222	HSPB6	O14558.2	12	anatomical structure development	anatomical structure morphogenesis	cell death	multicellular organism development	negative regulation of cellular process	positive regulation of developmental process	positive regulation of multicellular organismal process	regulation of cellular process	regulation of developmental process	system process	anatomical structure formation involved in morphogenesis	regulation of multicellular organismal process
ENSG00000062038	-2.25592	5.04004e-09	2.08773e-08	14.6198	9.03901	10.8062	60.0806	53.9538	51.8664	11.4883	55.3003	CDH3	P22223.2	36	anatomical structure development	anatomical structure morphogenesis	biosynthetic process	cell adhesion	cellular component biogenesis	cellular component organization	cellular developmental process	cellular localization	cellular metabolic process	cellular response to stimulus	multicellular organism development	negative regulation of multicellular organismal process	organic substance metabolic process	positive regulation of cell population proliferation	positive regulation of cellular process	positive regulation of metabolic process	positive regulation of response to stimulus	positive regulation of signaling	positive regulation of transport	regulation of biological quality	regulation of cellular process	regulation of developmental process	regulation of localization	regulation of molecular function	regulation of response to stimulus	response to chemical	response to stress	signal transduction	system process	cell communication	cell-cell signaling	establishment of localization	regulation of cell population proliferation	regulation of metabolic process	regulation of multicellular organismal process
ENSG00000138678	-2.24381	6.78892e-12	3.49165e-11	17.361	15.065	15.609	77.917	68.5663	81.1458	16.0117	75.8764	GPAT3	Q53EU6.2	12	biosynthetic process	cellular metabolic process	cellular response to stimulus	organic substance metabolic process	primary metabolic process	regulation of cellular process	regulation of response to stimulus	signal transduction	small molecule metabolic process	cell communication	nitrogen compound metabolic process	regulation of signaling
ENSG00000166289	-2.24112	3.98154e-09	1.66225e-08	12.7923	11.0477	12.0069	59.1418	47.2096	62.7416	11.949	56.3643	PLEKHF1	Q96S99.3	17	catabolic process	cell death	cellular component organization	cellular localization	cellular metabolic process	cellular response to stimulus	positive regulation of cellular process	positive regulation of metabolic process	positive regulation of response to stimulus	positive regulation of signaling	regulation of cellular process	regulation of response to stimulus	signal transduction	cell communication	macromolecule localization	regulation of metabolic process	regulation of signaling
ENSG00000129474	-2.22714	1.34352e-44	2.54136e-43	88.6325	75.3251	66.038	361.422	332.715	388.998	76.6652	361.045	AJUBA	Q96IF1.1	36	anatomical structure development	anatomical structure morphogenesis	biosynthetic process	cell adhesion	cell motility	cellular component biogenesis	cellular component organization	cellular localization	cellular metabolic process	cellular response to stimulus	localization of cell	movement of cell or subcellular component	negative regulation of cellular process	negative regulation of metabolic process	negative regulation of signaling	organic substance metabolic process	positive regulation of cellular process	positive regulation of metabolic process	positive regulation of response to stimulus	positive regulation of signaling	primary metabolic process	regulation of cellular process	regulation of localization	regulation of locomotion	regulation of molecular function	regulation of response to stimulus	response to abiotic stimulus	response to chemical	response to stress	signal transduction	cell communication	macromolecule localization	negative regulation of response to stimulus	nitrogen compound metabolic process	regulation of metabolic process
ENSG00000060656	-2.22504	9.93842e-24	9.44042e-23	33.8083	33.1431	42.0242	176.487	170.854	158.945	36.3252	168.762	PTPRU	Q92729.2	29	anatomical structure development	cell adhesion	cell motility	cellular developmental process	cellular localization	cellular metabolic process	cellular response to stimulus	localization of cell	movement of cell or subcellular component	multicellular organism development	negative regulation of cellular process	negative regulation of signaling	organic substance metabolic process	primary metabolic process	regulation of cell adhesion	regulation of cellular process	regulation of localization	regulation of locomotion	regulation of response to stimulus	response to chemical	response to endogenous stimulus	signal transduction	cell communication	cell-cell signaling	macromolecule localization	negative regulation of response to stimulus	nitrogen compound metabolic process	regulation of cell population proliferation	regulation of signaling
ENSG00000179314	-2.22141	0.000455219	0.00111852	5.48242	4.01734	3.60207	25.3465	13.4885	22.587	4.36728	20.474	WSCD1	Q658N2.1	0
ENSG00000116852	-2.21669	0	0	2198.45	1968.5	2082	9331.26	10122	9609.5	2082.98	9687.58	KIF21B	O75037.2	1	movement of cell or subcellular component
ENSG00000139182	-2.21303	2.00071e-90	1.01763e-88	158.99	165.715	204.118	791.374	814.928	829.026	176.274	811.776	CLSTN3	Q9BQT9.1	18	anatomical structure development	cellular component biogenesis	cellular component organization	multicellular organism development	positive regulation of cellular process	regulation of cellular process	cell adhesion	positive regulation of multicellular organismal process	positive regulation of signaling	regulation of biological quality	regulation of developmental process	regulation of localization	cell communication	cell-cell signaling	macromolecule localization	positive regulation of developmental process	regulation of multicellular organismal process	regulation of signaling
ENSG00000149328	-2.21071	4.61899e-62	1.36749e-60	114.217	115.499	97.256	490.971	541.787	489.384	108.991	507.381	GLB1L2	Q8IW92.1	2	organic substance metabolic process	primary metabolic process
ENSG00000197702	-2.20978	0.00403886	0.00850364	4.56869	1.00433	6.00346	34.7341	7.86827	10.0387	3.85883	17.547	PARVA	Q9NVD7.1	18	anatomical structure development	anatomical structure morphogenesis	cell adhesion	cell motility	cellular component biogenesis	cellular component organization	cellular developmental process	cellular response to stimulus	localization of cell	movement of cell or subcellular component	multicellular organism development	regulation of biological quality	regulation of cellular process	regulation of developmental process	response to chemical	response to external stimulus	anatomical structure formation involved in morphogenesis	taxis
ENSG00000143507	-2.20859	1.37842e-110	1.00913e-108	236.658	233.006	240.138	1166.88	1124.04	991.317	236.601	1094.08	DUSP10	Q9Y6W6.1	45	anatomical structure development	cell activation	cell adhesion	cell motility	cellular developmental process	cellular metabolic process	cellular response to stimulus	immune effector process	immune response	immune system development	leukocyte activation	localization of cell	movement of cell or subcellular component	multicellular organism development	negative regulation of cellular process	negative regulation of metabolic process	negative regulation of multicellular organismal process	negative regulation of signaling	organic substance metabolic process	positive regulation of cellular process	positive regulation of developmental process	positive regulation of immune system process	positive regulation of multicellular organismal process	primary metabolic process	regulation of cell adhesion	regulation of cellular process	regulation of developmental process	regulation of immune system process	regulation of localization	regulation of locomotion	regulation of molecular function	regulation of multicellular organismal process	regulation of response to stimulus	response to biotic stimulus	response to chemical
ENSG00000142235	-2.2056	2.64497e-05	7.62799e-05	7.3099	5.02167	7.20415	21.5914	31.4731	36.8084	6.51191	29.9576	LMTK3	Q96Q04.2	9	cellular metabolic process	negative regulation of cellular process	negative regulation of metabolic process	organic substance metabolic process	primary metabolic process	regulation of cellular process	regulation of molecular function	nitrogen compound metabolic process	regulation of metabolic process
ENSG00000211692	-2.20029	5.66169e-09	2.33749e-08	10.0511	18.078	9.60553	56.3255	62.9462	55.2126	12.5782	58.1614	TRGJP1	CAA10801.1	0
ENSG00000125733	-2.19738	2.64237e-90	1.33623e-88	184.575	183.793	250.945	965.044	935.2	918.537	206.438	939.594	TRIP10	Q15642.3	8	cellular component organization	cellular response to stimulus	regulation of cellular process	regulation of response to stimulus	signal transduction	cell communication	establishment of localization	regulation of signaling
ENSG00000245164	-2.19654	1.33905e-42	2.41291e-41	71.2715	86.3728	69.6401	342.647	319.227	379.796	75.7615	347.223	LINC00861	NR_038446.1	0
ENSG00000183691	-2.1962	4.12114e-97	2.41162e-95	193.712	182.789	172.9	797.945	866.634	860.815	183.134	841.798	NOG	Q13253.1	44	anatomical structure development	anatomical structure morphogenesis	biosynthetic process	cell death	cell motility	cellular component organization	cellular developmental process	cellular metabolic process	cellular response to stimulus	localization of cell	movement of cell or subcellular component	multicellular organism development	negative regulation of cellular process	negative regulation of metabolic process	negative regulation of multicellular organismal process	negative regulation of signaling	organic substance metabolic process	positive regulation of cell population proliferation	positive regulation of cellular process	positive regulation of developmental process	positive regulation of metabolic process	positive regulation of multicellular organismal process	primary metabolic process	regulation of cellular process	regulation of developmental process	regulation of localization	regulation of locomotion	regulation of molecular function	regulation of response to stimulus	response to chemical	response to endogenous stimulus	response to external stimulus	response to stress	signal transduction	anatomical structure formation involved in morphogenesis
ENSG00000245573	-2.19485	0.000214203	0.000552137	3.65495	7.03034	4.80277	28.1628	26.9769	15.8945	5.16269	23.6781	BDNF-AS	NP_004282.1	45	anatomical structure development	cell activation	cellular component biogenesis	cellular component organization	cellular developmental process	cellular metabolic process	cellular response to stimulus	export from cell	immune response	immune system development	leukocyte activation	multicellular organism development	negative regulation of cellular process	negative regulation of multicellular organismal process	negative regulation of signaling	organic substance metabolic process	positive regulation of cellular process	positive regulation of immune system process	positive regulation of metabolic process	positive regulation of multicellular organismal process	positive regulation of response to stimulus	positive regulation of signaling	positive regulation of transport	primary metabolic process	regulation of biological quality	regulation of cellular process	regulation of developmental process	regulation of immune system process	regulation of localization	regulation of molecular function	regulation of response to stimulus	regulation of signaling	response to chemical	response to external stimulus	response to stress
ENSG00000136010	-2.1947	1.68796e-85	7.83402e-84	191.885	191.828	152.488	872.107	834.037	763.774	178.734	823.306	ALDH1L2	Q3SY69.2	6	biosynthetic process	catabolic process	cellular metabolic process	organic substance metabolic process	small molecule metabolic process	nitrogen compound metabolic process
ENSG00000172985	-2.19222	3.2984e-33	4.43258e-32	48.4281	60.2601	55.2318	249.71	238.296	258.495	54.64	248.834	SH3RF3	Q8TEJ3.2	17	cell death	cellular metabolic process	cellular response to stimulus	organic substance metabolic process	positive regulation of cellular process	positive regulation of metabolic process	positive regulation of response to stimulus	positive regulation of signaling	primary metabolic process	regulation of cellular process	regulation of response to stimulus	response to stress	signal transduction	cell communication	nitrogen compound metabolic process	regulation of metabolic process	regulation of signaling
ENSG00000134827	-2.18787	3.40402e-06	1.08904e-05	12.7923	8.03468	3.60207	34.7341	37.0933	42.6643	8.14302	38.1639	TCN1	P20061.2	11	cell activation	cellular metabolic process	export from cell	immune effector process	immune response	leukocyte activation	organic substance metabolic process	response to chemical	small molecule metabolic process	nitrogen compound metabolic process	establishment of localization
ENSG00000116741	-2.185	1.06031e-35	1.55119e-34	63.0479	54.2341	66.038	269.424	260.777	300.323	61.1067	276.841	RGS2	P41220.1	32	anatomical structure development	biosynthetic process	cellular component organization	cellular developmental process	cellular metabolic process	cellular response to stimulus	multicellular organism development	negative regulation of cellular process	negative regulation of metabolic process	negative regulation of multicellular organismal process	negative regulation of signaling	organic substance metabolic process	positive regulation of cellular process	positive regulation of developmental process	positive regulation of multicellular organismal process	primary metabolic process	regulation of biological quality	regulation of cellular process	regulation of developmental process	regulation of localization	regulation of molecular function	regulation of response to stimulus	response to chemical	signal transduction	system process	regulation of multicellular organismal process	establishment of localization	cell communication	negative regulation of response to stimulus	nitrogen compound metabolic process	regulation of metabolic process	regulation of signaling
ENSG00000156113	-2.17844	0.0134991	0.0256789	3.65495	2.00867	6.00346	5.63255	2.24808	43.5008	3.88903	17.1272	KCNMA1	Q12791.2	13	cell death	cellular component organization	negative regulation of multicellular organismal process	positive regulation of cellular process	regulation of biological quality	regulation of cellular process	regulation of localization	response to abiotic stimulus	response to chemical	response to stress	system process	establishment of localization	regulation of multicellular organismal process
ENSG00000140937	-2.17434	3.32575e-05	9.48966e-05	10.9648	6.02601	13.2076	85.427	28.101	21.7504	10.0662	45.0928	CDH11	P55287.2	11	anatomical structure development	anatomical structure morphogenesis	cell adhesion	cellular component biogenesis	cellular component organization	cellular developmental process	multicellular organism development	regulation of cellular process	cell communication	cell-cell signaling	regulation of signaling
ENSG00000100097	-2.1706	4.63951e-267	1.2116e-264	1345.93	1306.64	1342.37	6137.6	6392.41	5463.54	1331.65	5997.85	LGALS1	P09382.2	36	anatomical structure development	cell activation	cell adhesion	cell death	cellular component organization	cellular developmental process	cellular metabolic process	cellular response to stimulus	immune effector process	immune response	immune system development	leukocyte activation	multicellular organism development	negative regulation of cellular process	negative regulation of multicellular organismal process	organic substance metabolic process	positive regulation of cellular process	positive regulation of developmental process	positive regulation of immune system process	positive regulation of multicellular organismal process	positive regulation of response to stimulus	positive regulation of signaling	primary metabolic process	regulation of biological quality	regulation of cell adhesion	regulation of cellular process	regulation of developmental process	regulation of immune system process	regulation of response to stimulus	response to chemical	response to stress	signal transduction	cell communication	nitrogen compound metabolic process	regulation of multicellular organismal process
ENSG00000122642	-2.16909	6.80658e-48	1.42971e-46	73.099	95.4118	106.862	418.686	400.158	408.239	91.7908	409.028	FKBP9	O95302.2	4	cellular metabolic process	organic substance metabolic process	primary metabolic process	nitrogen compound metabolic process
ENSG00000167772	-2.16512	1.75026e-11	8.72735e-11	19.1885	25.1084	10.8062	95.7534	75.3106	79.4727	18.3677	83.5122	ANGPTL4	Q9BY76.2	18	anatomical structure development	anatomical structure morphogenesis	cell death	multicellular organism development	negative regulation of cellular process	organic substance metabolic process	positive regulation of developmental process	positive regulation of multicellular organismal process	primary metabolic process	regulation of biological quality	regulation of cellular process	regulation of developmental process	regulation of molecular function	response to abiotic stimulus	response to stress	anatomical structure formation involved in morphogenesis	regulation of metabolic process	regulation of multicellular organismal process
ENSG00000090554	-2.16038	1.41448e-09	6.11089e-09	14.6198	11.0477	20.4118	61.9581	56.2019	84.492	15.3597	67.5507	FLT3LG	P49771.1	33	anatomical structure development	anatomical structure morphogenesis	biosynthetic process	cell activation	cell death	cellular component organization	cellular developmental process	cellular metabolic process	cellular response to stimulus	immune system development	leukocyte activation	multicellular organism development	negative regulation of cellular process	organic substance metabolic process	positive regulation of cell population proliferation	positive regulation of cellular process	positive regulation of developmental process	positive regulation of immune system process	positive regulation of metabolic process	positive regulation of multicellular organismal process	primary metabolic process	regulation of biological quality	regulation of cellular process	regulation of developmental process	regulation of immune system process	response to chemical	signal transduction	anatomical structure formation involved in morphogenesis	cell communication	nitrogen compound metabolic process	regulation of cell population proliferation	regulation of metabolic process	regulation of multicellular organismal process
ENSG00000235823	-2.16013	2.33994e-60	6.66806e-59	102.339	117.507	116.467	490.032	529.422	481.019	112.104	500.158	OLMALINC	NR_026762.1	0
ENSG00000173599	-2.1591	7.75188e-06	2.38039e-05	7.3099	8.03468	7.20415	39.4279	30.349	30.9525	7.51624	33.5765	PC	P11498.2	9	biosynthetic process	cellular metabolic process	negative regulation of metabolic process	organic substance metabolic process	primary metabolic process	regulation of locomotion	small molecule metabolic process	nitrogen compound metabolic process	regulation of metabolic process
ENSG00000168386	-2.15538	9.44583e-111	6.94427e-109	233.917	250.079	222.128	1105.86	1053.22	992.99	235.375	1050.69	FILIP1L	Q4L180.2	0
ENSG00000267757	-2.15516	9.01529e-05	0.000244105	1.82747	6.02601	13.2076	30.0403	35.9692	24.2601	7.02036	30.0899	EML2-AS1	K7EIZ4.1	0
ENSG00000074706	-2.14998	8.57623e-160	1.12826e-157	349.961	411.777	386.623	1743.27	1665.82	1678.96	382.787	1696.02	IPCEF1	Q8WWN9.1	4	cellular response to stimulus	response to chemical	response to stress	establishment of localization
ENSG00000185507	-2.14978	5.50253e-99	3.30852e-97	209.246	192.832	218.526	873.984	974.541	903.479	206.868	917.335	IRF7	Q92985.2	35	anatomical structure development	biosynthetic process	cell death	cellular developmental process	cellular metabolic process	cellular response to stimulus	immune effector process	immune response	immune system development	multicellular organism development	negative regulation of cellular process	negative regulation of metabolic process	organic substance metabolic process	positive regulation of cellular process	positive regulation of immune system process	positive regulation of metabolic process	positive regulation of multicellular organismal process	positive regulation of response to stimulus	positive regulation of signaling	primary metabolic process	regulation of cellular process	regulation of developmental process	regulation of immune system process	regulation of response to stimulus	response to biotic stimulus	response to chemical	response to external stimulus	response to other organism	response to stress	signal transduction	cell communication	nitrogen compound metabolic process	regulation of metabolic process	regulation of multicellular organismal process	regulation of signaling
ENSG00000185745	-2.14446	1.18851e-08	4.79707e-08	11.8786	15.065	12.0069	65.7131	44.9615	61.0685	12.9835	57.2477	IFIT1	P09914.2	17	cellular response to stimulus	immune effector process	immune response	regulation of biological quality	regulation of cellular process	regulation of immune system process	regulation of molecular function	regulation of response to stimulus	response to biotic stimulus	response to chemical	response to external stimulus	response to other organism	response to stress	signal transduction	cell communication	establishment of localization	macromolecule localization
ENSG00000115009	-2.14324	6.39375e-16	4.20411e-15	22.8434	34.1474	21.6124	119.222	114.652	114.608	26.2011	116.161	CCL20	P78556.1	31	cell motility	cellular metabolic process	cellular response to stimulus	immune response	localization of cell	movement of cell or subcellular component	organic substance metabolic process	positive regulation of cellular process	positive regulation of immune system process	positive regulation of metabolic process	positive regulation of response to stimulus	positive regulation of signaling	primary metabolic process	regulation of cellular process	regulation of immune system process	regulation of localization	regulation of locomotion	regulation of molecular function	regulation of response to stimulus	response to biotic stimulus	response to chemical	response to external stimulus	response to other organism	response to stress	signal transduction	cell communication	cell-cell signaling	nitrogen compound metabolic process	regulation of metabolic process	regulation of signaling	taxis
ENSG00000108702	-2.13937	2.71037e-05	7.80631e-05	9.13737	3.013	9.60553	37.5503	29.225	28.4429	7.25197	31.7394	CCL1	P22362.1	38	cell motility	cellular metabolic process	cellular response to stimulus	export from cell	immune response	localization of cell	movement of cell or subcellular component	organic substance metabolic process	positive regulation of cellular process	positive regulation of immune system process	positive regulation of metabolic process	positive regulation of multicellular organismal process	positive regulation of response to stimulus	positive regulation of signaling	positive regulation of transport	primary metabolic process	regulation of biological quality	regulation of cellular process	regulation of immune system process	regulation of localization	regulation of locomotion	regulation of molecular function	regulation of response to stimulus	response to biotic stimulus	response to chemical	response to external stimulus	response to other organism	response to stress	signal transduction	taxis	cell communication	cell-cell signaling	establishment of localization	macromolecule localization	nitrogen compound metabolic process
ENSG00000112561	-2.1376	3.76967e-30	4.54882e-29	57.5654	52.2254	52.8304	264.73	236.048	216.668	54.2071	239.149	TFEB	P19484.3	15	anatomical structure development	biosynthetic process	catabolic process	cellular component organization	cellular localization	cellular metabolic process	immune response	multicellular organism development	organic substance metabolic process	positive regulation of cellular process	positive regulation of metabolic process	primary metabolic process	regulation of cellular process	nitrogen compound metabolic process	regulation of metabolic process
ENSG00000130396	-2.13385	3.947e-46	7.86568e-45	81.3226	88.3815	88.8512	405.544	374.305	353.026	86.1851	377.625	AFDN	P55196.3	24	anatomical structure development	cell adhesion	cell motility	cellular component biogenesis	cellular component organization	cellular developmental process	cellular localization	cellular response to stimulus	localization of cell	movement of cell or subcellular component	negative regulation of cellular process	organic substance metabolic process	positive regulation of metabolic process	regulation of cell adhesion	regulation of cellular process	regulation of localization	regulation of locomotion	regulation of molecular function	signal transduction	cell communication	cell-cell signaling	establishment of localization	macromolecule localization	regulation of metabolic process
ENSG00000107863	-2.13257	0.00124534	0.0028543	5.48242	5.02167	2.40138	28.1628	17.9846	11.7118	4.30183	19.2864	ARHGAP21	Q5T5U3.2	12	cellular component organization	cellular localization	cellular response to stimulus	movement of cell or subcellular component	regulation of biological quality	regulation of cellular process	regulation of molecular function	regulation of response to stimulus	signal transduction	cell communication	establishment of localization	regulation of signaling
ENSG00000278023	-2.13165	3.14243e-09	1.32203e-08	17.361	13.0564	10.8062	60.0806	57.326	65.2513	13.7412	60.8859	RDM1	Q8NG50.1	0
ENSG00000178773	-2.13042	0.00016004	0.000419822	10.0511	27.117	48.0277	114.529	127.016	127.993	28.3986	123.179	CPNE7	Q9UBL6.1	6	biosynthetic process	cellular metabolic process	cellular response to stimulus	organic substance metabolic process	primary metabolic process	response to chemical
ENSG00000170909	-2.12082	1.38774e-287	4.18644e-285	1110.19	1013.37	1080.62	4430.94	4776.04	4733.23	1068.06	4646.74	OSCAR	Q8IYS5.3	16	anatomical structure development	cell activation	cellular developmental process	cellular response to stimulus	export from cell	immune effector process	immune response	immune system development	leukocyte activation	multicellular organism development	regulation of cellular process	regulation of immune system process	regulation of response to stimulus	signal transduction	establishment of localization	cell communication
ENSG00000136717	-2.11977	1.87704e-47	3.89592e-46	94.1149	92.3988	106.862	438.4	459.732	374.776	97.7918	424.303	BIN1	O00499.1	27	anatomical structure development	cell death	cellular component biogenesis	cellular component organization	cellular developmental process	cellular localization	cellular metabolic process	movement of cell or subcellular component	multicellular organism development	negative regulation of cellular process	negative regulation of metabolic process	negative regulation of multicellular organismal process	organic substance metabolic process	positive regulation of cellular process	positive regulation of developmental process	positive regulation of multicellular organismal process	primary metabolic process	regulation of biological quality	regulation of cellular process	regulation of developmental process	regulation of localization	regulation of molecular function	system process	establishment of localization	nitrogen compound metabolic process	regulation of metabolic process	regulation of multicellular organismal process
ENSG00000101213	-2.11868	0.000206629	0.00053416	5.48242	5.02167	6.00346	19.7139	30.349	21.7504	5.50252	23.9378	PTK6	Q13882.1	33	anatomical structure development	cell motility	cellular component organization	cellular developmental process	cellular metabolic process	cellular response to stimulus	localization of cell	movement of cell or subcellular component	multicellular organism development	negative regulation of cellular process	negative regulation of metabolic process	negative regulation of signaling	organic substance metabolic process	positive regulation of cellular process	positive regulation of developmental process	positive regulation of metabolic process	positive regulation of multicellular organismal process	positive regulation of response to stimulus	positive regulation of signaling	primary metabolic process	regulation of cellular process	regulation of developmental process	regulation of molecular function	regulation of response to stimulus	response to chemical	signal transduction	cell communication	negative regulation of response to stimulus	nitrogen compound metabolic process	regulation of cell population proliferation	regulation of metabolic process	regulation of multicellular organismal process	regulation of signaling
ENSG00000204882	-2.11611	1.60405e-10	7.46238e-10	25.5846	12.052	16.8097	67.5906	94.4192	76.963	18.1488	79.6576	GPR20	Q99678.2	10	cellular response to stimulus	positive regulation of cellular process	positive regulation of response to stimulus	positive regulation of signaling	regulation of biological quality	regulation of cellular process	regulation of response to stimulus	signal transduction	cell communication	regulation of signaling
ENSG00000172771	-2.11591	3.32249e-23	3.09057e-22	47.5143	40.1734	34.8201	167.099	179.846	188.225	40.8359	178.39	EFCAB12	Q6NXP0.1	0
ENSG00000082781	-2.11454	0.00034043	0.000852513	1.82747	8.03468	12.0069	52.5705	19.1087	20.0773	7.28969	30.5855	ITGB5	P18084.1	18	anatomical structure development	anatomical structure morphogenesis	cell adhesion	cell motility	cellular component biogenesis	cellular component organization	cellular developmental process	cellular response to stimulus	localization of cell	movement of cell or subcellular component	multicellular organism development	regulation of cellular process	response to chemical	response to endogenous stimulus	signal transduction	system process	anatomical structure formation involved in morphogenesis	cell communication
ENSG00000214212	-2.11394	3.0501e-145	3.39921e-143	386.511	414.79	399.83	1721.68	1871.52	1609.53	400.377	1734.25	C19orf38	A8MVS5.2	0
ENSG00000186806	-2.11289	7.15551e-13	3.90031e-12	27.4121	12.052	34.8201	100.447	111.28	106.242	24.7614	105.99	VSIG10L	Q86VR7.2	0
ENSG00000186431	-2.1116	2.53585e-93	1.34454e-91	196.453	189.819	190.91	801.7	823.92	869.18	192.394	831.6	FCAR	P24071.1	22	cell activation	cell death	cellular response to stimulus	export from cell	immune effector process	immune response	leukocyte activation	positive regulation of cellular process	positive regulation of immune system process	positive regulation of response to stimulus	regulation of biological quality	regulation of cellular process	regulation of immune system process	regulation of response to stimulus	response to biotic stimulus	response to chemical	response to external stimulus	response to other organism	response to stress	signal transduction	cell communication	establishment of localization
ENSG00000070886	-2.10963	0.000914427	0.00213729	5.48242	8.03468	1.20069	28.1628	12.3644	24.2601	4.90593	21.5958	EPHA8	P29322.2	30	anatomical structure development	anatomical structure morphogenesis	cell adhesion	cell motility	cellular component organization	cellular developmental process	cellular metabolic process	cellular response to stimulus	localization of cell	movement of cell or subcellular component	multicellular organism development	organic substance metabolic process	positive regulation of cellular process	positive regulation of metabolic process	positive regulation of response to stimulus	positive regulation of signaling	primary metabolic process	regulation of cell adhesion	regulation of cellular process	regulation of molecular function	regulation of response to stimulus	response to chemical	response to endogenous stimulus	response to external stimulus	signal transduction	cell communication	nitrogen compound metabolic process	regulation of metabolic process	regulation of signaling	taxis
ENSG00000058335	-2.10617	6.15576e-17	4.24713e-16	29.2396	23.0997	36.0207	123.916	123.644	129.666	29.4533	125.742	RASGRF1	Q13972.2	24	anatomical structure development	cellular component organization	cellular developmental process	cellular metabolic process	cellular response to stimulus	multicellular organism development	organic substance metabolic process	positive regulation of cellular process	positive regulation of response to stimulus	positive regulation of signaling	primary metabolic process	regulation of biological quality	regulation of cellular process	regulation of localization	regulation of molecular function	regulation of response to stimulus	response to stress	signal transduction	system process	cell communication	cell-cell signaling	establishment of localization	nitrogen compound metabolic process	regulation of signaling
ENSG00000185818	-2.10577	1.12886e-46	2.27817e-45	88.6325	95.4118	80.4463	366.116	387.793	388.161	88.1635	380.69	NAT8L	Q8N9F0.3	6	biosynthetic process	cellular metabolic process	organic substance metabolic process	primary metabolic process	small molecule metabolic process	nitrogen compound metabolic process
ENSG00000157542	-2.1027	0.0136471	0.0259237	5.48242	5.02167	1.20069	2.81628	7.86827	40.1546	3.9016	16.9464	KCNJ6	P48051.1	2	regulation of localization	establishment of localization
ENSG00000221968	-2.09733	9.10335e-07	3.09284e-06	4.56869	19.0824	10.8062	45.0604	48.3337	52.7029	11.4858	48.699	FADS3	Q9Y5Q0.1	5	biosynthetic process	cellular metabolic process	organic substance metabolic process	primary metabolic process	small molecule metabolic process
ENSG00000188483	-2.09656	7.42611e-95	4.11186e-93	226.607	230.997	265.353	939.697	1108.3	1034.82	240.986	1027.61	IER5L	Q5T953.1	0
ENSG00000115657	-2.09625	3.9009e-20	3.17018e-19	31.0671	43.1864	39.6228	139.875	166.358	178.186	37.9588	161.473	ABCB6	Q9NP58.1	8	anatomical structure development	biosynthetic process	cellular metabolic process	multicellular organism development	organic substance metabolic process	regulation of biological quality	nitrogen compound metabolic process	establishment of localization
ENSG00000052344	-2.09607	1.07841e-05	3.26388e-05	3.65495	7.03034	18.0104	37.5503	39.3413	40.9912	9.56522	39.2943	PRSS8	Q16651.1	10	anatomical structure development	cell death	cellular developmental process	multicellular organism development	organic substance metabolic process	positive regulation of transport	primary metabolic process	regulation of localization	establishment of localization	nitrogen compound metabolic process
ENSG00000158747	-2.09445	2.37699e-05	6.88808e-05	6.39616	5.02167	12.0069	37.5503	33.7212	26.7697	7.80825	32.6804	NBL1	P41271.2	37	anatomical structure development	anatomical structure morphogenesis	biosynthetic process	cell motility	cellular component organization	cellular developmental process	cellular metabolic process	cellular response to stimulus	localization of cell	movement of cell or subcellular component	multicellular organism development	negative regulation of cellular process	negative regulation of signaling	organic substance metabolic process	positive regulation of cellular process	positive regulation of developmental process	positive regulation of multicellular organismal process	primary metabolic process	regulation of biological quality	regulation of cellular process	regulation of developmental process	regulation of immune system process	regulation of localization	regulation of locomotion	regulation of response to stimulus	response to chemical	response to endogenous stimulus	response to external stimulus	signal transduction	cell communication	macromolecule localization	negative regulation of response to stimulus	nitrogen compound metabolic process	regulation of metabolic process	regulation of multicellular organismal process
ENSG00000183049	-2.08632	0.000255793	0.000651566	3.65495	7.03034	6.00346	22.5302	22.4808	25.0966	5.56292	23.3692	CAMK1D	Q8IU85.1	36	anatomical structure development	biosynthetic process	cell death	cell motility	cellular component organization	cellular developmental process	cellular metabolic process	cellular response to stimulus	localization of cell	movement of cell or subcellular component	multicellular organism development	negative regulation of cellular process	organic substance metabolic process	positive regulation of cellular process	positive regulation of developmental process	positive regulation of immune system process	positive regulation of metabolic process	positive regulation of multicellular organismal process	positive regulation of response to stimulus	primary metabolic process	regulation of cellular process	regulation of developmental process	regulation of immune system process	regulation of localization	regulation of locomotion	regulation of molecular function	regulation of response to stimulus	response to chemical	response to external stimulus	response to stress	positive regulation of transport	establishment of localization	nitrogen compound metabolic process	regulation of metabolic process	regulation of multicellular organismal process
ENSG00000189060	-2.08405	6.82979e-65	2.16487e-63	149.853	149.646	133.277	643.05	645.198	554.636	144.259	614.294	H1F0	P07305.3	16	biosynthetic process	catabolic process	cell death	cellular component biogenesis	cellular component organization	cellular metabolic process	negative regulation of cellular process	negative regulation of metabolic process	organic substance metabolic process	positive regulation of cellular process	positive regulation of metabolic process	primary metabolic process	regulation of cellular process	regulation of molecular function	nitrogen compound metabolic process	regulation of metabolic process
ENSG00000139194	-2.07641	0.000290692	0.000733944	4.56869	5.02167	9.60553	14.0814	37.0933	28.4429	6.39863	26.5392	RBP5	P82980.3	0
ENSG00000099625	-2.06663	8.93751e-12	4.5605e-11	24.6709	14.0607	24.0138	94.8146	86.551	81.1458	20.9151	87.5038	CBARP	Q8N350.3	6	export from cell	negative regulation of cellular process	regulation of cellular process	regulation of localization	regulation of molecular function	establishment of localization
ENSG00000213937	-2.0636	1.55677e-28	1.77567e-27	55.738	57.2471	69.6401	223.425	243.916	290.284	60.8751	252.542	CLDN9	O95484.1	2	cell adhesion	cellular component organization
ENSG00000091106	-2.06356	9.50902e-32	1.20565e-30	72.1852	55.2384	88.8512	329.504	296.746	271.88	72.0916	299.377	NLRC4	Q9NPP4.2	33	biosynthetic process	cell death	cellular component biogenesis	cellular component organization	cellular metabolic process	export from cell	immune response	negative regulation of cellular process	negative regulation of multicellular organismal process	negative regulation of signaling	organic substance metabolic process	positive regulation of cellular process	positive regulation of immune system process	positive regulation of metabolic process	positive regulation of response to stimulus	primary metabolic process	regulation of cellular process	regulation of immune system process	regulation of localization	regulation of molecular function	regulation of response to stimulus	response to biotic stimulus	response to external stimulus	response to other organism	response to stress	nitrogen compound metabolic process	regulation of metabolic process	cell communication	cell-cell signaling	establishment of localization	macromolecule localization	regulation of multicellular organismal process	regulation of signaling
ENSG00000176076	-2.0612	4.35088e-05	0.000122195	9.13737	5.02167	7.20415	27.224	31.4731	30.9525	7.12106	29.8832	KCNE5	Q9UJ90.1	13	export from cell	movement of cell or subcellular component	negative regulation of cellular process	positive regulation of transport	regulation of biological quality	regulation of cellular process	regulation of localization	regulation of molecular function	system process	cell communication	cell-cell signaling	establishment of localization	regulation of multicellular organismal process
ENSG00000173482	-2.06052	0.00264637	0.00574059	5.48242	2.00867	6.00346	13.1426	11.2404	30.9525	4.49818	18.4452	PTPRM	P28827.2	30	anatomical structure development	anatomical structure morphogenesis	cell adhesion	cell motility	cellular component organization	cellular developmental process	cellular metabolic process	cellular response to stimulus	localization of cell	movement of cell or subcellular component	multicellular organism development	negative regulation of cellular process	negative regulation of multicellular organismal process	organic substance metabolic process	primary metabolic process	regulation of biological quality	regulation of cellular process	regulation of developmental process	regulation of localization	regulation of locomotion	response to chemical	response to external stimulus	signal transduction	system process	anatomical structure formation involved in morphogenesis	cell communication	nitrogen compound metabolic process	regulation of cell population proliferation	regulation of multicellular organismal process	taxis
ENSG00000105219	-2.05881	0.000728565	0.00172967	5.48242	7.03034	2.40138	15.9589	25.8529	21.7504	4.97138	21.1874	CNTD2	Q9H8S5.2	7	cellular metabolic process	organic substance metabolic process	primary metabolic process	regulation of cellular process	regulation of molecular function	nitrogen compound metabolic process	regulation of metabolic process
ENSG00000067141	-2.05533	1.4743e-06	4.90042e-06	11.8786	7.03034	12.0069	43.1829	35.9692	48.5202	10.3053	42.5574	NEO1	Q92859.2	27	anatomical structure development	anatomical structure morphogenesis	biosynthetic process	cell adhesion	cellular component organization	cellular developmental process	cellular metabolic process	cellular response to stimulus	movement of cell or subcellular component	multicellular organism development	organic substance metabolic process	positive regulation of cellular process	positive regulation of response to stimulus	positive regulation of signaling	primary metabolic process	regulation of biological quality	regulation of cellular process	regulation of response to stimulus	response to chemical	response to endogenous stimulus	response to external stimulus	signal transduction	nitrogen compound metabolic process	cell communication	regulation of metabolic process	regulation of signaling	taxis
ENSG00000149418	-2.05295	4.26524e-28	4.77167e-27	64.8753	55.2384	58.8339	212.159	282.134	250.966	59.6492	248.42	ST14	Q9Y5Y6.2	10	anatomical structure development	anatomical structure morphogenesis	cell death	cellular component organization	cellular developmental process	multicellular organism development	organic substance metabolic process	primary metabolic process	anatomical structure formation involved in morphogenesis	nitrogen compound metabolic process
ENSG00000172382	-2.05266	9.90987e-09	4.02959e-08	18.2747	14.0607	12.0069	49.7542	68.5663	67.7609	14.7808	62.0272	PRSS27	Q9BQR3.1	3	organic substance metabolic process	primary metabolic process	nitrogen compound metabolic process
ENSG00000138623	-2.05099	1.27522e-45	2.49581e-44	124.268	88.3815	104.46	447.788	466.476	405.729	105.703	439.998	SEMA7A	O75326.1	41	anatomical structure development	anatomical structure morphogenesis	cell motility	cellular component organization	cellular developmental process	cellular metabolic process	cellular response to stimulus	immune effector process	immune response	localization of cell	movement of cell or subcellular component	multicellular organism development	negative regulation of cellular process	negative regulation of multicellular organismal process	organic substance metabolic process	positive regulation of cellular process	positive regulation of developmental process	positive regulation of immune system process	positive regulation of metabolic process	positive regulation of multicellular organismal process	positive regulation of response to stimulus	positive regulation of signaling	primary metabolic process	regulation of biological quality	regulation of cellular process	regulation of developmental process	regulation of immune system process	regulation of localization	regulation of locomotion	regulation of response to stimulus	response to chemical	response to external stimulus	response to stress	signal transduction	cell communication
ENSG00000132259	-2.05026	3.59203e-05	0.000102166	10.9648	7.03034	4.80277	35.6728	35.9692	25.0966	7.59932	32.2462	CNGA4	Q8IV77.3	2	system process	establishment of localization
ENSG00000043591	-2.04985	3.61859e-11	1.75923e-10	19.1885	20.0867	18.0104	71.3457	80.9308	85.3286	19.0952	79.2017	ADRB1	P08588.2	18	cellular developmental process	cellular response to stimulus	negative regulation of multicellular organismal process	positive regulation of metabolic process	positive regulation of multicellular organismal process	regulation of biological quality	regulation of cellular process	regulation of developmental process	regulation of molecular function	response to abiotic stimulus	response to external stimulus	response to stress	signal transduction	system process	cell communication	cell-cell signaling	regulation of metabolic process	regulation of multicellular organismal process
ENSG00000175489	-2.04939	1.23224e-31	1.55671e-30	69.444	54.2341	64.8373	265.669	249.537	265.188	62.8385	260.131	LRRC25	Q8N386.2	0
ENSG00000182580	-2.04886	0.000989959	0.00230184	4.56869	6.02601	3.60207	17.8364	25.8529	15.8945	4.73226	19.8613	EPHB3	P54753.2	33	anatomical structure development	anatomical structure morphogenesis	cell adhesion	cell motility	cellular component biogenesis	cellular component organization	cellular developmental process	cellular metabolic process	cellular response to stimulus	immune system development	localization of cell	movement of cell or subcellular component	multicellular organism development	organic substance metabolic process	positive regulation of cellular process	positive regulation of developmental process	positive regulation of metabolic process	positive regulation of multicellular organismal process	primary metabolic process	regulation of biological quality	regulation of cell adhesion	regulation of cellular process	regulation of developmental process	regulation of molecular function	response to chemical	response to external stimulus	signal transduction	nitrogen compound metabolic process	anatomical structure formation involved in morphogenesis	cell communication	regulation of metabolic process	regulation of multicellular organismal process	taxis
ENSG00000164512	-2.04738	1.96892e-86	9.31087e-85	191.885	185.802	208.92	784.802	840.781	794.727	195.536	806.77	ANKRD55	Q3KP44.3	0
ENSG00000104081	-2.04692	0	0	1572.54	1470.35	1493.66	5984.59	6492.45	6283.36	1512.18	6253.46	BMF	Q96LC9.1	22	catabolic process	cell death	cellular component biogenesis	cellular component organization	cellular metabolic process	cellular response to stimulus	negative regulation of cellular process	negative regulation of metabolic process	positive regulation of cellular process	positive regulation of response to stimulus	positive regulation of signaling	regulation of biological quality	regulation of cellular process	regulation of response to stimulus	signal transduction	cellular localization	response to abiotic stimulus	cell communication	establishment of localization	macromolecule localization	regulation of metabolic process	regulation of signaling
ENSG00000111860	-2.04292	0.00281503	0.00607855	2.74121	7.03034	2.40138	17.8364	12.3644	20.0773	4.05765	16.7594	CEP85L	Q5SZL2.1	0
ENSG00000250510	-2.03954	4.6459e-17	3.22449e-16	43.8594	29.1257	36.0207	119.222	160.737	169.821	36.3353	149.927	GPR162	Q16538.1	4	cellular response to stimulus	regulation of cellular process	signal transduction	cell communication
ENSG00000182963	-2.03657	4.03657e-07	1.42165e-06	10.9648	13.0564	12.0069	35.6728	55.0779	56.8857	12.0094	49.2121	GJC1	P36383.2	13	anatomical structure development	anatomical structure morphogenesis	cellular component biogenesis	cellular component organization	cellular developmental process	movement of cell or subcellular component	multicellular organism development	regulation of biological quality	system process	regulation of multicellular organismal process	cell communication	cell-cell signaling	establishment of localization
ENSG00000110446	-2.03374	1.442e-17	1.02606e-16	36.5495	31.1344	31.218	125.794	134.885	145.56	32.9673	135.413	SLC15A3	Q8IY34.2	2	establishment of localization	macromolecule localization
ENSG00000070190	-2.03325	2.2807e-100	1.40512e-98	254.933	282.218	276.159	1203.49	1077.95	1043.18	271.103	1108.21	DAPP1	Q9UN19.1	8	cellular metabolic process	cellular response to stimulus	organic substance metabolic process	primary metabolic process	regulation of cellular process	signal transduction	cell communication	nitrogen compound metabolic process
ENSG00000213722	-2.03323	4.06245e-120	3.35286e-118	330.773	333.439	355.405	1289.85	1385.94	1489.07	339.872	1388.29	DDAH2	O95865.1	0
ENSG00000259803	-2.02887	1.42233e-33	1.93369e-32	64.8753	73.3164	69.6401	264.73	278.762	302.833	69.2773	282.108	SLC22A31	A6NKX4.4	1	establishment of localization
ENSG00000185630	-2.0242	0.000440912	0.00108458	8.22363	7.03034	6.00346	21.5914	13.4885	51.0298	7.08581	28.7032	PBX1	P40424.1	24	anatomical structure development	anatomical structure morphogenesis	biosynthetic process	cellular developmental process	cellular metabolic process	cellular response to stimulus	immune system development	multicellular organism development	negative regulation of cellular process	negative regulation of multicellular organismal process	organic substance metabolic process	positive regulation of cell population proliferation	positive regulation of cellular process	positive regulation of metabolic process	primary metabolic process	regulation of cellular process	regulation of developmental process	regulation of molecular function	signal transduction	regulation of multicellular organismal process	cell communication	nitrogen compound metabolic process	regulation of cell population proliferation	regulation of metabolic process
ENSG00000162949	-2.02366	0.00157426	0.00354777	3.65495	6.02601	3.60207	19.7139	16.8606	17.5676	4.42768	18.0474	CAPN13	Q6MZZ7.2	3	organic substance metabolic process	primary metabolic process	nitrogen compound metabolic process
ENSG00000198435	-2.01409	4.74282e-13	2.61288e-12	32.8945	19.0824	25.2145	91.9983	106.784	114.608	25.7305	104.463	NRARP	Q7Z6K4.1	36	anatomical structure development	anatomical structure morphogenesis	biosynthetic process	cell activation	cell adhesion	cellular developmental process	cellular metabolic process	cellular response to stimulus	immune system development	leukocyte activation	multicellular organism development	negative regulation of cellular process	negative regulation of metabolic process	negative regulation of multicellular organismal process	negative regulation of signaling	organic substance metabolic process	positive regulation of cell population proliferation	positive regulation of cellular process	positive regulation of response to stimulus	positive regulation of signaling	primary metabolic process	regulation of cell adhesion	regulation of cellular process	regulation of developmental process	regulation of immune system process	regulation of response to stimulus	signal transduction	regulation of multicellular organismal process	anatomical structure formation involved in morphogenesis	cell communication	cell-cell signaling	negative regulation of response to stimulus	nitrogen compound metabolic process	regulation of cell population proliferation	regulation of metabolic process
ENSG00000118257	-2.01098	3.68716e-05	0.000104612	7.3099	8.03468	9.60553	28.1628	25.8529	45.1739	8.3167	33.0632	NRP2	O60462.3	25	anatomical structure development	anatomical structure morphogenesis	cell adhesion	cell motility	cellular component organization	cellular developmental process	cellular response to stimulus	localization of cell	movement of cell or subcellular component	multicellular organism development	positive regulation of cell population proliferation	positive regulation of cellular process	positive regulation of multicellular organismal process	regulation of biological quality	regulation of cellular process	regulation of localization	regulation of locomotion	response to chemical	response to external stimulus	signal transduction	anatomical structure formation involved in morphogenesis	cell communication	regulation of cell population proliferation	regulation of multicellular organismal process	taxis
ENSG00000088808	-2.00939	4.71398e-05	0.000131884	5.48242	5.02167	15.609	35.6728	28.101	37.645	8.70436	33.8062	PPP1R13B	Q96KQ4.3	18	cell death	cellular component organization	cellular localization	cellular response to stimulus	negative regulation of cellular process	positive regulation of cellular process	positive regulation of response to stimulus	positive regulation of signaling	positive regulation of transport	regulation of biological quality	regulation of cellular process	regulation of localization	regulation of response to stimulus	signal transduction	regulation of signaling	cell communication	establishment of localization	macromolecule localization
ENSG00000124602	-2.0084	5.09989e-07	1.77472e-06	13.7061	10.0433	10.8062	48.8154	49.4577	41.8277	11.5185	46.7003	UNC5CL	Q8IV45.2	16	cellular metabolic process	cellular response to stimulus	organic substance metabolic process	positive regulation of cellular process	positive regulation of metabolic process	positive regulation of response to stimulus	positive regulation of signaling	primary metabolic process	regulation of cellular process	regulation of response to stimulus	response to stress	signal transduction	nitrogen compound metabolic process	cell communication	regulation of metabolic process	regulation of signaling
ENSG00000114739	-2.00809	6.54747e-98	3.89664e-96	254.019	291.257	288.166	1166.88	1154.39	1026.45	277.814	1115.91	ACVR2B	Q13705.3	36	anatomical structure development	anatomical structure morphogenesis	biosynthetic process	cellular developmental process	cellular metabolic process	cellular response to stimulus	export from cell	multicellular organism development	negative regulation of cellular process	negative regulation of metabolic process	negative regulation of multicellular organismal process	organic substance metabolic process	positive regulation of cellular process	positive regulation of developmental process	positive regulation of metabolic process	positive regulation of multicellular organismal process	positive regulation of response to stimulus	positive regulation of signaling	primary metabolic process	regulation of biological quality	regulation of cellular process	regulation of developmental process	regulation of molecular function	regulation of response to stimulus	response to chemical	response to endogenous stimulus	signal transduction	regulation of signaling	anatomical structure formation involved in morphogenesis	cell communication	cell-cell signaling	establishment of localization	macromolecule localization	nitrogen compound metabolic process	regulation of metabolic process
ENSG00000197629	-2.00602	7.10549e-08	2.68331e-07	15.5335	9.03901	16.8097	51.6317	55.0779	58.5588	13.7941	55.0895	MPEG1	Q2M385.1	5	immune response	response to biotic stimulus	response to external stimulus	response to other organism	response to stress
ENSG00000244682	-2.00586	1.35402e-08	5.44121e-08	13.7061	13.0564	18.0104	58.203	60.6981	59.3954	14.9243	59.4322	FCGR2C	AAI37424.1	1	immune response
ENSG00000187486	-2.0008	2.44041e-08	9.59378e-08	18.2747	8.03468	22.8131	56.3255	69.6904	68.5975	16.3742	64.8711	KCNJ11	Q14654.2	24	cellular localization	cellular response to stimulus	export from cell	negative regulation of cellular process	negative regulation of signaling	organic substance metabolic process	positive regulation of transport	primary metabolic process	regulation of biological quality	regulation of cellular process	regulation of localization	regulation of molecular function	response to chemical	response to endogenous stimulus	response to external stimulus	response to stress	small molecule metabolic process	system process	cell communication	cell-cell signaling	establishment of localization	macromolecule localization	regulation of multicellular organismal process	regulation of signaling
ENSG00000119411	-2.00034	7.60107e-25	7.51389e-24	46.6006	52.2254	62.436	217.792	230.428	193.244	53.754	213.821	BSPRY	Q5W0U4.1	3	cellular response to stimulus	response to chemical	establishment of localization
ENSG00000107537	2.00009	0.00169354	0.00379677	16.4473	21.091	16.8097	4.69379	6.74423	2.50966	18.116	4.64923	PHYH	O14832.1	9	catabolic process	cellular component organization	cellular localization	cellular metabolic process	organic substance metabolic process	primary metabolic process	small molecule metabolic process	establishment of localization	macromolecule localization
ENSG00000172014	2.00649	2.60586e-09	1.10185e-08	62.1341	77.3338	64.8373	14.0814	13.4885	22.587	68.1018	16.7189	ANKRD20A4	Q4UJ75.1	0
ENSG00000159788	2.01603	2.23861e-13	1.26433e-12	101.425	106.459	102.059	32.8566	25.8529	18.4042	103.314	25.7045	RGS12	O14924.1	10	cellular response to stimulus	negative regulation of cellular process	negative regulation of signaling	regulation of cellular process	regulation of molecular function	regulation of response to stimulus	signal transduction	cell communication	negative regulation of response to stimulus	regulation of signaling
ENSG00000204287	2.01645	0.00128503	0.00293795	19.1885	29.1257	19.2111	0.938759	4.49615	10.8752	22.5084	5.43671	HLA-DRA	P01903.1	17	cellular component biogenesis	cellular component organization	cellular response to stimulus	immune response	positive regulation of immune system process	positive regulation of response to stimulus	regulation of cellular process	regulation of immune system process	regulation of response to stimulus	response to biotic stimulus	response to chemical	response to external stimulus	response to other organism	response to stress	signal transduction	system process	cell communication
ENSG00000099284	2.02958	1.20863e-17	8.65987e-17	153.508	169.733	118.868	42.2441	33.7212	32.6256	147.37	36.197	H2AFY2	Q9P0M6.3	22	anatomical structure development	biosynthetic process	cellular component biogenesis	cellular component organization	cellular developmental process	cellular localization	cellular metabolic process	multicellular organism development	negative regulation of cellular process	negative regulation of metabolic process	organic substance metabolic process	positive regulation of cellular process	positive regulation of developmental process	positive regulation of multicellular organismal process	primary metabolic process	regulation of cellular process	regulation of developmental process	nitrogen compound metabolic process	establishment of localization	macromolecule localization	regulation of metabolic process	regulation of multicellular organismal process
ENSG00000019582	2.04133	4.67285e-42	8.29218e-41	349.961	389.682	378.218	90.1208	105.66	77.7996	372.62	91.1933	CD74	P04233.3	56	anatomical structure development	biosynthetic process	cell activation	cell adhesion	cell death	cell motility	cellular component biogenesis	cellular component organization	cellular developmental process	cellular localization	cellular metabolic process	cellular response to stimulus	immune effector process	immune response	immune system development	leukocyte activation	localization of cell	movement of cell or subcellular component	multicellular organism development	negative regulation of cellular process	negative regulation of multicellular organismal process	negative regulation of signaling	organic substance metabolic process	positive regulation of cell population proliferation	positive regulation of cellular process	positive regulation of developmental process	positive regulation of immune system process	positive regulation of metabolic process	positive regulation of multicellular organismal process	positive regulation of response to stimulus	positive regulation of signaling	primary metabolic process	regulation of biological quality	regulation of cell adhesion	regulation of cellular process
ENSG00000229107	2.04684	2.31339e-08	9.11037e-08	56.6517	61.2644	60.0346	12.2039	8.99231	20.9139	59.3169	14.0367	ABHD17AP4	EAX02943.1	0
ENSG00000168811	2.05602	3.52415e-05	0.000100296	33.8083	43.1864	27.6159	2.81628	14.6125	8.36555	34.8702	8.59811	IL12A	P29459.2	48	anatomical structure development	cell activation	cell adhesion	cell death	cell motility	cellular developmental process	cellular metabolic process	cellular response to stimulus	immune effector process	immune response	immune system development	leukocyte activation	localization of cell	movement of cell or subcellular component	multicellular organism development	negative regulation of cellular process	negative regulation of multicellular organismal process	organic substance metabolic process	positive regulation of cell population proliferation	positive regulation of cellular process	positive regulation of developmental process	positive regulation of immune system process	positive regulation of metabolic process	positive regulation of multicellular organismal process	positive regulation of response to stimulus	positive regulation of signaling	primary metabolic process	regulation of cell adhesion	regulation of cellular process	regulation of developmental process	regulation of immune system process	regulation of localization	regulation of locomotion	regulation of response to stimulus	response to abiotic stimulus
ENSG00000198853	2.06231	5.99076e-05	0.000165488	20.1022	36.1561	32.4187	6.57131	8.99231	5.85588	29.559	7.13983	RUSC2	Q8N2Y8.3	0
ENSG00000133863	2.06266	1.00773e-41	1.76676e-40	409.354	464.003	447.858	131.426	105.66	80.3092	440.405	105.798	TEX15	Q9BXT5.2	11	cellular component organization	cellular developmental process	cellular metabolic process	cellular response to stimulus	organic substance metabolic process	primary metabolic process	regulation of cellular process	regulation of response to stimulus	response to stress	nitrogen compound metabolic process	regulation of metabolic process
ENSG00000167779	2.06957	0.000154871	0.000406874	31.0671	15.065	52.8304	11.2651	3.37212	8.36555	32.9875	7.66759	IGFBP6	P24592.1	15	cellular metabolic process	cellular response to stimulus	negative regulation of cellular process	negative regulation of signaling	organic substance metabolic process	primary metabolic process	regulation of cellular process	regulation of response to stimulus	signal transduction	cell communication	cell-cell signaling	negative regulation of response to stimulus	nitrogen compound metabolic process	regulation of cell population proliferation	regulation of signaling
ENSG00000158806	2.0776	4.2553e-11	2.06247e-10	69.444	72.3121	97.256	16.8977	21.3567	18.4042	79.6707	18.8862	NPM2	Q86SE8.1	14	anatomical structure development	biosynthetic process	cellular component organization	cellular developmental process	cellular metabolic process	multicellular organism development	organic substance metabolic process	positive regulation of cellular process	positive regulation of metabolic process	primary metabolic process	regulation of cellular process	regulation of molecular function	nitrogen compound metabolic process	regulation of metabolic process
ENSG00000108984	2.07907	7.74848e-08	2.91434e-07	62.1341	67.2904	73.2422	9.38759	7.86827	29.2794	67.5556	15.5118	MAP2K6	P52564.1	32	biosynthetic process	cell death	cellular metabolic process	cellular response to stimulus	export from cell	negative regulation of cellular process	negative regulation of metabolic process	negative regulation of multicellular organismal process	organic substance metabolic process	positive regulation of cellular process	positive regulation of metabolic process	positive regulation of response to stimulus	positive regulation of signaling	positive regulation of transport	primary metabolic process	regulation of biological quality	regulation of cellular process	regulation of localization	regulation of molecular function	regulation of response to stimulus	response to chemical	response to stress	signal transduction	system process	cell-cell signaling	cell communication	establishment of localization	macromolecule localization	nitrogen compound metabolic process	regulation of metabolic process	regulation of multicellular organismal process	regulation of signaling
ENSG00000157703	2.08141	8.39499e-06	2.56751e-05	47.5143	42.1821	42.0242	6.57131	3.37212	20.0773	43.9069	10.0069	SVOPL	Q8N434.2	1	establishment of localization
ENSG00000203780	2.08193	4.14137e-07	1.4571e-06	46.6006	38.1647	48.0277	9.38759	10.1163	11.7118	44.2643	10.4052	FANK1	Q8TC84.3	12	biosynthetic process	cell death	cellular metabolic process	negative regulation of cellular process	organic substance metabolic process	positive regulation of cellular process	positive regulation of metabolic process	primary metabolic process	regulation of cellular process	regulation of molecular function	nitrogen compound metabolic process	regulation of metabolic process
ENSG00000172232	2.08502	0	0	82470.3	76182.8	82817.7	17676.8	20252.9	18989	80490.3	18972.9	AZU1	P20160.3	44	anatomical structure development	biosynthetic process	cell activation	cell adhesion	cell death	cell motility	cellular developmental process	cellular metabolic process	cellular response to stimulus	export from cell	immune effector process	immune response	leukocyte activation	localization of cell	movement of cell or subcellular component	multicellular organism development	negative regulation of cellular process	organic substance metabolic process	positive regulation of cellular process	positive regulation of metabolic process	positive regulation of multicellular organismal process	positive regulation of response to stimulus	positive regulation of transport	primary metabolic process	regulation of biological quality	regulation of cell adhesion	regulation of cellular process	regulation of localization	regulation of locomotion	regulation of molecular function	regulation of response to stimulus	response to biotic stimulus	response to chemical	response to external stimulus	response to other organism
ENSG00000144218	2.08511	2.02363e-05	5.92197e-05	33.8083	47.2037	40.8235	2.81628	6.74423	18.4042	40.6118	9.32157	AFF3	P51826.3	11	anatomical structure development	anatomical structure morphogenesis	biosynthetic process	cellular metabolic process	multicellular organism development	organic substance metabolic process	primary metabolic process	regulation of cellular process	response to chemical	nitrogen compound metabolic process	regulation of metabolic process
ENSG00000154310	2.09256	1.81763e-05	5.35107e-05	57.5654	35.1517	39.6228	4.69379	4.49615	20.9139	44.1133	10.0346	TNIK	Q9UKE5.1	28	anatomical structure development	anatomical structure morphogenesis	cellular component biogenesis	cellular component organization	cellular developmental process	cellular localization	cellular metabolic process	cellular response to stimulus	multicellular organism development	organic substance metabolic process	positive regulation of cellular process	positive regulation of metabolic process	positive regulation of response to stimulus	positive regulation of signaling	primary metabolic process	regulation of cellular process	regulation of developmental process	regulation of molecular function	regulation of response to stimulus	response to stress	signal transduction	cell communication	nitrogen compound metabolic process	regulation of metabolic process	cell-cell signaling	macromolecule localization	regulation of multicellular organismal process	regulation of signaling
ENSG00000188010	2.0927	6.01574e-35	8.54362e-34	391.08	397.717	373.415	120.161	91.0471	62.7416	387.404	91.3166	MORN2	Q502X0.2	1	cellular developmental process
ENSG00000198157	2.10108	0	0	12448.8	13240.1	12781.4	3139.21	2974.21	2855.16	12823.4	2989.53	HMGN5	P82970.1	14	biosynthetic process	cell death	cellular component organization	cellular metabolic process	negative regulation of cellular process	organic substance metabolic process	positive regulation of cell population proliferation	positive regulation of cellular process	positive regulation of metabolic process	primary metabolic process	regulation of cellular process	nitrogen compound metabolic process	regulation of cell population proliferation	regulation of metabolic process
ENSG00000198420	2.10305	5.78204e-15	3.58118e-14	99.5974	129.559	118.868	26.2852	19.1087	34.2987	116.008	26.5642	TCAF1	Q9Y4C2.3	12	cell motility	cellular localization	localization of cell	movement of cell or subcellular component	negative regulation of cellular process	positive regulation of transport	regulation of cellular process	regulation of localization	regulation of locomotion	regulation of molecular function	establishment of localization	macromolecule localization
ENSG00000158106	2.108	7.29863e-102	4.64379e-100	1013.33	954.118	1110.64	222.486	245.04	245.947	1026.03	237.824	RHPN1	Q8TCX5.2	4	cellular response to stimulus	regulation of cellular process	signal transduction	cell communication
ENSG00000167419	2.11373	2.84378e-231	6.46202e-229	3074.73	2921.61	3005.33	641.172	712.64	726.129	3000.56	693.314	LPO	P22079.2	13	catabolic process	cellular metabolic process	cellular response to stimulus	organic substance metabolic process	regulation of biological quality	regulation of cellular process	response to biotic stimulus	response to chemical	response to external stimulus	response to other organism	response to stress	small molecule metabolic process	system process
ENSG00000172159	2.11404	4.31769e-18	3.17556e-17	137.974	169.733	132.076	38.4891	22.4808	39.3181	146.594	33.4293	FRMD3	A2A2Y4.1	1	cellular component organization
ENSG00000213316	2.11838	0.00043725	0.0010763	22.8434	32.1387	16.8097	5.63255	1.12404	9.2021	23.9306	5.31956	LTC4S	Q16873.1	8	biosynthetic process	cellular metabolic process	cellular response to stimulus	organic substance metabolic process	primary metabolic process	regulation of molecular function	response to chemical	small molecule metabolic process
ENSG00000183850	2.12165	0.00282983	0.00610901	22.8434	7.03034	22.8131	2.81628	2.24808	6.69244	17.5623	3.91893	ZNF730	Q6ZMV8.1	7	biosynthetic process	cellular metabolic process	organic substance metabolic process	primary metabolic process	regulation of cellular process	nitrogen compound metabolic process	regulation of metabolic process
ENSG00000135931	2.12539	1.62614e-10	7.56316e-10	103.252	75.3251	84.0484	9.38759	20.2327	30.116	87.5419	19.9121	ARMC9	Q7Z3E5.3	11	cellular component biogenesis	cellular component organization	cellular response to stimulus	positive regulation of cellular process	positive regulation of response to stimulus	positive regulation of signaling	regulation of cellular process	regulation of response to stimulus	signal transduction	cell communication	regulation of signaling
ENSG00000197444	2.12898	4.16813e-06	1.32191e-05	42.9456	39.1691	51.6297	15.0201	1.12404	13.3849	44.5815	9.84302	OGDHL	Q9ULD0.3	6	catabolic process	cellular metabolic process	organic substance metabolic process	primary metabolic process	small molecule metabolic process	nitrogen compound metabolic process
ENSG00000146416	2.13424	1.2279e-158	1.57974e-156	2156.42	2356.17	2182.86	576.398	469.848	477.673	2231.82	507.973	AIG1	Q9NVV5.2	5	catabolic process	cellular metabolic process	organic substance metabolic process	primary metabolic process	small molecule metabolic process
ENSG00000110077	2.14241	3.47252e-09	1.45669e-08	66.7028	51.2211	61.2353	14.0814	10.1163	15.8945	59.7197	13.3641	MS4A6A	Q9H2W1.1	0
ENSG00000197992	2.14556	6.60442e-09	2.71581e-08	69.444	51.2211	62.436	8.44883	20.2327	13.3849	61.0337	14.0221	CLEC9A	Q6UXN8.1	13	export from cell	positive regulation of cellular process	positive regulation of multicellular organismal process	positive regulation of signaling	positive regulation of transport	regulation of cellular process	regulation of localization	establishment of localization	cell communication	cell-cell signaling	macromolecule localization	regulation of multicellular organismal process	regulation of signaling
ENSG00000211701	2.15279	0.000269236	0.00068352	18.2747	29.1257	24.0138	1.87752	5.62019	8.36555	23.8048	5.28775	TRGV1	CAA49178.1	0
ENSG00000180061	2.1631	0.00010644	0.00028564	21.9297	26.1127	25.2145	5.63255	6.74423	4.18277	24.419	5.51985	TMEM150B	A6NC51.1	4	catabolic process	cellular metabolic process	regulation of cellular process	regulation of metabolic process
ENSG00000166025	2.16364	3.35259e-12	1.7542e-11	85.8913	91.3945	72.0415	21.5914	13.4885	20.0773	83.1091	18.3857	AMOTL1	Q8IY63.1	18	anatomical structure development	anatomical structure morphogenesis	cell motility	cellular component organization	cellular response to stimulus	localization of cell	movement of cell or subcellular component	multicellular organism development	positive regulation of cellular process	positive regulation of multicellular organismal process	regulation of cellular process	regulation of localization	regulation of locomotion	signal transduction	anatomical structure formation involved in morphogenesis	cell communication	cell-cell signaling	regulation of multicellular organismal process
ENSG00000121858	2.16506	4.37509e-14	2.57055e-13	99.5974	83.3598	104.46	20.6527	23.6048	20.0773	95.8058	21.4449	TNFSF10	P50591.1	27	anatomical structure development	cell death	cellular component organization	cellular metabolic process	cellular response to stimulus	immune response	multicellular organism development	negative regulation of cellular process	negative regulation of signaling	organic substance metabolic process	positive regulation of cellular process	positive regulation of metabolic process	positive regulation of response to stimulus	positive regulation of signaling	primary metabolic process	regulation of cellular process	regulation of molecular function	regulation of response to stimulus	response to chemical	response to endogenous stimulus	signal transduction	cell communication	cell-cell signaling	negative regulation of response to stimulus	nitrogen compound metabolic process	regulation of signaling	regulation of metabolic process
ENSG00000144451	2.16616	1.81784e-05	5.35107e-05	31.0671	52.2254	36.0207	4.69379	3.37212	17.5676	39.7711	8.54452	SPAG16	Q8N0X2.2	7	anatomical structure development	cellular component biogenesis	cellular component organization	cellular developmental process	movement of cell or subcellular component	cell motility	localization of cell
ENSG00000196381	2.18043	0.000511455	0.00124533	22.8434	20.0867	19.2111	2.81628	8.99231	2.50966	20.7137	4.77275	ZNF781	Q8N8C0.1	0
ENSG00000102524	2.18616	7.73152e-188	1.30075e-185	2717.45	2852.31	2711.16	669.335	524.926	619.887	2760.31	604.716	TNFSF13B	Q9Y275.1	26	anatomical structure development	anatomical structure morphogenesis	cell activation	cell adhesion	cellular response to stimulus	export from cell	immune response	leukocyte activation	positive regulation of cell population proliferation	positive regulation of cellular process	positive regulation of developmental process	positive regulation of immune system process	positive regulation of response to stimulus	regulation of biological quality	regulation of cell adhesion	regulation of cellular process	regulation of developmental process	regulation of immune system process	regulation of response to stimulus	response to chemical	signal transduction	cell communication	anatomical structure formation involved in morphogenesis	establishment of localization	macromolecule localization	regulation of cell population proliferation
ENSG00000166927	2.19424	0.000242555	0.000620012	21.9297	17.0737	34.8201	1.87752	5.62019	8.36555	24.6078	5.28775	MS4A7	Q9GZW8.1	0
ENSG00000145555	2.19674	1.80935e-141	1.8957e-139	1361.47	1489.43	1575.31	309.79	338.336	317.891	1475.4	322.006	MYO10	Q9HD67.3	21	anatomical structure development	anatomical structure morphogenesis	cell adhesion	cellular component biogenesis	cellular component organization	cellular developmental process	cellular localization	cellular response to stimulus	immune effector process	immune response	positive regulation of immune system process	positive regulation of response to stimulus	regulation of biological quality	regulation of cell adhesion	regulation of cellular process	regulation of developmental process	regulation of immune system process	regulation of response to stimulus	signal transduction	cell communication	establishment of localization
ENSG00000004468	2.19769	1.54836e-40	2.62262e-39	365.495	320.383	310.979	80.7332	57.326	77.7996	332.286	71.9529	CD38	P28907.2	47	anatomical structure development	biosynthetic process	cell activation	cell death	cellular component organization	cellular developmental process	cellular metabolic process	cellular response to stimulus	export from cell	immune response	leukocyte activation	multicellular organism development	negative regulation of cellular process	negative regulation of metabolic process	negative regulation of multicellular organismal process	negative regulation of signaling	organic substance metabolic process	positive regulation of cell population proliferation	positive regulation of cellular process	positive regulation of immune system process	positive regulation of metabolic process	positive regulation of multicellular organismal process	positive regulation of response to stimulus	positive regulation of signaling	positive regulation of transport	primary metabolic process	regulation of biological quality	regulation of cellular process	regulation of developmental process	regulation of immune system process	regulation of localization	regulation of response to stimulus	response to abiotic stimulus	response to chemical	response to endogenous stimulus
ENSG00000167815	2.20424	9.894e-63	2.97449e-61	585.706	482.081	527.104	116.406	120.272	110.425	531.63	115.701	PRDX2	P32119.5	42	anatomical structure development	biosynthetic process	catabolic process	cell activation	cell adhesion	cell death	cellular developmental process	cellular metabolic process	leukocyte activation	multicellular organism development	negative regulation of cellular process	negative regulation of signaling	organic substance metabolic process	positive regulation of cellular process	positive regulation of metabolic process	positive regulation of multicellular organismal process	positive regulation of response to stimulus	positive regulation of signaling	primary metabolic process	regulation of biological quality	regulation of cell adhesion	regulation of cellular process	regulation of developmental process	regulation of immune system process	regulation of response to stimulus	response to biotic stimulus	response to other organism	response to stress	cellular response to stimulus	immune effector process	immune system development	negative regulation of multicellular organismal process	nitrogen compound metabolic process	regulation of molecular function	response to chemical
ENSG00000185974	2.20814	9.53101e-06	2.89873e-05	32.8945	30.13	44.4256	5.63255	3.37212	13.3849	35.8167	7.46318	GRK1	Q15835.1	13	cellular metabolic process	cellular response to stimulus	organic substance metabolic process	primary metabolic process	regulation of cellular process	regulation of response to stimulus	response to abiotic stimulus	response to external stimulus	signal transduction	system process	cell communication	nitrogen compound metabolic process	regulation of signaling
ENSG00000137198	2.20856	6.14335e-05	0.000169409	34.722	33.1431	18.0104	3.75503	4.49615	10.0387	28.6251	6.09661	GMPR	P36959.1	8	biosynthetic process	cellular metabolic process	organic substance metabolic process	primary metabolic process	response to abiotic stimulus	response to stress	small molecule metabolic process	nitrogen compound metabolic process
ENSG00000048052	2.20994	5.05565e-06	1.58855e-05	30.1533	32.1387	38.4221	6.57131	5.62019	9.2021	33.5714	7.1312	HDAC9	Q9UKV0.2	42	anatomical structure development	anatomical structure morphogenesis	biosynthetic process	cell activation	cell motility	cellular component organization	cellular developmental process	cellular metabolic process	cellular response to stimulus	export from cell	immune system development	leukocyte activation	localization of cell	movement of cell or subcellular component	multicellular organism development	negative regulation of cellular process	negative regulation of metabolic process	negative regulation of multicellular organismal process	negative regulation of signaling	organic substance metabolic process	positive regulation of cellular process	positive regulation of developmental process	positive regulation of multicellular organismal process	primary metabolic process	regulation of biological quality	regulation of cellular process	regulation of developmental process	regulation of localization	regulation of locomotion	regulation of molecular function	response to chemical	response to endogenous stimulus	response to stress	regulation of signaling	anatomical structure formation involved in morphogenesis
ENSG00000142494	2.22186	3.51159e-10	1.58847e-09	63.0479	70.3034	56.4325	12.2039	12.3644	15.8945	63.2613	13.4876	SLC47A1	Q96FL8.1	1	establishment of localization
ENSG00000171617	2.22756	7.80653e-12	3.99973e-11	106.907	106.459	109.263	41.3054	10.1163	16.7311	107.543	22.7176	ENC1	O14682.2	19	anatomical structure development	biosynthetic process	catabolic process	cellular component organization	cellular developmental process	cellular metabolic process	multicellular organism development	negative regulation of cellular process	negative regulation of metabolic process	organic substance metabolic process	positive regulation of cellular process	positive regulation of developmental process	positive regulation of multicellular organismal process	primary metabolic process	regulation of cellular process	regulation of developmental process	nitrogen compound metabolic process	regulation of metabolic process	regulation of multicellular organismal process
ENSG00000105750	2.24611	1.73208e-11	8.64408e-11	67.6166	93.4031	108.062	10.3263	17.9846	27.6063	89.694	18.6391	ZNF85	Q03923.3	9	biosynthetic process	cellular metabolic process	negative regulation of cellular process	negative regulation of metabolic process	organic substance metabolic process	primary metabolic process	regulation of cellular process	nitrogen compound metabolic process	regulation of metabolic process
ENSG00000223629	2.26025	8.93785e-45	1.698e-43	346.306	353.526	363.81	78.8557	87.675	57.7223	354.547	74.751	DEFA8P	NR_073407.1	0
ENSG00000160161	2.26278	1.13798e-137	1.18519e-135	1759.86	1436.2	1653.35	345.463	346.204	320.4	1616.47	337.356	CILP2	Q8IUL8.2	1	cellular metabolic process
ENSG00000169252	2.2637	1.88825e-72	6.8403e-71	586.619	543.345	620.757	118.284	134.885	112.935	583.574	122.034	ADRB2	P07550.3	43	anatomical structure development	biosynthetic process	catabolic process	cellular component biogenesis	cellular component organization	cellular developmental process	cellular localization	cellular metabolic process	cellular response to stimulus	multicellular organism development	negative regulation of cellular process	negative regulation of multicellular organismal process	negative regulation of signaling	organic substance metabolic process	positive regulation of cellular process	positive regulation of developmental process	positive regulation of metabolic process	positive regulation of multicellular organismal process	positive regulation of response to stimulus	positive regulation of signaling	positive regulation of transport	primary metabolic process	regulation of biological quality	regulation of cellular process	regulation of developmental process	regulation of localization	regulation of molecular function	regulation of response to stimulus	response to abiotic stimulus	response to chemical	response to endogenous stimulus	response to external stimulus	response to stress	signal transduction	system process
ENSG00000107104	2.27238	1.68271e-94	9.2296e-93	749.264	780.368	709.609	161.466	151.745	150.58	746.414	154.597	KANK1	Q14678.3	33	anatomical structure development	anatomical structure morphogenesis	cell adhesion	cell motility	cellular component biogenesis	cellular component organization	cellular developmental process	cellular response to stimulus	localization of cell	movement of cell or subcellular component	multicellular organism development	negative regulation of cellular process	negative regulation of multicellular organismal process	negative regulation of signaling	positive regulation of cellular process	positive regulation of response to stimulus	positive regulation of signaling	regulation of biological quality	regulation of cell adhesion	regulation of cellular process	regulation of developmental process	regulation of localization	regulation of locomotion	regulation of response to stimulus	response to chemical	response to endogenous stimulus	response to stress	signal transduction	cell communication	cell-cell signaling	negative regulation of response to stimulus	regulation of multicellular organismal process	regulation of signaling
ENSG00000100373	2.2761	4.90729e-123	4.27179e-121	958.51	996.3	1014.58	210.282	196.707	204.956	989.798	203.982	UPK3A	O75631.3	7	anatomical structure development	anatomical structure morphogenesis	cellular component organization	cellular developmental process	multicellular organism development	regulation of biological quality	establishment of localization
ENSG00000050327	2.2791	3.4249e-20	2.79895e-19	143.457	153.663	120.069	27.224	24.7288	33.4622	139.063	28.4717	ARHGEF5	Q12774.3	31	biosynthetic process	cell death	cell motility	cellular component biogenesis	cellular component organization	cellular metabolic process	cellular response to stimulus	localization of cell	movement of cell or subcellular component	organic substance metabolic process	positive regulation of cellular process	positive regulation of metabolic process	positive regulation of response to stimulus	positive regulation of signaling	positive regulation of transport	primary metabolic process	regulation of cellular process	regulation of localization	regulation of molecular function	regulation of response to stimulus	response to chemical	response to external stimulus	response to stress	signal transduction	cell communication	establishment of localization	macromolecule localization	nitrogen compound metabolic process	regulation of metabolic process	regulation of signaling	taxis
ENSG00000177614	2.28532	1.19679e-06	4.01077e-06	47.5143	26.1127	42.0242	6.57131	7.86827	9.2021	38.5504	7.88056	PGBD5	Q8N414.4	4	cellular metabolic process	organic substance metabolic process	primary metabolic process	nitrogen compound metabolic process
ENSG00000133101	2.29636	3.29554e-35	4.74011e-34	303.361	359.552	289.367	72.2844	79.8067	44.3374	317.426	65.4762	CCNA1	P78396.1	9	biosynthetic process	cellular component organization	cellular metabolic process	organic substance metabolic process	primary metabolic process	regulation of cellular process	regulation of molecular function	regulation of metabolic process	nitrogen compound metabolic process
ENSG00000169083	2.29677	0.000276981	0.000701553	20.1022	26.1127	18.0104	1.87752	3.37212	7.52899	21.4084	4.25954	AR	P10275.3	42	anatomical structure development	anatomical structure morphogenesis	biosynthetic process	cell death	cellular component organization	cellular developmental process	cellular localization	cellular metabolic process	cellular response to stimulus	multicellular organism development	negative regulation of cellular process	negative regulation of metabolic process	negative regulation of signaling	organic substance metabolic process	positive regulation of cell population proliferation	positive regulation of cellular process	positive regulation of developmental process	positive regulation of metabolic process	positive regulation of multicellular organismal process	positive regulation of response to stimulus	positive regulation of signaling	primary metabolic process	regulation of biological quality	regulation of cellular process	regulation of developmental process	regulation of localization	regulation of molecular function	regulation of response to stimulus	response to chemical	response to endogenous stimulus	signal transduction	system process	cell communication	anatomical structure formation involved in morphogenesis	cell-cell signaling
ENSG00000197561	2.30427	0	0	140215	131514	141440	25437.5	28908	29306.2	137723	27883.9	ELANE	P08246.1	50	biosynthetic process	catabolic process	cell activation	cell adhesion	cell motility	cellular component organization	cellular metabolic process	cellular response to stimulus	export from cell	immune effector process	immune response	leukocyte activation	localization of cell	movement of cell or subcellular component	negative regulation of cellular process	negative regulation of metabolic process	negative regulation of multicellular organismal process	organic substance metabolic process	positive regulation of cell population proliferation	positive regulation of cellular process	positive regulation of immune system process	positive regulation of metabolic process	positive regulation of multicellular organismal process	positive regulation of response to stimulus	positive regulation of signaling	primary metabolic process	regulation of biological quality	regulation of cell adhesion	regulation of cellular process	regulation of immune system process	regulation of localization	regulation of locomotion	regulation of molecular function	regulation of response to stimulus	response to abiotic stimulus
ENSG00000085063	2.30698	0	0	4357.61	4556.67	4659.88	966.921	935.2	844.084	4524.72	915.402	CD59	P13987.1	20	cell activation	cellular component biogenesis	cellular component organization	cellular localization	cellular response to stimulus	export from cell	immune effector process	immune response	leukocyte activation	positive regulation of immune system process	positive regulation of response to stimulus	regulation of biological quality	regulation of cellular process	regulation of immune system process	regulation of response to stimulus	response to stress	signal transduction	cell communication	establishment of localization	negative regulation of response to stimulus
ENSG00000152056	2.32388	5.73205e-34	7.86617e-33	245.795	307.326	249.744	45.0604	68.5663	48.5202	267.622	54.049	AP1S3	Q96PC3.1	3	cellular localization	establishment of localization	macromolecule localization
ENSG00000180964	2.32757	2.51984e-114	1.93376e-112	1016.08	1057.56	955.75	226.241	197.831	180.696	1009.8	201.589	TCEAL8	Q8IYN2.1	0
ENSG00000160307	2.33061	2.94493e-06	9.46673e-06	42.0319	27.117	34.8201	9.38759	3.37212	7.52899	34.6563	6.7629	S100B	P04271.2	34	anatomical structure development	anatomical structure morphogenesis	cell death	cellular component organization	cellular developmental process	cellular response to stimulus	immune response	multicellular organism development	negative regulation of cellular process	negative regulation of multicellular organismal process	positive regulation of cell population proliferation	positive regulation of cellular process	positive regulation of developmental process	positive regulation of multicellular organismal process	positive regulation of response to stimulus	positive regulation of signaling	regulation of biological quality	regulation of cellular process	regulation of developmental process	regulation of response to stimulus	response to abiotic stimulus	response to biotic stimulus	response to chemical	response to endogenous stimulus	response to external stimulus	response to other organism	response to stress	signal transduction	system process	cell communication	cell-cell signaling	regulation of cell population proliferation	regulation of multicellular organismal process	regulation of signaling
ENSG00000160180	2.3316	0.00023445	0.000600964	25.5846	19.0824	20.4118	3.75503	1.12404	7.52899	21.6929	4.13602	TFF3	Q07654.2	8	cellular metabolic process	organic substance metabolic process	primary metabolic process	regulation of biological quality	regulation of cellular process	small molecule metabolic process	system process	regulation of metabolic process
ENSG00000126821	2.33744	1.4606e-14	8.84097e-14	93.2012	102.442	78.0449	20.6527	16.8606	16.7311	91.2294	18.0815	SGPP1	Q9BX95.2	19	anatomical structure development	biosynthetic process	cell death	cellular developmental process	cellular localization	cellular metabolic process	cellular response to stimulus	multicellular organism development	organic substance metabolic process	primary metabolic process	regulation of cellular process	regulation of developmental process	signal transduction	small molecule metabolic process	nitrogen compound metabolic process	cell communication	establishment of localization	macromolecule localization	regulation of multicellular organismal process
ENSG00000080823	2.33955	3.5981e-31	4.48085e-30	239.399	215.932	226.931	39.4279	35.9692	57.7223	227.421	44.3731	MOK	Q9UQ07.1	9	cellular metabolic process	cellular response to stimulus	organic substance metabolic process	primary metabolic process	regulation of cellular process	signal transduction	cell communication	nitrogen compound metabolic process	regulation of metabolic process
ENSG00000105854	2.3441	2.40695e-07	8.63886e-07	74.0127	41.1777	43.2249	11.2651	2.24808	16.7311	52.8051	10.0814	PON2	Q15165.4	7	catabolic process	cellular metabolic process	organic substance metabolic process	primary metabolic process	response to chemical	response to stress	small molecule metabolic process
ENSG00000276231	2.34886	3.63337e-44	6.7559e-43	337.169	341.474	427.446	60.0806	88.799	69.434	368.696	72.7712	PIK3R6	Q5UE93.1	40	anatomical structure development	anatomical structure morphogenesis	biosynthetic process	cell activation	cell adhesion	cellular developmental process	cellular metabolic process	cellular response to stimulus	immune effector process	immune response	immune system development	leukocyte activation	multicellular organism development	organic substance metabolic process	positive regulation of cellular process	positive regulation of developmental process	positive regulation of immune system process	positive regulation of metabolic process	positive regulation of multicellular organismal process	positive regulation of response to stimulus	positive regulation of signaling	primary metabolic process	regulation of biological quality	regulation of cell adhesion	regulation of cellular process	regulation of developmental process	regulation of immune system process	regulation of molecular function	regulation of response to stimulus	response to biotic stimulus	response to external stimulus	response to other organism	response to stress	signal transduction	anatomical structure formation involved in morphogenesis
ENSG00000152932	2.3514	4.3022e-06	1.36295e-05	29.2396	35.1517	36.0207	3.75503	4.49615	10.8752	33.4707	6.37547	RAB3C	Q96E17.1	9	cellular localization	cellular response to stimulus	export from cell	regulation of cellular process	regulation of localization	signal transduction	establishment of localization	cell communication	macromolecule localization
ENSG00000161180	2.35521	2.61804e-05	7.55657e-05	31.0671	26.1127	24.0138	3.75503	3.37212	8.36555	27.0645	5.16423	CCDC116	Q8IYX3.3	0
ENSG00000118200	2.40447	2.2901e-11	1.12873e-10	49.3418	88.3815	88.8512	15.9589	11.2404	15.058	75.5248	14.0858	CAMSAP2	Q08AD1.3	9	anatomical structure development	cellular component biogenesis	cellular component organization	cellular developmental process	multicellular organism development	negative regulation of cellular process	regulation of cellular process	regulation of developmental process	regulation of multicellular organismal process
ENSG00000005469	2.40644	1.58488e-24	1.55093e-23	225.693	207.897	168.097	55.3868	25.8529	31.7891	200.562	37.6762	CROT	Q9UKG9.2	10	catabolic process	cellular component organization	cellular localization	cellular metabolic process	organic substance metabolic process	primary metabolic process	small molecule metabolic process	nitrogen compound metabolic process	establishment of localization	macromolecule localization
ENSG00000163958	2.41076	1.58661e-06	5.25376e-06	47.5143	24.104	34.8201	5.63255	7.86827	6.69244	35.4795	6.73109	ZDHHC19	Q8WVZ1.2	8	biosynthetic process	cellular localization	cellular metabolic process	organic substance metabolic process	primary metabolic process	establishment of localization	macromolecule localization	nitrogen compound metabolic process
ENSG00000198846	2.43194	0.000544179	0.00131731	21.016	15.065	15.609	4.69379	3.37212	1.67311	17.23	3.24634	TOX	O94900.3	23	anatomical structure development	cell activation	cellular component organization	cellular developmental process	cellular metabolic process	immune system development	leukocyte activation	multicellular organism development	organic substance metabolic process	positive regulation of cell population proliferation	positive regulation of cellular process	positive regulation of developmental process	positive regulation of immune system process	positive regulation of metabolic process	positive regulation of multicellular organismal process	primary metabolic process	regulation of cellular process	regulation of developmental process	regulation of immune system process	regulation of multicellular organismal process	nitrogen compound metabolic process	regulation of cell population proliferation	regulation of metabolic process
ENSG00000229453	2.44115	5.00121e-05	0.000139496	19.1885	27.117	25.2145	4.69379	2.24808	5.85588	23.84	4.26592	SPINK8	P0C7L1.1	9	cellular metabolic process	negative regulation of cellular process	negative regulation of metabolic process	organic substance metabolic process	primary metabolic process	regulation of cellular process	regulation of molecular function	nitrogen compound metabolic process	regulation of metabolic process
ENSG00000172828	2.45782	9.46649e-50	2.07563e-48	377.373	314.357	331.391	65.7131	58.45	61.905	341.04	62.0227	CES3	Q6UWW8.1	6	catabolic process	cellular metabolic process	cellular response to stimulus	organic substance metabolic process	primary metabolic process	response to chemical
ENSG00000159387	2.46885	1.43967e-08	5.76823e-08	47.5143	48.2081	40.8235	5.63255	8.99231	10.0387	45.5153	8.22117	IRX6	P78412.3	7	biosynthetic process	cellular metabolic process	organic substance metabolic process	primary metabolic process	regulation of cellular process	nitrogen compound metabolic process	regulation of metabolic process
ENSG00000106605	2.47045	8.80949e-74	3.30063e-72	546.415	506.185	491.083	85.427	103.412	91.1844	514.561	93.341	BLVRA	P53004.2	4	cellular metabolic process	organic substance metabolic process	catabolic process	nitrogen compound metabolic process
ENSG00000167315	2.47976	8.71428e-21	7.33399e-20	133.406	127.551	147.685	34.7341	17.9846	20.0773	136.214	24.2653	ACAA2	P42765.2	23	biosynthetic process	catabolic process	cell death	cellular component organization	cellular metabolic process	cellular response to stimulus	negative regulation of cellular process	negative regulation of signaling	organic substance metabolic process	primary metabolic process	regulation of biological quality	regulation of cellular process	regulation of localization	regulation of response to stimulus	response to abiotic stimulus	response to chemical	response to stress	signal transduction	small molecule metabolic process	cell communication	establishment of localization	negative regulation of response to stimulus	regulation of signaling
ENSG00000124406	2.48266	2.39577e-33	3.23697e-32	199.195	239.032	236.536	31.9178	40.4654	47.6836	224.921	40.0223	ATP8A1	Q9Y2Q0.1	18	cell activation	cell motility	cellular component organization	export from cell	immune effector process	immune response	leukocyte activation	localization of cell	movement of cell or subcellular component	positive regulation of cellular process	positive regulation of transport	regulation of biological quality	regulation of cellular process	regulation of localization	regulation of locomotion	system process	establishment of localization	macromolecule localization
ENSG00000242550	2.48773	0	0	10897.2	11721.6	11232.5	2128.17	2046.87	1864.68	11283.8	2013.24	SERPINB10	P48595.1	15	cell activation	cellular metabolic process	export from cell	immune effector process	immune response	leukocyte activation	negative regulation of cellular process	negative regulation of metabolic process	organic substance metabolic process	primary metabolic process	regulation of cellular process	regulation of molecular function	establishment of localization	nitrogen compound metabolic process	regulation of metabolic process
ENSG00000132694	2.49384	5.7531e-47	1.17322e-45	372.805	286.235	333.792	61.0193	59.574	56.0492	330.944	58.8808	ARHGEF11	O15085.1	18	biosynthetic process	cell death	cellular component organization	cellular metabolic process	cellular response to stimulus	organic substance metabolic process	positive regulation of cellular process	positive regulation of metabolic process	primary metabolic process	regulation of cellular process	regulation of molecular function	regulation of response to stimulus	signal transduction	system process	cell communication	nitrogen compound metabolic process	regulation of metabolic process	regulation of signaling
ENSG00000184378	2.49504	2.6091e-06	8.44301e-06	39.2907	28.1214	37.2214	2.81628	3.37212	11.7118	34.8778	5.96672	ACTRT3	Q9BYD9.1	0
ENSG00000145506	2.4989	3.08403e-30	3.73176e-29	227.521	185.802	204.118	47.8767	29.225	31.7891	205.813	36.2969	NKD2	Q969F2.1	24	catabolic process	cellular component organization	cellular localization	cellular metabolic process	cellular response to stimulus	export from cell	negative regulation of cellular process	negative regulation of signaling	organic substance metabolic process	positive regulation of cellular process	positive regulation of metabolic process	primary metabolic process	regulation of cellular process	regulation of localization	regulation of response to stimulus	signal transduction	cell communication	cell-cell signaling	establishment of localization	macromolecule localization	negative regulation of response to stimulus	nitrogen compound metabolic process	regulation of metabolic process	regulation of signaling
ENSG00000019991	2.5152	5.50374e-19	4.23479e-18	124.268	128.555	93.6539	19.7139	19.1087	21.7504	115.492	20.191	HGF	P14210.2	48	anatomical structure development	anatomical structure morphogenesis	biosynthetic process	catabolic process	cell death	cell motility	cellular component organization	cellular developmental process	cellular metabolic process	cellular response to stimulus	export from cell	localization of cell	movement of cell or subcellular component	multicellular organism development	negative regulation of cellular process	negative regulation of metabolic process	negative regulation of multicellular organismal process	negative regulation of signaling	organic substance metabolic process	positive regulation of cellular process	positive regulation of developmental process	positive regulation of metabolic process	positive regulation of multicellular organismal process	positive regulation of response to stimulus	positive regulation of signaling	primary metabolic process	regulation of cellular process	regulation of developmental process	regulation of localization	regulation of locomotion	regulation of molecular function	regulation of response to stimulus	response to chemical	response to external stimulus	response to stress
ENSG00000267060	2.52446	1.25451e-08	5.04951e-08	55.738	72.3121	30.0173	12.2039	7.86827	7.52899	52.6891	9.20037	PTGES3L	E9PB15.1	2	cellular component biogenesis	cellular component organization
ENSG00000110841	2.54587	1.07618e-27	1.18951e-26	165.386	188.815	165.695	23.469	28.101	36.8084	173.299	29.4594	PPFIBP1	Q86W92.2	2	cell adhesion	cellular component organization
ENSG00000198721	2.55858	9.85387e-34	1.34278e-32	211.073	216.936	240.138	45.0604	24.7288	41.8277	222.716	37.2057	ECI2	O75521.4	9	catabolic process	cellular component organization	cellular localization	cellular metabolic process	organic substance metabolic process	primary metabolic process	small molecule metabolic process	establishment of localization	macromolecule localization
ENSG00000065154	2.5707	3.05766e-28	3.4383e-27	189.144	221.958	184.906	38.4891	17.9846	41.8277	198.669	32.7671	OAT	P04181.1	10	biosynthetic process	catabolic process	cellular component biogenesis	cellular component organization	cellular metabolic process	organic substance metabolic process	primary metabolic process	small molecule metabolic process	system process	nitrogen compound metabolic process
ENSG00000120832	2.58251	1.11001e-07	4.12004e-07	32.8945	42.1821	58.8339	6.57131	2.24808	12.5483	44.6368	7.12257	MTERF2	Q49AM1.2	7	biosynthetic process	cellular metabolic process	organic substance metabolic process	primary metabolic process	regulation of cellular process	nitrogen compound metabolic process	regulation of metabolic process
ENSG00000136014	2.59314	8.80909e-16	5.7341e-15	86.805	115.499	132.076	7.51007	23.6048	24.2601	111.46	18.4583	USP44	Q9H0E7.2	11	catabolic process	cellular component organization	cellular metabolic process	negative regulation of cellular process	negative regulation of metabolic process	organic substance metabolic process	primary metabolic process	regulation of cellular process	regulation of molecular function	nitrogen compound metabolic process	regulation of metabolic process
ENSG00000139793	2.59831	2.88666e-15	1.82141e-14	88.6325	99.4292	94.8546	25.3465	11.2404	10.0387	94.3054	15.5418	MBNL2	Q5VZF2.2	6	cellular metabolic process	organic substance metabolic process	primary metabolic process	regulation of cellular process	nitrogen compound metabolic process	regulation of metabolic process
ENSG00000167646	2.61288	3.3565e-05	9.57274e-05	21.016	20.0867	38.4221	2.81628	1.12404	8.36555	26.5083	4.10195	DNAAF3	Q8N9W5.4	2	cellular component biogenesis	cellular component organization
ENSG00000168671	2.61388	3.48933e-09	1.4634e-08	49.3418	57.2471	38.4221	4.69379	8.99231	10.0387	48.337	7.90825	UGT3A2	Q3SY77.1	3	cellular response to stimulus	response to chemical	response to endogenous stimulus
ENSG00000102401	2.6149	2.78857e-79	1.19881e-77	506.21	493.128	498.287	81.672	88.799	75.2899	499.209	81.9203	ARMCX3	Q9UH62.1	11	biosynthetic process	cellular localization	cellular metabolic process	organic substance metabolic process	positive regulation of cellular process	positive regulation of metabolic process	primary metabolic process	regulation of cellular process	macromolecule localization	nitrogen compound metabolic process	regulation of metabolic process
ENSG00000121236	2.64966	1.18136e-50	2.64664e-49	316.153	307.326	344.598	53.5092	39.3413	59.3954	322.693	50.7487	TRIM6	Q9C030.1	41	biosynthetic process	cellular component biogenesis	cellular component organization	cellular developmental process	cellular metabolic process	cellular response to stimulus	export from cell	immune effector process	immune response	negative regulation of cellular process	negative regulation of metabolic process	organic substance metabolic process	positive regulation of cellular process	positive regulation of immune system process	positive regulation of metabolic process	positive regulation of multicellular organismal process	positive regulation of response to stimulus	positive regulation of signaling	positive regulation of transport	primary metabolic process	regulation of biological quality	regulation of cellular process	regulation of developmental process	regulation of immune system process	regulation of localization	regulation of molecular function	regulation of response to stimulus	response to biotic stimulus	response to chemical	response to external stimulus	response to other organism	response to stress	signal transduction	establishment of localization	cell communication
ENSG00000109321	2.65312	2.38832e-15	1.51408e-14	78.5814	96.4161	75.6436	15.0201	11.2404	13.3849	83.547	13.2151	AREG	P15514.2	35	anatomical structure development	anatomical structure morphogenesis	cellular component biogenesis	cellular component organization	cellular developmental process	cellular localization	cellular metabolic process	cellular response to stimulus	multicellular organism development	negative regulation of cellular process	negative regulation of multicellular organismal process	negative regulation of signaling	organic substance metabolic process	positive regulation of cell population proliferation	positive regulation of cellular process	positive regulation of metabolic process	positive regulation of response to stimulus	positive regulation of signaling	primary metabolic process	regulation of cellular process	regulation of developmental process	regulation of response to stimulus	response to chemical	response to endogenous stimulus	response to stress	signal transduction	regulation of multicellular organismal process	regulation of metabolic process	cell communication	cell-cell signaling	establishment of localization	negative regulation of response to stimulus	nitrogen compound metabolic process	regulation of cell population proliferation	regulation of signaling
ENSG00000181195	2.68047	1.90864e-07	6.92564e-07	33.8083	33.1431	42.0242	8.44883	2.24808	5.85588	36.3252	5.5176	PENK	P01210.1	24	anatomical structure development	cellular developmental process	cellular metabolic process	cellular response to stimulus	multicellular organism development	organic substance metabolic process	positive regulation of multicellular organismal process	positive regulation of response to stimulus	primary metabolic process	regulation of cellular process	regulation of response to stimulus	response to abiotic stimulus	response to biotic stimulus	response to chemical	response to endogenous stimulus	response to external stimulus	response to other organism	response to stress	signal transduction	system process	cell communication	cell-cell signaling	nitrogen compound metabolic process	regulation of multicellular organismal process
ENSG00000054983	2.68311	3.76038e-42	6.69332e-41	274.121	284.227	258.149	47.8767	26.9769	50.1933	272.166	41.6823	GALC	P54803.3	7	anatomical structure development	catabolic process	cellular metabolic process	multicellular organism development	organic substance metabolic process	primary metabolic process	nitrogen compound metabolic process
ENSG00000158473	2.70009	2.35026e-06	7.65212e-06	31.0671	28.1214	26.4152	5.63255	2.24808	5.01933	28.5346	4.29999	CD1D	P15813.1	22	anatomical structure development	cell activation	cell adhesion	cellular developmental process	immune effector process	immune response	immune system development	leukocyte activation	multicellular organism development	positive regulation of cell population proliferation	positive regulation of cellular process	positive regulation of immune system process	positive regulation of response to stimulus	regulation of cell adhesion	regulation of cellular process	regulation of immune system process	regulation of response to stimulus	response to biotic stimulus	response to external stimulus	response to other organism	response to stress	regulation of cell population proliferation
ENSG00000145390	2.71254	2.65822e-29	3.11317e-28	199.195	176.763	154.889	26.2852	20.2327	33.4622	176.949	26.66	USP53	Q70EK8.2	9	cell death	cellular metabolic process	organic substance metabolic process	primary metabolic process	regulation of biological quality	response to abiotic stimulus	response to external stimulus	system process	nitrogen compound metabolic process
ENSG00000237289	2.71458	1.52895e-11	7.66096e-11	65.7891	60.2601	66.038	9.38759	16.8606	4.18277	64.0291	10.1436	CKMT1B	P12532.1	5	biosynthetic process	cellular metabolic process	organic substance metabolic process	nitrogen compound metabolic process	small molecule metabolic process
ENSG00000005961	2.7155	1.99002e-46	3.98848e-45	287.827	259.118	303.775	34.7341	46.0856	48.5202	283.574	43.1133	ITGA2B	P08514.3	25	anatomical structure development	cell activation	cell adhesion	cell motility	cellular component organization	cellular developmental process	cellular response to stimulus	export from cell	immune system development	localization of cell	movement of cell or subcellular component	multicellular organism development	positive regulation of cellular process	positive regulation of immune system process	regulation of biological quality	regulation of cellular process	regulation of developmental process	regulation of immune system process	regulation of localization	regulation of locomotion	response to stress	signal transduction	regulation of multicellular organismal process	establishment of localization	cell communication
ENSG00000079482	2.71825	1.83124e-08	7.2854e-08	35.6357	51.2211	40.8235	6.57131	10.1163	3.34622	42.5601	6.67796	OPHN1	O60890.1	34	anatomical structure development	anatomical structure morphogenesis	catabolic process	cell motility	cellular component biogenesis	cellular component organization	cellular developmental process	cellular localization	cellular metabolic process	cellular response to stimulus	localization of cell	movement of cell or subcellular component	multicellular organism development	negative regulation of cellular process	negative regulation of metabolic process	organic substance metabolic process	primary metabolic process	regulation of biological quality	regulation of cellular process	regulation of localization	regulation of molecular function	regulation of response to stimulus	response to chemical	response to external stimulus	signal transduction	regulation of signaling	anatomical structure formation involved in morphogenesis	cell communication	cell-cell signaling	establishment of localization	macromolecule localization	nitrogen compound metabolic process	regulation of metabolic process	taxis
ENSG00000135525	2.73071	1.96425e-09	8.38398e-09	48.4281	37.1604	54.0311	8.44883	6.74423	5.85588	46.5399	7.01631	MAP7	Q14244.1	5	cellular component organization	cellular localization	response to abiotic stimulus	response to stress	macromolecule localization
ENSG00000169385	2.73514	0	0	9072.5	8826.09	8247.55	1335.85	1419.66	1180.38	8715.38	1311.96	RNASE2	P10153.2	17	catabolic process	cell activation	cellular metabolic process	export from cell	immune effector process	immune response	leukocyte activation	organic substance metabolic process	primary metabolic process	response to biotic stimulus	response to chemical	response to external stimulus	response to other organism	response to stress	taxis	establishment of localization	nitrogen compound metabolic process
ENSG00000096092	2.7448	9.26939e-11	4.37278e-10	52.083	49.2124	57.6332	9.38759	5.62019	8.36555	52.9762	7.79111	TMEM14A	Q9Y6G1.1	14	cell death	cellular component organization	cellular response to stimulus	negative regulation of cellular process	negative regulation of signaling	regulation of biological quality	regulation of cellular process	regulation of localization	regulation of response to stimulus	signal transduction	cell communication	establishment of localization	negative regulation of response to stimulus	regulation of signaling
ENSG00000055118	2.7492	3.11992e-132	2.99941e-130	1078.21	955.122	1049.4	171.793	162.986	126.32	1027.58	153.699	KCNH2	Q12809.1	12	cellular response to stimulus	export from cell	movement of cell or subcellular component	negative regulation of cellular process	positive regulation of transport	regulation of biological quality	regulation of cellular process	regulation of localization	response to chemical	system process	establishment of localization	regulation of multicellular organismal process
ENSG00000161405	2.76847	2.14627e-44	4.0207e-43	262.243	347.5	256.948	45.0604	38.2173	43.5008	288.897	42.2595	IKZF3	Q9UKT9.2	23	anatomical structure development	biosynthetic process	cell activation	cell death	cellular developmental process	cellular metabolic process	immune system development	leukocyte activation	multicellular organism development	organic substance metabolic process	positive regulation of cellular process	positive regulation of metabolic process	primary metabolic process	regulation of cellular process	regulation of developmental process	regulation of immune system process	response to biotic stimulus	response to external stimulus	response to other organism	nitrogen compound metabolic process	regulation of cell population proliferation	regulation of metabolic process	regulation of multicellular organismal process
ENSG00000109193	2.78596	7.46161e-06	2.2965e-05	23.7572	26.1127	27.6159	1.87752	2.24808	6.69244	25.8286	3.60601	SULT1E1	P49888.1	12	catabolic process	cellular developmental process	cellular metabolic process	organic substance metabolic process	positive regulation of cellular process	positive regulation of developmental process	primary metabolic process	regulation of biological quality	regulation of cellular process	regulation of developmental process	small molecule metabolic process	nitrogen compound metabolic process
ENSG00000187624	2.81319	5.02538e-07	1.75018e-06	29.2396	42.1821	39.6228	0.938759	12.3644	3.34622	37.0148	5.5498	C17orf97	Q6ZQX7.2	5	catabolic process	cellular metabolic process	organic substance metabolic process	primary metabolic process	nitrogen compound metabolic process
ENSG00000239839	2.8142	0	0	5561.92	6004.92	5888.19	880.556	828.416	774.649	5818.34	827.874	DEFA3	P59666.1	12	cellular response to stimulus	immune effector process	immune response	regulation of cellular process	response to biotic stimulus	response to chemical	response to endogenous stimulus	response to external stimulus	response to other organism	response to stress	signal transduction	cell communication
ENSG00000198483	2.81686	4.60252e-16	3.04692e-15	93.2012	76.3294	87.6505	7.51007	17.9846	11.7118	85.727	12.4021	ANKRD35	Q8N283.2	0
ENSG00000179934	2.81991	8.01183e-18	5.79029e-17	108.735	103.446	85.2491	13.1426	7.86827	20.0773	99.1434	13.6961	CCR8	P51685.1	13	cell adhesion	cell motility	cellular response to stimulus	immune response	localization of cell	movement of cell or subcellular component	regulation of biological quality	regulation of cellular process	response to chemical	response to external stimulus	signal transduction	cell communication	taxis
ENSG00000093072	2.83174	1.60674e-21	1.3945e-20	102.339	111.481	132.076	14.0814	15.7365	18.4042	115.299	16.074	ADA2	Q9NZK5.2	19	anatomical structure development	biosynthetic process	catabolic process	cell activation	cellular metabolic process	cellular response to stimulus	export from cell	immune effector process	immune response	leukocyte activation	multicellular organism development	organic substance metabolic process	primary metabolic process	regulation of cellular process	signal transduction	small molecule metabolic process	cell communication	establishment of localization	nitrogen compound metabolic process
ENSG00000160345	2.83875	4.08461e-09	1.70366e-08	42.9456	46.1994	42.0242	8.44883	7.86827	2.50966	43.7231	6.27559	C9orf116	Q5BN46.1	7	anatomical structure development	cellular response to stimulus	multicellular organism development	organic substance metabolic process	response to abiotic stimulus	response to stress	regulation of metabolic process
ENSG00000246705	2.84254	1.89622e-10	8.78426e-10	49.3418	47.2037	68.4394	13.1426	5.62019	4.18277	54.995	7.64853	H2AFJ	Q9BTM1.1	10	biosynthetic process	cellular component organization	cellular metabolic process	negative regulation of cellular process	negative regulation of metabolic process	organic substance metabolic process	primary metabolic process	regulation of cellular process	nitrogen compound metabolic process	regulation of metabolic process
ENSG00000124491	2.84452	3.47191e-17	2.42411e-16	108.735	81.3511	105.661	15.0201	5.62019	19.2408	98.5822	13.2937	F13A1	P00488.4	13	cellular metabolic process	cellular response to stimulus	export from cell	organic substance metabolic process	primary metabolic process	regulation of biological quality	regulation of cellular process	response to chemical	response to stress	signal transduction	cell communication	establishment of localization	nitrogen compound metabolic process
ENSG00000147465	2.86841	5.21085e-67	1.70738e-65	484.281	410.773	443.055	43.1829	74.1865	66.9244	446.036	61.4313	STAR	P49675.2	34	anatomical structure development	biosynthetic process	cell death	cellular developmental process	cellular localization	cellular metabolic process	cellular response to stimulus	immune response	multicellular organism development	negative regulation of cellular process	organic substance metabolic process	positive regulation of cellular process	positive regulation of developmental process	positive regulation of metabolic process	positive regulation of multicellular organismal process	primary metabolic process	regulation of biological quality	regulation of cellular process	regulation of developmental process	response to abiotic stimulus	response to biotic stimulus	response to chemical	response to endogenous stimulus	response to external stimulus	response to other organism	response to stress	small molecule metabolic process	establishment of localization	cell communication	cell-cell signaling	macromolecule localization	regulation of metabolic process	regulation of multicellular organismal process	regulation of signaling
ENSG00000186481	2.89178	7.79995e-14	4.52656e-13	87.7188	64.2774	63.6366	9.38759	5.62019	13.3849	71.8776	9.46422	ANKRD20A5P	EAX01495.1	0
ENSG00000136928	2.91065	8.7698e-07	2.98299e-06	29.2396	37.1604	31.218	0.938759	2.24808	9.2021	32.5393	4.12965	GABBR2	O75899.1	6	cellular response to stimulus	regulation of cellular process	regulation of molecular function	signal transduction	cell communication	cell-cell signaling
ENSG00000164821	2.94756	3.24737e-146	3.66575e-144	895.462	985.252	870.501	120.161	124.768	112.935	917.072	119.288	DEFA4	P12838.2	16	cell activation	cell motility	cellular response to stimulus	export from cell	immune effector process	immune response	leukocyte activation	localization of cell	movement of cell or subcellular component	response to biotic stimulus	response to chemical	response to external stimulus	response to other organism	response to stress	establishment of localization	taxis
ENSG00000197124	2.99289	9.66726e-16	6.28103e-15	76.7539	71.3078	78.0449	10.3263	6.74423	10.8752	75.3689	9.31526	ZNF682	O95780.1	7	biosynthetic process	cellular metabolic process	organic substance metabolic process	primary metabolic process	regulation of cellular process	nitrogen compound metabolic process	regulation of metabolic process
ENSG00000180818	3.02785	4.59704e-05	0.000128757	11.8786	19.0824	31.218	3.75503	1.12404	2.50966	20.7263	2.46291	HOXC10	Q9NYD6.2	20	anatomical structure development	anatomical structure morphogenesis	biosynthetic process	cellular developmental process	cellular metabolic process	multicellular organism development	negative regulation of metabolic process	negative regulation of multicellular organismal process	organic substance metabolic process	positive regulation of cell population proliferation	positive regulation of cellular process	positive regulation of metabolic process	primary metabolic process	regulation of biological quality	regulation of cellular process	system process	nitrogen compound metabolic process	regulation of cell population proliferation	regulation of metabolic process	regulation of multicellular organismal process
ENSG00000111305	3.0397	2.27996e-17	1.60857e-16	68.5303	98.4248	98.4567	9.38759	8.99231	13.3849	88.4706	10.5883	GSG1	Q2KHT4.2	0
ENSG00000198915	3.05397	5.23642e-27	5.6452e-26	148.025	130.564	129.675	16.8977	12.3644	19.2408	136.088	16.1676	RASGEF1A	Q8N9B8.2	16	cell motility	cellular metabolic process	cellular response to stimulus	localization of cell	movement of cell or subcellular component	organic substance metabolic process	positive regulation of cellular process	positive regulation of response to stimulus	positive regulation of signaling	primary metabolic process	regulation of cellular process	regulation of response to stimulus	signal transduction	nitrogen compound metabolic process	cell communication	regulation of signaling
ENSG00000124107	3.10297	5.08128e-303	1.77814e-300	1944.43	1972.51	1912.7	241.261	224.808	213.321	1943.22	226.463	SLPI	P03973.2	20	cell activation	cellular metabolic process	export from cell	immune effector process	immune response	leukocyte activation	negative regulation of cellular process	negative regulation of metabolic process	organic substance metabolic process	primary metabolic process	regulation of cellular process	regulation of molecular function	response to biotic stimulus	response to chemical	response to external stimulus	response to other organism	response to stress	establishment of localization	nitrogen compound metabolic process	regulation of metabolic process
ENSG00000256229	3.11147	1.05053e-11	5.33249e-11	59.3929	55.2384	62.436	2.81628	3.37212	13.3849	59.0224	6.52442	ZNF486	Q96H40.4	7	biosynthetic process	cellular metabolic process	organic substance metabolic process	primary metabolic process	regulation of cellular process	nitrogen compound metabolic process	regulation of metabolic process
ENSG00000162836	3.26543	4.08282e-80	1.78147e-78	430.37	418.808	389.024	41.3054	48.3337	40.1546	412.734	43.2646	ACP6	Q9NPH0.3	8	anatomical structure development	biosynthetic process	cellular developmental process	cellular metabolic process	immune system development	multicellular organism development	organic substance metabolic process	primary metabolic process
ENSG00000172543	3.30427	1.27457e-30	1.5628e-29	145.284	171.741	136.879	17.8364	17.9846	10.8752	151.301	15.5654	CTSW	P56202.2	8	catabolic process	cellular metabolic process	export from cell	immune response	organic substance metabolic process	primary metabolic process	establishment of localization	nitrogen compound metabolic process
ENSG00000095932	3.32145	5.74943e-16	3.79328e-15	70.3578	69.2991	82.8477	8.44883	11.2404	3.34622	74.1682	7.67848	SMIM24	O75264.2	0
ENSG00000157303	3.34119	2.62418e-18	1.95135e-17	105.994	79.3425	88.8512	9.38759	2.24808	14.2214	91.3957	8.61903	SUSD3	Q96L08.1	0
ENSG00000100448	3.37038	0	0	37773	37964.9	38861.6	3710.91	3958.86	3422.34	38199.8	3697.37	CTSG	P08311.2	23	cell activation	cellular component organization	cellular metabolic process	cellular response to stimulus	export from cell	immune effector process	immune response	leukocyte activation	organic substance metabolic process	positive regulation of immune system process	positive regulation of response to stimulus	primary metabolic process	regulation of biological quality	regulation of immune system process	regulation of response to stimulus	response to biotic stimulus	response to chemical	response to external stimulus	response to other organism	response to stress	system process	establishment of localization	nitrogen compound metabolic process
ENSG00000022556	3.399	3.38873e-32	4.3823e-31	163.559	144.624	144.083	15.9589	14.6125	12.5483	150.755	14.3732	NLRP2	Q9NX02.1	27	biosynthetic process	cell death	cellular metabolic process	export from cell	immune response	organic substance metabolic process	positive regulation of cellular process	positive regulation of metabolic process	positive regulation of multicellular organismal process	positive regulation of signaling	positive regulation of transport	primary metabolic process	regulation of cellular process	regulation of localization	regulation of molecular function	response to biotic stimulus	response to external stimulus	response to other organism	response to stress	cell communication	cell-cell signaling	establishment of localization	macromolecule localization	nitrogen compound metabolic process	regulation of metabolic process	regulation of multicellular organismal process	regulation of signaling
ENSG00000185198	3.42097	0	0	6658.4	6286.13	6792.31	571.704	651.942	621.56	6578.95	615.069	PRSS57	Q6UWY2.2	3	organic substance metabolic process	primary metabolic process	nitrogen compound metabolic process
ENSG00000228168	3.46005	4.7625e-82	2.12034e-80	435.853	393.699	423.844	40.3666	44.9615	30.116	417.799	38.4814	HNRNPA1P21	NG_002728.4	0
ENSG00000104369	3.47396	1.66945e-17	1.18549e-16	75.8402	84.3641	70.8408	7.51007	4.49615	8.36555	77.015	6.79059	JPH1	Q9HDC5.2	14	anatomical structure development	cellular localization	cellular response to stimulus	multicellular organism development	negative regulation of cellular process	regulation of biological quality	regulation of cellular process	regulation of localization	regulation of molecular function	regulation of response to stimulus	signal transduction	cell communication	establishment of localization	regulation of signaling
ENSG00000128739	3.47469	0	0	2847.21	2599.22	3007.73	238.445	254.033	266.861	2818.05	253.113	SNRPN	P63162.1	6	cellular metabolic process	organic substance metabolic process	primary metabolic process	response to chemical	response to endogenous stimulus	nitrogen compound metabolic process
ENSG00000182676	3.47783	0	0	4521.17	4310.61	4370.52	383.952	436.127	370.594	4400.76	396.891	PPP1R27	Q86WC6.1	9	cellular metabolic process	negative regulation of cellular process	negative regulation of metabolic process	organic substance metabolic process	primary metabolic process	regulation of cellular process	regulation of molecular function	nitrogen compound metabolic process	regulation of metabolic process
ENSG00000197632	3.52439	5.07901e-104	3.31595e-102	516.262	535.31	521.1	38.4891	56.2019	43.5008	524.224	46.064	SERPINB2	P05120.2	21	cell death	cellular metabolic process	cellular response to stimulus	negative regulation of cellular process	negative regulation of metabolic process	negative regulation of multicellular organismal process	organic substance metabolic process	primary metabolic process	regulation of biological quality	regulation of cellular process	regulation of molecular function	regulation of response to stimulus	response to chemical	response to external stimulus	response to stress	signal transduction	cell communication	negative regulation of response to stimulus	nitrogen compound metabolic process	regulation of metabolic process	regulation of multicellular organismal process
ENSG00000100867	3.52547	6.82679e-59	1.87812e-57	281.431	288.244	273.758	19.7139	25.8529	27.6063	281.144	24.391	DHRS2	Q13268.4	17	anatomical structure development	cell activation	cell death	cellular developmental process	cellular metabolic process	cellular response to stimulus	immune system development	leukocyte activation	multicellular organism development	negative regulation of cellular process	organic substance metabolic process	primary metabolic process	regulation of biological quality	regulation of cellular process	response to chemical	response to stress	regulation of cell population proliferation
ENSG00000125869	3.58146	1.76794e-14	1.06301e-13	64.8753	71.3078	57.6332	10.3263	3.37212	2.50966	64.6054	5.40271	LAMP5	Q9UJQ1.1	3	cellular localization	establishment of localization	macromolecule localization
ENSG00000166104	3.58837	9.16049e-61	2.6362e-59	338.083	290.253	272.557	24.4077	22.4808	27.6063	300.297	24.8316	AC126323.1	AC126323.1	0
ENSG00000163710	3.58965	1.67561e-33	2.27272e-32	162.645	150.65	166.896	6.57131	14.6125	18.4042	160.064	13.196	PCOLCE2	Q9UKZ9.1	11	cellular metabolic process	cellular response to stimulus	organic substance metabolic process	positive regulation of cellular process	positive regulation of metabolic process	primary metabolic process	regulation of cellular process	regulation of molecular function	response to chemical	nitrogen compound metabolic process	regulation of metabolic process
ENSG00000095917	3.61209	1.73688e-06	5.73075e-06	21.9297	26.1127	22.8131	1.87752	3.37212	0.836555	23.6185	2.02873	TPSD1	Q9BZJ3.2	3	organic substance metabolic process	primary metabolic process	nitrogen compound metabolic process
ENSG00000204959	3.62842	2.06704e-05	6.04495e-05	23.7572	16.0694	18.0104	0	1.12404	3.34622	19.279	1.49009	ARHGEF34P	AAI07872.1	0
ENSG00000140968	3.6789	1.59838e-33	2.17134e-32	155.335	157.681	159.692	6.57131	11.2404	18.4042	157.569	12.072	IRF8	Q02556.2	28	anatomical structure development	biosynthetic process	catabolic process	cellular developmental process	cellular metabolic process	cellular response to stimulus	immune response	immune system development	multicellular organism development	negative regulation of cellular process	negative regulation of metabolic process	organic substance metabolic process	positive regulation of cellular process	positive regulation of metabolic process	positive regulation of multicellular organismal process	primary metabolic process	regulation of cellular process	response to biotic stimulus	response to chemical	response to external stimulus	response to other organism	response to stress	signal transduction	cell communication	establishment of localization	nitrogen compound metabolic process	regulation of metabolic process	regulation of multicellular organismal process
ENSG00000171643	3.68338	9.27794e-10	4.05233e-09	34.722	48.2081	37.2214	3.75503	0	5.01933	40.0505	2.92479	S100Z	Q8WXG8.4	0
ENSG00000133169	3.71222	0	0	9028.64	9301.15	9125.26	745.374	707.02	645.82	9151.68	699.405	BEX1	Q9HBH7.2	13	anatomical structure development	biosynthetic process	cellular developmental process	cellular metabolic process	multicellular organism development	organic substance metabolic process	positive regulation of cellular process	positive regulation of metabolic process	primary metabolic process	regulation of cellular process	regulation of molecular function	nitrogen compound metabolic process	regulation of metabolic process
ENSG00000184785	3.71935	1.17849e-85	5.48407e-84	455.955	417.803	395.027	37.5503	33.7212	25.9332	422.929	32.4016	SMIM10	Q96HG1.4	0
ENSG00000002726	3.73147	8.14763e-194	1.42559e-191	1183.29	1160.01	1155.07	63.8356	116.9	86.1651	1166.12	88.9669	AOC1	P19801.4	15	cell activation	cellular metabolic process	cellular response to stimulus	export from cell	immune effector process	immune response	leukocyte activation	organic substance metabolic process	response to chemical	response to endogenous stimulus	response to external stimulus	response to stress	cell communication	establishment of localization	nitrogen compound metabolic process
ENSG00000171291	3.79318	5.91927e-48	1.24483e-46	243.968	232.001	214.924	10.3263	25.8529	15.058	230.298	17.0791	ZNF439	Q8NDP4.1	7	biosynthetic process	cellular metabolic process	organic substance metabolic process	primary metabolic process	regulation of cellular process	nitrogen compound metabolic process	regulation of metabolic process
ENSG00000102409	3.81496	9.59211e-60	2.69395e-58	278.69	328.417	310.979	30.979	23.6048	11.7118	306.029	22.0985	BEX4	Q9NWD9.1	14	cell motility	cellular metabolic process	localization of cell	movement of cell or subcellular component	negative regulation of cellular process	negative regulation of metabolic process	organic substance metabolic process	primary metabolic process	regulation of cellular process	regulation of localization	regulation of locomotion	regulation of metabolic process	nitrogen compound metabolic process	regulation of cell population proliferation
ENSG00000105205	3.87145	0	0	2344.65	2369.23	2126.42	153.956	178.722	138.868	2280.1	157.182	CLC	Q05315.3	14	anatomical structure development	cell activation	cell death	immune effector process	immune response	immune system development	leukocyte activation	multicellular organism development	regulation of cellular process	regulation of developmental process	regulation of immune system process	regulation of response to stimulus	regulation of cell population proliferation	regulation of multicellular organismal process
ENSG00000121053	4.00063	0	0	10677.9	10420	10430.4	625.213	696.904	651.676	10509.4	657.931	EPX	P11678.2	20	catabolic process	cell activation	cell motility	cellular metabolic process	cellular response to stimulus	export from cell	immune effector process	immune response	leukocyte activation	localization of cell	movement of cell or subcellular component	negative regulation of multicellular organismal process	positive regulation of multicellular organismal process	response to biotic stimulus	response to chemical	response to external stimulus	response to other organism	response to stress	establishment of localization	regulation of multicellular organismal process
ENSG00000172236	4.03102	4.09387e-08	1.5816e-07	39.2907	30.13	26.4152	0.938759	5.62019	0	31.9453	2.18632	TPSAB1	Q15661.1	5	cellular component organization	organic substance metabolic process	primary metabolic process	response to stress	nitrogen compound metabolic process
ENSG00000049130	4.0562	6.05679e-06	1.88535e-05	13.7061	29.1257	20.4118	0.938759	1.12404	1.67311	21.0812	1.2453	KITLG	P21583.1	37	anatomical structure development	cell adhesion	cell death	cell motility	cellular developmental process	cellular metabolic process	cellular response to stimulus	immune system development	localization of cell	movement of cell or subcellular component	multicellular organism development	negative regulation of cellular process	organic substance metabolic process	positive regulation of cell population proliferation	positive regulation of cellular process	positive regulation of developmental process	positive regulation of immune system process	positive regulation of metabolic process	positive regulation of multicellular organismal process	positive regulation of response to stimulus	positive regulation of signaling	primary metabolic process	regulation of biological quality	regulation of cellular process	regulation of developmental process	regulation of immune system process	regulation of localization	regulation of locomotion	regulation of molecular function	regulation of response to stimulus	signal transduction	regulation of cell population proliferation	cell communication	nitrogen compound metabolic process	regulation of metabolic process
ENSG00000273173	4.06223	9.15952e-12	4.66698e-11	39.2907	46.1994	58.8339	0.938759	4.49615	3.34622	48.108	2.92704	SNURF	Q9Y675.1	0
ENSG00000196415	4.139	0	0	243192	233116	240348	12961.4	14481	13244.3	238886	13562.3	PRTN3	P24158.3	33	anatomical structure development	catabolic process	cell activation	cell motility	cellular component organization	cellular developmental process	cellular response to stimulus	export from cell	immune effector process	immune response	immune system development	leukocyte activation	localization of cell	movement of cell or subcellular component	multicellular organism development	organic substance metabolic process	positive regulation of cell population proliferation	positive regulation of cellular process	primary metabolic process	regulation of biological quality	regulation of cellular process	regulation of localization	regulation of molecular function	response to biotic stimulus	response to chemical	response to external stimulus	response to other organism	response to stress	signal transduction	establishment of localization	cell communication	nitrogen compound metabolic process	regulation of cell population proliferation
ENSG00000189369	4.1772	1.94667e-50	4.33897e-49	222.952	242.045	270.156	8.44883	8.99231	21.7504	245.051	13.0639	GSPT2	Q8IYD1.2	9	biosynthetic process	catabolic process	cellular component organization	cellular metabolic process	negative regulation of metabolic process	organic substance metabolic process	primary metabolic process	nitrogen compound metabolic process	regulation of metabolic process
ENSG00000170439	4.2837	5.67529e-12	2.93789e-11	54.8242	39.1691	52.8304	3.75503	0	3.34622	48.9412	2.36708	METTL7B	Q6UX53.2	0
ENSG00000156575	4.40292	3.87262e-10	1.74502e-09	35.6357	45.1951	39.6228	0	2.24808	3.34622	40.1512	1.86476	PRG3	Q9Y2Y8.2	21	biosynthetic process	cell activation	cellular metabolic process	export from cell	immune effector process	immune response	leukocyte activation	negative regulation of cellular process	negative regulation of metabolic process	organic substance metabolic process	positive regulation of cellular process	positive regulation of metabolic process	positive regulation of multicellular organismal process	primary metabolic process	regulation of biological quality	regulation of cellular process	small molecule metabolic process	establishment of localization	nitrogen compound metabolic process	regulation of metabolic process	regulation of multicellular organismal process
ENSG00000070159	4.70652	1.47664e-56	3.78283e-55	265.898	276.192	250.945	12.2039	6.74423	10.8752	264.345	9.9411	PTPN3	P26045.2	22	anatomical structure development	catabolic process	cellular metabolic process	cellular response to stimulus	multicellular organism development	negative regulation of cellular process	negative regulation of metabolic process	negative regulation of signaling	organic substance metabolic process	primary metabolic process	regulation of biological quality	regulation of cellular process	regulation of localization	regulation of molecular function	regulation of response to stimulus	signal transduction	cell communication	establishment of localization	negative regulation of response to stimulus	nitrogen compound metabolic process	regulation of metabolic process	regulation of signaling
ENSG00000119915	4.7566	6.53652e-25	6.49458e-24	101.425	122.529	110.464	4.69379	3.37212	4.18277	111.472	4.08289	ELOVL3	Q9HB03.2	11	biosynthetic process	cellular metabolic process	organic substance metabolic process	positive regulation of metabolic process	positive regulation of multicellular organismal process	primary metabolic process	regulation of biological quality	small molecule metabolic process	regulation of metabolic process	nitrogen compound metabolic process	regulation of multicellular organismal process
ENSG00000166963	4.76106	1.52655e-60	4.3787e-59	295.137	274.183	282.162	10.3263	10.1163	10.8752	283.828	10.4393	MAP1A	P78559.6	24	anatomical structure development	anatomical structure morphogenesis	catabolic process	cellular component organization	cellular developmental process	cellular localization	cellular metabolic process	movement of cell or subcellular component	multicellular organism development	negative regulation of cellular process	negative regulation of metabolic process	organic substance metabolic process	primary metabolic process	regulation of biological quality	regulation of cellular process	regulation of localization	system process	cell communication	cell-cell signaling	establishment of localization	macromolecule localization	nitrogen compound metabolic process	regulation of metabolic process	regulation of signaling
ENSG00000132329	4.80975	6.95209e-44	1.2872e-42	209.246	209.906	194.512	10.3263	5.62019	5.85588	204.555	7.26747	RAMP1	O60894.1	24	anatomical structure development	anatomical structure morphogenesis	biosynthetic process	cellular localization	cellular metabolic process	cellular response to stimulus	multicellular organism development	organic substance metabolic process	positive regulation of cellular process	positive regulation of metabolic process	primary metabolic process	regulation of cellular process	regulation of molecular function	regulation of response to stimulus	response to chemical	response to endogenous stimulus	signal transduction	anatomical structure formation involved in morphogenesis	cell communication	establishment of localization	macromolecule localization	nitrogen compound metabolic process	regulation of metabolic process	regulation of signaling
ENSG00000133105	4.81696	6.15095e-07	2.12736e-06	28.3259	29.1257	21.6124	0	0	2.50966	26.3547	0.836555	RXFP2	Q8WXD0.1	18	anatomical structure development	cell death	cellular developmental process	cellular response to stimulus	multicellular organism development	negative regulation of cellular process	positive regulation of cellular process	positive regulation of response to stimulus	positive regulation of signaling	regulation of cellular process	regulation of molecular function	regulation of response to stimulus	response to chemical	response to endogenous stimulus	signal transduction	cell communication	regulation of cell population proliferation	regulation of signaling
ENSG00000179542	4.88476	5.48492e-15	3.40197e-14	72.1852	64.2774	58.8339	3.75503	0	2.50966	65.0988	2.08823	SLITRK4	Q8IW52.1	13	anatomical structure development	cellular component biogenesis	cellular component organization	cellular developmental process	multicellular organism development	positive regulation of cellular process	positive regulation of developmental process	positive regulation of multicellular organismal process	regulation of biological quality	regulation of cellular process	regulation of developmental process	anatomical structure morphogenesis	regulation of multicellular organismal process
ENSG00000169397	4.9067	6.67356e-85	3.07282e-83	469.661	460.99	383.021	6.57131	20.2327	17.5676	437.89	14.7905	RNASE3	P12724.2	15	catabolic process	cell activation	cellular metabolic process	export from cell	immune effector process	immune response	leukocyte activation	organic substance metabolic process	primary metabolic process	response to biotic stimulus	response to external stimulus	response to other organism	response to stress	establishment of localization	nitrogen compound metabolic process
ENSG00000145491	5.29981	3.8273e-94	2.0797e-92	485.194	488.107	491.083	15.0201	12.3644	10.0387	488.128	12.4744	ROPN1L	Q96C74.2	12	anatomical structure development	cell motility	cellular developmental process	cellular metabolic process	localization of cell	movement of cell or subcellular component	organic substance metabolic process	primary metabolic process	regulation of cellular process	establishment of localization	nitrogen compound metabolic process	regulation of metabolic process
ENSG00000131771	5.43866	1.20837e-11	6.10183e-11	63.9616	45.1951	54.0311	0	0	3.34622	54.3959	1.11541	PPP1R1B	Q9UD71.2	17	biosynthetic process	cellular metabolic process	cellular response to stimulus	negative regulation of cellular process	negative regulation of metabolic process	organic substance metabolic process	primary metabolic process	regulation of biological quality	regulation of cellular process	regulation of molecular function	response to abiotic stimulus	response to chemical	signal transduction	system process	cell communication	nitrogen compound metabolic process	regulation of metabolic process
ENSG00000164825	5.44195	6.76224e-77	2.78397e-75	410.268	445.925	384.221	14.0814	6.74423	7.52899	413.471	9.45153	DEFB1	P60022.1	19	anatomical structure development	cell motility	cellular developmental process	cellular response to stimulus	immune response	localization of cell	movement of cell or subcellular component	positive regulation of cellular process	regulation of cellular process	regulation of localization	regulation of locomotion	response to biotic stimulus	response to chemical	response to external stimulus	response to other organism	response to stress	signal transduction	cell communication	taxis
ENSG00000138449	5.79561	3.02787e-61	8.85931e-60	353.616	335.448	365.01	3.75503	3.37212	10.8752	351.358	6.00079	SLC40A1	Q9NP59.1	21	anatomical structure development	anatomical structure morphogenesis	biosynthetic process	cell death	cellular metabolic process	cellular response to stimulus	export from cell	immune system development	multicellular organism development	negative regulation of cellular process	organic substance metabolic process	positive regulation of cellular process	positive regulation of metabolic process	primary metabolic process	regulation of biological quality	regulation of cellular process	response to chemical	anatomical structure formation involved in morphogenesis	nitrogen compound metabolic process	establishment of localization	regulation of metabolic process
ENSG00000186652	5.79804	0	0	43460.1	45404	44387.2	821.414	731.749	834.045	44417.1	795.736	PRG2	P13727.2	10	cell activation	export from cell	immune effector process	immune response	leukocyte activation	response to biotic stimulus	response to external stimulus	response to other organism	response to stress	establishment of localization
ENSG00000128322	6.36196	0	0	6301.13	6212.82	5971.04	79.7945	74.1865	71.1071	6161.66	75.0294	IGLL1	P15814.1	22	cell activation	cell motility	cellular component organization	cellular response to stimulus	immune effector process	immune response	leukocyte activation	localization of cell	movement of cell or subcellular component	positive regulation of cellular process	positive regulation of immune system process	positive regulation of response to stimulus	regulation of cellular process	regulation of immune system process	regulation of response to stimulus	response to biotic stimulus	response to external stimulus	response to other organism	response to stress	signal transduction	cell communication	establishment of localization
ENSG00000182168	6.39189	3.48767e-92	1.81079e-90	641.443	593.562	680.792	5.63255	4.49615	11.7118	638.599	7.28016	UNC5C	O95185.2	19	anatomical structure development	anatomical structure morphogenesis	cell death	cell motility	cellular component organization	cellular developmental process	cellular response to stimulus	localization of cell	movement of cell or subcellular component	multicellular organism development	positive regulation of cellular process	regulation of cellular process	regulation of localization	regulation of locomotion	response to chemical	response to external stimulus	signal transduction	cell communication	taxis
ENSG00000147434	6.5809	5.2831e-14	3.08952e-13	99.5974	95.4118	76.8443	0.938759	0	1.67311	90.6178	0.870623	CHRNA6	Q15825.1	13	cellular response to stimulus	regulation of biological quality	regulation of cellular process	regulation of localization	regulation of response to stimulus	response to chemical	signal transduction	system process	export from cell	cell communication	cell-cell signaling	establishment of localization	regulation of signaling
ENSG00000182583	6.90126	1.10354e-07	4.09777e-07	27.4121	21.091	14.4083	0	0	0	20.9705	0	VCX	Q9H320.1	4	anatomical structure development	cellular component biogenesis	cellular component organization	multicellular organism development
[truncated: 32 more columns]

## Sheet: BPs related to AKR2-IPs
Biological processes associated with AKR2-interacting proteins (IPs). Physical interactome.
Data from https://doi.org/10.3390/vaccines8010077
Name	Uniprot	NCBI	Predicted Biological Score (PBS)	nº BPs	GO:BP analysis
AKR1	Q9H9L7	Q9H9L7.1	A (Very high confidence in the interaction)	24	regulation of cell population proliferation	regulation of multicellular organismal process	positive regulation of developmental process	negative regulation of cellular process	regulation of cellular process	response to stress	regulation of response to stimulus	regulation of cellular component biogenesis	negative regulation of cell population proliferation	cellular component organization	developmental growth	movement of cell or subcellular component	cellular component biogenesis	positive regulation of cellular process	response to chemical	response to external stimulus	positive regulation of response to stimulus	cellular response to stimulus	regulation of localization	cellular developmental process	regulation of developmental process	negative regulation of multicellular organismal process	multicellular organism development	anatomical structure development
ACTR10	Q9NZ32	Q9NZ32.1	A	8	establishment of localization	cellular component organization	movement of cell or subcellular component	export from cell	immune response	cell cycle	cell cycle process	cellular localization
RNF10	Q8N5U6	Q8N5U6.2	A	21	regulation of metabolic process	regulation of cell population proliferation	regulation of multicellular organismal process	nitrogen compound metabolic process	positive regulation of developmental process	negative regulation of cellular process	organic substance metabolic process	regulation of cellular process	system process	negative regulation of cell population proliferation	cellular metabolic process	primary metabolic process	biosynthetic process	positive regulation of cellular process	cellular developmental process	regulation of developmental process	negative regulation of multicellular organismal process	multicellular organism development	positive regulation of multicellular organismal process	positive regulation of metabolic process	anatomical structure development
SF3A1	Q15459	Q15459.1	A	6	nitrogen compound metabolic process	organic substance metabolic process	cellular component organization	cellular metabolic process	primary metabolic process	cellular component biogenesis
THRAP5	Q9Y2X0	Q9Y2X0.2	A	9	regulation of metabolic process	nitrogen compound metabolic process	organic substance metabolic process	regulation of cellular process	cellular metabolic process	primary metabolic process	biosynthetic process	positive regulation of cellular process	positive regulation of metabolic process
AKR2	Q53H80	Q53H80.2	B (High confidence in the interaction)	22	regulation of metabolic process	regulation of cell population proliferation	regulation of multicellular organismal process	nitrogen compound metabolic process	cytokine production	negative regulation of cellular process	organic substance metabolic process	regulation of cellular process	response to stress	regulation of molecular function	cellular metabolic process	primary metabolic process	biosynthetic process	immune response	positive regulation of cellular process	response to chemical	response to external stimulus	negative regulation of metabolic process	multicellular organism development	positive regulation of multicellular organismal process	positive regulation of metabolic process	anatomical structure development
ESRRG	P62508	P62508.1	B	17	regulation of metabolic process	regulation of multicellular organismal process	cell communication	nitrogen compound metabolic process	signal transduction	regulation of biological quality	organic substance metabolic process	regulation of cellular process	cellular metabolic process	primary metabolic process	biosynthetic process	positive regulation of cellular process	response to chemical	cellular response to stimulus	positive regulation of multicellular organismal process	positive regulation of metabolic process	response to endogenous stimulus
PITPNA	Q00169	Q00169.2	B	15	macromolecule localization	establishment of localization	cell communication	signal transduction	organic substance metabolic process	regulation of cellular process	system process	anatomical structure morphogenesis	cellular component organization	primary metabolic process	response to chemical	cellular response to stimulus	cellular developmental process	multicellular organism development	anatomical structure development
ATF4	P18848	P18848.3	D (Moderate confidence in the interaction)	36	negative regulation of response to stimulus	regulation of metabolic process	establishment of localization	regulation of multicellular organismal process	cell communication	nitrogen compound metabolic process	positive regulation of developmental process	cytokine production	signal transduction	negative regulation of cellular process	regulation of biological quality	organic substance metabolic process	regulation of cellular process	response to stress	small molecule metabolic process	regulation of response to stimulus	cellular metabolic process	primary metabolic process	positive regulation of transport	biosynthetic process	positive regulation of cellular process	response to chemical	response to external stimulus	cellular response to stimulus	negative regulation of metabolic process	regulation of localization	cell death	cellular developmental process	regulation of developmental process	response to abiotic stimulus	negative regulation of multicellular organismal process	multicellular organism development	positive regulation of multicellular organismal process	positive regulation of metabolic process	anatomical structure development	response to endogenous stimulus
C12orf10	Q86UA3	Q86UA3	D	0
CCNE1	P24864	P24864.2	D	26	macromolecule localization	regulation of metabolic process	cell-cell signaling	cell communication	nitrogen compound metabolic process	signal transduction	negative regulation of cellular process	regulation of biological quality	cell division	organic substance metabolic process	regulation of cellular process	regulation of molecular function	cellular component organization	cellular metabolic process	primary metabolic process	biosynthetic process	positive regulation of cellular process	response to chemical	cellular response to stimulus	negative regulation of metabolic process	regulation of localization	cell cycle	cell cycle process	cellular localization	positive regulation of metabolic process	response to endogenous stimulus
CDC23	Q9UJX2	Q9UJX2.3	D	13	establishment of localization	nitrogen compound metabolic process	catabolic process	cell division	organic substance metabolic process	regulation of cellular process	cellular component organization	cellular metabolic process	primary metabolic process	positive regulation of cellular process	cell cycle	cell cycle process	cellular localization
CLIC3	O95833	O95833.2	D	6	establishment of localization	cell communication	signal transduction	regulation of cellular process	cellular response to stimulus	regulation of localization
CLTCL1	P53675	P53675.2	D	0
CNOT3	O75175	O75175.1	D	27	regulation of metabolic process	anatomical structure formation involved in morphogenesis	regulation of multicellular organismal process	cell communication	nitrogen compound metabolic process	catabolic process	signal transduction	negative regulation of cellular process	regulation of biological quality	organic substance metabolic process	regulation of cellular process	response to stress	anatomical structure morphogenesis	cellular metabolic process	primary metabolic process	biosynthetic process	positive regulation of cellular process	cellular response to stimulus	negative regulation of metabolic process	cell cycle	cellular developmental process	regulation of developmental process	multicellular organism development	cell cycle process	positive regulation of multicellular organismal process	positive regulation of metabolic process	anatomical structure development
EXPH5	Q149M6	Q149M6	D	0
EZR	P15311	P15311.4	D	50	negative regulation of response to stimulus	macromolecule localization	regulation of metabolic process	regulation of signaling	establishment of localization	regulation of multicellular organismal process	cell communication	nitrogen compound metabolic process	positive regulation of developmental process	cytokine production	catabolic process	signal transduction	negative regulation of cellular process	regulation of biological quality	organic substance metabolic process	regulation of cellular process	system process	response to stress	anatomical structure morphogenesis	regulation of response to stimulus	regulation of cellular component biogenesis	cellular component organization	cellular metabolic process	developmental growth	movement of cell or subcellular component	primary metabolic process	cellular component biogenesis	positive regulation of transport	export from cell	biosynthetic process	immune response	cell adhesion	positive regulation of cellular process	response to chemical	response to external stimulus	positive regulation of response to stimulus	cellular response to stimulus	negative regulation of metabolic process	regulation of localization	cell cycle	cellular developmental process	regulation of developmental process	negative regulation of multicellular organismal process	multicellular organism development	cell cycle process
FNTA	P49354	P49354.1	D	21	macromolecule localization	regulation of metabolic process	regulation of signaling	cell communication	nitrogen compound metabolic process	signal transduction	organic substance metabolic process	regulation of cellular process	regulation of response to stimulus	regulation of molecular function	cellular component organization	cellular metabolic process	primary metabolic process	positive regulation of cellular process	response to chemical	response to external stimulus	cellular response to stimulus	response to abiotic stimulus	cellular localization	positive regulation of metabolic process	response to endogenous stimulus
HEG1	Q9ULI3	Q9ULI3.3	D	28	negative regulation of response to stimulus	macromolecule localization	regulation of metabolic process	regulation of signaling	regulation of multicellular organismal process	cell communication	nitrogen compound metabolic process	cytokine production	signal transduction	negative regulation of cellular process	regulation of biological quality	organic substance metabolic process	regulation of cellular process	system process	anatomical structure morphogenesis	regulation of response to stimulus	regulation of molecular function	cellular component organization	cellular metabolic process	developmental growth	primary metabolic process	cellular component biogenesis	cellular response to stimulus	negative regulation of metabolic process	cellular developmental process	multicellular organism development	positive regulation of multicellular organismal process	anatomical structure development
HNRPF	P52597	P52597.3	D	11	regulation of metabolic process	cell communication	nitrogen compound metabolic process	signal transduction	organic substance metabolic process	regulation of cellular process	cellular metabolic process	primary metabolic process	response to chemical	cellular response to stimulus	response to endogenous stimulus
IFT57	Q9NWB7	Q9NWB7.1	D	27	macromolecule localization	regulation of metabolic process	regulation of cell population proliferation	anatomical structure formation involved in morphogenesis	establishment of localization	cell communication	nitrogen compound metabolic process	signal transduction	negative regulation of cellular process	organic substance metabolic process	regulation of cellular process	anatomical structure morphogenesis	regulation of molecular function	negative regulation of cell population proliferation	cellular component organization	cellular metabolic process	movement of cell or subcellular component	primary metabolic process	cellular component biogenesis	positive regulation of cellular process	cellular response to stimulus	cell death	multicellular organism development	epithelial cell proliferation	cellular localization	positive regulation of metabolic process	anatomical structure development
INTS2	Q9H0H0	Q9H0H0.2	D	5	nitrogen compound metabolic process	organic substance metabolic process	cellular metabolic process	primary metabolic process	biosynthetic process
IRF6	O14896	O14896.1	D	25	regulation of metabolic process	regulation of cell population proliferation	cell communication	nitrogen compound metabolic process	signal transduction	negative regulation of cellular process	organic substance metabolic process	regulation of cellular process	response to stress	negative regulation of cell population proliferation	cellular metabolic process	primary metabolic process	biosynthetic process	immune response	positive regulation of cellular process	response to chemical	response to external stimulus	cellular response to stimulus	cell cycle	cellular developmental process	multicellular organism development	cell cycle process	epithelial cell proliferation	positive regulation of metabolic process	anatomical structure development
KLHL5	Q59HD9	Q59HD9	D	0
LIMS1	P48059	P48059.4	D	34	macromolecule localization	regulation of metabolic process	regulation of cell population proliferation	regulation of signaling	establishment of localization	cell communication	nitrogen compound metabolic process	positive regulation of developmental process	signal transduction	negative regulation of cellular process	organic substance metabolic process	regulation of cellular process	anatomical structure morphogenesis	regulation of response to stimulus	regulation of cellular component biogenesis	regulation of molecular function	cellular component organization	cellular metabolic process	primary metabolic process	cellular component biogenesis	biosynthetic process	cell adhesion	positive regulation of cellular process	response to chemical	positive regulation of response to stimulus	cellular response to stimulus	negative regulation of metabolic process	cellular developmental process	regulation of developmental process	multicellular organism development	epithelial cell proliferation	positive regulation of metabolic process	anatomical structure development	response to endogenous stimulus
LNX1	Q8TBB1	Q8TBB1.1	D	5	nitrogen compound metabolic process	catabolic process	organic substance metabolic process	cellular metabolic process	primary metabolic process
PKM	P14618	P14618.4	D	0
SCFD1	Q8WVM8	Q8WVM8.4	D	20	macromolecule localization	regulation of metabolic process	establishment of localization	catabolic process	negative regulation of cellular process	regulation of cellular process	response to stress	anatomical structure morphogenesis	regulation of cellular component biogenesis	cellular component organization	cellular metabolic process	cellular component biogenesis	export from cell	response to chemical	negative regulation of metabolic process	regulation of localization	cellular developmental process	response to abiotic stimulus	cellular localization	anatomical structure development
SERPINE2	P07093	P07093.1	D	40	negative regulation of response to stimulus	regulation of metabolic process	cell-cell signaling	regulation of cell population proliferation	regulation of signaling	establishment of localization	regulation of multicellular organismal process	cell communication	nitrogen compound metabolic process	positive regulation of developmental process	catabolic process	signal transduction	negative regulation of cellular process	regulation of biological quality	organic substance metabolic process	regulation of cellular process	system process	response to stress	anatomical structure morphogenesis	regulation of response to stimulus	regulation of molecular function	negative regulation of cell population proliferation	cellular component organization	cellular metabolic process	movement of cell or subcellular component	primary metabolic process	export from cell	cell adhesion	positive regulation of cellular process	response to external stimulus	cellular response to stimulus	negative regulation of metabolic process	regulation of localization	cellular developmental process	regulation of developmental process	response to abiotic stimulus	negative regulation of multicellular organismal process	multicellular organism development	positive regulation of multicellular organismal process	anatomical structure development
SF3B1	O75533	O75533.3	D	8	regulation of metabolic process	nitrogen compound metabolic process	organic substance metabolic process	cellular component organization	cellular metabolic process	primary metabolic process	cellular component biogenesis	positive regulation of metabolic process
SPG21	Q9NZD8	Q9NZD8.1	D	0
SPTBN1 var1	Q01082	Q01082.2	D	35	macromolecule localization	regulation of signaling	establishment of localization	regulation of multicellular organismal process	cell communication	nitrogen compound metabolic process	cytokine production	signal transduction	negative regulation of cellular process	regulation of biological quality	cell division	organic substance metabolic process	regulation of cellular process	anatomical structure morphogenesis	regulation of response to stimulus	regulation of cellular component biogenesis	cellular component organization	cellular metabolic process	movement of cell or subcellular component	primary metabolic process	cellular component biogenesis	positive regulation of transport	export from cell	positive regulation of cellular process	response to chemical	response to external stimulus	cellular response to stimulus	regulation of localization	cell cycle	cellular developmental process	multicellular organism development	cell cycle process	positive regulation of multicellular organismal process	cellular localization	anatomical structure development
TOPBP1	Q92547	Q92547.3	D	16	regulation of signaling	cell communication	nitrogen compound metabolic process	signal transduction	negative regulation of cellular process	organic substance metabolic process	regulation of cellular process	response to stress	regulation of response to stimulus	cellular metabolic process	primary metabolic process	biosynthetic process	cellular response to stimulus	cell cycle	response to abiotic stimulus	cell cycle process
URB2	Q14146	Q14146.2	D	1	cellular component biogenesis
USP7	Q93009	Q93009.2	D	0
VPS39	Q96JC1	Q96JC1.2	D	6	macromolecule localization	establishment of localization	catabolic process	cellular component organization	cellular metabolic process	cellular localization
WNT2	P09544	P09544.1	D	28	regulation of metabolic process	cell-cell signaling	regulation of cell population proliferation	anatomical structure formation involved in morphogenesis	regulation of multicellular organismal process	cell communication	nitrogen compound metabolic process	positive regulation of developmental process	signal transduction	organic substance metabolic process	regulation of cellular process	anatomical structure morphogenesis	regulation of molecular function	cellular metabolic process	developmental growth	primary metabolic process	biosynthetic process	positive regulation of cellular process	response to chemical	cellular response to stimulus	cellular developmental process	regulation of developmental process	multicellular organism development	positive regulation of multicellular organismal process	epithelial cell proliferation	positive regulation of metabolic process	anatomical structure development	response to endogenous stimulus
ZNF862	O60290	O60290.2	D	7	regulation of metabolic process	nitrogen compound metabolic process	organic substance metabolic process	regulation of cellular process	cellular metabolic process	primary metabolic process	biosynthetic process
GAREM1	Q9H706	Q9H706.2	D	18	regulation of metabolic process	regulation of cell population proliferation	regulation of signaling	cell communication	nitrogen compound metabolic process	signal transduction	cell division	organic substance metabolic process	regulation of cellular process	regulation of response to stimulus	cellular metabolic process	primary metabolic process	positive regulation of cellular process	response to chemical	positive regulation of response to stimulus	cellular response to stimulus	positive regulation of metabolic process	response to endogenous stimulus
Mitochondrion	MF992925	MF992925.1	D	0
RBPMS	NG_029534.1	NP_001008711.1	D	0
BRD7	NG_023418.1	NP_001167455.1	D	22	regulation of metabolic process	cell-cell signaling	regulation of cell population proliferation	regulation of signaling	cell communication	nitrogen compound metabolic process	signal transduction	negative regulation of cellular process	organic substance metabolic process	regulation of cellular process	regulation of response to stimulus	negative regulation of cell population proliferation	cellular component organization	cellular metabolic process	primary metabolic process	biosynthetic process	positive regulation of cellular process	cellular response to stimulus	negative regulation of metabolic process	cell cycle	cell cycle process	positive regulation of metabolic process
LSS	NG_011510.1	NP_001001438.1	D	7	regulation of metabolic process	regulation of biological quality	organic substance metabolic process	small molecule metabolic process	cellular metabolic process	primary metabolic process	biosynthetic process
DRC3	AF282168.1	AAG03039.1	D	10	regulation of signaling	cell communication	signal transduction	regulation of cellular process	regulation of response to stimulus	regulation of cellular component biogenesis	cellular component organization	cellular component biogenesis	positive regulation of cellular process	cellular response to stimulus
AF-6	AB011399.1	BAA32484.1	D	20	macromolecule localization	regulation of metabolic process	cell-cell signaling	establishment of localization	cell communication	signal transduction	negative regulation of cellular process	organic substance metabolic process	regulation of cellular process	regulation of molecular function	cellular component organization	movement of cell or subcellular component	cellular component biogenesis	cell adhesion	cellular response to stimulus	regulation of localization	cellular developmental process	cellular localization	positive regulation of metabolic process	anatomical structure development
DAPK1	DQ436495.1	ABD96827.1	D	25	regulation of metabolic process	regulation of signaling	establishment of localization	cell communication	nitrogen compound metabolic process	catabolic process	signal transduction	negative regulation of cellular process	organic substance metabolic process	regulation of cellular process	response to stress	regulation of response to stimulus	regulation of molecular function	cellular metabolic process	primary metabolic process	biosynthetic process	immune response	positive regulation of cellular process	response to chemical	response to external stimulus	cellular response to stimulus	negative regulation of metabolic process	regulation of localization	cell death	positive regulation of metabolic process
EDH17B2	U34879.1	AAD05019.1	D	5	regulation of biological quality	organic substance metabolic process	cellular metabolic process	primary metabolic process	biosynthetic process
Data from BioGRID3.5.188 https://thebiogrid.org/120430/table/homo-sapiens/akirin2.html?sort=evidence						Accessed on August 4, 2020
Name	Uniprot	NCBI	Predicted Biological Score (PBS)	nº BPs	GO:BP analysis
ACTA2	P62736	P62736.1	A	17	regulation of metabolic process	nitrogen compound metabolic process	regulation of biological quality	organic substance metabolic process	regulation of cellular process	anatomical structure morphogenesis	response to biotic stimulus	cellular metabolic process	primary metabolic process	biosynthetic process	positive regulation of cellular process	response to external stimulus	cellular developmental process	response to other organism	multicellular organism development	positive regulation of metabolic process	anatomical structure development
AKIRIN1	Q9H9L7	Q9H9L7.1	A	20	negative regulation of developmental process	cell population proliferation	regulation of multicellular organismal process	cellular component organization or biogenesis	negative regulation of cellular process	regulation of cellular process	positive regulation of immune system process	regulation of immune system process	regulation of response to stimulus	positive regulation of cellular process	response to chemical	response to external stimulus	positive regulation of response to stimulus	cellular response to stimulus	regulation of localization	cellular developmental process	regulation of developmental process	multicellular organism development	anatomical structure development	regulation of locomotion
AKIRIN2	Q53H80	Q53H80.2	A	22	regulation of metabolic process	cell population proliferation	regulation of multicellular organismal process	nitrogen compound metabolic process	negative regulation of cellular process	organic substance metabolic process	regulation of cellular process	response to stress	response to biotic stimulus	regulation of molecular function	cellular metabolic process	primary metabolic process	biosynthetic process	immune response	positive regulation of cellular process	response to chemical	response to external stimulus	negative regulation of metabolic process	response to other organism	multicellular organism development	positive regulation of metabolic process	anatomical structure development
BUD31	P41223	P41223.2	A	17	regulation of metabolic process	regulation of signaling	cell communication	nitrogen compound metabolic process	signal transduction	organic substance metabolic process	regulation of cellular process	regulation of response to stimulus	regulation of molecular function	cellular metabolic process	primary metabolic process	biosynthetic process	positive regulation of cellular process	positive regulation of response to stimulus	cellular response to stimulus	positive regulation of signaling	positive regulation of metabolic process
CCDC85B	Q15834	Q15834.2	A	14	regulation of metabolic process	negative regulation of developmental process	nitrogen compound metabolic process	symbiotic process	cellular component organization or biogenesis	negative regulation of cellular process	organic substance metabolic process	regulation of cellular process	cellular metabolic process	primary metabolic process	biosynthetic process	negative regulation of metabolic process	cellular developmental process	regulation of developmental process
ELAVL1	Q15717	Q15717.2	A	20	regulation of metabolic process	macromolecule localization	establishment of localization	regulation of multicellular organismal process	nitrogen compound metabolic process	cellular component organization or biogenesis	catabolic process	negative regulation of cellular process	gene silencing	regulation of biological quality	organic substance metabolic process	regulation of cellular process	cellular metabolic process	primary metabolic process	biosynthetic process	positive regulation of cellular process	negative regulation of metabolic process	regulation of developmental process	cellular localization	positive regulation of metabolic process
FAM32A	Q9Y421	Q9Y421.2	A	2	cell death	cell cycle
FBXO7	Q9Y3I1	Q9Y3I1.1	A	36	negative regulation of response to stimulus	regulation of metabolic process	macromolecule localization	negative regulation of developmental process	establishment of localization	regulation of multicellular organismal process	nitrogen compound metabolic process	cellular component organization or biogenesis	leukocyte activation	catabolic process	negative regulation of cellular process	regulation of biological quality	organic substance metabolic process	regulation of cellular process	response to stress	regulation of immune system process	regulation of response to stimulus	regulation of molecular function	cellular metabolic process	cell activation	primary metabolic process	positive regulation of cellular process	response to chemical	negative regulation of metabolic process	cellular response to stimulus	cell death	cell cycle	cellular developmental process	regulation of developmental process	multicellular organism development	cell cycle process	immune system development	cellular localization	positive regulation of metabolic process	anatomical structure development	regulation of locomotion
HNRNPF	P52597	P52597.3	A	10	regulation of metabolic process	cell communication	nitrogen compound metabolic process	signal transduction	organic substance metabolic process	regulation of cellular process	cellular metabolic process	primary metabolic process	response to chemical	cellular response to stimulus
HSD17B14	Q9BPX1	Q9BPX1.1	A	6	catabolic process	regulation of biological quality	organic substance metabolic process	cellular metabolic process	primary metabolic process	biosynthetic process
IPO9	Q96P70	Q96P70.3	A	3	macromolecule localization	establishment of localization	cellular localization
KPNA4	O00629	O00629.1	A	7	macromolecule localization	establishment of localization	symbiotic process	regulation of cellular process	response to stress	response to chemical	cellular localization
LNX1	Q8TBB1	Q8TBB1.1	A	5	nitrogen compound metabolic process	catabolic process	organic substance metabolic process	cellular metabolic process	primary metabolic process
MESDC2	Q14696	Q14696.2	A	14	macromolecule localization	cell-cell signaling	establishment of localization	cell communication	cellular component organization or biogenesis	signal transduction	regulation of biological quality	regulation of cellular process	positive regulation of cellular process	cellular response to stimulus	regulation of localization	cellular localization	anatomical structure development	vesicle-mediated transport
MYOZ3	Q8TDC0	Q8TDC0.2	A	0
NEMF	O60524	O60524.4	A	10	regulation of metabolic process	establishment of localization	nitrogen compound metabolic process	catabolic process	organic substance metabolic process	regulation of cellular process	cellular metabolic process	primary metabolic process	biosynthetic process	cellular localization
PPID	Q08752	Q08752.3	A	20	regulation of metabolic process	macromolecule localization	establishment of localization	nitrogen compound metabolic process	symbiotic process	cellular component organization or biogenesis	negative regulation of cellular process	organic substance metabolic process	regulation of cellular process	cellular metabolic process	primary metabolic process	positive regulation of transport	export from cell	biosynthetic process	positive regulation of cellular process	negative regulation of metabolic process	cellular response to stimulus	regulation of localization	cell death	response to abiotic stimulus
PSMA2	P25787	P25787.2	A	50	negative regulation of response to stimulus	regulation of metabolic process	cell-cell signaling	regulation of signaling	establishment of localization	regulation of multicellular organismal process	cell communication	nitrogen compound metabolic process	leukocyte activation	catabolic process	signal transduction	negative regulation of cellular process	regulation of biological quality	organic substance metabolic process	regulation of cellular process	positive regulation of immune system process	response to stress	small molecule metabolic process	regulation of immune system process	anatomical structure morphogenesis	response to biotic stimulus	regulation of response to stimulus	cellular metabolic process	cell activation	primary metabolic process	export from cell	biosynthetic process	immune response	positive regulation of cellular process	response to chemical	activation of immune response	response to external stimulus	positive regulation of response to stimulus	negative regulation of metabolic process	cellular response to stimulus	negative regulation of signaling	cell cycle	cellular developmental process	regulation of developmental process	response to abiotic stimulus	antigen processing and presentation	response to other organism	positive regulation of signaling	transmembrane transport	multicellular organism development
PSMA5	P28066	P28066.3	A	50	negative regulation of response to stimulus	regulation of metabolic process	cell-cell signaling	regulation of signaling	establishment of localization	regulation of multicellular organismal process	cell communication	nitrogen compound metabolic process	leukocyte activation	catabolic process	signal transduction	negative regulation of cellular process	regulation of biological quality	organic substance metabolic process	regulation of cellular process	positive regulation of immune system process	response to stress	small molecule metabolic process	regulation of immune system process	anatomical structure morphogenesis	response to biotic stimulus	regulation of response to stimulus	cellular metabolic process	cell activation	primary metabolic process	export from cell	biosynthetic process	immune response	positive regulation of cellular process	response to chemical	activation of immune response	response to external stimulus	positive regulation of response to stimulus	negative regulation of metabolic process	cellular response to stimulus	negative regulation of signaling	cell cycle	cellular developmental process	regulation of developmental process	response to abiotic stimulus	antigen processing and presentation	response to other organism	positive regulation of signaling	transmembrane transport	multicellular organism development
PSMB2	P49721	P49721.1	A	46	negative regulation of response to stimulus	regulation of metabolic process	cell-cell signaling	regulation of signaling	establishment of localization	regulation of multicellular organismal process	cell communication	nitrogen compound metabolic process	symbiotic process	catabolic process	signal transduction	negative regulation of cellular process	regulation of biological quality	organic substance metabolic process	regulation of cellular process	positive regulation of immune system process	response to stress	small molecule metabolic process	regulation of immune system process	anatomical structure morphogenesis	response to biotic stimulus	regulation of response to stimulus	cellular metabolic process	primary metabolic process	biosynthetic process	immune response	positive regulation of cellular process	response to chemical	activation of immune response	response to external stimulus	positive regulation of response to stimulus	negative regulation of metabolic process	cellular response to stimulus	negative regulation of signaling	cell cycle	cellular developmental process	regulation of developmental process	response to abiotic stimulus	antigen processing and presentation	response to other organism	positive regulation of signaling	transmembrane transport	multicellular organism development	cell cycle process	immune system development
PSMB3	P49720	P49720.2	A	46	negative regulation of response to stimulus	regulation of metabolic process	cell-cell signaling	regulation of signaling	establishment of localization	regulation of multicellular organismal process	cell communication	nitrogen compound metabolic process	symbiotic process	catabolic process	signal transduction	negative regulation of cellular process	regulation of biological quality	organic substance metabolic process	regulation of cellular process	positive regulation of immune system process	response to stress	small molecule metabolic process	regulation of immune system process	anatomical structure morphogenesis	response to biotic stimulus	regulation of response to stimulus	cellular metabolic process	primary metabolic process	biosynthetic process	immune response	positive regulation of cellular process	response to chemical	activation of immune response	response to external stimulus	positive regulation of response to stimulus	negative regulation of metabolic process	cellular response to stimulus	negative regulation of signaling	cell cycle	cellular developmental process	regulation of developmental process	response to abiotic stimulus	antigen processing and presentation	response to other organism	positive regulation of signaling	transmembrane transport	multicellular organism development	cell cycle process	immune system development
PSMB4	P28070	P28070.4	A	46	negative regulation of response to stimulus	regulation of metabolic process	cell-cell signaling	regulation of signaling	establishment of localization	regulation of multicellular organismal process	cell communication	nitrogen compound metabolic process	symbiotic process	catabolic process	signal transduction	negative regulation of cellular process	regulation of biological quality	organic substance metabolic process	regulation of cellular process	positive regulation of immune system process	response to stress	small molecule metabolic process	regulation of immune system process	anatomical structure morphogenesis	response to biotic stimulus	regulation of response to stimulus	cellular metabolic process	primary metabolic process	biosynthetic process	immune response	positive regulation of cellular process	response to chemical	activation of immune response	response to external stimulus	positive regulation of response to stimulus	negative regulation of metabolic process	cellular response to stimulus	negative regulation of signaling	cell cycle	cellular developmental process	regulation of developmental process	response to abiotic stimulus	antigen processing and presentation	response to other organism	positive regulation of signaling	transmembrane transport	multicellular organism development	cell cycle process	immune system development
PSMB5	P28074	P28074.3	A	46	negative regulation of response to stimulus	regulation of metabolic process	cell-cell signaling	regulation of signaling	establishment of localization	regulation of multicellular organismal process	cell communication	nitrogen compound metabolic process	symbiotic process	catabolic process	signal transduction	negative regulation of cellular process	regulation of biological quality	organic substance metabolic process	regulation of cellular process	positive regulation of immune system process	response to stress	small molecule metabolic process	regulation of immune system process	anatomical structure morphogenesis	response to biotic stimulus	regulation of response to stimulus	cellular metabolic process	primary metabolic process	biosynthetic process	immune response	positive regulation of cellular process	response to chemical	activation of immune response	response to external stimulus	positive regulation of response to stimulus	negative regulation of metabolic process	cellular response to stimulus	negative regulation of signaling	cell cycle	cellular developmental process	regulation of developmental process	response to abiotic stimulus	antigen processing and presentation	response to other organism	positive regulation of signaling	transmembrane transport	multicellular organism development	cell cycle process	immune system development
RAN	P62826	P62826.3	A	21	regulation of metabolic process	macromolecule localization	establishment of localization	nitrogen compound metabolic process	symbiotic process	cellular component organization or biogenesis	gene silencing	organic substance metabolic process	regulation of cellular process	small molecule metabolic process	regulation of molecular function	cellular metabolic process	primary metabolic process	positive regulation of transport	biosynthetic process	positive regulation of cellular process	negative regulation of metabolic process	regulation of localization	cell cycle	cell cycle process	cellular localization
RGPD3	A6NKT7	A6NKT7.2	A	4	macromolecule localization	establishment of localization	regulation of molecular function	cellular localization
RGPD5	Q99666	Q99666.3	A	4	macromolecule localization	establishment of localization	regulation of molecular function	cellular localization
RGPD8	O14715	O14715.2	A	4	macromolecule localization	establishment of localization	regulation of molecular function	cellular localization
RNF123	Q5XPI4	Q5XPI4.1	A	5	nitrogen compound metabolic process	catabolic process	organic substance metabolic process	cellular metabolic process	primary metabolic process
RNF181	Q9P0P0	Q9P0P0.1	A	4	nitrogen compound metabolic process	organic substance metabolic process	cellular metabolic process	primary metabolic process
SIRT1	Q96EB6	Q96EB6.2	D	50	negative regulation of response to stimulus	regulation of metabolic process	macromolecule localization	regulation of signaling	negative regulation of developmental process	establishment of localization	cell population proliferation	regulation of multicellular organismal process	cell communication	nitrogen compound metabolic process	symbiotic process	cellular component organization or biogenesis	catabolic process	signal transduction	negative regulation of cellular process	gene silencing	regulation of biological quality	organic substance metabolic process	regulation of cellular process	positive regulation of immune system process	response to stress	small molecule metabolic process	regulation of immune system process	anatomical structure morphogenesis	regulation of response to stimulus	regulation of molecular function	cellular metabolic process	primary metabolic process	positive regulation of transport	biosynthetic process	immune response	positive regulation of cellular process	response to chemical	response to external stimulus	positive regulation of response to stimulus	negative regulation of metabolic process	cellular response to stimulus	negative regulation of signaling	regulation of localization	cell death	cell cycle	cellular developmental process	regulation of developmental process	response to abiotic stimulus	positive regulation of signaling
SORBS3	O60504	O60504.2	A	19	regulation of metabolic process	regulation of signaling	cell communication	nitrogen compound metabolic process	cellular component organization or biogenesis	signal transduction	negative regulation of cellular process	organic substance metabolic process	regulation of cellular process	regulation of response to stimulus	cellular metabolic process	primary metabolic process	biosynthetic process	positive regulation of cellular process	positive regulation of response to stimulus	negative regulation of metabolic process	cellular response to stimulus	positive regulation of signaling	positive regulation of metabolic process
SPG21	Q9NZD8	Q9NZD8.1	A	10	cell communication	signal transduction	regulation of cellular process	positive regulation of immune system process	regulation of immune system process	regulation of response to stimulus	immune response	activation of immune response	positive regulation of response to stimulus	cellular response to stimulus
TNIP2	Q8NFZ5	Q8NFZ5.1	A	28	regulation of metabolic process	regulation of signaling	cell communication	nitrogen compound metabolic process	leukocyte activation	signal transduction	negative regulation of cellular process	regulation of biological quality	organic substance metabolic process	regulation of cellular process	positive regulation of immune system process	response to stress	regulation of immune system process	response to biotic stimulus	regulation of response to stimulus	cellular metabolic process	cell activation	primary metabolic process	biosynthetic process	positive regulation of cellular process	response to chemical	response to external stimulus	positive regulation of response to stimulus	cellular response to stimulus	cell death	response to other organism	positive regulation of signaling	positive regulation of metabolic process
TOMM34	Q15785	Q15785.2	A	4	macromolecule localization	establishment of localization	cellular component organization or biogenesis	cellular localization
UBAC1	Q9BSL1	Q9BSL1.1	A	4	nitrogen compound metabolic process	organic substance metabolic process	cellular metabolic process	primary metabolic process
WDYHV1	Q96HA8	Q96HA8.2	A	4	nitrogen compound metabolic process	organic substance metabolic process	cellular metabolic process	primary metabolic process
[truncated: 5 more columns]

## Sheet: BPs genes related only to AKR2
Biological processes and genes associated only with AKR2
GO:BP-term	Description									GO:BP-term	no. Genes
taxis (TA)	The directed movement of a motile cell or organism in response to an external stimulus.									TA	4
	https://www.ebi.ac.uk/QuickGO/term/GO:0042330									RCA	17
	http://www.pantherdb.org/panther/category.do?categoryAcc=GO:0042330									CM+LC	36
cell motility (CM)	Any process involved in the controlled self-propelled movement of a cell that results in translocation of the cell from one place to another.									TA+CM+LC	32
	https://www.ebi.ac.uk/QuickGO/term/GO:0048870									CM+LC+RCA	12
	http://www.pantherdb.org/panther/category.do?categoryAcc=GO:0048870									TA+CM+LC+RCA	15
localization of cell (LC)	Any process in which a cell is transported to, and/or maintained in, a specific location.
	https://www.ebi.ac.uk/QuickGO/term/GO:0051674
	http://www.pantherdb.org/panther/category.do?categoryAcc=GO:0051674
regulation of cell adhesion (RCA)	Any process that modulates the frequency, rate or extent of attachment of a cell to another cell or to the extracellular matrix.
	https://www.ebi.ac.uk/QuickGO/term/GO:0030155
	http://www.pantherdb.org/panther/category.do?categoryAcc=GO:0030155
		Genes
GO:BP-term	nº Genes	NCBI ID
taxis	52	P50458.2	Q99689.1	Q92859.2	P10153.2																					P13236.1	Q8NHW4.1	P04085.1	P10147.1		P13500.1	P09603.2	P28562.3	Q16581.2	A6NNA5.1		O00175.2		P10145.1			Q9C0C4.2	O00421.2				P06241.3	P21730.2
cell motility	96																						P62745.1	Q9BXN2.1	P05412.2	P13236.1	Q8NHW4.1	P04085.1	P10147.1	P32970.2	P13500.1	P09603.2	P28562.3	Q16581.2	A6NNA5.1	P12830.3	O00175.2	P98066.2	P10145.1	Q9Y5U5.1	P35713.2	Q9C0C4.2	O00421.2	Q9P1Y5.2	P07093.1	Q16658.3	P06241.3	P21730.2	Q9NP99.1
localization of cell	95																						P62745.1	Q9BXN2.1	P05412.2	P13236.1	Q8NHW4.1	P04085.1	P10147.1	P32970.2	P13500.1	P09603.2	P28562.3	Q16581.2	A6NNA5.1	P12830.3	O00175.2	P98066.2	P10145.1	Q9Y5U5.1	P35713.2	Q9C0C4.2		Q9P1Y5.2	P07093.1	Q16658.3	P06241.3	P21730.2	Q9NP99.1
regulation of cell adhesion	44					P52333.2	Q14623.4	P08582.2	P07766.2	O43854.1	P29274.2	P41273.1	P00966.2	O95948.2	P14543.3	P09382.2	Q7Z6K4.1	Q9Y275.1	Q9HD67.3	P32119.5	Q5UE93.1	P15813.1								P32970.2	P13500.1	P09603.2	P28562.3			P12830.3			P10145.1	Q9Y5U5.1				Q9P1Y5.2	P07093.1		P06241.3
Genes with unique BP-term	GO:BP-term	Description and function (source: Uniprot; https://www.uniprot.org)
P50458.2	taxis	LHX2, LIM/homeobox protein Lhx2. Transcriptional regulatory protein involved in the control of cell differentiation in developing lymphoid and neural cell types. Chromatin binding.
Q99689.1	taxis	FEZ1, Fasciculation and elongation protein zeta-1. May be involved in axonal outgrowth as component of the network of molecules that regulate cellular morphology and axon guidance machinery.
Q92859.2	taxis	NEO1, Neogenin. Multi-functional cell surface receptor regulating cell adhesion in many diverse developmental processes, including neural tube and mammary gland formation, myogenesis and angiogenesis.
P10153.2	taxis	RNASE2, Non-secretory ribonuclease. This is a non-secretory ribonuclease.
P52333.2	regulation of cell adhesion	JAK3, Tyrosine-protein kinase JAK3. Non-receptor tyrosine kinase involved in various processes such as cell growth, development, or differentiation.
Q14623.4	regulation of cell adhesion	IHH; Indian hedgehog protein. Intercellular signal essential for a variety of patterning events during development.
P08582.2	regulation of cell adhesion	MELTF, Melanotransferrin. Involved in iron cellular uptake. Seems to be internalized and then recycled back to the cell membrane.
P07766.2	regulation of cell adhesion	CD3E, T-cell surface glycoprotein CD3 epsilon chain. Part of the TCR-CD3 complex present on T-lymphocyte cell surface that plays an essential role in adaptive immune response.
O43854.1	regulation of cell adhesion	EDIL3, EGF-like repeat and discoidin I-like domain-containing protein 3. Promotes adhesion of endothelial cells through interaction with the alpha-v/beta-3 integrin receptor. Inhibits formation of vascular-like structures. May be involved in regulation of vascular morphogenesis of remodeling in embryonic development.
P29274.2	regulation of cell adhesion	ADORA2A, Adenosine receptor A2a. Receptor for adenosine (By similarity).
P41273.1	regulation of cell adhesion	TNFSF9, Tumor necrosis factor ligand superfamily member 9. Cytokine that binds to TNFRSF9. Induces the proliferation of activated peripheral blood T-cells.
P00966.2	regulation of cell adhesion	ASS1, Argininosuccinate synthase. One of the enzymes of the urea cycle, the metabolic pathway transforming neurotoxic amonia produced by protein catabolism into inocuous urea in the liver of ureotelic animals.
O95948.2	regulation of cell adhesion	ONECUT2, One cut domain family member 2. Transcriptional activator. Activates the transcription of a number of liver genes such as HNF3B.
P14543.3	regulation of cell adhesion	NID1, Nidogen-1. Sulfated glycoprotein widely distributed in basement membranes and tightly associated with laminin. Also binds to collagen IV and perlecan. It probably has a role in cell-extracellular matrix interactions.
P09382.2	regulation of cell adhesion	LGALS1, Galectin-1. Lectin that binds beta-galactoside and a wide array of complex carbohydrates. Plays a role in regulating apoptosis, cell proliferation and cell differentiation. Inhibits CD45 protein phosphatase activity and therefore the dephosphorylation of Lyn kinase. Strong inducer of T-cell apoptosis.
Q7Z6K4.1	regulation of cell adhesion	NRARP, Notch-regulated ankyrin repeat-containing protein. Downstream effector of Notch signaling. Involved in the regulation of liver cancer cells self-renewal (PubMed:25985737). Involved in angiogenesis acting downstream of Notch at branch points to regulate vascular density. Proposed to integrate endothelial Notch and Wnt signaling to control stalk cell proliferation and to stablilize new endot…
Q9Y275.1	regulation of cell adhesion	TNFSF13B, Tumor necrosis factor ligand superfamily member 13B. Cytokine that binds to TNFRSF13B/TACI and TNFRSF17/BCMA. TNFSF13/APRIL binds to the same 2 receptors. Together, they form a 2 ligands -2 receptors pathway involved in the stimulation of B- and T-cell function and the regulation of humoral immunity.
Q9HD67.3	regulation of cell adhesion	MYO10, Unconventional myosin-X. Myosins are actin-based motor molecules with ATPase activity. Unconventional myosins serve in intracellular movements.
P32119.5	regulation of cell adhesion	PRDX2, Peroxiredoxin-2. Thiol-specific peroxidase that catalyzes the reduction of hydrogen peroxide and organic hydroperoxides to water and alcohols, respectively. Plays a role in cell protection against oxidative stress by detoxifying peroxides and as sensor of hydrogen peroxide-mediated signaling events.
Q5UE93.1	regulation of cell adhesion	PIK3R6, Phosphoinositide 3-kinase regulatory subunit 6. Recruits of the PI3K gamma complex to a PDE3B:RAPGEF3 signaling complex involved in angiogenesis; signaling seems to involve RRAS.
P15813.1	regulation of cell adhesion	CD1D, Antigen-presenting glycoprotein CD1d. Antigen-presenting protein that binds self and non-self glycolipids and presents them to T-cell receptors on natural killer T-cells.
[truncated: 69 more columns]

## Sheet: GO BP Chromatin remodelling
Annotations in GO:BP Chromatin remodelling
Chromatin remodeling	GO:0006338	Biological Process	Definition: Dynamic structural changes to eukaryotic chromatin occurring throughout the cell division cycle. These changes range from the local changes necessary for transcriptional regulation to global changes necessary for chromosome segregation. PMID:12697820
https://www.ebi.ac.uk/QuickGO/term/GO:0006338
Annotations
https://www.ebi.ac.uk/QuickGO/annotations?goUsage=descendants&goUsageRelationships=is_a,part_of,occurs_in&goId=GO:0006338
Gene Product	Symbol	Qualifier	GO Term	Evidence	Reference	With / From	Taxon	Assigned By
UniProtKB:A0A024R1S7	SMARCE1	involved_in	GO:0043044	ECO:0000256	GO_REF:0000002	InterPro:IPR030089	9606 Homo sapiens	InterPro
				IEA
			ATP-dependent chromatin remodeling
UniProtKB:A0A024R2H1	SATB1	involved_in	GO:0006338	ECO:0000256	GO_REF:0000002	InterPro:IPR039673	9606 Homo sapiens	InterPro
				IEA
			chromatin remodeling
UniProtKB:A0A024R3U6	SATB2	involved_in	GO:0006338	ECO:0000256	GO_REF:0000002	InterPro:IPR039673	9606 Homo sapiens	InterPro
				IEA
			chromatin remodeling
UniProtKB:A0A024R3U6	SATB2	involved_in	GO:0006338	ECO:0000265	GO_REF:0000107	UniProtKB:Q8VI24 more...	9606 Homo sapiens	Ensembl
				IEA
			chromatin remodeling
UniProtKB:A0A024R9R7	INOC1	involved_in	GO:0006338	ECO:0000256	GO_REF:0000002	InterPro:IPR031047	9606 Homo sapiens	InterPro
				IEA
			chromatin remodeling
UniProtKB:A0A024RBS5	PIWIL1	involved_in	GO:0035093	ECO:0000265	GO_REF:0000107	UniProtKB:Q9JMB7 more...	9606 Homo sapiens	Ensembl
			spermatogenesis, exchange of chromosomal proteins	IEA
UniProtKB:O96019	ACL6A	involved_in	chromatin remodeling	DOI: 10.1007/s00018-020-03531-w			9606 Homo sapiens
Differential gene expression analysis in response to akr2 knockout in HL60 cells (Supplementary Data 1).
				akr2 knockout (KO)			wildtype (WT)
ID, gene name	log2FoldChange	pvalue	padj	KO1	KO2	KO3	WT1	WT2	WT3	KO mean	WT mean
ENSG00000073584, SMARCE1	0.152478	0.00568188	0.0116208	2533.79	2586.16	2462.62	2340.33	2170.52	2308.89	2527.52	2273.24
ENSG00000182568, SATB1	0.952674	2.56159e-58	6.91669e-57	2640.7	2712.71	2681.14	1465.4	1314	1368.6	2678.18	1382.67
ENSG00000119042, SATB2	0.43177	6.24591e-10	2.76181e-09	1416.29	1374.93	1566.9	1093.65	1066.71	1066.61	1452.71	1075.66
ENSG00000136518, ACTL6A	0.458427	2.76561e-22	2.47645e-21	4507.47	4524.53	4625.06	3396.43	3321.53	3221.57	4552.35	3313.18

## Sheet: Heatmaps
										Selected genes: -2< log2FoldChange >2																		GO:BP -2<log2FoldChange>2 genes
							KO4 = KO mean
							WT4 = WT mean
										KO4 = KO mean
										WT4 = WT mean
