# Supplementary material for: Function of cofactor Akirin2 in the regulation of gene expression in model human Caucasian neutrophil-like HL60 cells
Source: Biosci Rep. 2021 Jul 22;41(7):BSR20211120. doi: 10.1042/BSR20211120 (PMC8298264; doi:10.1042/BSR20211120)
Supplement: Supplementary Data S1-S7 [file BSR-2021-1120_supp1.zip › BSR-2021-1120_suppST5.xlsx]

## Sheet: Peptides
Supplementary Data 6. Microarray analysis of AKR2-Histone interactions.
Protein	Peptide #	Peptide ID	Peptide Backbone	Sequence
H3	1	H3 (1-20)	H3 1-20	AR2TK4QTAR8K9S10TGGK14APRK18QL-K(Biot)-NH2
	2	H3K9ac	H3 1-20	ARTKQTARK(Ac)STGGKAPRKQL-K(Biot)-NH2
	3	H3K9ac	H3 1-20	ARTKQTARK(Ac)STGGKAPRKQL-K(Biot)-NH2
	4	H3K4ac	H3 1-20	ARTK(Ac)QTARKSTGGKAPRKQL-K(Biot)-NH2
	5	H3K4ac + K14ac	H3 1-20	ARTK(Ac)QTARKSTGGK(Ac)APRKQL-K(Biot)-NH2
	6	H3K9ac + K14ac	H3 1-20	ARTKQTARK(Ac)STGGK(Ac)APRKQL‑K(Biot)-NH2
	7	H3K4ac + K9ac	H3 1-20	ARTK(Ac)QTARK(Ac)STGGKAPRKQL-K(Biot)-NH2
	8	H3K4ac + K9ac + K14ac	H3 1-20	ARTK(Ac)QTARK(Ac)STGGK(Ac)APRKQL-K(Biot)-NH2
	10	H3K18ac	H3 1-20	ARTKQTARKSTGGKAPRK(Ac)QL-K(Biot)-NH2
	11	H3K14ac + K18ac	H3 1-20	ARTKQTARKSTGGK(Ac)APRK(Ac)QL-K(Biot)-NH2
	12	H3K9ac + K18ac	H3 1-20	ARTKQTARK(Ac)STGGKAPRK(Ac)QL-K(Biot)-NH2
	13	H3K4ac + K18ac	H3 1-20	ARTK(Ac)QTARKSTGGKAPRK(Ac)QL-K(Biot)-NH2
H3ac	14	H3K9ac + K14ac + K18ac	H3 1-20	ARTKQTARK(Ac)STGGK(Ac)APRK(Ac)QL-K(Biot)-NH2
	15	H3K4ac + K14ac + K18ac	H3 1-20	ARTK(Ac)QTARKSTGGK(Ac)APRK(Ac)QL-K(Biot)-NH2
	16	H3K4ac + K9ac + K18ac	H3 1-20	ARTK(Ac)QTARK(Ac)STGGKAPRK(Ac)QL-K(Biot)-NH2
	17	H3K4ac + K9ac + K14ac + K18ac	H3 1-20	ARTK(Ac)QTARK(Ac)STGGK(Ac)APRK(Ac)QL-K(Biot)-NH2
	18	H3K4me3	H3 1-20	ARTK(Me3)QTARKSTGGKAPRKQL-K(Biot)-NH2
	19	H3K4me3 + K9ac	H3 1-20	ARTK(Me3)QTARK(Ac)STGGKAPRKQL-K(Biot)-NH2
	20	H3K4me3 + K14ac	H3 1-20	ARTK(Me3)QTARKSTGGK(Ac)APRKQL-K(Biot)-NH2
	21	H3K4me3 + K18ac	H3 1-20	ARTK(Me3)QTARKSTGGKAPRK(Ac)QL-K(Biot)-NH2
	22	H3K4me3 + K9ac + K14ac	H3 1-20	ARTK(Me3)QTARK(Ac)STGGK(Ac)APRKQL-K(Biot)-NH2
	23	H3K4me3 + K9ac + K18ac	H3 1-20	ARTK(Me3)QTARK(Ac)STGGKAPRK(Ac)QL-K(Biot)-NH2
	24	H3K4me3 + K14ac + K18ac	H3 1-20	ARTK(Me3)QTARKSTGGK(Ac)APRK(Ac)QL-K(Biot)-NH2
	25	H3K4me3 + K9ac + K14ac + K18ac	H3 1-20	ARTK(Me3)QTARK(Ac)STGGK(Ac)APRK(Ac)QL-K(Biot)-NH2
	26	H3T3p + K4me3 + K9ac + K14ac + K18ac	H3 1-20	ARpTK(Me3)QTARK(Ac)STGGK(Ac)APRK(Ac)QL-K(Biot)-NH2
	27	H3T3p + K4me3	H3 1-20	ARpTK(Me3)QTARKSTGGKAPRKQL-K(Biot)-NH2
	28	H3R2me2a + T3p + K4me3 + K9ac + K14ac + K18ac	H3 1-20	AR(Me2a)pTK(Me3)QTARK(Ac)STGGK(Ac)APRK(Ac)QL-K(Biot)-NH2
	29	H3R2me2a + T3p + K4me3	H3 1-20	AR(Me2a)pTK(Me3)QTARKSTGGKAPRKQL-K(Biot)-NH2
	30	H3R2me2a + K4me3	H3 1-20	AR(Me2a)TK(Me3)QTARKSTGGKAPRKQL-K(Biot)-NH2
	32	H3K4me2	H3 1-20	ARTK(Me2)QTARKSTGGKAPRKQL-K(Biot)-NH2
	33	H3K4me2 + K9ac + K14ac + K18ac	H3 1-20	ARTK(Me2)QTARK(Ac)STGGK(Ac)APRK(Ac)QL-K(Biot)-NH2
	34	H3K4me1	H3 1-20	ARTK(Me)Q TARKSTGGKAPRKQL-K(Biot)-NH2
	35	H3K4me1 + K9ac + K14ac + K18ac	H3 1-20	ARTK(Me)QTARK(Ac)STGGK(Ac)APRK(Ac)QL-K(Biot)-NH2
	36	H3S10p	H3 1-20	ARTKQTARKpSTGGKAPRKQL-K(Biot)-NH2
	37	H3K4ac + K9ac + S10p + K14ac + K18ac	H3 1-20	ARTK(Ac)QTARK(Ac)pSTGGK(Ac)APRK(Ac)QL-K(Biot)-NH2
	38	H3K4me3 + S10p	H3 1-20	ARTK(Me3)QTARKpSTGGKAPRKQL-K(Biot)-NH2
	39	H3K4me3 + K9ac + S10p + K14ac + K18ac	H3 1-20	ARTK(Me3)QTARK(Ac)pSTGGK(Ac)APRK(Ac)QL-K(Biot)-NH2
	40	H3R2me2a + K4me3 + S10p	H3 1-20	AR(Me2a)TK(Me3)QTARKpSTGGKAPRKQL-K(Biot)-NH2
	41	H3R2me2a + K4me3 + K9ac + S10p + K14ac + K18ac	H3 1-20	AR(Me2a)TK(Me3)QTARK(Ac)pSTGGK(Ac)APRK(Ac)QL-K(Biot)-NH2
	42	H3K9me3	H3 1-20	ARTKQTARK(Me3)STGGKAPRKQL-K(Biot)-NH2
	43	H3K4ac + K9me3 + K14ac + K18ac	H3 1-20	ARTK(Ac)QTARK(Me3)STGGK(Ac)APRK(Ac)QL-K(Biot)-NH2
	44	H3K4me2 + K9ac + K18ac	H3 1-20	ARTK(Me2)QTARK(Ac)STGGKAPRK(Ac)QL-K(Biot)-NH2
	45	H3K4me1 + K9ac + K18ac	H3 1-20	ARTK(Me)QTARK(Ac)STGGKAPRK(Ac)QL-K(Biot)-NH2
	47	H3R2me2a	H3 1-20	AR(Me2a)TKQTARKSTGGKAPRKQL-K(Biot)-NH2
	48	H3R2me2a + K4ac + K9ac + K14ac + K18ac	H3 1-20	AR(Me2a)TK(Ac)QTARK(Ac)STGGK(Ac)APRK(Ac)QL-K(Biot)-NH2
	50	H3R2me2a + K4me3 + K9ac + K14ac + K18ac	H3 1-20	AR(Me2a)TK(Me3)QTARK(Ac)STGGK(Ac)APRK(Ac)QL-K(Biot)-NH2
	51	H3R2me1 + K4me3	H3 1-20	AR(Me)TK(Me3)QTARKSTGGKAPRKQL-K(Biot)-NH2
	52	H3R2me1 + K4me3 + K9ac + K14ac + K18ac	H3 1-20	AR(Me)TK(Me3)QTARK(Ac)STGGK(Ac)APRK(Ac)QL-K(Biot)-NH2
	53	H3Cit2	H3 1-20	ACitTKQTARKSTGGKAPRKQL-K(Biot)-NH2
	54	H3Cit2 + K4me3	H3 1-20	ACitTK(Me3)QTARKSTGGKAPRKQL-K(Biot)-NH2
	55	H3Cit2 + K4me3 + K9ac + K14ac + K18ac	H3 1-20	ACitTK(Me3)QTARK(Ac)STGGK(Ac)APRK(Ac)QL-K(Biot)-NH2
	56	H3Cit2 + K4ac + K9ac + K14ac + K18ac	H3 1-20	ACitTK(Ac)QTARK(Ac)STGGK(Ac)APRK(Ac)QL-K(Biot)-NH2
	57	H3T3p	H3 1-20	ARpTKQTARKSTGGKAPRKQL-Peg-K(Biot)-NH2
H4	58	H4 (1-23)	H4 1-23	Ac-SGRGK5GGK8GLGK12GGAK16RHRK20VLR-Peg-Biot
	59	H4K5ac + K8ac + K12ac + K16ac	H4 1-23	Ac-SGRGK(Ac)GGK(Ac)GLGK(Ac)GGAK(Ac)RHRKVLR-Peg-Biot
	60	H3R2me2a + K4me2	H3 1-20	AR(Me2a)TK(Me2)QTARKSTGGKAPRKQL-K(Biot)-NH2
	61	H3R2me2s + K4me2	H3 1-20	AR(Me2s)TK(Me2)QTARKSTGGKAPRKQL-K(Biot)-NH2
	62	H3R2me1 + K4me2	H3 1-20	AR(Me)TK(Me2)QTARKSTGGKAPRKQL-K(Biot)-NH2
	63	H3Cit2 + K4me2	H3 1-20	ACitTK(Me2)QTARKSTGGKAPRKQL-K(Biot)-NH2
	65	H3K4N3	H3 1-20	ARTK(N3)QTARKSTGGKAPRKQL-K(Biot)-NH2
	66	H4K5ac	H4 1-23	Ac-SGRGK(Ac)GGKGLGKGGAKRHRKVLR-Peg-Biot
	67	H4K8ac	H4 1-23	Ac-SGRGKGGK(Ac)GLGKGGAKRHRKVLR-Peg-Biot
	68	H4K12ac	H4 1-23	Ac-SGRGKGGKGLGK(Ac)GGAKRHRKVLR-Peg-Biot
	69	H4K16ac	H4 1-23	Ac-SGRGKGGKGLGKGGAK(Ac)RHRKVLR-Peg-Biot
	70	H4K5ac + K12ac	H4 1-23	Ac-SGRGK(Ac)GGKGLGK(Ac)GGAKRHRKVLR-Peg-Biot
	71	H4K8ac + K16ac	H4 1-23	Ac-SGRGKGGK(Ac)GLGKGGAK(Ac)RHRKVLR-Peg-Biot
H4ac	72	H4K5ac + K8ac + K12ac	H4 1-23	Ac-SGRGK(Ac)GGK(Ac)GLGK(Ac)GGAKRHRKVLR-Peg-Biot
	73	H4R3me2a	H4 1-23	Ac-SGR(Me2a)GKGGKGLGKGGAKRHRKVLR-K(Biot)-NH2
	74	H4R3me2s	H4 1-23	Ac-SGR(Me2s)GKGGKGLGKGGAKRHRKVLR-K(Biot)-NH2
	75	H4R3me1	H4 1-23	Ac-SGR(Me)GKGGKGLGKGGAKRHRKVLR-K(Biot)-NH2
	76	H4S1p + R3me2a	H4 1-23	Ac-pSGR(Me2a)GKGGKGLGKGGAKRHRKVLR-K(Biot)-NH2
	77	H4S1p + R3me2s	H4 1-23	Ac-pSGR(Me2s)GKGGKGLGKGGAKRHRKVLR-K(Biot)-NH2
	78	H4S1p + R3me1	H4 1-23	Ac-pSGR(Me)GKGGKGLGKGGAKRHRKVLR-K(Biot)-NH2
	79	H4R3me2a + K5ac + K8ac + K12ac + K16ac + K20ac	H4 1-23	Ac-SGR(Me2a)GK(Ac)GGK(Ac)GLGK(Ac)GGAK(Ac)RHRK(Ac)VLR-K(Biot)-NH2
	80	H4R3me2s + K5ac + K8ac + K12ac + K16ac + K20ac	H4 1-23	Ac-SGR(Me2s)GK(Ac)GGK(Ac)GLGK(Ac)GGAK(Ac)RHRK(Ac)VLR-K(Biot)-NH2
	81	H4R3me1 + K5ac + K8ac + K12ac + K16ac + K20ac	H4 1-23	Ac-SGR(Me)GK(Ac)GGK(Ac)GLGK(Ac)GGAK(Ac)RHRK(Ac)VLR-K(Biot)-NH2
	82	H4K20me3	H4 11-27	Ac-GKGGAKRHRK(Me3)VLRDNIQ-Peg-Biot
	83	H4K20me2	H4 11-27	Ac-GKGGAKRHRK(Me2)VLRDNIQ-Peg-Biot
	84	H4K20me1	H4 11-27	Ac-GKGGAKRHRK(Me)VLRDNIQ-Peg-Biot
	85	H4K12ac + K16ac + K20me3	H4 11-27	Ac-GK(Ac)GGAK(Ac)RHRK(Me3)VLRDNIQ-Peg-Biot
	86	H4K12ac + K16ac + K20me2	H4 11-27	Ac-GK(Ac)GGAK(Ac)RHRK(Me2)VLRDNIQ-Peg-Biot
	87	H4K12ac + K16ac + K20me1	H4 11-27	Ac-GK(Ac)GGAK(Ac)RHRK(Me)VLRDNIQ-Peg-Biot
	88	H4K12ac + K16ac	H4 11-27	Ac-GK(Ac)GGAK(Ac)RHRKVLRDNIQ-Peg-Biot
	89	H3K4me3 + R8me2s + K9me3	H3 1-20	ARTK(Me3)QTAR(Me2s)K(Me3)STGGKAPRKQL-K(Biot)-NH2
	90	H3 (15-41)	G H3.3 15-43	Ac-APRK18QLATK23AARK27SAPSTGGVK36K37PHRYGGK(Biot)-NH2
	91	H3K18me3	G H3.3 15-43	Ac-APRK(Me3)QLATKAARKSAPSTGGVKKPHRY-GG-K(Biot)-NH2
	93	H3K36me3	G H3.3 15-43	Ac-APRKQLATKAARKSAPSTGGVK(Me3)KPHRY-GG-K(Biot)-NH2
	95	H3K18me3 + K36me3	G H3.3 15-43	Ac-APRK(Me3)QLATKAARKSAPSTGGVK(Me3)KPHRY-GG-K(Biot)-NH2
	96	H3K4me3 + R8me2a + K9me3	H3 1-20	ARTK(Me3)QTAR(Me2a)K(Me3)STGGKAPRKQL-K(Biot)-NH2
	99	H4 (11-27)	H4 11-27	Ac-GKGGAKRHRKVLRDNIQ-Peg-Biot
	100	H3 (74-84) N-ac	H3 74-84	Ac-IAQDFKTDLRF-Peg-K(Biot)-NH2
	101	H3K79me3	H3 74-84	Ac-IAQDFK(Me3)TDLRF-Peg-K(Biot)-NH2
	102	H3K79me2	H3 74-84	Ac-IAQDFK(Me2)TDLRF-Peg-K(Biot)-NH2
	103	H3K79me1	H3 74-84	Ac-IAQDFK(Me)TDLRF-Peg-K(Biot)-NH2
	104	H3 (74-84)	H3 74-84	IAQDFKTDLRF-Peg-K(Biot)-NH2
	125	H3T3p	H3 1-20	ARpTKQTARKSTGGKAPRKQL-K(Biot)-NH2
	126	H3.3K36me1	H3.3 27-45	KSAPSTGGVK(Me)KPHRYRPGT-G-K(Biot)-NH2
	129	H3K9me2 + K27me2	H3 6-30	Ac-TARK(Me2)STGGKAPRKQLATKAARK(Me2)SAP-Peg-K(Biot)-NH2
	132	H3K4me3 + K9me3	H3 1-20	ARTK(Me3)QTARK(Me3)STGGKAPRKQL-K(Biot)-NH2
	133	H3K9me2	H3 1-20	ARTKQTARK(Me2)STGGKAPRKQL-K(Biot)-NH2
	134	H3K9me1	H3 1-20	ARTKQTARK(Me)STGGKAPRKQL-K(Biot)-NH2
	135	K3K4me1 + K18ac	H3 1-20	ARTK(Me)QTARKSTGGKAPRK(Ac)QL-Peg-Biot
	136	H3T11p	H3 1-20	ARTKQTARKSpTGGKAPRKQL-Peg-Biot
	137	H3K18me3	H3 1-20	ARTKQTARKSTGGKAPRK(Me3)QL-K(Biot)-NH2
	138	H3K18me2	H3 1-20	ARTKQTARKSTGGKAPRK(Me2)QL-K(Biot)-NH2
	139	H3K18me1	H3 1-20	ARTKQTARKSTGGKAPRK(Me)QL-K(Biot)-NH2
	140	H3R8me1	H3 1-20	ARTKQTAR(Me)KSTGGKAPRKQL-Peg-Biot
	141	H3R8me2a	H3 1-20	ARTKQTAR(Me2a)KSTGGKAPRKQL-Peg-Biot
	142	H3R8me2s	H3 1-20	ARTKQTAR(Me2s)KSTGGKAPRKQL-Peg-Biot
	144	H3K9ac + S10p	H3 1-20	ARTKQTARK(Ac)pSTGGKAPRKQL-K(Biot)-NH2
	145	H3K9me3 + S10p	H3 1-20	ARTKQTARK(Me3)pSTGGKAPRKQL-K(Biot)-NH2
	146	H3K9me2 + S10p	H3 1-20	ARTKQTARK(Me2)pSTGGKAPRKQL-K(Biot)-NH2
	147	H3K9me1 + S10p	H3 1-20	ARTKQTARK(Me)pSTGGKAPRKQL-K(Biot)-NH2
	148	H3K4me3 + K9ac + S10p	H3 1-20	ARTK(Me3)QTARK(Ac)pSTGGKAPRKQL-K(Biot)-NH2
	149	H3R17me2a	H3 1-22	ARTKQTARKSTGGKAPR(Me2a)KQLAT-K(Biot)-NH2
	150	H3R17me2s	H3 1-22	ARTKQTARKSTGGKAPR(Me2s)KQLAT-K(Biot)-NH2
	151	H3R17me1	H3 1-22	ARTKQTARKSTGGKAPR(Me)KQLAT-K(Biot)-NH2
	155	H3K14me2	H3 1-20	ARTKQTARKSTGGK(Me2)APRKQL-Peg-Biot
	156	H3K14me3	H3 1-20	ARTKQTARKSTGG K(Me3)APRKQL-Peg-Biot
	157	H3R2me2s + K4me3	H3 1-20	AR(Me2s)TK(Me3)QTARKSTGGKAPRKQL-K(Biot)-NH2
	158	H3K18ac (1-25)	H3 1-25	ARTKQTARKSTGGKAPRK(Ac)QLATKAA-Peg-Biot
	159	H3R17me2a (1-25)	H3 1-25	ARTKQTARKSTGGKAPR(Me2a)KQLATKAA-Peg-Biot
	160	H3R17me2a + K18ac (1-25)	H3 1-25	ARTKQTARKSTGGKAPR(Me2a)K(Ac)QLATKAA-Peg-Biot
	161	H3 (1-25)	H3 1-25	ARTKQTARKSTGGKAPRKQLATKAA-Peg-Biot
	162	H3T6p	H3 1-20	ARTKQpTARKSTGGKAPRKQL-K(Biot)-NH2
	163	H3K4me3 + T6p	H3 1-20	ARTK(Me3)QpTARKSTGGKAPRKQL-K(Biot)-NH2
	164	H3K4me2 + T6p	H3 1-20	ARTK(Me2)QpTARKSTGGKAPRKQL-K(Biot)-NH2
	165	H3T6p + K9ac + K14ac + K18ac	H3 1-20	ARTKQpTARK(Ac)STGGK(Ac)APRK(Ac)QL-K(Biot)-NH2
	166	H3K4me3 + T6p + K9ac + K14ac + K18ac	H3 1-20	ARTK(Me3)QpTARK(Ac)STGGK(Ac)APRK(Ac)QL-K(Biot)-NH2
	167	H3K4me2 + T6p + K9ac + K14ac + K18ac	H3 1-20	ARTK(Me2)QpTARK(Ac)STGGK(Ac)APRK(Ac)QL-K(Biot)-NH2
	169	H3K18ac + K23ac + K27ac	H3 15-34	Ac-APRK(Ac)18QLATK(Ac)23AARK(Ac)27SAPSTGG-Peg-Biot
	170	H3K18ac + K23ac + K27ac + S28p	H3 15-34	Ac-APRK(Ac)18QLATK(Ac)23AARK(Ac)27pSAPSTGG-Peg-Biot
	171	H3K23ac	H3 15-34	Ac-APRKQLATK(Ac)23AARKSAPSTGG-Peg-Biot
	174	H3R2me2s + K4me3 + K9ac + K14ac + K18ac	H3 1-20	AR(Me2s)TK(Me3)QTARK(Ac)STGGK(Ac)APRK(Ac)QL-K(Biot)-NH2
	178	H3R8me1 + K9me3	H3 1-20	ARTKQTAR(Me)K(Me3)STGGKAPRKQL-K(Biot)-NH2
	179	H3R8me1 + K9me2	H3 1-20	ARTKQTAR(Me)K(Me2)STGGKAPRKQL-K(Biot)-NH2
	180	H3R8me2a + K9me3	H3 1-20	ARTKQTAR(Me2a)K(Me3)STGGKAPRKQL-K(Biot)-NH2
	181	H3R8me2a + K9me2	H3 1-20	ARTKQTAR(Me2a)K(Me2)STGGKAPRKQL-K(Biot)-NH2
	182	H3R8me2a + K9me1	H3 1-20	ARTKQTAR(Me2a)K(Me)STGGKAPRKQL-K(Biot)-NH2
	183	H3R8me2s + K9me3	H3 1-20	ARTKQTAR(Me2s)K(Me3)STGGKAPRKQL-K(Biot)-NH2
	184	H3R8me2s + K9me2	H3 1-20	ARTKQTAR(Me2s)K(Me2)STGGKAPRKQL-K(Biot)-NH2
	185	H3R8me2s + K9me1	H3 1-20	ARTKQTAR(Me2s)K(Me)STGGKAPRKQL-K(Biot)-NH2
	186	H3K4ac + K9me2 + K14ac + K18ac	H3 1-20	ARTK(Ac)QTARK(Me2)STGGK(Ac)APRK(Ac)QL-K(Biot)-NH2
	187	H3K4ac + K9me1 + K14ac + K18ac	H3 1-20	ARTK(Ac)QTARK(Me)STGGK(Ac)APRK(Ac)QL-K(Biot)-NH2
	195	H3K27me3	H3 15-34	Ac-APRK18QLATK23AARK(Me3)27SAPSTGG-Peg-Biot
	196	H3K27me2	H3 15-34	Ac-APRK18QLATK23AARK(Me2)27SAPSTGG-Peg-Biot
	197	H3K27me1	H3 15-34	Ac-APRK18QLATK23AARK(Me)27SAPSTGG--Peg-Biot
	198	H3R26me2a + K27me3	H3 15-34	Ac-APRK18QLATK23AAR(Me2a)K(Me3)27SAPSTGG-Peg-Biot
	200	H3R26me2a + K27me1	H3 15-34	Ac-APRK18QLATK23AARR(Me2a)K(Me)27SAPSTGG-Peg-Biot
	202	H3 15-34	H3 15-34	Ac-APRKQLATKAARKSAPATGG-Peg-K(Biot)-NH2
	203	H3 30-49	H3 30-49	Ac-PATGGVKKPHRYRPGTVALR-Peg-K(Biot)-NH2
	208	H3 105-124	H3 105-124	Ac-EDTNLCAIHAKRVTIMPKDI-Peg-K(Biot)-NH2
	209	H3.3 15-34	H3.3 15-34	Ac-APRKQLATKAARKSAPSTGG-Peg-K(Biot)-NH2
	210	H3.3 30-49	H3.3 30-49	Ac-PSTGGVKKPHRYRPGTVALR-Peg-K(Biot)-NH2
	211	H3.3 75-94	H3.3 75-94	Ac-AQDFKTDLRFQSAAIGALQE-Peg-K(Biot)-NH2
	213	H3 120-135	H3 120-135	(Biot)Peg-MPKDIQLARRIRGERA-OH
	215	H3 15-34	H3 15-34	Ac-APRKQLATK23(Me)AARKSAPATGG-Peg-K(Biot)-NH2
	216	H3K9-Nle (1-20)	H3 1-20	AR2TK4QTAR8Nle9S10TGGK14APRK18QL-Peg-Biot
	217	H3K14-Nle (1-20)	H3 1-20	AR2TK4QTAR8K9S10TGG-Nle14APRK18QL-Peg-Biot
	218	H3K18-Nle (11-26)	H3 11-26	Ac-TGGKAPR-Nle18QLATK23AAR-Peg-Biot
	219	H3K23-Nle (15-31)	H3 15-31	Ac-APRK18QLAT-Nle23AARK27SAPS-Peg-Biot
	220	H3T6p + K9me3	H3 1-20	ARTKQpTARK(Me3)STGGKAPRKQL-K(Biot)-NH2
	221	H3T6p + R8me2a + K9me3	H3 1-20	ARTKQpTAR(Me2a)K(Me3)STGGKAPRKQL-K(Biot)-NH2
	224	H3R26me2a	H3 15-34	Ac-APRK18QLATK23AAR(Me2a)K27SAPSTGG-Peg-Biot
	225	H3K27me3 + S28p	H3 15-34	Ac-APRK18QLATK23AARK(Me3)27pSAPSTGG-Peg-Biot
	226	H3K27me2 + S28p	H3 15-34	Ac-APRK18QLATK23AARK(Me2)27pSAPSTGG-Peg-Biot
	229	H3K4ac + K9me3	H3 1-20	ARTK(Ac)QTARK(Me3)STGGKAPRKQL-K(Biot)-NH2
	237	H3K9me2 (1-32)	H3 1-32	ARTKQTARK(Me2)STGGKAPRKQLATKAARKSAPAT-Peg-Biot
	238	H3K9me2 + K27me1 (1-32)	H3 1-32	ARTKQTARK(Me2)STGGKAPRKQLATKAARK(Me)SAPAT-Peg-Biot
	241	H3K27ac	H3 15-34	Ac-APRK18QLATK23AARK(Ac)27SAPSTGG-Peg-Biot
	242	H3K27ac + S28p	H3 15-34	Ac-APRK18QLATK23AARK(Ac)27pSAPSTGG-Peg-K(Biot)-NH2
	243	H3S28p	H3 15-34	Ac-APRK18QLATK23AARK27pSAPSTGG-Peg-K(Biot)-NH2
	245	H3 (1-32)	H3 1-32	ARTKQTARKSTGGKAPRKQLATKAARKSAPAT-Peg-Biot
	246	H3 (1-20) N-ac	H3 1-20	Ac-AR2TK4QTAR8K9S10TGGK14APRK18QL-Peg-Biot
	253	H3 (52-61)	H3 52-61	Ac-RRYQK56STELL-Peg-Biot
	254	H3K56ac (52-61)	H3 52-61	Ac-RRYQK(Ac)STELL-Peg-Biot
	255	H3K56me3 (52-61)	H3 52-61	Ac-RRYQK(Me3)STELL-Peg-Biot
	258	H3K9me2 (1-15)	H3 1-15	ARTKQTARK(Me2)STGGKA-Peg-Biot
	259	H3K4me2 + K9me2	H3 1-15	ARTK(Me2)QTARK(Me2)STGGKA-Peg-Biot
	260	H3K4me1 + K9me2	H3 1-15	ARTK(Me)QTARK(Me2)STGGKA-Peg-Biot
	264	H3K4me3 + K9me2	H3 1-15	ARTK(Me3)QTARK(Me2)STGGKA-Peg-Biot
	265	H3K4A + K9me2 (1-15)	H3 1-15	ARTAQTARK(Me2)STGGKA-Peg-Biot
	300	H2A (1-17)	H2A 1-17	Ac-SGRGKQGGKARAKAKTR-Peg-Biot
	301	H2AK5ac + K9ac + K13ac + K15ac	H2A 1-17	Ac-SGRGK(Ac)QGGK(Ac)ARAK(Ac)AK(Ac)TR-Peg-Biot
	302	H2AK5ac	H2A 1-17	Ac-SGRGK(Ac)QGGKARAKAKTR-Peg-Biot
	303	H2AS1p + K5ac	H2A 1-17	Ac-pSGRGK(Ac)QGGKARAKAKTR-Peg-Biot
	304	H2AR3me2a + K5ac	H2A 1-17	Ac-SGR(Me2a)GK(Ac)QGGKARAKAKTR-Peg-Biot
	305	H2AS1p + R3me2a + K5ac	H2A 1-17	Ac-pSGR(Me2a)GK(Ac)QGGKARAKAKTR-Peg-Biot
	306	H2ACit3 + K5ac	H2A 1-17	Ac-SGCitGK(Ac)QGGKARAKAKTR-Peg-Biot
	307	H2AS1p + Cit3 + K5ac	H2A 1-17	Ac-pSGCitGK(Ac)QGGKARAKAKTR-Peg-Biot
	308	H2AS1p + K5ac + K9ac + K13ac + K15ac	H2A 1-17	Ac-pSGRGK(Ac)QGGK(Ac)ARAK(Ac)AK(Ac)TR-Peg-Biot
	309	H2AK5ac + K9ac + K13ac + K15ac (no N-ac)	H2A 1-17	SGRGK(Ac)QGGK(Ac)ARAK(Ac)AK(Ac)TR-Peg-Biot
	310	H2AS1p + K5ac + K9ac + K13ac + K15ac (no N-ac)	H2A 1-17	pSGRGK(Ac)QGGK(Ac)ARAK(Ac)AK(Ac)TR-Peg-Biot
	311	H2AX (132-142)	H2A.X	Biot-Peg-G132KKATQAS139QEY142-OH
	312	H2AX (S139p)	H2A.X	Biot-Peg-G132KKATQApS139QEY142-OH
	315	Flag-Tag	Flag-Tag	Biot-Peg-DYKDDDDK-NH2
	316	HA-Tag	HA-Tag	Biot-Peg-YPYDVPDYASL-NH2
	317	His-Tag	His-Tag	Biot-Peg-HHHHHH-NH2
	318	Myc-Tag	Myc-Tag	Biot-Peg-EQKLISEEDL-NH2
	319	V5-Tag	V5-Tag	Biot-Peg-GKPIPNPLLGLDST-NH2
	320	H2A.Z (1-19)	H2A.Z 1-19	AGGKAGKDSGKAKTKAVSR-Peg-Biot
	321	H2A.Z (1-19) N-ac	H2A.Z 1-19	Ac-AGGKAGKDSGKAKTKAVSR-Peg-Biot
	322	H2A.Z K4ac + K8ac + K12ac (1-19)	H2A.Z 1-19	AGGK(Ac)AGK(Ac)DSGK(Ac)AKTKAVSR-Peg-Biot
	323	H2A.Z K4ac + K8ac + K12ac (1-19) N-ac	H2A.Z 1-19	Ac-AGGK(Ac)AGK(Ac)DSGK(Ac)AKTKAVSR-Peg-Biot
	331	H3 (21-44)	H3 21-44	ATKAARKSAPATGGVKKPHRYRPG - GK(Biotin)-OH
	332	H3K36me1 (21-44)	H3 21-44	ATKAARKSAPATGGVK(Me)KPHRYRPG-GK(Biotin)-OH
	333	H3K36me2 (21-44)	H3 21-44	ATKAARKSAPATGGVK(Me2)KPHRYRPG-GK(Biotin)-OH
	334	H3K36me3 (21-44)	H3 21-44	ATKAARKSAPATGGVK(Me3)KPHRYRPG-GK(Biotin)-OH
	335	H3K36ac (21-44)	H3 21-44	ATKAARKSAPATGGVK(Ac)KPHRYRPG-GK(Biotin)-OH
	336	H3K27acK36me1 (21-44)	H3 21-44	ATKAARK(Ac)SAPATGGVK(Me)KPHRYRPG-GK(Biotin)-OH
	337	H3K27acK36me2 (21-44)	H3 21-44	ATKAARK(Ac)SAPATGGVK(Me2)KPHRYRPG-GK(Biotin)-OH
	350	H4R3me2a + K5ac	H4 1-23	Ac-SGR(Me2a)GK(Ac)GGKGLGKGGAKRHRKVLR-K(Biot)-NH2
	352	H4K20ac	H4 1-23	Ac-SGRGKGGKGLGKGGAKRHRK(Ac)VLRD-Peg-Biot
	353	H4S1p + K5ac + K8ac + K12ac + K16ac	H4 1-23	Ac-pSGRGK(Ac)GGK(Ac)GLGK(Ac)GGAK(Ac)RHRKVLR-Peg-Biot
	357	H4S1p (1-23)	H4 1-23	Ac-pSGRGKGGKGLGKGGAKRHRKVLR-Peg-Biot
	359	H4K5ac + K8ac	H4 1-23	Ac-SGRGK(Ac)GGK(Ac)GLGKGGAKRHRKVLR-Peg-Biot
	360	H4K5ac + K16ac	H4 1-23	Ac-SGRGK(Ac)GGKGLGKGGAK(Ac)RHRKVLR-Peg-Biot
	361	H4K5ac + K20ac	H4 1-23	Ac-SGRGK(Ac)GGKGLGKGGAKRHRK(Ac)VLR-Peg-Biot
	362	H4K8ac + K12ac	H4 1-23	Ac-SGRGKGGK(Ac)GLGK(Ac)GGAKRHRKVLR-Peg-Biot
	363	H4K8ac + K20ac	H4 1-23	Ac-SGRGKGGK(Ac)GLGKGGAKRHRK(Ac)VLR-Peg-Biot
	364	H4K12ac + K16ac	H4 1-23	Ac-SGRGKGGKGLGK(Ac)GGAK(Ac)RHRKVLR-Peg-Biot
	365	H4K12ac + K20ac	H4 1-23	Ac-SGRGKGGKGLGK(Ac)GGAKRHRK(Ac)VLR-Peg-Biot
	366	H4K16ac + K20ac	H4 1-23	Ac-SGRGKGGKGLGKGGAK(Ac)RHRK(Ac)VLR-Peg-Biot
	370	H4K12ac + KQ5,8,16,20	H4 1-23	Ac-SGRGQGGQGLGK(Ac)GGAQRHRQVLR-Peg-Biot
	371	H4K5me1	H4 1-23	Ac-SGRGK(Me)GGKGLGKGGAKRHRKVLR-Peg-Biot
	372	H4K8me1	H4 1-23	Ac-SGRGKGGK(Me)GLGKGGAKRHRKVLR-Peg-Biot
	373	H4K12me1	H4 1-23	Ac-SGRGKGGKGLGK(Me)GGAKRHRKVLR-Peg-Biot
	374	H4K5ac + K8me1 + K12ac	H4 1-23	Ac-SGRGK(Ac)GGK(Me)GLGK(Ac)GGAKRHRKVLR-Peg-Biot
	375	H4K5me1 + K8ac + K12me1	H4 1-23	Ac-SGRGK(Me)GGK(Ac)GLGK(Me)GGAKRHRKVLR-Peg-Biot
	376	H4K5me1 + K8me1 + K12me1	H4 1-23	Ac-SGRGK(Me)GGK(Me)GLGK(Me)GGAKRHRKVLR-Peg-Biot
	378	H4K8ac + K12ac + K16ac	H4 1-23	Ac-SGRGKGGK(Ac)GLGK(Ac)GGAK(Ac)RHRKVLR-Peg-Biot
	379	H4K5ac + K12ac + K16ac	H4 1-23	Ac-SGRGK(Ac)GGKGLGK(Ac)GGAK(Ac)RHRKVLR-Peg-Biot
	380	H4K5ac + K8ac + K16ac	H4 1-23	Ac-SGRGK(Ac)GGK(Ac)GLGKGGAK(Ac)RHRKVLR-Peg-Biot
	381	H4K5me1 + K8ac + K12ac + K16ac	H4 1-23	Ac-SGRGK(Me)GGK(Ac)GLGK(Ac)GGAK(Ac)RHRKVLR-Peg-Biot
	382	H4K5ac + K8me1 + K12ac + K16ac	H4 1-23	Ac-SGRGK(Ac)GGK(Me)GLGK(Ac)GGAK(Ac)RHRKVLR-Peg-Biot
	383	H4K5ac + K8ac + K12me1 + K16ac	H4 1-23	Ac-SGRGK(Ac)GGK(Ac)GLGK(Me)GGAK(Ac)RHRKVLR-Peg-Biot
	393	H4K20me3 (1-23)	H4 1-23	Ac-SGRGKGGKGLGKGGAKRHRK(Me3)VLR-Peg-Biot
	394	H4K5proK8proK12pro	H4 1-23	Ac-SGRGK(Pro)GGK(Pro)GLGK(Pro)GGAKRHRKVLR-Peg-Biot
H4but	395	H4K5butK8butK12but	H4 1-23	Ac-SGRGK(But)GGK(But)GLGK(But)GGAKRHRKVLR-Peg-Biot
	396	H4K5crK8crK12cr	H4 1-23	Ac-SGRGK(Cr)GGK(Cr)GLGK(Cr)GGAKRHRKVLR-Peg-Biot
	400	H2B (1-24)	H2B 1-24	PEPAKSAPAPKKGSKKAVTKAQKK-Peg-Biot
	401	H2BK5me3	H2B 1-24	PEPAK(Me3)SAPAPKKGSKKAVTKAQKK-Peg-Biot
	402	H2BK5me2	H2B 1-24	PEPAK(Me2)SAPAPKKGSKKAVTKAQKK-Peg-Biot
	403	H2BK5me1	H2B 1-24	PEPAK(Me)SAPAPKKGSKKAVTKAQKK-Peg-Biot
	408	H2BK12ac	H2B 1-24	PEPAKSAPAPKK(Ac)GSKKAVTKAQKK-Peg-Biot
	409	H2BK15ac	H2B 1-24	PEPAKSAPAPKKGSK(Ac)KAVTKAQKK-Peg-Biot
	410	H2BK16ac	H2B 1-24	PEPAKSAPAPKKGSKK(Ac)AVTKAQKK-Peg-Biot
	411	H2BK20ac	H2B 1-24	PEPAKSAPAPKKGSKKAVTK(Ac)AQKK-Peg-Biot
	412	H2BK12ac + K15ac + K16ac + K20ac	H2B 1-24	PEPAKSAPAPKK(Ac)GSK(Ac)K(Ac)AVTK(Ac)AQKK-Peg-Biot
	475	H3.3T32pK36me1 (27-45)	H3.3 27-45	KSAPSpTGGVK(Me)KPHRYRPGT-G-K(Biot)-NH2
	476	H3.3T32p (27-45)	H3.3 27-45	KSAPSpTGGVKKPHRYRPGT-G-K(Biot)-NH2
	587	H2A (10-25)	H2A10-25	Ac-ARAKAKTRSSRAGLQF-Peg-Biotin
	625	H2A.X (1-17)	H2A.X	Ac-SGRGKTGGKARAKAKSR-Peg-Biotin
	626	H2A.X K5ac	H2A.X	Ac-SGRGK(Ac)TGGKARAKAKSR-Peg-Biotin
	661	H3K4me3 (1-11)	H3 1-11	ARTK(Me3)QTARKST-Peg-Biot
	662	H3K4me3 (1-7)	H3 1-7	ARTK(Me3)QTA-Peg-Biot
	789	H3K36me3		KSAPSTGGVK(Me3)KPHRYRPGTV-K(biotin)-NH2
	790	H3S31p + K36me3		KSAPpSTGGVK(Me3)KPHRYRPGTV-K(biotin)-NH2
	853	H3K23me3 (15-34)	H3 15-34	Ac-APRKQLATK(Me3)AARKSAPATGG-Peg-K(Biot)-NH2
	1012	H3K9pro	H3 1-20	ARTKQTARK(Prop)STGGKAPRKQL-K(Biot)-NH2
	1013	H3K9but	H3 1-20	ARTKQTARK(But)STGGKAPRKQL-K(Biot)-NH2
	1014	H3K9cr	H3 1-20	ARTKQTARK(Cr)STGGKAPRKQL-K(Biot)-NH2
	1021	H3.3K27pro (15-34)	H3.3 15-34	Ac-APRKQLATKAARK(Prop)27SAPSTGG-Peg-Biot
	1022	H3.3K27but (15-34)	H3.3 15-34	Ac-APRKQLATKAARK(But)27SAPSTGG-Peg-Biot
	1023	H3.3K27cr (15-34)	H3.3 15-34	Ac-APRKQLATKAARK(Cr)27SAPSTGG-Peg-Biot
	1024	H3.3K27vl (15-34)	H3.3 15-34	Ac-APRKQLATKAARK(Vl)27SAPSTGG-Peg-Biot
	1025	H3.3K27hxo (15-34)	H3.3 15-34	Ac-APRKQLATKAARK(Hxo)27SAPSTGG-Peg-Biot
	1027	H3.3K27bhb (15-34)	H3.3 15-34	Ac-APRKQLATKAARK(bHB)27SAPSTGG-Peg-Biot
	1028	H3K4me1 (1-21)	H3 1-21	ARTK(Me)QTARKSTGGKAPRKQLA-GG-K(Biot)-NH2
	1029	H3K9vl	H3 1-20	ARTKQTARK(Vl)STGGKAPRKQL-K(Biot)-NH2
	1030	H3K9hxo	H3 1-20	ARTKQTARK(Hxo)STGGKAPRKQL-K(Biot)-NH2
	1032	H3K9bhb	H3 1-20	ARTKQTARK(bHB)STGGKAPRKQL-K(Biot)-NH2
	1034	H3K9su	H3 1-20	ARTKQTARK(Su)STGGKAPRKQL-K(Biot)-NH2
	1040	H3K4me3R8me2a	H3 1-20	ARTK(Me3)QTAR(Me2a)KSTGGKAPRKQL-K(Biot)-NH2
H3cr	1043	H3K9crK14crK18cr	H3 1-20	ARTKQTARK(Cr)STGGK(Cr)APRK(Cr)QL-K(Biot)-NH2
	2445	H3.1K14ac (1-32)	H3 1-32	ARTKQTARKSTGGK(Ac)APRKQLATKAARKSAPAT-Peg-Biot
	2446	H3.1K18ac (1-32)	H3 1-32	ARTKQTARKSTGGKAPRK(Ac)QLATKAARKSAPAT-Peg-Biot
	2447	H3.1K23ac (1-32)	H3 1-32	ARTKQTARKSTGGKAPRKQLATK(Ac)AARKSAPAT-Peg-Biot
	2655	H3.1 (15-34), K27ac	H3.1 15-34	Ac-APRKQLATKAARK(Ac)SAPATGG-Peg-Biot
	2656	H3.1 (15-34), K27but	H3.1 15-34	Ac-APRKQLATKAARK(But)SAPATGG-Peg-Biot
	2657	H3.1 (1-20), K18but	H3.1 1-20	ARTKQTARKSTGGKAPRK(But)QL-K(Biot)-NH2
	2663	H3K23me2 (15-34)	H3 15-34	Ac-APRKQLATK23(Me2)AARKSAPATGG-Peg-K(Biot)-NH2
	2664	H3.3K36me3 (27-45)	H3.3 27-45	KSAPSTGGVK(Me3)KPHRYRPGT-G-K(Biot)-NH2
	2665	H3.3K36me2 (27-45)	H3.3 27-45	KSAPSTGGVK(Me2)KPHRYRPGT-G-K(Biot)-NH2
	2666	H3.3K36ac (27-45)	H3.3 27-45	KSAPSTGGVK(Ac)KPHRYRPGT-G-K(Biot)-NH2
	2667	H3.3 (27-45)	H3.3 27-45	KSAPSTGGVKKPHRYRPGT-G-K(Biot)-NH2
	2669	H4 (1-24)	H4 1 - 24	Ac-SGRGKGGKGLGKGGAKRHRKVLRD-K(Biotin)-NH2
	2670	H3Cit8 (1-20)	H3 1-20	ARTKQTA-Cit8-KSTGGKAPRKQL-K(Biotin)-NH2
	2671	H4K12acK16acK20me3 (1-23)	H4 1 - 23	Ac-SGRGKGGKGLGK(Ac)GGAK(Ac)RHRK(Me3)VLR-K(Biotin)-NH2
	2704	H4K5but (1-23)	H4 1-23	Ac-SGRGK(But)GGKGLGKGGAKRHRKVLR-Peg-Biot
	2705	H4K8but (1-23)	H4 1-23	Ac-SGRGKGGK(But)GLGKGGAKRHRKVLR-Peg-Biot
	2706	H4K5K8but (1-23	H4 1-23	Ac-SGRGK(But)GGK(But)GLGKGGAKRHRKVLR-Peg-Biot
	2716	H3K27acK36me3 (21-44)	H3 21-44	ATKAACit26KSAPATGGVKKPHRYRPGGG-K(Biotin)-OH

## Sheet: Microarray
0	158	309	62	2447	141	305	58	1040	126	133	5	1029	4	89	1
0	217	147	14	0	211	139	10	0	203	260	71	0	169	400	67
0	379	383	79	0	361	65	75	0	321	164	22	0	246	151	anti-mouse
0	320	163	21	0	357	167	25	0	378	382	78	0	409	366	82
0	202	403	70	0	210	626	74	0	216	146	13	0	238	150	17
1034	88	132	anti-rabbit	2446	140	138	8	0	156	308	61	0	161	352	66
0	2670	371	90	0	2655	195	83	0	2663	181	30	0	410	174	26
0	317	221	39	0	2704	185	35	0	2716	255	103	0	334	375	99
0	1023	224	301	0	1013	129	312	0	396	56	48	0	mouse IgG	237	43
0	395	55	47	0	1012	360	52	0	1022	364	300	0	1027	370	304
0	337	254	102	0	2669	353	2665	0	316	220	38	0	1028	226	42
0	853	180	29	0	2657	184	34	0	393	198	86	0	333	374	95
0	159	310	63	0	142	306	59	1043	135	134	6	1030	18	96	2
0	218	148	15	0	213	144	11	0	208	264	72	0	170	401	68
0	380	789	80	0	363	350	76	0	322	165	23	0	258	157	19
0	265	162	20	0	323	166	24	0	365	381	77	0	408	790	81
0	171	402	69	0	209	625	73	0	215	145	12	0	219	149	16
1032	87	125	3	2445	136	137	7	0	155	307	60	0	160	245	243
0	331	372	91	0	661	196	84	0	2656	182	32	0	411	178	27
0	318	229	40	0	2671	186	36	0	2705	241	104	0	335	376	100
0	1024	259	302	0	1014	362	2666	0	475	57	50	0	rabbit IgG	53	44
0	394	54	45	0	476	359	51	0	1021	200	2667	0	1025	242	303
0	336	253	101	0	2706	2664	311	0	315	187	37	0	319	225	41
0	412	179	28	0	587	183	33	0	662	197	85	0	332	373	93
0	160	245	243	0	155	307	60	2445	136	137	7	1032	87	125	3
0	219	149	16	0	215	145	12	0	209	625	73	0	171	402	69
0	408	790	81	0	365	381	77	0	323	166	24	0	265	162	20
0	258	157	19	0	322	165	23	0	363	350	76	0	380	789	80
0	170	401	68	0	208	264	72	0	213	144	11	0	218	148	15
1030	18	96	2	1043	135	134	6	0	142	306	59	0	159	310	63
0	332	373	93	0	662	197	85	0	587	183	33	0	412	179	28
0	319	225	41	0	315	187	37	0	2706	2664	311	0	336	253	101
0	1025	242	303	0	1021	200	2667	0	476	359	51	0	394	54	45
0	rabbit IgG	53	44	0	475	57	50	0	1014	362	2666	0	1024	259	302
0	335	376	100	0	2705	241	104	0	2671	186	36	0	318	229	40
0	411	178	27	0	2656	182	32	0	661	196	84	0	331	372	91
0	161	352	66	0	156	308	61	2446	140	138	8	1034	88	132	anti-rabbit
0	238	150	17	0	216	146	13	0	210	626	74	0	202	403	70
0	409	366	82	0	378	382	78	0	357	167	25	0	320	163	21
0	246	151	anti-mouse	0	321	164	22	0	361	65	75	0	379	383	79
0	169	400	67	0	203	260	71	0	211	139	10	0	217	147	14
1029	4	89	1	1040	126	133	5	2447	141	305	58	0	158	309	62
0	333	374	95	0	393	198	86	0	2657	184	34	0	853	180	29
0	1028	226	42	0	316	220	38	0	2669	353	2665	0	337	254	102
0	1027	370	304	0	1022	364	300	0	1012	360	52	0	395	55	47
0	mouse IgG	237	43	0	396	56	48	0	1013	129	312	0	1023	224	301
0	334	375	99	0	2716	255	103	0	2704	185	35	0	317	221	39
0	410	174	26	0	2663	181	30	0	2655	195	83	0	2670	371	90

## Sheet: Quantitative Analysis
			Relative fluorescence (RFU)				Normalized (Value - Ave (0))				Average, SE				t-test (p = 0.05)	One-Way ANOVA (https://goodcalculators.com/one-way-anova-calculator/) (p < 0.05)
			AKR2		HSP70		AKR2		HSP70		AKIR2		HSP70		AKR2	AKR2
Protein	Peptide #	Peptide ID	Value 1	Value 2	Value 1	Value 2	Value 1	Value 2	Value 1	Value 2	Average	SE	Average	SE			Protein	Peptide #	Peptide ID	Sequence	Modifications
H3	1	H3 (1-20)	4593.33	3604.67	4496	3796.33	791.333	-146.333	-295	-707.667	322.5	383.255	-501.333	168.67	0.150511	0.25	H3	1	H3 (1-20)
	2	H3K9ac	3659.33	3639.67	6240.33	3803.67	-142.667	-111.333	1449.33	-700.333	-127	12.8069	374.5	878.638	0.361039	0.6866		2	H3K9ac
	3	H3K9ac	3794.67	3409	4119.33	5419.33	-7.33333	-342	-671.667	915.333	-174.667	136.789	121.833	648.658	0.386452	0.7501		3	H3K9ac
	4	H3K4ac	3920.33	3452	5182.67	4353.33	118.333	-299	391.667	-150.667	-90.3333	170.578	120.5	221.669	0.302066	0.6005		4	H3K4ac
	5	H3K4ac + K14ac	3712	3236	4975	4017.33	-90	-515	184	-486.667	-302.5	173.711	-151.333	274.123	0.372884	0.7404		5	H3K4ac + K14ac
	6	H3K9ac + K14ac	3740	3088.33	5110.67	4065.33	-62	-662.667	319.667	-438.667	-362.333	245.512	-59.5	309.955	0.299051	0.5953		6	H3K9ac + K14ac
	7	H3K4ac + K9ac	3433	3451.67	3779.33	5218.67	-369	-299.333	-1011.67	714.667	-334.167	28.475	-148.5	705.608	0.432569	0.8499		7	H3K4ac + K9ac
	8	H3K4ac + K9ac + K14ac	3768.67	3583.33	4312.33	5113.67	-33.3333	-167.667	-478.667	609.667	-100.5	54.9064	65.5	444.837	0.405845	0.7908		8	H3K4ac + K9ac + K14ac
	10	H3K18ac	3311.33	3991.33	4733.33	5017.67	-490.667	240.333	-57.6667	513.667	-125.167	298.783	228	233.522	0.26499	0.5258		10	H3K18ac
	11	H3K14ac + K18ac	3707.67	3553.67	3953	5151.33	-94.3333	-197.333	-838	647.333	-145.833	42.0994	-95.3333	607.104	0.4784	0.9526		11	H3K14ac + K18ac
	12	H3K9ac + K18ac	3597.67	3672.67	4637	3725.67	-204.333	-78.3333	-154	-778.333	-141.333	51.5003	-466.167	255.185	0.241671	0.4146		12	H3K9ac + K18ac
	13	H3K4ac + K18ac	3492	2903.33	5572	3648.67	-310	-847.667	781	-855.333	-578.833	219.762	-37.1667	668.822	0.313449	0.5934		13	H3K4ac + K18ac
H3ac	14	H3K9ac + K14ac + K18ac	3535.67	3404.33	5718	5183.67	-266.333	-346.667	927	679.667	-306.5	32.8348	803.333	101.093	0.0249934	0.0134	H3ac	14	H3K9ac + K14ac + K18ac
	15	H3K4ac + K14ac + K18ac	3813	3300.67	4272	5941	11	-450.333	-519	1437	-219.667	188.562	459	799.48	0.306225	0.5691		15	H3K4ac + K14ac + K18ac
	16	H3K4ac + K9ac + K18ac	3628.67	3910	5932.67	3969.33	-173.333	159	1141.67	-534.667	-7.16667	135.835	303.5	685.171	0.387253	0.7512		16	H3K4ac + K9ac + K18ac
	17	H3K4ac + K9ac + K14ac + K18ac	3954.67	4000.33	5032.33	3589.67	152.667	249.333	241.333	-914.333	201	39.5108	-336.5	472.358	0.2612	0.4516		17	H3K4ac + K9ac + K14ac + K18ac
	18	H3K4me3	4034.33	4934.67	5593.67	4431	232.333	1183.67	802.667	-73	708	388.841	364.833	357.913	0.324458	0.6489		18	H3K4me3
	19	H3K4me3 + K9ac	3624.33	3740.67	6145.67	3800.33	-177.667	-10.3333	1354.67	-703.667	-94	68.3945	325.5	841.307	0.376816	0.724		19	H3K4me3 + K9ac
	20	H3K4me3 + K14ac	3497.33	3424	4141.33	5521.67	-304.667	-327	-649.667	1017.67	-315.833	9.12835	184	681.493	0.32808	0.6097		20	H3K4me3 + K14ac
	21	H3K4me3 + K18ac	3599.33	3554.33	5420	5512	-202.667	-196.667	629	1008	-199.667	2.45239	818.5	154.91	0.0585361	0.0329		21	H3K4me3 + K18ac
	22	H3K4me3 + K9ac + K14ac	3336	3035	5253.33	3784	-466	-716	462.333	-720	-591	102.183	-128.833	483.258	0.287814	0.5243		22	H3K4me3 + K9ac + K14ac
	23	H3K4me3 + K9ac + K18ac	3626.67	3273	4647	3885	-175.333	-478	-144	-619	-326.667	123.71	-381.5	194.148	0.433191	0.8632		23	H3K4me3 + K9ac + K18ac
	24	H3K4me3 + K14ac + K18ac	3675	3514.67	3758	5314.67	-127	-236.333	-1033	810.667	-181.667	44.6881	-111.167	753.566	0.475713	0.9461		24	H3K4me3 + K14ac + K18ac
	25	H3K4me3 + K9ac + K14ac + K18ac	3571	3733.67	5074.33	4807.67	-231	-17.3333	283.333	303.667	-124.167	87.3325	293.5	8.31089	0.078326	0.0604		25	H3K4me3 + K9ac + K14ac + K18ac
	26	H3T3p + K4me3 + K9ac + K14ac + K18ac	3836.67	4039.67	5873.67	4116.33	34.6667	288.667	1082.67	-387.667	161.667	103.818	347.5	600.973	0.421394	0.8269		26	H3T3p + K4me3 + K9ac + K14ac + K18ac
	27	H3T3p + K4me3	3653	3847.67	5688.33	3722.67	-149	96.6667	897.333	-781.333	-26.1667	100.412	58	686.125	0.468266	0.9301		27	H3T3p + K4me3
	28	H3R2me2a + T3p + K4me3 + K9ac + K14ac + K18ac	4113.67	3355.33	4227	6084.33	311.667	-395.667	-564	1580.33	-42	289.11	508.167	876.458	0.349665	0.6743		28	H3R2me2a + T3p + K4me3 + K9ac + K14ac + K18ac
	29	H3R2me2a + T3p + K4me3	3744.67	3239	4173.67	4497.67	-57.3333	-512	-617.333	-6.33333	-284.667	185.837	-311.833	249.735	0.475044	0.9499		29	H3R2me2a + T3p + K4me3
	30	H3R2me2a + K4me3	3728	3710	5443	4982	-74	-41	652	478	-57.5	13.4882	565	71.1194	0.0396688	0.0196		30	H3R2me2a + K4me3
	32	H3K4me2	3523	2968.33	4571	3608	-279	-782.667	-220	-896	-530.833	205.865	-558	276.303	0.477447	0.9548		32	H3K4me2
	33	H3K4me2 + K9ac + K14ac + K18ac	3733.67	3578.67	3535.33	5094	-68.3333	-172.333	-1255.67	590	-120.333	42.5082	-332.833	754.383	0.427978	0.8392		33	H3K4me2 + K9ac + K14ac + K18ac
	34	H3K4me1	3694	3856.67	4083	5807.67	-108	105.667	-708	1303.67	-1.16667	87.3325	297.833	822.233	0.408093	0.7954		34	H3K4me1
	35	H3K4me1 + K9ac + K14ac + K18ac	3541.33	3858.33	4396.33	4998	-260.667	107.333	-394.667	494	-76.6667	150.413	49.6667	363.227	0.41378	0.8172		35	H3K4me1 + K9ac + K14ac + K18ac
	36	H3S10p	3438.67	3412	3596.67	4637.33	-363.333	-339	-1194.33	133.333	-351.167	9.94582	-530.5	542.66	0.416016	0.8121		36	H3S10p
	37	H3K4ac + K9ac + S10p + K14ac + K18ac	3474	3058	4447.67	3780.67	-328	-693	-343.333	-723.333	-510.5	149.187	-533.333	155.318	0.46942	0.9397		37	H3K4ac + K9ac + S10p + K14ac + K18ac
	38	H3K4me3 + S10p	3486	3856.67	5121	4120.67	-316	105.667	330	-383.333	-105.167	172.349	-26.6667	291.562	0.435351	0.8672		38	H3K4me3 + S10p
	39	H3K4me3 + K9ac + S10p + K14ac + K18ac	3667.33	3405.33	4023	3964	-134.667	-345.667	-768	-540	-240.167	86.2425	-654	93.191	0.0587232	0.1169		39	H3K4me3 + K9ac + S10p + K14ac + K18ac
	40	H3R2me2a + K4me3 + S10p	3780.33	3327.67	4073.33	6335.67	-21.6667	-423.333	-717.667	1831.67	-222.5	164.174	557	1041.99	0.325078	0.6073		40	H3R2me2a + K4me3 + S10p
	41	H3R2me2a + K4me3 + K9ac + S10p + K14ac + K18ac	3458	3678.67	5177	3881.67	-344	-72.3333	386	-622.333	-208.167	111.039	-118.167	412.138	0.444265	0.879		41	H3R2me2a + K4me3 + K9ac + S10p + K14ac + K18ac
	42	H3K9me3	3938.33	3647.67	6188.33	3850	136.333	-103.333	1397.33	-654	16.5	97.9595	371.667	838.446	0.393961	0.7637		42	H3K9me3
	43	H3K4ac + K9me3 + K14ac + K18ac	3930.33	3674.67	6127.33	4164	128.333	-76.3333	1336.33	-340	26	83.6539	498.167	685.171	0.336612	0.6323		43	H3K4ac + K9me3 + K14ac + K18ac
	44	H3K4me2 + K9ac + K18ac	3511.33	3708.67	5275.33	3830.67	-290.667	-42.3333	484.333	-673.333	-166.5	101.502	-94.5	473.176	0.460828	0.9143		44	H3K4me2 + K9ac + K18ac
	45	H3K4me1 + K9ac + K18ac	3836	3517.33	4072	6007.33	34	-233.667	-719	1503.33	-99.8333	109.404	392.167	908.339	0.367344	0.7031		45	H3K4me1 + K9ac + K18ac
	47	H3R2me2a	3799	3711	4269.67	4406.67	-3	-40	-521.333	-97.3333	-21.5	15.1231	-309.333	173.302	0.20141	0.3092		47	H3R2me2a
	48	H3R2me2a + K4ac + K9ac + K14ac + K18ac	3829.33	3477	5078.67	4350.67	27.3333	-274	287.667	-153.333	-123.333	123.165	67.1667	180.251	0.278995	0.5486		48	H3R2me2a + K4ac + K9ac + K14ac + K18ac
	50	H3R2me2a + K4me3 + K9ac + K14ac + K18ac	3481	2969.67	4389.33	4019	-321	-781.333	-401.667	-485	-551.167	188.153	-443.333	34.061	0.360599	0.6907		50	H3R2me2a + K4me3 + K9ac + K14ac + K18ac
	51	H3R2me1 + K4me3	3902	3481	3778.33	4736.67	100	-270	-1012.67	232.667	-85	151.231	-390	509.008	0.35545	0.685		51	H3R2me1 + K4me3
	52	H3R2me1 + K4me3 + K9ac + K14ac + K18ac	3561.67	3936.67	4635	5615.67	-240.333	185.667	-156	1111.67	-27.3333	174.12	477.833	518.136	0.284223	0.529		52	H3R2me1 + K4me3 + K9ac + K14ac + K18ac
	53	H3Cit2	3632.33	3993	5986	4353	-169.667	242	1195	-151	36.1667	168.261	522	550.154	0.300037	0.5612		53	H3Cit2
	54	H3Cit2 + K4me3	4115.33	3461	4148	5650.67	313.333	-290	-643	1146.67	11.6667	246.602	251.833	731.494	0.417627	0.8228		54	H3Cit2 + K4me3
	55	H3Cit2 + K4me3 + K9ac + K14ac + K18ac	3946	3391.67	4157	4596.33	144	-359.333	-634	92.3333	-107.667	205.729	-270.833	296.876	0.375572	0.7467		55	H3Cit2 + K4me3 + K9ac + K14ac + K18ac
	56	H3Cit2 + K4ac + K9ac + K14ac + K18ac	3473	3540	4405.67	3792.33	-329	-211	-385.333	-711.667	-270	48.2304	-548.5	133.383	0.157806	0.2503		56	H3Cit2 + K4ac + K9ac + K14ac + K18ac
	57	H3T3p	3442	3002.67	3794.67	3341.33	-360	-748.333	-996.333	-1162.67	-554.167	158.724	-1079.5	67.9858	0.0936969	0.1306		57	H3T3p
H4	58	H4 (1-23)	3436.67	4213.67	4878	6290.67	-365.333	462.667	87	1786.67	48.6667	338.43	936.833	694.709	0.238553	0.4468	H4	58	H4 (1-23)
	59	H4K5ac + K8ac + K12ac + K16ac	3687.33	3585.67	3978.33	4976.33	-114.667	-165.333	-812.667	472.333	-140	20.7091	-170.167	525.221	0.485068	0.9665		59	H4K5ac + K8ac + K12ac + K16ac
	60	H3R2me2a + K4me2	3505	3503	4556.33	3848.33	-297	-248	-234.667	-655.667	-272.5	20.0279	-445.167	172.076	0.280914	0.5001		60	H3R2me2a + K4me2
	61	H3R2me2s + K4me2	3665.33	2922.33	5297.33	3708	-136.667	-828.667	506.333	-796	-482.667	282.843	-144.833	532.306	0.351852	0.6916		61	H3R2me2s + K4me2
	62	H3R2me1 + K4me2	4120.33	3333.33	4889	4833	318.333	-417.667	98	329	-49.6667	300.827	213.5	94.4171	0.301519	0.565		62	H3R2me1 + K4me2
	63	H3Cit2 + K4me2	3906	3388.33	4115.67	6190.33	104	-362.667	-675.333	1686.33	-129.333	190.742	505.5	965.289	0.342916	0.6504		63	H3Cit2 + K4me2
	65	H3K4N3	3519.33	3454.33	4907	5395.67	-282.667	-296.667	116	891.667	-289.667	5.72225	503.833	317.04	0.144666	0.1774		65	H3K4N3
	66	H4K5ac	4158.67	4311.67	6303.33	4042.67	356.667	560.667	1512.33	-461.333	458.667	83.3814	525.5	806.701	0.478502	0.9526		66	H4K5ac
	67	H4K8ac	3897	3562.33	5490.33	3948.33	95	-188.667	699.333	-555.667	-46.8333	115.944	71.8333	512.959	0.440845	0.8709		67	H4K8ac
	68	H4K12ac	4345	3639	6567.33	3846.33	543	-112	1776.33	-657.667	215.5	267.72	559.333	994.854	0.412965	0.8108		68	H4K12ac
	69	H4K16ac	3746.33	3648.67	4244.33	6056	-55.6667	-102.333	-546.667	1552	-79	19.0742	502.667	857.793	0.338883	0.6353		69	H4K16ac
	70	H4K5ac + K12ac	3833.33	3768	4361	6677	31.3333	17	-430	2173	24.1667	5.8585	871.5	1063.93	0.3163	0.5818		70	H4K5ac + K12ac
	71	H4K8ac + K16ac	4993.67	3228	5459.33	4142.67	1191.67	-523	668.333	-361.333	334.333	700.84	153.5	420.858	0.438167	0.8731		71	H4K8ac + K16ac
H4ac	72	H4K5ac + K8ac + K12ac	3846.67	3318.67	5029.67	3903	44.6667	-432.333	238.667	-601	-193.833	194.965	-181.167	343.199	0.490994	0.9817	H4ac	72	H4K5ac + K8ac + K12ac
	73	H4R3me2a	3644	3714.67	3962.33	5238	-158	-36.3333	-828.667	734	-97.1667	49.7291	-47.3333	638.712	0.47974	0.9554		73	H4R3me2a
	74	H4R3me2s	3574.33	3504.67	4575.67	5163.33	-227.667	-246.333	-215.333	659.333	-237	7.62967	222	357.504	0.242281	0.4038		74	H4R3me2s
	75	H4R3me1	3608.33	3915	4671	5277.33	-193.667	164	-120	773.333	-14.8333	146.19	326.667	365.134	0.291272	0.5514		75	H4R3me1
	76	H4S1p + R3me2a	3890.67	3688	4185	5290.67	88.6667	-63	-606	786.667	12.8333	61.9911	90.3333	569.228	0.464764	0.922		76	H4S1p + R3me2a
	77	H4S1p + R3me2s	3796	3467	5111.33	3842	-6	-284	320.333	-662	-145	113.628	-170.833	401.511	0.483461	0.964		77	H4S1p + R3me2s
	78	H4S1p + R3me1	3606	3102.67	5600	4059.33	-196	-648.333	809	-444.667	-422.167	184.883	182.167	512.414	0.252362	0.4605		78	H4S1p + R3me1
	79	H4R3me2a + K5ac + K8ac + K12ac + K16ac + K20ac	3575	3556.67	5067.67	5454	-227	-194.333	276.667	950	-210.667	13.3519	613.333	275.213	0.123127	0.1343		79	H4R3me2a + K5ac + K8ac + K12ac + K16ac + K20ac
	80	H4R3me2s + K5ac + K8ac + K12ac + K16ac + K20ac	3729.33	3357.33	4418.67	5399.67	-72.6667	-393.667	-372.333	895.667	-233.167	131.203	261.667	518.272	0.287831	0.5278		80	H4R3me2s + K5ac + K8ac + K12ac + K16ac + K20ac
	81	H4R3me1 + K5ac + K8ac + K12ac + K16ac + K20ac	3625.33	3947.67	5470.67	4064.33	-176.667	196.667	679.667	-439.667	10	152.593	120	457.508	0.439122	0.8694		81	H4R3me1 + K5ac + K8ac + K12ac + K16ac + K20ac
	82	H4K20me3	4002	3600.33	5586.67	3772.33	200	-150.667	795.667	-731.667	24.6667	143.329	32	624.27	0.496965	0.8115		82	H4K20me3
	83	H4K20me2	3913.67	3873.33	4462.67	5216.67	111.667	122.333	-328.333	712.667	117	4.35981	192.167	425.49	0.454348	0.898		83	H4K20me2
	84	H4K20me1	3590	3515	3750	4940.67	-212	-236	-1041	436.667	-224	9.80957	-302.167	603.97	0.466449	0.9256		84	H4K20me1
	85	H4K12ac + K16ac + K20me3	3525	3104.33	4891.67	3927	-277	-646.667	100.667	-577	-461.833	151.095	-238.167	276.984	0.317641	0.6205		85	H4K12ac + K16ac + K20me3
	86	H4K12ac + K16ac + K20me2	3758.67	3928	4920.33	4105	-43.3333	177	129.333	-399	66.8333	90.0573	-134.833	215.947	0.291682	0.5532		86	H4K12ac + K16ac + K20me2
	87	H4K12ac + K16ac + K20me1	4198.33	3854.67	4924.67	5451.67	396.333	103.667	133.667	947.667	250	119.622	540.667	332.708	0.301893	0.5703		87	H4K12ac + K16ac + K20me1
	88	H4K12ac + K16ac	3721	3503.33	5208.33	5016.67	-81	-247.667	417.333	512.667	-164.333	68.122	465	38.9658	0.019376	0.0226		88	H4K12ac + K16ac
	89	H3K4me3 + R8me2s + K9me3	4174.67	3829.33	4495	4201.67	372.667	78.3333	-296	-302.333	225.5	120.304	-299.167	2.58864	0.0869756	0.0708	H3met	89	H3K4me3 + R8me2s + K9me3
	90	H3 (15-41)	3723.33	3707	4318	4225.33	-78.6667	-44	-473	-278.667	-61.3333	14.1694	-375.833	79.4303	0.0907544	0.0858		90	H3 (15-41)
	91	H3K18me3	3701.33	3318.33	4209.33	6268.67	-100.667	-432.667	-581.667	1764.67	-266.667	135.699	591.5	959.022	0.298563	0.5441		91	H3K18me3
	93	H3K36me3	3495	3671	5279.33	3870	-307	-80	488.333	-634	-193.5	92.7822	-72.8333	458.734	0.432861	0.8528		93	H3K36me3
	95	H3K18me3 + K36me3	3831.67	3624	6362	3785.33	29.6667	-127	1571	-718.667	-48.6667	64.0347	426.167	935.861	0.374862	0.7194		95	H3K18me3 + K36me3
	96	H3K4me3 + R8me2a + K9me3	3823.33	3965.33	6066.67	4083.33	21.3333	214.333	1275.67	-420.667	117.833	78.8853	427.5	693.346	0.388632	0.7514		96	H3K4me3 + R8me2a + K9me3
	99	H4 (11-27)	4079.67	4366	6268.67	4275.33	277.667	615	1477.67	-228.667	446.333	137.879	624.5	697.433	0.434731	0.8568		99	H4 (11-27)
	100	H3 (74-84) N-ac	4233.33	3532.33	5804.67	3963.33	431.333	-218.667	1013.67	-540.667	106.333	265.676	236.5	635.306	0.448593	0.8911		100	H3 (74-84) N-ac
	101	H3K79me3	4065.33	3462.67	4087.33	5524.33	263.333	-288.333	-703.667	1020.33	-12.5	225.484	158.333	704.654	0.438536	0.8679		101	H3K79me3
	102	H3K79me2	3724	3464	4248	4673	-78	-287	-543	169	-182.5	85.425	-187	291.017	0.496026	0.9914		102	H3K79me2
	103	H3K79me1	3885	3654.33	5179.67	4562	83	-96.6667	388.667	58	-6.83333	73.4356	223.333	135.154	0.18783	0.3457		103	H3K79me1
	104	H3 (74-84)	3784	2980	4578	3779.33	-18	-771	-213	-724.667	-394.5	307.775	-468.833	209.135	0.443531	0.8851		104	H3 (74-84)
	125	H3T3p	3936.67	3617	4396.67	5187	134.667	-134	-394.333	683	0.333333	109.813	144.333	440.341	0.41735	0.8196		125	H3T3p
	126	H3.3K36me1	3520.33	3763	4600	3852.67	-281.667	12	-191	-651.333	-134.833	120.031	-421.167	188.153	0.210267	0.4047		126	H3.3K36me1
	129	H3K9me2 + K27me2	3448	3799.67	4660.67	5652.67	-354	48.6667	-130.333	1148.67	-152.667	164.583	509.167	522.769	0.240771	0.4276		129	H3K9me2 + K27me2
	132	H3K4me3 + K9me3	4010.67	3450	4945	5172	208.667	-301	154	668	-46.1667	208.317	411	210.088	0.166928	0.3341		132	H3K4me3 + K9me3
	133	H3K9me2	3281.33	3654	4825.67	3934.67	-520.667	-97	34.6667	-569.333	-308.833	173.166	-267.333	246.874	0.46087	0.9198		133	H3K9me2
	134	H3K9me1	3589.67	3348.67	4509	3302.33	-212.333	-402.333	-282	-1201.67	-307.333	77.6591	-741.833	375.897	0.257357	0.4522		134	H3K9me1
	135	K3K4me1 + K18ac	3779.33	3603.33	4253.33	3591.33	-22.6667	-147.667	-537.667	-912.667	-85.1667	51.0915	-725.167	153.275	0.0767953	0.0836		135	K3K4me1 + K18ac
	136	H3T11p	3869.33	3674.33	4035	4195.33	67.3333	-76.6667	-756	-308.667	-4.66667	58.8574	-532.333	182.84	0.115713	0.1537		136	H3T11p
	137	H3K18me3	3879.67	3205.67	3618.67	4571	77.6667	-545.333	-1172.33	67	-233.833	254.64	-552.667	506.555	0.352176	0.6907		137	H3K18me3
	138	H3K18me2	3666.33	3479.33	4937.67	4752.67	-135.667	-271.667	146.667	248.667	-203.667	55.5876	197.667	41.6907	0.0242746	0.0419		138	H3K18me2
	139	H3K18me1	3334.33	3447.67	5105.33	5581.67	-467.667	-303.333	314.333	1077.67	-385.5	67.1683	696	311.999	0.10159	0.1095		139	H3K18me1
	140	H3R8me1	3533.67	3432.67	5190.33	4797.67	-268.333	-318.333	399.333	293.667	-293.333	20.4366	346.5	43.1894	0.0119409	0.0082		140	H3R8me1
	141	H3R8me2a	3492	3601.67	5064	5527.33	-310	-149.333	273	1023.33	-229.667	65.6696	648.167	306.685	0.122643	0.1494		141	H3R8me2a
	142	H3R8me2s	4043.67	3743.33	3639.33	4311.33	241.667	-7.66667	-1151.67	-192.667	117	101.911	-672.167	391.974	0.167447	0.2521		142	H3R8me2s
	144	H3K9ac + S10p	3888	3391	4053.67	4527.67	86	-360	-737.333	23.6667	-137	182.295	-356.833	311.045	0.338819	0.668		144	H3K9ac + S10p
	145	H3K9me3 + S10p	3784	4120.67	4400.33	3573	-18	369.667	-390.667	-931	175.833	158.452	-660.833	220.852	0.0704239	0.1281		145	H3K9me3 + S10p
	146	H3K9me2 + S10p	3714.33	3126	5095.67	3114.67	-87.6667	-625	304.667	-1389.33	-356.333	219.625	-542.333	692.392	0.432038	0.854		146	H3K9me2 + S10p
	147	H3K9me1 + S10p	3801.33	3241	5949	5394.67	-0.666667	-510	1158	890.667	-255.333	208.181	1024.33	109.268	0.03813	0.0469		147	H3K9me1 + S10p
	148	H3K4me3 + K9ac + S10p	3704.33	3583	4508	5717.33	-97.6667	-168	-283	1213.33	-132.833	28.7475	465.167	611.6	0.285295	0.5083		148	H3K4me3 + K9ac + S10p
	149	H3R17me2a	3426.33	4478.67	5351	4152.33	-375.667	727.667	560	-351.667	176	450.968	104.167	372.628	0.464743	0.9291		149	H3R17me2a
	150	H3R17me2s	4348.67	3628.33	5279.67	3908	546.667	-122.667	488.667	-596	212	273.578	-53.6667	443.338	0.362123	0.7175		150	H3R17me2s
	151	H3R17me1	3859	3682.33	5734	4128	57	-68.6667	943	-376	-5.83333	51.364	283.5	539.118	0.368415	0.7048		151	H3R17me1
	155	H3K14me2	3890.67	4295	4164.33	3582.33	88.6667	544	-626.667	-921.667	316.333	186.109	-774.167	120.576	0.0363734	0.0566		155	H3K14me2	H3 1-20, ARTKQTARKSTGGK(Me2)APRKQL-Peg-Biot	dimethylated at Lys14
	156	H3K14me3	3615.33	3134	4911.67	3811	-186.667	-617	120.667	-693	-401.833	175.891	-286.167	332.572	0.415669	0.8246		156	H3K14me3
	157	H3R2me2s + K4me3	3456.33	4067.67	5894	4123.33	-345.667	316.667	1103	-380.667	-14.5	270.717	361.167	606.422	0.353009	0.6894		157	H3R2me2s + K4me3
	158	H3K18ac (1-25)	3541	3338.33	5351	5374	-261	-412.667	560	870	-336.833	61.9911	715	126.707	0.0261845	0.0259		158	H3K18ac (1-25)
	159	H3R17me2a (1-25)	3956	3603.33	4450.67	5643.67	154	-147.667	-340.333	1139.67	3.16667	123.301	399.667	604.924	0.343372	0.6516		159	H3R17me2a (1-25)
	160	H3R17me2a + K18ac (1-25)	3576	4346.33	6212.33	4387.67	-226	595.333	1421.33	-116.333	184.667	335.705	652.5	628.494	0.329577	0.6449		160	H3R17me2a + K18ac (1-25)
	161	H3 (1-25)	3891.33	3800.67	6061	4378.67	89.3333	49.6667	1270	-125.333	69.5	16.213	572.333	570.318	0.301195	0.5459		161	H3 (1-25)
	162	H3T6p	3807.67	3504.33	4202	6339	5.66667	-246.667	-589	1835	-120.5	103.137	623	990.767	0.324737	0.6039		162	H3T6p
	163	H3K4me3 + T6p	3791	3441.33	5256.67	5408	-11	-309.667	465.667	904	-160.333	122.075	684.833	179.161	0.0504441	0.0859		163	H3K4me3 + T6p
	164	H3K4me2 + T6p	3702.67	3305.33	4875.33	3444.33	-99.3333	-445.667	84.3333	-1059.67	-272.5	141.558	-487.667	467.59	0.386265	0.753		164	H3K4me2 + T6p
	165	H3T6p + K9ac + K14ac + K18ac	3605.33	3612.67	4733.67	3669.67	-196.667	-138.333	-57.3333	-834.333	-167.5	23.8427	-445.833	317.585	0.301999	0.5496		165	H3T6p + K9ac + K14ac + K18ac
	166	H3K4me3 + T6p + K9ac + K14ac + K18ac	3720.67	3314.33	3844.33	4584.67	-81.3333	-436.667	-946.667	80.6667	-259	145.236	-433	419.904	0.397254	0.7794		166	H3K4me3 + T6p + K9ac + K14ac + K18ac
	167	H3K4me2 + T6p + K9ac + K14ac + K18ac	3430.67	3470.67	5076	4943.67	-371.333	-280.333	285	439.667	-325.833	37.1946	362.333	63.2173	0.0145524	0.0166		167	H3K4me2 + T6p + K9ac + K14ac + K18ac
	169	H3K18ac + K23ac + K27ac	3808	3574.67	5411.33	4221	6	-176.333	620.333	-283	-85.1667	74.5255	168.667	369.221	0.336893	0.6373		169	H3K18ac + K23ac + K27ac
	170	H3K18ac + K23ac + K27ac + S28p	3499	4377.33	5840.67	4426	-303	626.333	1049.67	-78	161.667	379.848	485.833	460.914	0.351023	0.7004		170	H3K18ac + K23ac + K27ac + S28p
	171	H3K23ac	4223	3640	4644.33	5546.33	421	-111	-146.667	1042.33	155	217.446	447.833	485.983	0.356627	0.6973		171	H3K23ac
	174	H3R2me2s + K4me3 + K9ac + K14ac + K18ac	3923	3694.33	5649.67	4217	121	-56.6667	858.667	-287	32.1667	72.6181	285.833	468.271	0.367364	0.7041		174	H3R2me2s + K4me3 + K9ac + K14ac + K18ac
	178	H3R8me1 + K9me3	3398	3948.67	5259.67	4065	-404	197.667	468.667	-439	-103.167	245.921	14.8333	370.993	0.425585	0.8486		178	H3R8me1 + K9me3
	179	H3R8me1 + K9me2	4022.33	3671.33	4162.67	5607	220.333	-79.6667	-628.333	1103	70.3333	122.62	237.333	707.652	0.439525	0.8664		179	H3R8me1 + K9me2
	180	H3R8me2a + K9me3	3646	3247	4338	4433.33	-156	-504	-453	-70.6667	-330	142.239	-261.833	156.272	0.408442	0.817		180	H3R8me2a + K9me3
	181	H3R8me2a + K9me2	3571.67	3611.33	4936	4388.67	-230.333	-139.667	145	-115.333	-185	37.0584	14.8333	106.407	0.1747	0.2832		181	H3R8me2a + K9me2
	182	H3R8me2a + K9me1	3709	3016.67	4327.67	3338	-93	-734.333	-463.333	-1166	-413.667	262.134	-814.667	287.203	0.2443	0.488		182	H3R8me2a + K9me1
	183	H3R8me2s + K9me3	4924.67	3457	3752.67	4751.33	1122.67	-294	-1038.33	247.333	414.333	579.037	-395.5	525.493	0.243535	0.4862		183	H3R8me2s + K9me3
	184	H3R8me2s + K9me2	3749	3657.67	3973	5237.33	-53	-93.3333	-818	733.333	-73.1667	16.4855	-42.3333	634.08	0.487355	0.9722		184	H3R8me2s + K9me2
	185	H3R8me2s + K9me1	3423.33	3826.67	4469.67	5050.33	-378.667	75.6667	-321.333	546.333	-151.5	185.701	112.5	354.643	0.32926	0.6437		185	H3R8me2s + K9me1
	186	H3K4ac + K9me2 + K14ac + K18ac	3547.67	3465.33	3488	4350	-254.333	-285.667	-1303	-154	-270	12.8069	-728.5	469.633	0.285573	0.5087		186	H3K4ac + K9me2 + K14ac + K18ac
	187	H3K4ac + K9me1 + K14ac + K18ac	3692.67	3268	4641.67	3333	-109.333	-483	-149.333	-1171	-296.167	152.73	-660.167	417.588	0.302287	0.5724		187	H3K4ac + K9me1 + K14ac + K18ac
	195	H3K27me3	3506.33	4445	4956	5235.67	-295.667	694	165	731.667	199.167	404.509	448.333	231.615	0.357048	0.7045		195	H3K27me3
	196	H3K27me2	3489	3571.33	3756.67	4523	-313	-179.667	-1034.33	19	-246.333	54.4976	-507.667	430.531	0.353367	0.6715		196	H3K27me2
	197	H3K27me1	3529.67	3461.33	4442	3525	-272.333	-289.667	-349	-979	-281	7.08469	-664	257.501	0.21903	0.3482		197	H3K27me1
	198	H3R26me2a + K27me3	3723.67	4360	4178.33	3672.33	-78.3333	609	-612.667	-831.667	265.333	280.935	-722.167	89.5124	0.09399	0.1114		198	H3R26me2a + K27me3
	200	H3R26me2a + K27me1	3878.67	3050	4065	3389.67	76.6667	-701	-726	-1114.33	-312.167	317.857	-920.167	158.724	0.167948	0.2968		200	H3R26me2a + K27me1
	202	H3 15-34	3217.67	3381.33	5325.33	5654.33	-584.333	-369.667	534.333	1150.33	-477	87.7412	842.333	251.779	0.0581981	0.056		202	H3 15-34
	203	H3 30-49	3723.67	3992.67	5233.67	4017.67	-78.3333	241.667	442.667	-486.333	81.6667	130.794	-21.8333	379.712	0.431269	0.8527		203	H3 30-49
	208	H3 105-124	3835	3810	4046	3486.33	33	59	-745	-1017.67	46	10.627	-881.333	111.448	0.0452271	0.0212		208	H3 105-124	Ac-EDTNLCAIHAKRVTIMPKDI-Peg-K(Biot)-NH2
	209	H3.3 15-34	3885.33	3412.33	3941.67	4423	83.3333	-338.667	-849.333	-81	-127.667	172.485	-465.167	314.043	0.270527	0.5222		209	H3.3 15-34
	210	H3.3 30-49	3693	3707	5777.33	4946	-109	-44	986.333	442	-76.5	26.5676	714.167	222.487	0.103417	0.102		210	H3.3 30-49
	211	H3.3 75-94	3567.67	3832	5304.67	5159	-234.333	81	513.667	655	-76.6667	128.887	584.333	57.7675	0.0534176	0.0619		211	H3.3 75-94
	213	H3 120-135	3976	3590	3975	4606	174	-161	-816	102	6.5	136.925	-357	375.216	0.285312	0.5344		213	H3 120-135
	215	H3 15-34	4008.67	3957.33	4269.67	3553.67	206.667	206.333	-521.333	-950.333	206.5	0.136244	-735.833	175.346	0.0712418	0.0481		215	H3 15-34	Ac-APRK(Ac)18QLATK(Ac)23AARK(Ac)27SAPSTGG-Peg-Biot	acetylated at Lys18, Lys23 and Lys27
	216	H3K9-Nle (1-20)	5733	3413.67	7185.33	6614.67	1931	-337.333	2394.33	2110.67	796.833	927.141	2252.5	115.944	0.209461	0.3308		216	H3K9-Nle (1-20)
	217	H3K14-Nle (1-20)	3306.33	3308	5283	5458.67	-495.667	-443	492	954.667	-469.333	21.5266	723.333	189.107	0.0590905	0.0361		217	H3K14-Nle (1-20)
	218	H3K18-Nle (11-26)	4000.33	3634.67	4316.33	5696.67	198.333	-116.333	-474.667	1192.67	41	128.614	359	681.493	0.384202	0.7439		218	H3K18-Nle (11-26)
	219	H3K23-Nle (15-31)	3723.67	4368.67	5290	4131	-78.3333	617.667	499	-373	269.667	284.478	63	356.415	0.374062	0.7462		219	H3K23-Nle (15-31)
	220	H3T6p + K9me3	3761	3465.33	3852	3778.33	-41	-285.667	-939	-725.667	-163.333	100.003	-832.333	87.1962	0.0279201	0.0541		220	H3T6p + K9me3
	221	H3T6p + R8me2a + K9me3	3793.67	3639	4234.67	4329	-8.33333	-112	-556.333	-175	-60.1667	42.3719	-365.667	155.863	0.170979	0.2619		221	H3T6p + R8me2a + K9me3
	224	H3R26me2a	3760.33	3336	4077.67	4680.33	-41.6667	-415	-713.333	176.333	-228.333	152.593	-268.5	363.635	0.472157	0.9414		224	H3R26me2a
	225	H3K27me3 + S28p	3806.67	4244.33	4854	3975	4.66667	493.333	63	-529	249	199.734	-233	241.969	0.169928	0.3358		225	H3K27me3 + S28p
	226	H3K27me2 + S28p	3786.67	3793.33	5857	4053	-15.3333	42.3333	1066	-451	13.5	23.5702	307.5	620.047	0.382301	0.7358		226	H3K27me2 + S28p
	229	H3K4ac + K9me3	4234.67	3660	4267.67	5424.67	432.667	-91	-523.333	920.667	170.833	214.039	198.667	590.209	0.487985	0.9742		229	H3K4ac + K9me3
	237	H3K9me2 (1-32)	4205	4061.33	5784	4057.67	403	310.333	993	-446.333	356.667	37.8759	273.333	588.302	0.463321	0.9189		237	H3K9me2 (1-32)
	238	H3K9me2 + K27me1 (1-32)	3756.33	3683.33	5750.33	4497.67	-45.6667	-67.6667	959.333	-6.33333	-56.6667	8.99211	476.5	394.699	0.23421	0.3842		238	H3K9me2 + K27me1 (1-32)
	241	H3K27ac	3579.33	3072	4167	3588.67	-222.667	-679	-624	-915.333	-450.833	186.518	-769.667	119.077	0.188879	0.3601		241	H3K27ac
	242	H3K27ac + S28p	3720.67	4338.67	5103	4056.33	-81.3333	587.667	312	-447.667	253.167	273.442	-67.8333	310.5	0.295851	0.5904		242	H3K27ac + S28p
	243	H3S28p	3590	4033.33	5497.67	4046.67	-212	282.333	706.667	-457.333	35.1667	202.05	124.667	475.764	0.452803	0.8998		243	H3S28p
	245	H3 (1-32)	3253	4264.33	5867.67	4313.67	-549	513.333	1076.67	-190.333	-17.8333	434.21	443.167	517.864	0.317337	0.6328		245	H3 (1-32)
	246	H3 (1-20) N-ac	3704.67	3859	5349.33	4407	-97.3333	108	558.333	-97	5.33333	83.9264	230.667	267.856	0.307587	0.5794		246	H3 (1-20) N-ac
	253	H3 (52-61)	3999.33	3488.67	4245	6162.67	197.333	-262.333	-546	1658.67	-32.5	187.881	556.333	901.118	0.343788	0.6531		253	H3 (52-61)
	254	H3K56ac (52-61)	3696.33	3386.67	4101	4438	-105.667	-364.333	-690	-66	-235	105.725	-378	255.049	0.365083	0.7131		254	H3K56ac (52-61)
	255	H3K56me3 (52-61)	3388.67	3454	5048	3952.33	-413.333	-297	257	-551.667	-355.167	47.5492	-147.333	330.528	0.34883	0.6621		255	H3K56me3 (52-61)
	258	H3K9me2 (1-15)	3472.33	4483.67	5174.33	4457	-329.667	732.667	383.333	-47	201.5	434.21	168.167	175.891	0.480581	0.9587		258	H3K9me2 (1-15)
	259	H3K4me2 + K9me2	4055.33	3530.67	4126.67	4988.67	253.333	-220.333	-664.333	484.667	16.5	193.603	-89.8333	469.633	0.443222	0.8802		259	H3K4me2 + K9me2
	260	H3K4me1 + K9me2	3358	3428.67	5297	3831.33	-444	-322.333	506	-672.667	-383.167	49.7291	-83.3333	481.759	0.350166	0.6635		260	H3K4me1 + K9me2
	264	H3K4me3 + K9me2	3695.67	3417.33	4485.67	3573.67	-106.333	-333.667	-305.333	-930.333	-220	92.9185	-617.833	255.458	0.204911	0.3546		264	H3K4me3 + K9me2
	265	H3K4A + K9me2 (1-15)	4230.67	3639.33	4700	5660	428.667	-111.667	-91	1156	158.5	220.852	532.5	509.689	0.329295	0.6374		265	H3K4A + K9me2 (1-15)
	300	H2A (1-17)	3659.67	3430.33	4803.67	4419.67	-142.333	-320.667	12.6667	-84.3333	-231.5	72.8906	-35.8333	39.647	0.114895	0.194	H2	300	H2A (1-17)
	301	H2AK5ac + K9ac + K13ac + K15ac	3668	3689	4242.67	4173	-134	-62	-548.333	-331	-98	29.4287	-439.667	88.8311	0.0843546	0.0962	H2ac	301	H2AK5ac + K9ac + K13ac + K15ac
	302	H2AK5ac	3847.67	3366	3996	6086	45.6667	-385	-795	1582	-169.667	176.027	393.5	971.557	0.359197	0.687		302	H2AK5ac
	303	H2AS1p + K5ac	3609.67	3697	5244.67	4331.33	-192.333	-54	453.667	-172.667	-123.167	56.5413	140.5	256.003	0.275921	0.498		303	H2AS1p + K5ac
	304	H2AR3me2a + K5ac	3819.67	3598.33	6430.67	4073.67	17.6667	-152.667	1639.67	-430.333	-67.5	69.6207	604.667	846.076	0.316564	0.5837		304	H2AR3me2a + K5ac
	305	H2AS1p + R3me2a + K5ac	3365	3501.67	4575.33	5553.33	-437	-249.333	-215.667	1049.33	-343.167	76.7054	416.833	517.046	0.219414	0.3569		305	H2AS1p + R3me2a + K5ac
	306	H2ACit3 + K5ac	4169	3464	3859.67	4988	367	-287	-931.333	484	40	267.311	-223.667	578.492	0.389355	0.7675		306	H2ACit3 + K5ac
	307	H2AS1p + Cit3 + K5ac	3584.67	4371.33	4415.67	3581.67	-217.333	620.333	-375.333	-922.333	201.5	342.381	-648.833	223.577	0.125438	0.2312		307	H2AS1p + Cit3 + K5ac
	308	H2AS1p + K5ac + K9ac + K13ac + K15ac	3518	2959	5101	3471.67	-284	-792	310	-1032.33	-538	207.636	-361.167	548.655	0.419476	0.8282		308	H2AS1p + K5ac + K9ac + K13ac + K15ac
	309	H2AK5ac + K9ac + K13ac + K15ac (no N-ac)	2	3347	5669	5501.67	-3800	-404	878	997.667	-2102	1388.05	937.833	48.9116	0.162002	0.2155		309	H2AK5ac + K9ac + K13ac + K15ac (no N-ac)
	310	H2AS1p + K5ac + K9ac + K13ac + K15ac (no N-ac)	3863	3673.33	4320	5886.33	61	-77.6667	-471	1382.33	-8.33333	56.6775	455.667	757.517	0.35222	0.667		310	H2AS1p + K5ac + K9ac + K13ac + K15ac (no N-ac)
	311	H2AX (132-142)	3707.67	3598	3690	4660.67	-94.3333	-153	-1101	156.667	-123.667	23.979	-472.167	514.049	0.338901	0.6356		311	H2AX (132-142)
	312	H2AX (S139p)	3502.67	3664.33	4578	5365	-299.333	-86.6667	-213	861	-193	86.9237	324	438.978	0.25442	0.4446		312	H2AX (S139p)
	315	Flag-Tag	3753	3473.33	4130.67	3753	-49	-277.667	-660.333	-751	-163.333	93.4634	-705.667	37.0584	0.0485431	0.048		315	Flag-Tag
	316	HA-Tag	3593.67	3634	4802.33	3727.33	-208.333	-117	11.3333	-776.667	-162.667	37.3309	-382.667	322.081	0.337824	0.6341		316	HA-Tag
	317	His-Tag	3359	3812.33	4991.67	4656	-443	61.3333	200.667	152	-190.833	206.137	176.333	19.8916	0.190679	0.2838		317	His-Tag
	318	Myc-Tag	4366	3575.67	4355.33	5829.67	564	-175.333	-435.667	1325.67	194.333	302.189	445	719.914	0.413764	0.8177		318	Myc-Tag
	319	V5-Tag	3727	4104.67	5393.67	4437.67	-75	353.667	602.667	-66.3333	139.333	175.21	268.167	273.442	0.390568	0.7763		319	V5-Tag
	320	H2A.Z (1-19)	4035.33	3391	5570.67	5629.33	233.333	-360	779.667	1125.33	-63.3333	242.514	952.5	141.285	0.0629071	0.0976		320	H2A.Z (1-19)
	321	H2A.Z (1-19) N-ac	3676.67	3375.67	5295.33	3726.67	-125.333	-375.333	504.333	-777.333	-250.333	102.183	-136.5	523.858	0.444273	0.8779		321	H2A.Z (1-19) N-ac
	322	H2A.Z K4ac + K8ac + K12ac (1-19)	3859.33	4532.33	3916.33	3536	57.3333	781.333	-874.667	-968	419.333	295.922	-921.333	38.1483	0.0814401	0.0668		322	H2A.Z K4ac + K8ac + K12ac (1-19)
	323	H2A.Z K4ac + K8ac + K12ac (1-19) N-ac	3734.33	3534.33	3754	4414.33	-67.6667	-216.667	-1037	-89.6667	-142.167	60.9011	-563.333	387.206	0.267761	0.4724		323	H2A.Z K4ac + K8ac + K12ac (1-19) N-ac
	331	H3 (21-44)	4199.67	3662.67	4493.33	5918	397.667	-88.3333	-297.667	1414	154.667	198.644	558.167	699.613	0.360181	0.695	H3	331	H3 (21-44)
	332	H3K36me1 (21-44)	3852	4698	5213.67	4601	50	947	422.667	97	498.5	366.633	259.833	133.11	0.345134	0.6668		332	H3K36me1 (21-44)
	333	H3K36me2 (21-44)	3804	3529.33	6073.67	4481.67	2	-221.667	1282.67	-22.3333	-109.833	91.4198	630.167	533.396	0.228236	0.3797		333	H3K36me2 (21-44)
	334	H3K36me3 (21-44)	3685.33	3730	6028.67	4519	-116.667	-21	1237.67	15	-68.8333	39.1021	626.333	499.743	0.229198	0.3745		334	H3K36me3 (21-44)
	335	H3K36ac (21-44)	3685	3675.67	5525	4690	-117	-75.3333	734	186	-96.1667	17.0305	460	223.985	0.144959	0.1804		335	H3K36ac (21-44)
	336	H3K27acK36me1 (21-44)	4226.33	3918.67	4858.67	5922	424.333	167.667	67.6667	1418	296	104.908	742.833	551.925	0.313483	0.582		336	H3K27acK36me1 (21-44)
	337	H3K27acK36me2 (21-44)	3966.33	3545.33	4630.33	4842	164.333	-205.667	-160.667	338	-20.6667	151.231	88.6667	203.821	0.38042	0.7581		337	H3K27acK36me2 (21-44)
	350	H4R3me2a + K5ac	4084.67	3380.67	4115	4862.33	282.667	-370.333	-676	358.333	-43.8333	266.902	-158.833	422.765	0.435488	0.8676	H4ac	350	H4R3me2a + K5ac
	352	H4K20ac	4034	3973	6218	4294	232	222	1427	-210	227	4.08732	608.5	669.095	0.361166	0.687		352	H4K20ac
	353	H4S1p + K5ac + K8ac + K12ac + K16ac	3665.33	4034.33	4382.33	5582.67	-136.667	283.333	-408.667	1078.67	73.3333	171.668	335	607.921	0.392977	0.767		353	H4S1p + K5ac + K8ac + K12ac + K16ac
	357	H4S1p (1-23)	3942.33	3613.33	5833.33	5317.33	140.333	-137.667	1042.33	813.333	1.33333	113.628	927.833	93.5997	0.0192669	0.0358		357	H4S1p (1-23)
	359	H4K5ac + K8ac	3710.33	3645.67	3779.33	4531.67	-91.6667	-105.333	-1011.67	27.6667	-98.5	5.58601	-492	424.809	0.293698	0.5282		359	H4K5ac + K8ac
	360	H4K5ac + K16ac	3680	3950.33	4646	5438	-122	199.333	-145	934	38.6667	131.339	394.5	441.022	0.313912	0.5917		360	H4K5ac + K16ac
	361	H4K5ac + K20ac	3671.33	3586.33	5935.33	5086.33	-130.667	-164.667	1144.33	582.333	-147.667	13.8969	863.333	229.708	0.0857278	0.0695		361	H4K5ac + K20ac
	362	H4K8ac + K12ac	3582.67	3343.67	3719	4733.67	-219.333	-407.333	-1072	229.667	-313.333	76.8417	-421.167	532.033	0.44785	0.8847		362	H4K8ac + K12ac
	363	H4K8ac + K20ac	3838	3771	4072.33	4379.33	36	20	-718.667	-124.667	28	6.53972	-421.667	242.787	0.185728	0.2691		363	H4K8ac + K20ac
	364	H4K12ac + K16ac	3888.33	3618.67	4650	4207.33	86.3333	-132.333	-141	-296.667	-23	89.3761	-218.833	63.626	0.147141	0.2812		364	H4K12ac + K16ac
	365	H4K12ac + K20ac	4339	4668	4584	3569.67	537	917	-207	-934.333	727	155.318	-570.667	297.285	0.0617798	0.0871		365	H4K12ac + K20ac
	366	H4K16ac + K20ac	3978.67	3856	5478.33	4172.67	176.667	105	687.333	-331.333	140.833	29.2925	178	416.362	0.476827	0.9488		366	H4K16ac + K20ac
	370	H4K12ac + KQ5,8,16,20	3898.33	3744	5542.67	3993.67	96.3333	-7	751.667	-510.333	44.6667	42.2357	120.667	515.82	0.461873	0.9149		370	H4K12ac + KQ5,8,16,20
	371	H4K5me1	3978	3941.33	4414.67	4925.33	176	190.333	-376.333	421.333	183.167	5.8585	22.5	326.032	0.378103	0.7261		371	H4K5me1
	372	H4K8me1	4176	3636.33	4537.33	5955	374	-114.667	-253.667	1451	129.667	199.734	598.667	696.752	0.339984	0.6497		372	H4K8me1
	373	H4K12me1	3945.67	3890	5955	4291	143.667	139	1164	-213	141.333	1.90742	475.5	562.824	0.356168	0.6755		373	H4K12me1
	374	H4K5ac + K8me1 + K12ac	3898.33	3756	6641.67	4218.33	96.3333	5	1850.67	-285.667	50.6667	37.3309	782.5	873.188	0.308765	0.5644		374	H4K5ac + K8me1 + K12ac
	375	H4K5me1 + K8ac + K12me1	4094	3912.33	5983.67	4392.67	292	161.333	1192.67	-111.333	226.667	53.4077	540.667	532.987	0.35713	0.6786		375	H4K5me1 + K8ac + K12me1
	376	H4K5me1 + K8me1 + K12me1	3650	4158.67	6123.67	4291	-152	407.667	1332.67	-213	127.833	228.754	559.833	631.764	0.33837	0.6517		376	H4K5me1 + K8me1 + K12me1
	378	H4K8ac + K12ac + K16ac	3594.33	3304.33	4935	3761.33	-207.667	-446.667	144	-742.667	-327.167	97.687	-299.333	362.409	0.480241	0.9569		378	H4K8ac + K12ac + K16ac
	379	H4K5ac + K12ac + K16ac	4014.33	3387.33	5711.67	5226.67	212.333	-363.667	920.667	722.667	-75.6667	235.43	821.667	80.929	0.0844057	0.0983		379	H4K5ac + K12ac + K16ac
	380	H4K5ac + K8ac + K16ac	4115.33	3853.67	4995	5842.33	313.333	102.667	204	1338.33	208	86.1063	771.167	463.639	0.249562	0.4319		380	H4K5ac + K8ac + K16ac
	381	H4K5me1 + K8ac + K12ac + K16ac	3872.33	3749.33	4603.67	3786	70.3333	-1.66667	-187.333	-718	34.3333	29.4287	-452.667	216.901	0.156638	0.2111		381	H4K5me1 + K8ac + K12ac + K16ac
	382	H4K5ac + K8me1 + K12ac + K16ac	3500	3227.67	5467.33	3763	-302	-523.333	676.333	-741	-412.667	90.4661	-32.3333	579.31	0.343138	0.6491		382	H4K5ac + K8me1 + K12ac + K16ac
	383	H4K5ac + K8ac + K12me1 + K16ac	3861	3333.67	5405.33	5402.33	59	-417.333	614.333	898.333	-179.167	194.693	756.333	116.08	0.0511081	0.0778		383	H4K5ac + K8ac + K12me1 + K16ac
	393	H4K20me3 (1-23)	3831	4076	4501.33	3934.33	29	325	-289.667	-569.667	177	120.985	-429.667	114.445	0.0485231	0.0966		393	H4K20me3 (1-23)
	394	H4K5proK8proK12pro	4259	4084	4299	6013.33	457	333	-492	1509.33	395	50.6828	508.667	818.009	0.464012	0.9202		394	H4K5proK8proK12pro
H4but	395	H4K5butK8butK12but	5971.67	4478.67	6559	5371.67	2169.67	727.667	1768	867.667	1448.67	589.392	1317.83	367.995	0.447075	0.8917	H4but	395	H4K5butK8butK12but
	396	H4K5crK8crK12cr	4075	3707.33	5256	4028.33	273	-43.6667	465	-475.667	114.667	129.432	-5.33333	384.481	0.421549	0.8315		396	H4K5crK8crK12cr
	400	H2B (1-24)	3971	3670.33	5286.67	4141.67	169	-80.6667	495.667	-362.333	44.1667	102.047	66.6667	350.692	0.48352	0.9636	H2	400	H2B (1-24)
	401	H2BK5me3	3542.67	3942.67	5530	4180	-259.333	191.667	739	-324	-33.8333	184.338	207.5	434.482	0.366387	0.7169		401	H2BK5me3
	402	H2BK5me2	3823	3515.33	4136.33	5506	21	-235.667	-654.667	1002	-107.333	104.908	173.667	677.133	0.396039	0.7694		402	H2BK5me2
	403	H2BK5me1	4168.67	3463.67	4662	6130	366.667	-287.333	-129	1626	39.6667	267.311	748.5	717.325	0.282085	0.5283		403	H2BK5me1
	408	H2BK12ac	3716	4559.33	5619.67	4507.67	-86	808.333	828.667	3.66667	361.167	365.543	416.167	337.204	0.468126	0.9356	H2ac	408	H2BK12ac
	409	H2BK15ac	3704	3712	5059	4728.67	-98	-39	268	224.667	-68.5	24.1152	246.333	17.7117	0.00854014	0.0132		409	H2BK15ac
	410	H2BK16ac	3693	3847.33	5677.33	4633.33	-109	96.3333	886.333	129.333	-6.33333	83.9264	507.833	309.41	0.196703	0.3202		410	H2BK16ac
	411	H2BK20ac	3593.33	3803.67	5328.67	4529.67	-208.667	52.6667	537.667	25.6667	-78	106.815	281.667	209.271	0.18615	0.3372		411	H2BK20ac
	412	H2BK12ac + K15ac + K16ac + K20ac	4108.33	3537	4462	5699.67	306.333	-214	-329	1195.67	46.1667	212.677	433.333	623.18	0.351125	0.678		412	H2BK12ac + K15ac + K16ac + K20ac
	475	H3.3T32pK36me1 (27-45)	3676.67	3458	4423.67	3425.33	-125.333	-293	-367.333	-1078.67	-209.167	68.5308	-723	290.745	0.188128	0.2951	H3	475	H3.3T32pK36me1 (27-45)
	476	H3.3T32p (27-45)	3563	3415.67	3860	4794.33	-239	-335.333	-931	290.333	-287.167	39.3745	-320.333	499.198	0.482741	0.9613		476	H3.3T32p (27-45)
	587	H2A (10-25)	4226.67	3582.67	3947	4902	424.667	-168.333	-844	398	128.167	242.378	-223	507.645	0.338649	0.6603	H2	587	H2A (10-25)
	625	H2A.X (1-17)	3739.67	3403.67	3786.33	4488	-62.3333	-347.333	-1004.67	-16	-204.833	116.489	-510.333	404.1	0.323546	0.6124		625	H2A.X (1-17)
	626	H2A.X K5ac	4235	3508.67	4988.67	5137	433	-242.333	197.667	633	95.3333	276.031	415.333	177.935	0.260634	0.509	H2ac	626	H2A.X K5ac
	661	H3K4me3 (1-11)	3735	3391.33	3920	4316.33	-67	-359.667	-871	-187.667	-213.333	119.622	-529.333	279.3	0.259496	0.4847	H3	661	H3K4me3 (1-11)
	662	H3K4me3 (1-7)	3670.67	3442.67	4268.67	4170.33	-131.333	-308.333	-522.333	-333.667	-219.833	72.3456	-428	77.1141	0.124659	0.2477		662	H3K4me3 (1-7)
	789	H3K36me3	3790	3645.67	4484	5704.67	-12	-105.333	-307	1200.67	-58.6667	38.1483	446.833	616.232	0.31191	0.5723		789	H3K36me3
	790	H3S31p + K36me3	3451.67	4239.67	5383.67	4190.33	-350.333	488.667	592.667	-313.667	69.1667	342.926	139.5	370.448	0.459889	0.9201		790	H3S31p + K36me3
	853	H3K23me3 (15-34)	3918.33	3452.67	4467.33	4193.33	116.333	-298.333	-323.667	-310.667	-91	169.488	-317.167	5.31352	0.236118	0.3883		853	H3K23me3 (15-34)
	1012	H3K9pro	3704.67	3964.33	3785.33	5577.67	-97.3333	213.333	-1005.67	1073.67	58	126.979	34	849.891	0.492673	0.9839	H3	1012	H3K9pro
	1013	H3K9but	3733	4043.67	4456.67	5489.33	-69	292.667	-334.333	985.333	111.833	147.825	325.5	539.39	0.400954	0.7844		1013	H3K9but
	1014	H3K9cr	3868.33	3517.67	3907	4404	66.3333	-233.333	-884	-100	-83.5	122.483	-492	320.446	0.238899	0.4329		1014	H3K9cr
	1021	H3.3K27pro (15-34)	3772.33	3475.67	4158.67	3623.33	-29.6667	-275.333	-632.333	-880.667	-152.5	100.412	-756.5	101.502	0.0372092	0.0744		1021	H3.3K27pro (15-34)
	1022	H3.3K27but (15-34)	3671.33	3403	4930.67	3824.33	-130.667	-348	139.667	-679.667	-239.333	88.8311	-270	334.888	0.476443	0.9492		1022	H3.3K27but (15-34)
	1023	H3.3K27cr (15-34)	3743.67	3626.33	4441.67	4484	-58.3333	-124.667	-349.333	-20	-91.5	27.1126	-184.667	134.609	0.335965	0.6353		1023	H3.3K27cr (15-34)
	1024	H3.3K27vl (15-34)	4300.33	3559	4679	5720.67	498.333	-192	-112	1216.67	153.167	282.161	552.333	543.069	0.331009	0.647		1024	H3.3K27vl (15-34)
	1025	H3.3K27hxo (15-34)	3501	3981.67	5197.33	4497.67	-301	230.667	406.333	-6.33333	-35.1667	217.309	200	168.67	0.280414	0.5572		1025	H3.3K27hxo (15-34)
	1027	H3.3K27bhb (15-34)	3771	3579	5586	4355.67	-31	-172	795	-148.333	-101.5	57.6312	323.333	385.571	0.26577	0.4667		1027	H3.3K27bhb (15-34)
	1028	H3K4me1 (1-21)	3680.33	3604.67	5649.33	4345.33	-121.667	-146.333	858.333	-158.667	-134	10.0821	349.833	415.681	0.257883	0.4422		1028	H3K4me1 (1-21)
	1029	H3K9vl	4187	3459.33	4872.33	4460	385	-291.667	81.3333	-44	46.6667	276.575	18.6667	51.2278	0.473827	0.9426		1029	H3K9vl
	1030	H3K9hxo	3819.33	4348.67	5359.67	5205	17.3333	597.667	568.667	701	307.5	237.201	634.833	54.0889	0.22797	0.3863		1030	H3K9hxo
	1032	H3K9bhb	4365.67	3716.67	5897.33	5070.33	563.667	-34.3333	1106.33	566.333	264.667	244.422	836.333	220.715	0.146447	0.2921		1032	H3K9bhb
	1034	H3K9su	3515	3707	5579.67	5391.67	-287	-44	788.667	887.667	-165.5	99.3219	838.167	40.4645	0.0234521	0.0167		1034	H3K9su
	1040	H3K4me3R8me2a	3333.67	3420.67	5219.67	3951.33	-468.333	-330.333	428.667	-552.667	-399.333	56.405	-62	401.103	0.307968	0.5668		1040	H3K4me3R8me2a
H3cr	1043	H3K9crK14crK18cr	16509.7	5470	7103.67	4953.33	12707.7	1719	2312.67	449.333	7213.33	4491.42	1381	761.604	0.238962	0.4051		1043	H3K9crK14crK18cr
	2445	H3.1K14ac (1-32)	3891.33	3395.67	3841	4188	89.3333	-355.333	-950	-316	-133	181.75	-633	259.136	0.169092	0.3255	H3ac	2445	H3.1K14ac (1-32)
	2446	H3.1K18ac (1-32)	3671	3285.67	5020.33	4626.67	-131	-465.333	229.333	122.667	-298.167	136.653	176	43.5981	0.0952903	0.1138		2446	H3.1K18ac (1-32)
	2447	H3.1K23ac (1-32)	3593	3553	5314.67	5115	-209	-198	523.667	611	-203.5	4.49605	567.333	35.6959	0.0166847	0.0032		2447	H3.1K23ac (1-32)
	2655	H3.1 (15-34), K27ac	3511	4183.33	5318	5220	-291	432.333	527	716	70.6667	295.65	621.5	77.2504	0.179091	0.2783		2655	H3.1 (15-34), K27ac
	2656	H3.1 (15-34), K27but	3811	3165.67	4275.67	3512	9	-585.333	-515.333	-992	-288.167	242.923	-753.667	194.829	0.175566	0.3462		2656	H3.1 (15-34), K27but
	2657	H3.1 (1-20), K18but	4191.33	3604	4075.33	5217	389.333	-147	-715.667	713	121.167	219.217	-1.33333	583.942	0.447035	0.8872		2657	H3.1 (1-20), K18but
	2663	H3K23me2 (15-34)	3297	3496	4670.33	4088.33	-505	-255	-120.667	-415.667	-380	102.183	-268.167	120.576	0.311404	0.6224		2663	H3K23me2 (15-34)
	2664	H3.3K36me3 (27-45)	4560.67	3495.33	3705.33	4676.33	758.667	-255.667	-1085.67	172.333	251.5	414.591	-456.667	514.185	0.238386	0.4731		2664	H3.3K36me3 (27-45)
	2665	H3.3K36me2 (27-45)	3520.33	3785.33	4458.33	5551.33	-281.667	34.3333	-332.667	1047.33	-123.667	129.159	357.333	564.05	0.305549	0.5669		2665	H3.3K36me2 (27-45)
	2666	H3.3K36ac (27-45)	3858.67	3622	3809.33	4705	56.6667	-129	-981.667	201	-36.1667	75.888	-390.333	483.394	0.328041	0.6138		2666	H3.3K36ac (27-45)
	2667	H3.3 (27-45)	3599	3147.67	4921	4028.33	-203	-603.333	130	-475.667	-403.167	163.629	-172.833	247.555	0.299585	0.5912		2667	H3.3 (27-45)
	2669	H4 (1-24)	3892.33	3841.33	4483.33	5638.33	90.3333	90.3333	-307.667	1134.33	90.3333	0	413.333	589.392	0.365934	0.698	H4	2669	H4 (1-24)
	2670	H3Cit8 (1-20)	3432.33	3744	4943.67	4790.33	-369.667	-7	152.667	286.333	-188.333	148.234	219.5	54.6339	0.118988	0.1692	H3	2670	H3Cit8 (1-20)
	2671	H4K12acK16acK20me3 (1-23)	3944.67	3432	4180.33	4643	142.667	-319	-610.667	139	-88.1667	188.698	-235.833	306.413	0.387386	0.7688	H4but	2671	H4K12acK16acK20me3 (1-23)
	2704	H4K5but (1-23)	3775.67	4153.67	4784	5419.33	-26.3333	402.667	-7	915.333	188.167	175.346	454.167	376.987	0.335566	0.6536		2704	H4K5but (1-23)
	2705	H4K8but (1-23)	4007.33	3429.67	4498.67	3446.67	205.333	-321.333	-292.333	-1057.33	-58	215.266	-674.833	312.68	0.164652	0.3154		2705	H4K8but (1-23)
	2706	H4K5K8but (1-23	4131	3685	3815.33	5187	329	-66	-975.667	683	131.5	161.449	-146.333	677.951	0.397534	0.7754		2706	H4K5K8but (1-23
	2716	H3K27acK36me3 (21-44)	3336.33	3438.67	4741.67	3995.67	-465.667	-312.333	-49.3333	-508.333	-389	62.6723	-278.833	187.608	0.358309	0.6928	H3ac	2716	H3K27acK36me3 (21-44)
	anti-mouse		4324.33	4431	4874.33	3947.67	522.333	680	83.3333	-556.333	601.167	64.4435	-236.5	261.452	0.108132
	anti-rabbit		25223	28125	32598.7	30027.7	21421	24374	27807.7	25523.7	22897.5	1206.99	26665.7	933.544	0.0944853
	mouse IgG		3699.67	3843	5672.67	4402.67	-102.333	92	881.667	-101.333	-5.16667	79.4303	390.167	401.784	0.28341
	rabbit IgG		8546.67	10504	11832	10796	4744.67	6753	7041	6292	5748.83	820.871	6666.5	306.14	0.261425
	0		4477	4818	6155	5594
	0		4417	4685.33	5856.67	5514
	0		4358.67	4452.67	5855	5484.33
	0		4338	4423	5820	5466.33
	0		4281.33	4401.67	5804.33	5220.33
	0		4279.67	4395.33	5740.33	5172.33
	0		4270	4245.33	5627.67	5161
	0		4229	4223.33	5606.33	5157
	0		4226.33	4223	5543	5149
	0		4173.67	4215	5511	5142
	0		4163.67	4211.67	5494.33	5121.67
	0		4151.67	4187.67	5450.33	5116.33
	0		4091.67	4152.67	5438	5110.67
	0		4051	4142	5385.67	5098.67
	0		4018	4138.67	5373.33	5073.33
	0		4012	4066.67	5299	5059
	0		3996	4056.67	5290.33	5038.33
	0		3965.33	4046	5276.33	5037.33
	0		3964	3976.33	5270	5005.33
	0		3956.67	3966.67	5253.67	5001.33
	0		3946	3964	5249.67	4993.67
	0		3937.33	3958.67	5236.67	4992.33
	0		3924.67	3946	5207.67	4948
	0		3923.67	3945	5203.67	4939.33
	0		3905.33	3943.67	5202	4926.33
	0		3903.33	3913.67	5192.67	4829.33
	0		3903	3908.33	5182.33	4827.33
	0		3889.67	3901.67	5175.33	4819.67
	0		3884.67	3881	5171.67	4799.67
	0		3874.33	3872	5160.33	4788.33
	0		3861.67	3830	5146.67	4786
	0		3856.33	3810.33	5143.67	4777.33
	0		3842.67	3806	5106.67	4756.33
	0		3842.33	3800.67	5085.33	4754
	0		3839.33	3799.67	5083	4740.67
	0		3837.67	3796.67	5075	4717
	0		3817	3791	5067.67	4712.33
	0		3796.67	3771	5046.33	4691
	0		3796	3728	5044	4689
	0		3795.67	3716	5037	4687.33
	0		3779.33	3689.67	5029	4673.67
	0		3776.67	3685.33	4999.67	4663
	0		3771.33	3667.67	4987	4633.67
	0		3771.33	3667.33	4955.67	4626.33
	0		3765.33	3663	4934.67	4564
	0		3763.33	3656.33	4926.33	4519
	0		3763	3647.33	4902.33	4507.33
	0		3753	3635.33	4861.67	4486.33
	0		3746.33	3633.67	4858.33	4457
	0		3743.67	3626.67	4837.67	4441
	0		3742.33	3621	4824.33	4411.33
	0		3737	3595.33	4787.33	4380.67
	0		3735.33	3587.67	4722.33	4371
	0		3726.67	3583	4664	4332
	0		3717.33	3579.67	4637.67	4302.33
	0		3714.67	3574	4620	4288.67
	0		3708	3567.67	4582.67	4256.67
	0		3705.33	3551.33	4472.33	4232.67
	0		3686.33	3542.33	4406.67	4216
	0		3684.67	3532	4392.33	4199.67
	0		3675.67	3532	4302.33	4180.67
	0		3657.67	3531	4266	4121.33
	0		3654	3517	4263.67	4112
	0		3651.33	3500.67	4254	4068
	0		3637.33	3493.67	4215.67	4054.67
	0		3620.33	3487	4213.67	4053.67
	0		3613	3484	4201.33	4039.33
	0		3604	3481.33	4152.67	4039
	0		3589	3478.33	4134.67	3980.67
	0		3572	3477.67	4092.33	3979.33
	0		3565.33	3477	4056	3968.33
	0		3556.33	3466	4008.33	3957.67
	0		3539	3465.33	3964.33	3942.33
	0		3537	3464.33	3950.33	3805.67
	0		3536.33	3441.33	3938.67	3752
	0		3526.67	3426	3933.67	3748.67
	0		3521	3421.67	3885.67	3736.33
	0		3520	3409.67	3845.67	3699
	0		3517.33	3317.67	3843.67	3652.33
	0		3496.33	3316.67	3828	3649.33
	0		3476.67	3311.33	3826.67	3633
	0		3469.67	3298.67	3788	3632.67
	0		3468	3252.67	3746.67	3593
	0		3427	3235	3732	3579.33
	0		3418	3231	3706	3557.67
	0		3202.67	3229	3695.33	3504.67
	0		3104.67	3176.67	3670	3320.33
	Ave (0), n = 87		3801.67	3751.03	4790.63	4503.69
