# Supplementary material for: Function of cofactor Akirin2 in the regulation of gene expression in model human Caucasian neutrophil-like HL60 cells
Source: Biosci Rep. 2021 Jul 22;41(7):BSR20211120. doi: 10.1042/BSR20211120 (PMC8298264; doi:10.1042/BSR20211120)
Supplement: Supplementary Data S1-S7 [file BSR-2021-1120_supp1.zip › BSR-2021-1120_suppST6.xlsx]

## Sheet: NetworkNeighborAL-2
Supplementary Data 7. Protein-protein interaction functional enrichment analysis
enrichment.NetworkNeighborAL-2
Genes
IGLL1
#term ID	term description	observed gene count	background gene count	strength	false discovery rate	matching proteins in your network (IDs)	matching proteins in your network (labels)
CL:4627	mixed, incl. immunoglobulin complex, circulating, and Immunoglobulin V-Type	5	16	3.09	3.4e-15	9606.ENSP00000248948,9606.ENSP00000329312,9606.ENSP00000385361,9606.ENSP00000431254,9606.ENSP00000478725	VPREB3,IGLL1,VPREB1,IGLL5,IGHV3-11
CL:4630	immunoglobulin complex, circulating, and Protein AMBP	4	6	3.42	3.44e-13	9606.ENSP00000329312,9606.ENSP00000385361,9606.ENSP00000431254,9606.ENSP00000478725	IGLL1,VPREB1,IGLL5,IGHV3-11
PRTN3
#term ID	term description	observed gene count	background gene count	strength	false discovery rate	matching proteins in your network (IDs)	matching proteins in your network (labels)
CL:10246	specific granule lumen, and azurophil granule lumen	8	108	2.12	5.41e-15	9606.ENSP00000225275,9606.ENSP00000227266,9606.ENSP00000233997,9606.ENSP00000234347,9606.ENSP00000262865,9606.ENSP00000296435,9606.ENSP00000364635,9606.ENSP00000466090	MPO,CTSC,AZU1,PRTN3,BPI,CAMP,PADI2,ELANE
CL:10367	azurophil granule lumen	5	24	2.57	3.19e-11	9606.ENSP00000225275,9606.ENSP00000227266,9606.ENSP00000233997,9606.ENSP00000234347,9606.ENSP00000364635	MPO,CTSC,AZU1,PRTN3,PADI2
CL:10369	mixed, incl. neutrophil mediated killing of bacterium, and Pancreatic ribonuclease	4	11	2.81	3.42e-10	9606.ENSP00000225275,9606.ENSP00000233997,9606.ENSP00000234347,9606.ENSP00000364635	MPO,AZU1,PRTN3,PADI2
CL:10261	mixed, incl. Cathelicidin, and neutrophil mediated killing of fungus	3	6	2.95	3.87e-08	9606.ENSP00000262865,9606.ENSP00000296435,9606.ENSP00000466090	BPI,CAMP,ELANE
CL:10373	mixed, incl. neutrophil mediated killing of bacterium, and Myeloperoxidase	3	6	2.95	3.87e-08	9606.ENSP00000225275,9606.ENSP00000233997,9606.ENSP00000234347	MPO,AZU1,PRTN3
EPX
#term ID	term description	observed gene count	background gene count	strength	false discovery rate	matching proteins in your network (IDs)	matching proteins in your network (labels)
CL:10373	mixed, incl. neutrophil mediated killing of bacterium, and Myeloperoxidase	2	6	3.34	4.83e-06	9606.ENSP00000302324,9606.ENSP00000303276	RNASE3,RNASE2
DUSP8
#term ID	term description	observed gene count	background gene count	strength	false discovery rate	matching proteins in your network (IDs)	matching proteins in your network (labels)
CL:2405	mixed, incl. MAPK targets/ Nuclear events mediated by MAP kinases, and Mitogen-activated protein (MAP) kinase phosphatase	10	36	2.69	3.15e-25	9606.ENSP00000229795,9606.ENSP00000239223,9606.ENSP00000240100,9606.ENSP00000263025,9606.ENSP00000333685,9606.ENSP00000345853,9606.ENSP00000352157,9606.ENSP00000378974,9606.ENSP00000380530,9606.ENSP00000394560	MAPK14,DUSP1,DUSP4,MAPK3,MAPK11,DUSP9,MAPK10,MAPK8,DUSP8,MAPK9
CL:2190	mixed, incl. regulation of TOR signaling, and MAPK targets/ Nuclear events mediated by MAP kinases	11	196	2	5.65e-22	9606.ENSP00000215832,9606.ENSP00000229795,9606.ENSP00000239223,9606.ENSP00000240100,9606.ENSP00000263025,9606.ENSP00000333685,9606.ENSP00000345853,9606.ENSP00000352157,9606.ENSP00000378974,9606.ENSP00000380530,9606.ENSP00000394560	MAPK1,MAPK14,DUSP1,DUSP4,MAPK3,MAPK11,DUSP9,MAPK10,MAPK8,DUSP8,MAPK9
CL:2407	Mitogen-activated protein (MAP) kinase phosphatase, and p38MAPK events	7	14	2.95	5.61e-19	9606.ENSP00000229795,9606.ENSP00000239223,9606.ENSP00000240100,9606.ENSP00000263025,9606.ENSP00000333685,9606.ENSP00000345853,9606.ENSP00000380530	MAPK14,DUSP1,DUSP4,MAPK3,MAPK11,DUSP9,DUSP8
CL:2410	Mitogen-activated protein (MAP) kinase phosphatase	4	5	3.15	1.55e-11	9606.ENSP00000239223,9606.ENSP00000240100,9606.ENSP00000263025,9606.ENSP00000345853	DUSP1,DUSP4,MAPK3,DUSP9
CL:2449	mixed, incl. JUN phosphorylation, and Nuclear factor of activated T cells (NFAT)	3	14	2.58	1.79e-07	9606.ENSP00000352157,9606.ENSP00000378974,9606.ENSP00000394560	MAPK10,MAPK8,MAPK9
CL:2422	MAP kinase activated protein kinase, C-terminal, and positive regulation of interleukin-12 secretion	2	5	2.85	1.07e-05	9606.ENSP00000229795,9606.ENSP00000333685	MAPK14,MAPK11
CL:2452	mixed, incl. JUN phosphorylation, and JUN kinase kinase activity	2	8	2.65	2.06e-05	9606.ENSP00000352157,9606.ENSP00000394560	MAPK10,MAPK9
CCL4
#term ID	term description	observed gene count	background gene count	strength	false discovery rate	matching proteins in your network (IDs)	matching proteins in your network (labels)
CL:7134	G alpha (i) signalling events	10	196	1.96	3.35e-18	9606.ENSP00000292301,9606.ENSP00000292303,9606.ENSP00000296140,9606.ENSP00000305651,9606.ENSP00000306512,9606.ENSP00000354901,9606.ENSP00000379110,9606.ENSP00000441600,9606.ENSP00000477908,9606.ENSP00000482259	CCR2,CCR5,CCR1,CXCL10,CXCL8,CXCL9,CXCL1,CCR3,CCL3,CCL4
CL:7488	CC chemokine, conserved site, and chemokine (C-C motif) ligand 7 binding	5	14	2.8	2.57e-12	9606.ENSP00000292301,9606.ENSP00000296140,9606.ENSP00000441600,9606.ENSP00000477908,9606.ENSP00000482259	CCR2,CCR1,CCR3,CCL3,CCL4
CL:7364	CXC Chemokine domain, and dendritic cell chemotaxis	5	24	2.57	1.31e-11	9606.ENSP00000292303,9606.ENSP00000305651,9606.ENSP00000306512,9606.ENSP00000354901,9606.ENSP00000379110	CCR5,CXCL10,CXCL8,CXCL9,CXCL1
CL:7367	CXCR3 chemokine receptor binding, and Binding and entry of HIV virion	3	10	2.73	6.66e-08	9606.ENSP00000292303,9606.ENSP00000305651,9606.ENSP00000354901	CCR5,CXCL10,CXCL9
CL:7370	CXCR3 chemokine receptor binding	2	5	2.85	9.23e-06	9606.ENSP00000305651,9606.ENSP00000354901	CXCL10,CXCL9
CL:7397	CXC chemokine receptor 1/2, and CXC chemokine	2	6	2.77	1.15e-05	9606.ENSP00000306512,9606.ENSP00000379110	CXCL8,CXCL1
CL:7490	mixed, incl. CCR2 chemokine receptor binding, and CC chemokine receptor 4	2	7	2.71	1.39e-05	9606.ENSP00000292301,9606.ENSP00000441600	CCR2,CCR3
CD69
#term ID	term description	observed gene count	background gene count	strength	false discovery rate	matching proteins in your network (IDs)	matching proteins in your network (labels)
CL:4341	mixed, incl. TNFs bind their physiological receptors, and T cell costimulation	3	51	2.28	6.71e-06	9606.ENSP00000236147,9606.ENSP00000303939,9606.ENSP00000324890	SELL,CTLA4,CD28
CL:4346	Cytotoxic T-lymphocyte protein 4/CD28, and positive regulation of granulocyte macrophage colony-stimulating factor biosynthetic process	2	5	3.12	1.4e-05	9606.ENSP00000303939,9606.ENSP00000324890	CTLA4,CD28
CCL4L2
#term ID	term description	observed gene count	background gene count	strength	false discovery rate	matching proteins in your network (IDs)	matching proteins in your network (labels)
CL:7134	G alpha (i) signalling events	11	196	2	2.54e-21	9606.ENSP00000286758,9606.ENSP00000292301,9606.ENSP00000292303,9606.ENSP00000296140,9606.ENSP00000305651,9606.ENSP00000306512,9606.ENSP00000354901,9606.ENSP00000379110,9606.ENSP00000386884,9606.ENSP00000441600,9606.ENSP00000483609	CXCL13,CCR2,CCR5,CCR1,CXCL10,CXCL8,CXCL9,CXCL1,CXCR4,CCR3,CCL4L1
CL:7361	Chemokine receptors bind chemokines	8	29	2.69	1.07e-19	9606.ENSP00000286758,9606.ENSP00000292303,9606.ENSP00000305651,9606.ENSP00000306512,9606.ENSP00000354901,9606.ENSP00000379110,9606.ENSP00000386884,9606.ENSP00000483609	CXCL13,CCR5,CXCL10,CXCL8,CXCL9,CXCL1,CXCR4,CCL4L1
CL:7364	CXC Chemokine domain, and dendritic cell chemotaxis	7	24	2.71	1.02e-17	9606.ENSP00000286758,9606.ENSP00000292303,9606.ENSP00000305651,9606.ENSP00000306512,9606.ENSP00000354901,9606.ENSP00000379110,9606.ENSP00000386884	CXCL13,CCR5,CXCL10,CXCL8,CXCL9,CXCL1,CXCR4
CL:7365	Chemokine receptors bind chemokines	5	16	2.74	6.4e-13	9606.ENSP00000286758,9606.ENSP00000292303,9606.ENSP00000305651,9606.ENSP00000354901,9606.ENSP00000386884	CXCL13,CCR5,CXCL10,CXCL9,CXCR4
CL:7367	CXCR3 chemokine receptor binding, and Binding and entry of HIV virion	4	10	2.85	8.08e-11	9606.ENSP00000292303,9606.ENSP00000305651,9606.ENSP00000354901,9606.ENSP00000386884	CCR5,CXCL10,CXCL9,CXCR4
CL:7488	CC chemokine, conserved site, and chemokine (C-C motif) ligand 7 binding	3	14	2.58	1.24e-07	9606.ENSP00000292301,9606.ENSP00000296140,9606.ENSP00000441600	CCR2,CCR1,CCR3
CL:7370	CXCR3 chemokine receptor binding	2	5	2.85	7.22e-06	9606.ENSP00000305651,9606.ENSP00000354901	CXCL10,CXCL9
CL:7397	CXC chemokine receptor 1/2, and CXC chemokine	2	6	2.77	9.02e-06	9606.ENSP00000306512,9606.ENSP00000379110	CXCL8,CXCL1
CL:7490	mixed, incl. CCR2 chemokine receptor binding, and CC chemokine receptor 4	2	7	2.71	1.09e-05	9606.ENSP00000292301,9606.ENSP00000441600	CCR2,CCR3
ULBP1
#term ID	term description	observed gene count	background gene count	strength	false discovery rate	matching proteins in your network (IDs)	matching proteins in your network (labels)
CL:4262	mixed, incl. natural killer cell lectin-like receptor binding, and MHC class Ib receptor activity	5	11	3.25	1.28e-15	9606.ENSP00000229708,9606.ENSP00000240618,9606.ENSP00000246551,9606.ENSP00000356308,9606.ENSP00000480609	ULBP1,KLRK1,HCST,ULBP3,ENSG00000255819
CL:4264	natural killer cell lectin-like receptor binding, and DAP10 membrane protein	3	5	3.37	4.48e-10	9606.ENSP00000229708,9606.ENSP00000246551,9606.ENSP00000480609	ULBP1,HCST,ENSG00000255819
Proteins
ALB
#term ID	term description	observed gene count	background gene count	strength	false discovery rate	matching proteins in your network (IDs)	matching proteins in your network (labels)
CL:9723	Regulation of Insulin-like Growth Factor (IGF) transport and uptake by Insulin-like Growth Factor Binding Proteins (IGFBPs), and Formation of Fibrin Clot (Clotting Cascade)	7	163	1.88	4.74e-11	9606.ENSP00000233242,9606.ENSP00000236850,9606.ENSP00000259396,9606.ENSP00000295897,9606.ENSP00000306361,9606.ENSP00000356671,9606.ENSP00000393887	APOB,APOA1,ORM1,ALB,FGA,SERPINC1,AHSG
CL:9724	Regulation of Insulin-like Growth Factor (IGF) transport and uptake by Insulin-like Growth Factor Binding Proteins (IGFBPs), and plasma lipoprotein particle	4	99	1.86	5.22e-06	9606.ENSP00000233242,9606.ENSP00000236850,9606.ENSP00000295897,9606.ENSP00000393887	APOB,APOA1,ALB,AHSG
CL:9922	Formation of Fibrin Clot (Clotting Cascade), and platelet alpha granule lumen	3	58	1.96	7e-05	9606.ENSP00000259396,9606.ENSP00000306361,9606.ENSP00000356671	ORM1,FGA,SERPINC1
CL:9868	chylomicron remodeling	2	6	2.77	7.22e-05	9606.ENSP00000233242,9606.ENSP00000236850	APOB,APOA1
CL:9741	mixed, incl. Ceruloplasmin, and Fetuin-A-type cystatin domain	2	7	2.71	7.73e-05	9606.ENSP00000295897,9606.ENSP00000393887	ALB,AHSG
CL:9932	mixed, incl. fibrinogen complex, and Alpha-1-acid glycoprotein	2	12	2.47	0.00017	9606.ENSP00000259396,9606.ENSP00000306361	ORM1,FGA
LTF
#term ID	term description	observed gene count	background gene count	strength	false discovery rate	matching proteins in your network (IDs)	matching proteins in your network (labels)
CL:10247	specific granule lumen, and Vitamin B6 metabolism	9	56	2.46	2.41e-20	9606.ENSP00000008938,9606.ENSP00000231751,9606.ENSP00000236826,9606.ENSP00000257264,9606.ENSP00000261267,9606.ENSP00000297435,9606.ENSP00000348170,9606.ENSP00000362108,9606.ENSP00000466090	PGLYRP1,LTF,MMP8,TCN1,LYZ,DEFA4,HP,LCN2,ELANE
CL:10260	specific granule lumen	7	11	3.05	3.84e-19	9606.ENSP00000008938,9606.ENSP00000231751,9606.ENSP00000236826,9606.ENSP00000257264,9606.ENSP00000261267,9606.ENSP00000297435,9606.ENSP00000466090	PGLYRP1,LTF,MMP8,TCN1,LYZ,DEFA4,ELANE
CL:10249	specific granule lumen, and tertiary granule lumen	8	48	2.47	2.06e-18	9606.ENSP00000008938,9606.ENSP00000231751,9606.ENSP00000236826,9606.ENSP00000257264,9606.ENSP00000261267,9606.ENSP00000297435,9606.ENSP00000348170,9606.ENSP00000466090	PGLYRP1,LTF,MMP8,TCN1,LYZ,DEFA4,HP,ELANE
CL:10272	mixed, incl. Lysozyme C, and Olfactomedin-4	4	5	3.15	1.36e-11	9606.ENSP00000231751,9606.ENSP00000236826,9606.ENSP00000257264,9606.ENSP00000261267	LTF,MMP8,TCN1,LYZ
CL:10261	mixed, incl. Cathelicidin, and neutrophil mediated killing of fungus	3	6	2.95	1.97e-08	9606.ENSP00000008938,9606.ENSP00000297435,9606.ENSP00000466090	PGLYRP1,DEFA4,ELANE
PDS5A
#term ID	term description	observed gene count	background gene count	strength	false discovery rate	matching proteins in your network (IDs)	matching proteins in your network (labels)
CL:12415	Cohesin Loading onto Chromatin, and nuclear meiotic cohesin complex	10	13	3.14	4.98e-29	9606.ENSP00000218089,9606.ENSP00000269214,9606.ENSP00000282516,9606.ENSP00000297338,9606.ENSP00000298767,9606.ENSP00000303427,9606.ENSP00000313851,9606.ENSP00000323421,9606.ENSP00000354720,9606.ENSP00000372689	STAG2,ESCO1,NIPBL,RAD21,WAPAL,PDS5A,PDS5B,SMC1A,SMC3,STAG1
CL:12418	Cohesin Loading onto Chromatin	6	6	3.25	9.82e-18	9606.ENSP00000218089,9606.ENSP00000297338,9606.ENSP00000298767,9606.ENSP00000303427,9606.ENSP00000313851,9606.ENSP00000323421	STAG2,RAD21,WAPAL,PDS5A,PDS5B,SMC1A
PCK2
#term ID	term description	observed gene count	background gene count	strength	false discovery rate	matching proteins in your network (IDs)	matching proteins in your network (labels)
CL:15996	mRNA Splicing - Major Pathway	6	119	1.95	6.01e-10	9606.ENSP00000215793,9606.ENSP00000221494,9606.ENSP00000254193,9606.ENSP00000318861,9606.ENSP00000335321,9606.ENSP00000400591	SF3A1,SF3A2,SNRPA1,SF3B2,SF3B1,SNRPE
CL:16004	spliceosomal snRNP complex	5	39	2.36	6.01e-10	9606.ENSP00000215793,9606.ENSP00000221494,9606.ENSP00000318861,9606.ENSP00000335321,9606.ENSP00000400591	SF3A1,SF3A2,SF3B2,SF3B1,SNRPE
CL:16062	U2 snRNP, and SF3A3 domain	4	10	2.85	6.01e-10	9606.ENSP00000215793,9606.ENSP00000221494,9606.ENSP00000318861,9606.ENSP00000335321	SF3A1,SF3A2,SF3B2,SF3B1
CL:16064	mixed, incl. PHF5-like, and Splicing factor 3B subunit 1	2	5	2.85	1.25e-05	9606.ENSP00000318861,9606.ENSP00000335321	SF3B2,SF3B1
CL:16911	Interactions of Tat with host cellular proteins, and YEATS family	2	5	2.85	1.25e-05	9606.ENSP00000261900,9606.ENSP00000362361	CCNT1,CDK9
CL:16737	RNA Polymerase II Pre-transcription Events, and RNA polymerase II transcribes snRNA genes	3	126	1.63	8.04e-05	9606.ENSP00000261900,9606.ENSP00000362361,9606.ENSP00000470252	CCNT1,CDK9,SUPT5H
HTATSF1
#term ID	term description	observed gene count	background gene count	strength	false discovery rate	matching proteins in your network (IDs)	matching proteins in your network (labels)
CL:15996	mRNA Splicing - Major Pathway	3	119	2.09	1.69e-05	9606.ENSP00000221494,9606.ENSP00000254193,9606.ENSP00000335321	SF3A2,SNRPA1,SF3B1
CL:16062	U2 snRNP, and SF3A3 domain	2	10	2.99	1.69e-05	9606.ENSP00000221494,9606.ENSP00000335321	SF3A2,SF3B1

## Sheet: Process GO BP
enrichment.Process GO:BP
Genes
IGLL1
#term ID	term description	observed gene count	background gene count	strength	false discovery rate	matching proteins in your network (IDs)	matching proteins in your network (labels)
GO:0050900	leukocyte migration	5	296	1.82	9.49e-08	9606.ENSP00000248948,9606.ENSP00000329312,9606.ENSP00000385361,9606.ENSP00000431254,9606.ENSP00000478725	VPREB3,IGLL1,VPREB1,IGLL5,IGHV3-11
GO:0006958	complement activation, classical pathway	3	34	2.54	3.54e-06	9606.ENSP00000329312,9606.ENSP00000431254,9606.ENSP00000478725	IGLL1,IGLL5,IGHV3-11
GO:0072376	protein activation cascade	3	74	2.2	7.66e-06	9606.ENSP00000329312,9606.ENSP00000431254,9606.ENSP00000478725	IGLL1,IGLL5,IGHV3-11
GO:0006955	immune response	5	1560	1.1	2.59e-05	9606.ENSP00000248948,9606.ENSP00000329312,9606.ENSP00000385361,9606.ENSP00000431254,9606.ENSP00000478725	VPREB3,IGLL1,VPREB1,IGLL5,IGHV3-11
GO:0006909	phagocytosis	3	185	1.8	6.13e-05	9606.ENSP00000329312,9606.ENSP00000431254,9606.ENSP00000478725	IGLL1,IGLL5,IGHV3-11
GO:0006910	phagocytosis, recognition	2	17	2.66	6.13e-05	9606.ENSP00000329312,9606.ENSP00000431254	IGLL1,IGLL5
GO:0002429	immune response-activating cell surface receptor signaling pathway	3	234	1.7	0.00011	9606.ENSP00000329312,9606.ENSP00000431254,9606.ENSP00000478725	IGLL1,IGLL5,IGHV3-11
GO:0006911	phagocytosis, engulfment	2	31	2.4	0.00014	9606.ENSP00000329312,9606.ENSP00000431254	IGLL1,IGLL5
GO:0050853	B cell receptor signaling pathway	2	34	2.36	0.00016	9606.ENSP00000329312,9606.ENSP00000431254	IGLL1,IGLL5
GO:0002377	immunoglobulin production	2	47	2.22	0.00025	9606.ENSP00000248948,9606.ENSP00000385361	VPREB3,VPREB1
GO:0030449	regulation of complement activation	2	52	2.18	0.00028	9606.ENSP00000431254,9606.ENSP00000478725	IGLL5,IGHV3-11
GO:2000257	regulation of protein activation cascade	2	54	2.16	0.00029	9606.ENSP00000431254,9606.ENSP00000478725	IGLL5,IGHV3-11
GO:0038095	Fc-epsilon receptor signaling pathway	2	64	2.09	0.00038	9606.ENSP00000431254,9606.ENSP00000478725	IGLL5,IGHV3-11
GO:0038096	Fc-gamma receptor signaling pathway involved in phagocytosis	2	73	2.03	0.00046	9606.ENSP00000431254,9606.ENSP00000478725	IGLL5,IGHV3-11
GO:0006897	endocytosis	3	510	1.36	0.00049	9606.ENSP00000329312,9606.ENSP00000431254,9606.ENSP00000478725	IGLL1,IGLL5,IGHV3-11
GO:0050871	positive regulation of B cell activation	2	80	1.99	0.00049	9606.ENSP00000329312,9606.ENSP00000431254	IGLL1,IGLL5
GO:0002673	regulation of acute inflammatory response	2	92	1.93	0.00061	9606.ENSP00000431254,9606.ENSP00000478725	IGLL5,IGHV3-11
GO:0098657	import into cell	3	609	1.29	0.00075	9606.ENSP00000329312,9606.ENSP00000431254,9606.ENSP00000478725	IGLL1,IGLL5,IGHV3-11
GO:0070613	regulation of protein processing	2	116	1.83	0.00088	9606.ENSP00000431254,9606.ENSP00000478725	IGLL5,IGHV3-11
GO:0006898	receptor-mediated endocytosis	2	209	1.57	0.0023	9606.ENSP00000431254,9606.ENSP00000478725	IGLL5,IGHV3-11
GO:0042742	defense response to bacterium	2	250	1.5	0.0032	9606.ENSP00000329312,9606.ENSP00000431254	IGLL1,IGLL5
GO:0045087	innate immune response	2	676	1.06	0.0179	9606.ENSP00000329312,9606.ENSP00000431254	IGLL1,IGLL5
GO:0006508	proteolysis	2	1203	0.81	0.0476	9606.ENSP00000431254,9606.ENSP00000478725	IGLL5,IGHV3-11
PRTN3
#term ID	term description	observed gene count	background gene count	strength	false discovery rate	matching proteins in your network (IDs)	matching proteins in your network (labels)
GO:0043312	neutrophil degranulation	10	485	1.56	7.9e-13	9606.ENSP00000225275,9606.ENSP00000227266,9606.ENSP00000233997,9606.ENSP00000234347,9606.ENSP00000245907,9606.ENSP00000262865,9606.ENSP00000296435,9606.ENSP00000364635,9606.ENSP00000466090,9606.ENSP00000479536	MPO,CTSC,AZU1,PRTN3,C3,BPI,CAMP,PADI2,ELANE,CD177
GO:0006955	immune response	11	1560	1.1	3.81e-11	9606.ENSP00000225275,9606.ENSP00000227266,9606.ENSP00000233997,9606.ENSP00000234347,9606.ENSP00000245907,9606.ENSP00000262865,9606.ENSP00000296435,9606.ENSP00000364635,9606.ENSP00000432218,9606.ENSP00000466090,9606.ENSP00000479536	MPO,CTSC,AZU1,PRTN3,C3,BPI,CAMP,PADI2,IL32,ELANE,CD177
GO:0006959	humoral immune response	6	252	1.63	7.07e-08	9606.ENSP00000233997,9606.ENSP00000234347,9606.ENSP00000245907,9606.ENSP00000262865,9606.ENSP00000296435,9606.ENSP00000466090	AZU1,PRTN3,C3,BPI,CAMP,ELANE
GO:0019730	antimicrobial humoral response	5	143	1.79	3.22e-07	9606.ENSP00000233997,9606.ENSP00000234347,9606.ENSP00000262865,9606.ENSP00000296435,9606.ENSP00000466090	AZU1,PRTN3,BPI,CAMP,ELANE
GO:0051707	response to other organism	8	1173	1.08	7.22e-07	9606.ENSP00000225275,9606.ENSP00000233997,9606.ENSP00000234347,9606.ENSP00000245907,9606.ENSP00000262865,9606.ENSP00000296435,9606.ENSP00000466090,9606.ENSP00000479536	MPO,AZU1,PRTN3,C3,BPI,CAMP,ELANE,CD177
GO:0006952	defense response	8	1234	1.06	9.58e-07	9606.ENSP00000225275,9606.ENSP00000233997,9606.ENSP00000245907,9606.ENSP00000262865,9606.ENSP00000296435,9606.ENSP00000432218,9606.ENSP00000466090,9606.ENSP00000479536	MPO,AZU1,C3,BPI,CAMP,IL32,ELANE,CD177
GO:0001878	response to yeast	3	11	2.69	1.24e-06	9606.ENSP00000225275,9606.ENSP00000296435,9606.ENSP00000466090	MPO,CAMP,ELANE
GO:0051873	killing by host of symbiont cells	3	13	2.61	1.85e-06	9606.ENSP00000233997,9606.ENSP00000296435,9606.ENSP00000466090	AZU1,CAMP,ELANE
GO:0098542	defense response to other organism	7	859	1.16	2.22e-06	9606.ENSP00000225275,9606.ENSP00000233997,9606.ENSP00000245907,9606.ENSP00000262865,9606.ENSP00000296435,9606.ENSP00000466090,9606.ENSP00000479536	MPO,AZU1,C3,BPI,CAMP,ELANE,CD177
GO:0044146	negative regulation of growth of symbiont involved in interaction with host	3	15	2.55	2.52e-06	9606.ENSP00000225275,9606.ENSP00000296435,9606.ENSP00000466090	MPO,CAMP,ELANE
GO:0044144	modulation of growth of symbiont involved in interaction with host	3	16	2.52	2.9e-06	9606.ENSP00000225275,9606.ENSP00000296435,9606.ENSP00000466090	MPO,CAMP,ELANE
GO:0042742	defense response to bacterium	5	250	1.55	3.36e-06	9606.ENSP00000225275,9606.ENSP00000233997,9606.ENSP00000262865,9606.ENSP00000296435,9606.ENSP00000466090	MPO,AZU1,BPI,CAMP,ELANE
GO:0051818	disruption of cells of other organism involved in symbiotic interaction	3	18	2.47	3.65e-06	9606.ENSP00000233997,9606.ENSP00000296435,9606.ENSP00000466090	AZU1,CAMP,ELANE
GO:0050829	defense response to Gram-negative bacterium	4	95	1.87	4.02e-06	9606.ENSP00000233997,9606.ENSP00000262865,9606.ENSP00000296435,9606.ENSP00000466090	AZU1,BPI,CAMP,ELANE
GO:0009617	response to bacterium	6	555	1.28	4.36e-06	9606.ENSP00000225275,9606.ENSP00000233997,9606.ENSP00000245907,9606.ENSP00000262865,9606.ENSP00000296435,9606.ENSP00000466090	MPO,AZU1,C3,BPI,CAMP,ELANE
GO:0001906	cell killing	4	122	1.77	1.01e-05	9606.ENSP00000227266,9606.ENSP00000233997,9606.ENSP00000296435,9606.ENSP00000466090	CTSC,AZU1,CAMP,ELANE
GO:0045123	cellular extravasation	3	31	2.24	1.47e-05	9606.ENSP00000233997,9606.ENSP00000234347,9606.ENSP00000479536	AZU1,PRTN3,CD177
GO:0001909	leukocyte mediated cytotoxicity	3	38	2.15	2.55e-05	9606.ENSP00000227266,9606.ENSP00000233997,9606.ENSP00000466090	CTSC,AZU1,ELANE
GO:0019731	antibacterial humoral response	3	47	2.06	4.36e-05	9606.ENSP00000262865,9606.ENSP00000296435,9606.ENSP00000466090	BPI,CAMP,ELANE
GO:0050832	defense response to fungus	3	49	2.04	4.7e-05	9606.ENSP00000225275,9606.ENSP00000296435,9606.ENSP00000466090	MPO,CAMP,ELANE
GO:0006950	response to stress	9	3267	0.69	6.48e-05	9606.ENSP00000225275,9606.ENSP00000233997,9606.ENSP00000234347,9606.ENSP00000245907,9606.ENSP00000262865,9606.ENSP00000296435,9606.ENSP00000432218,9606.ENSP00000466090,9606.ENSP00000479536	MPO,AZU1,PRTN3,C3,BPI,CAMP,IL32,ELANE,CD177
GO:0030100	regulation of endocytosis	4	229	1.49	9.24e-05	9606.ENSP00000233997,9606.ENSP00000234347,9606.ENSP00000245907,9606.ENSP00000479536	AZU1,PRTN3,C3,CD177
GO:0070944	neutrophil mediated killing of bacterium	2	5	2.85	9.24e-05	9606.ENSP00000233997,9606.ENSP00000466090	AZU1,ELANE
GO:0032677	regulation of interleukin-8 production	3	67	1.9	0.0001	9606.ENSP00000262865,9606.ENSP00000296435,9606.ENSP00000466090	BPI,CAMP,ELANE
GO:0050764	regulation of phagocytosis	3	69	1.89	0.00011	9606.ENSP00000233997,9606.ENSP00000234347,9606.ENSP00000245907	AZU1,PRTN3,C3
GO:0051704	multi-organism process	8	2514	0.75	0.00011	9606.ENSP00000225275,9606.ENSP00000233997,9606.ENSP00000234347,9606.ENSP00000245907,9606.ENSP00000262865,9606.ENSP00000296435,9606.ENSP00000466090,9606.ENSP00000479536	MPO,AZU1,PRTN3,C3,BPI,CAMP,ELANE,CD177
GO:0051851	modification by host of symbiont morphology or physiology	3	71	1.88	0.00011	9606.ENSP00000233997,9606.ENSP00000296435,9606.ENSP00000466090	AZU1,CAMP,ELANE
GO:0072672	neutrophil extravasation	2	6	2.77	0.00011	9606.ENSP00000234347,9606.ENSP00000479536	PRTN3,CD177
GO:0001817	regulation of cytokine production	5	615	1.16	0.00016	9606.ENSP00000233997,9606.ENSP00000245907,9606.ENSP00000262865,9606.ENSP00000296435,9606.ENSP00000466090	AZU1,C3,BPI,CAMP,ELANE
GO:0050900	leukocyte migration	4	296	1.38	0.0002	9606.ENSP00000233997,9606.ENSP00000234347,9606.ENSP00000466090,9606.ENSP00000479536	AZU1,PRTN3,ELANE,CD177
GO:0045217	cell-cell junction maintenance	2	10	2.55	0.00022	9606.ENSP00000234347,9606.ENSP00000479536	PRTN3,CD177
GO:0045073	regulation of chemokine biosynthetic process	2	11	2.51	0.00026	9606.ENSP00000233997,9606.ENSP00000466090	AZU1,ELANE
GO:0097529	myeloid leukocyte migration	3	103	1.71	0.00028	9606.ENSP00000233997,9606.ENSP00000234347,9606.ENSP00000479536	AZU1,PRTN3,CD177
GO:0061844	antimicrobial humoral immune response mediated by antimicrobial peptide	3	107	1.7	0.0003	9606.ENSP00000262865,9606.ENSP00000296435,9606.ENSP00000466090	BPI,CAMP,ELANE
GO:0044130	negative regulation of growth of symbiont in host	2	13	2.44	0.00032	9606.ENSP00000225275,9606.ENSP00000466090	MPO,ELANE
GO:0044126	regulation of growth of symbiont in host	2	14	2.41	0.00036	9606.ENSP00000225275,9606.ENSP00000466090	MPO,ELANE
GO:0001819	positive regulation of cytokine production	4	390	1.26	0.00049	9606.ENSP00000233997,9606.ENSP00000245907,9606.ENSP00000296435,9606.ENSP00000466090	AZU1,C3,CAMP,ELANE
GO:0032717	negative regulation of interleukin-8 production	2	19	2.27	0.00061	9606.ENSP00000262865,9606.ENSP00000466090	BPI,ELANE
GO:0002888	positive regulation of myeloid leukocyte mediated immunity	2	23	2.19	0.00086	9606.ENSP00000245907,9606.ENSP00000479536	C3,CD177
GO:0006954	inflammatory response	4	482	1.17	0.0011	9606.ENSP00000233997,9606.ENSP00000245907,9606.ENSP00000296435,9606.ENSP00000466090	AZU1,C3,CAMP,ELANE
GO:0032879	regulation of localization	7	2524	0.69	0.0012	9606.ENSP00000233997,9606.ENSP00000234347,9606.ENSP00000245907,9606.ENSP00000296435,9606.ENSP00000364635,9606.ENSP00000466090,9606.ENSP00000479536	AZU1,PRTN3,C3,CAMP,PADI2,ELANE,CD177
GO:0050920	regulation of chemotaxis	3	188	1.45	0.0013	9606.ENSP00000233997,9606.ENSP00000364635,9606.ENSP00000466090	AZU1,PADI2,ELANE
GO:0043903	regulation of symbiosis, encompassing mutualism through parasitism	3	203	1.42	0.0016	9606.ENSP00000225275,9606.ENSP00000296435,9606.ENSP00000466090	MPO,CAMP,ELANE
GO:0043901	negative regulation of multi-organism process	3	212	1.4	0.0018	9606.ENSP00000225275,9606.ENSP00000296435,9606.ENSP00000466090	MPO,CAMP,ELANE
GO:0050922	negative regulation of chemotaxis	2	37	1.98	0.0019	9606.ENSP00000364635,9606.ENSP00000466090	PADI2,ELANE
GO:0010033	response to organic substance	7	2815	0.65	0.0022	9606.ENSP00000225275,9606.ENSP00000227266,9606.ENSP00000234347,9606.ENSP00000262865,9606.ENSP00000364635,9606.ENSP00000432218,9606.ENSP00000466090	MPO,CTSC,PRTN3,BPI,PADI2,IL32,ELANE
GO:0045926	negative regulation of growth	3	235	1.36	0.0024	9606.ENSP00000225275,9606.ENSP00000296435,9606.ENSP00000466090	MPO,CAMP,ELANE
GO:0006508	proteolysis	5	1203	0.87	0.0026	9606.ENSP00000227266,9606.ENSP00000233997,9606.ENSP00000234347,9606.ENSP00000245907,9606.ENSP00000466090	CTSC,AZU1,PRTN3,C3,ELANE
GO:0050766	positive regulation of phagocytosis	2	47	1.88	0.0028	9606.ENSP00000233997,9606.ENSP00000245907	AZU1,C3
GO:0032757	positive regulation of interleukin-8 production	2	48	1.87	0.0029	9606.ENSP00000296435,9606.ENSP00000466090	CAMP,ELANE
GO:0042221	response to chemical	8	4153	0.53	0.003	9606.ENSP00000225275,9606.ENSP00000227266,9606.ENSP00000233997,9606.ENSP00000234347,9606.ENSP00000262865,9606.ENSP00000364635,9606.ENSP00000432218,9606.ENSP00000466090	MPO,CTSC,AZU1,PRTN3,BPI,PADI2,IL32,ELANE
GO:0042108	positive regulation of cytokine biosynthetic process	2	58	1.79	0.0041	9606.ENSP00000233997,9606.ENSP00000466090	AZU1,ELANE
GO:0032496	response to lipopolysaccharide	3	298	1.25	0.0044	9606.ENSP00000225275,9606.ENSP00000262865,9606.ENSP00000466090	MPO,BPI,ELANE
GO:0002682	regulation of immune system process	5	1391	0.81	0.0047	9606.ENSP00000245907,9606.ENSP00000262865,9606.ENSP00000364635,9606.ENSP00000466090,9606.ENSP00000479536	C3,BPI,PADI2,ELANE,CD177
GO:0033993	response to lipid	4	825	0.94	0.0063	9606.ENSP00000225275,9606.ENSP00000262865,9606.ENSP00000364635,9606.ENSP00000466090	MPO,BPI,PADI2,ELANE
GO:0050794	regulation of cellular process	11	10484	0.27	0.0078	9606.ENSP00000225275,9606.ENSP00000227266,9606.ENSP00000233997,9606.ENSP00000234347,9606.ENSP00000245907,9606.ENSP00000262865,9606.ENSP00000296435,9606.ENSP00000364635,9606.ENSP00000432218,9606.ENSP00000466090,9606.ENSP00000479536	MPO,CTSC,AZU1,PRTN3,C3,BPI,CAMP,PADI2,IL32,ELANE,CD177
GO:0051050	positive regulation of transport	4	892	0.9	0.0082	9606.ENSP00000233997,9606.ENSP00000245907,9606.ENSP00000296435,9606.ENSP00000479536	AZU1,C3,CAMP,CD177
GO:0048522	positive regulation of cellular process	8	4898	0.46	0.0088	9606.ENSP00000227266,9606.ENSP00000233997,9606.ENSP00000234347,9606.ENSP00000245907,9606.ENSP00000296435,9606.ENSP00000364635,9606.ENSP00000466090,9606.ENSP00000479536	CTSC,AZU1,PRTN3,C3,CAMP,PADI2,ELANE,CD177
GO:0048519	negative regulation of biological process	8	4953	0.46	0.0093	9606.ENSP00000225275,9606.ENSP00000233997,9606.ENSP00000234347,9606.ENSP00000245907,9606.ENSP00000262865,9606.ENSP00000296435,9606.ENSP00000364635,9606.ENSP00000466090	MPO,AZU1,PRTN3,C3,BPI,CAMP,PADI2,ELANE
GO:0032101	regulation of response to external stimulus	4	955	0.87	0.01	9606.ENSP00000233997,9606.ENSP00000245907,9606.ENSP00000364635,9606.ENSP00000466090	AZU1,C3,PADI2,ELANE
GO:0051049	regulation of transport	5	1732	0.71	0.011	9606.ENSP00000233997,9606.ENSP00000234347,9606.ENSP00000245907,9606.ENSP00000296435,9606.ENSP00000479536	AZU1,PRTN3,C3,CAMP,CD177
GO:0070887	cellular response to chemical stimulus	6	2672	0.6	0.0111	9606.ENSP00000225275,9606.ENSP00000233997,9606.ENSP00000234347,9606.ENSP00000262865,9606.ENSP00000364635,9606.ENSP00000432218	MPO,AZU1,PRTN3,BPI,PADI2,IL32
GO:0032680	regulation of tumor necrosis factor production	2	115	1.49	0.0126	9606.ENSP00000233997,9606.ENSP00000262865	AZU1,BPI
GO:0048583	regulation of response to stimulus	7	3882	0.51	0.0126	9606.ENSP00000227266,9606.ENSP00000233997,9606.ENSP00000245907,9606.ENSP00000364635,9606.ENSP00000432218,9606.ENSP00000466090,9606.ENSP00000479536	CTSC,AZU1,C3,PADI2,IL32,ELANE,CD177
GO:0002449	lymphocyte mediated immunity	2	127	1.45	0.0148	9606.ENSP00000227266,9606.ENSP00000245907	CTSC,C3
GO:0045807	positive regulation of endocytosis	2	129	1.44	0.0151	9606.ENSP00000233997,9606.ENSP00000245907	AZU1,C3
GO:0002460	adaptive immune response based on somatic recombination of immune receptors built from immunoglobulin superfamily domains	2	132	1.43	0.0157	9606.ENSP00000227266,9606.ENSP00000245907	CTSC,C3
GO:0009966	regulation of signal transduction	6	3033	0.55	0.0197	9606.ENSP00000227266,9606.ENSP00000245907,9606.ENSP00000364635,9606.ENSP00000432218,9606.ENSP00000466090,9606.ENSP00000479536	CTSC,C3,PADI2,IL32,ELANE,CD177
GO:0031325	positive regulation of cellular metabolic process	6	3060	0.54	0.0205	9606.ENSP00000227266,9606.ENSP00000233997,9606.ENSP00000245907,9606.ENSP00000364635,9606.ENSP00000466090,9606.ENSP00000479536	CTSC,AZU1,C3,PADI2,ELANE,CD177
GO:0048584	positive regulation of response to stimulus	5	2054	0.64	0.021	9606.ENSP00000227266,9606.ENSP00000233997,9606.ENSP00000245907,9606.ENSP00000466090,9606.ENSP00000479536	CTSC,AZU1,C3,ELANE,CD177
GO:0050778	positive regulation of immune response	3	589	0.96	0.0228	9606.ENSP00000245907,9606.ENSP00000466090,9606.ENSP00000479536	C3,ELANE,CD177
GO:0002685	regulation of leukocyte migration	2	175	1.31	0.0251	9606.ENSP00000364635,9606.ENSP00000466090	PADI2,ELANE
GO:0048523	negative regulation of cellular process	7	4454	0.45	0.0253	9606.ENSP00000225275,9606.ENSP00000233997,9606.ENSP00000234347,9606.ENSP00000245907,9606.ENSP00000262865,9606.ENSP00000364635,9606.ENSP00000466090	MPO,AZU1,PRTN3,C3,BPI,PADI2,ELANE
GO:0006909	phagocytosis	2	185	1.28	0.0273	9606.ENSP00000245907,9606.ENSP00000466090	C3,ELANE
GO:0050790	regulation of catalytic activity	5	2249	0.6	0.0284	9606.ENSP00000227266,9606.ENSP00000233997,9606.ENSP00000234347,9606.ENSP00000245907,9606.ENSP00000466090	CTSC,AZU1,PRTN3,C3,ELANE
GO:0065009	regulation of molecular function	6	3322	0.51	0.0284	9606.ENSP00000227266,9606.ENSP00000233997,9606.ENSP00000234347,9606.ENSP00000245907,9606.ENSP00000432218,9606.ENSP00000466090	CTSC,AZU1,PRTN3,C3,IL32,ELANE
GO:0043085	positive regulation of catalytic activity	4	1381	0.71	0.0291	9606.ENSP00000227266,9606.ENSP00000233997,9606.ENSP00000234347,9606.ENSP00000466090	CTSC,AZU1,PRTN3,ELANE
GO:0045087	innate immune response	3	676	0.9	0.0293	9606.ENSP00000245907,9606.ENSP00000296435,9606.ENSP00000479536	C3,CAMP,CD177
GO:0051128	regulation of cellular component organization	5	2306	0.59	0.0298	9606.ENSP00000233997,9606.ENSP00000234347,9606.ENSP00000245907,9606.ENSP00000364635,9606.ENSP00000479536	AZU1,PRTN3,C3,PADI2,CD177
GO:0032270	positive regulation of cellular protein metabolic process	4	1496	0.68	0.0377	9606.ENSP00000227266,9606.ENSP00000233997,9606.ENSP00000245907,9606.ENSP00000466090	CTSC,AZU1,C3,ELANE
GO:0007568	aging	2	255	1.14	0.0441	9606.ENSP00000225275,9606.ENSP00000227266	MPO,CTSC
EPX
#term ID	term description	observed gene count	background gene count	strength	false discovery rate	matching proteins in your network (IDs)	matching proteins in your network (labels)
GO:0043312	neutrophil degranulation	3	485	1.61	0.0019	9606.ENSP00000225371,9606.ENSP00000302324,9606.ENSP00000303276	EPX,RNASE3,RNASE2
GO:0090501	RNA phosphodiester bond hydrolysis	2	137	1.98	0.0019	9606.ENSP00000302324,9606.ENSP00000303276	RNASE3,RNASE2
GO:0098542	defense response to other organism	3	859	1.36	0.0019	9606.ENSP00000225371,9606.ENSP00000302324,9606.ENSP00000303276	EPX,RNASE3,RNASE2
GO:0006401	RNA catabolic process	2	237	1.74	0.0021	9606.ENSP00000302324,9606.ENSP00000303276	RNASE3,RNASE2
GO:0044248	cellular catabolic process	3	1646	1.08	0.0027	9606.ENSP00000225371,9606.ENSP00000302324,9606.ENSP00000303276	EPX,RNASE3,RNASE2
GO:0051704	multi-organism process	3	2514	0.89	0.0068	9606.ENSP00000225371,9606.ENSP00000302324,9606.ENSP00000303276	EPX,RNASE3,RNASE2
GO:0040011	locomotion	2	1144	1.06	0.0281	9606.ENSP00000225371,9606.ENSP00000303276	EPX,RNASE2
DUSP8
#term ID	term description	observed gene count	background gene count	strength	false discovery rate	matching proteins in your network (IDs)	matching proteins in your network (labels)
GO:0051403	stress-activated MAPK cascade	8	107	2.12	1.67e-13	9606.ENSP00000215832,9606.ENSP00000229795,9606.ENSP00000263025,9606.ENSP00000333685,9606.ENSP00000345853,9606.ENSP00000352157,9606.ENSP00000378974,9606.ENSP00000394560	MAPK1,MAPK14,MAPK3,MAPK11,DUSP9,MAPK10,MAPK8,MAPK9
GO:0043405	regulation of MAP kinase activity	9	337	1.68	2.51e-12	9606.ENSP00000215832,9606.ENSP00000229795,9606.ENSP00000239223,9606.ENSP00000240100,9606.ENSP00000263025,9606.ENSP00000333685,9606.ENSP00000345853,9606.ENSP00000352157,9606.ENSP00000380530	MAPK1,MAPK14,DUSP1,DUSP4,MAPK3,MAPK11,DUSP9,MAPK10,DUSP8
GO:0031399	regulation of protein modification process	11	1747	1.05	3.95e-10	9606.ENSP00000215832,9606.ENSP00000229795,9606.ENSP00000239223,9606.ENSP00000240100,9606.ENSP00000263025,9606.ENSP00000333685,9606.ENSP00000345853,9606.ENSP00000352157,9606.ENSP00000378974,9606.ENSP00000380530,9606.ENSP00000394560	MAPK1,MAPK14,DUSP1,DUSP4,MAPK3,MAPK11,DUSP9,MAPK10,MAPK8,DUSP8,MAPK9
GO:0006796	phosphate-containing compound metabolic process	11	2065	0.98	1.73e-09	9606.ENSP00000215832,9606.ENSP00000229795,9606.ENSP00000239223,9606.ENSP00000240100,9606.ENSP00000263025,9606.ENSP00000333685,9606.ENSP00000345853,9606.ENSP00000352157,9606.ENSP00000378974,9606.ENSP00000380530,9606.ENSP00000394560	MAPK1,MAPK14,DUSP1,DUSP4,MAPK3,MAPK11,DUSP9,MAPK10,MAPK8,DUSP8,MAPK9
GO:0000187	activation of MAPK activity	6	149	1.86	6.63e-09	9606.ENSP00000215832,9606.ENSP00000229795,9606.ENSP00000263025,9606.ENSP00000333685,9606.ENSP00000345853,9606.ENSP00000352157	MAPK1,MAPK14,MAPK3,MAPK11,DUSP9,MAPK10
GO:0038095	Fc-epsilon receptor signaling pathway	5	64	2.14	1.24e-08	9606.ENSP00000215832,9606.ENSP00000263025,9606.ENSP00000352157,9606.ENSP00000378974,9606.ENSP00000394560	MAPK1,MAPK3,MAPK10,MAPK8,MAPK9
GO:0006464	cellular protein modification process	11	2999	0.81	5.77e-08	9606.ENSP00000215832,9606.ENSP00000229795,9606.ENSP00000239223,9606.ENSP00000240100,9606.ENSP00000263025,9606.ENSP00000333685,9606.ENSP00000345853,9606.ENSP00000352157,9606.ENSP00000378974,9606.ENSP00000380530,9606.ENSP00000394560	MAPK1,MAPK14,DUSP1,DUSP4,MAPK3,MAPK11,DUSP9,MAPK10,MAPK8,DUSP8,MAPK9
GO:0009966	regulation of signal transduction	11	3033	0.81	5.88e-08	9606.ENSP00000215832,9606.ENSP00000229795,9606.ENSP00000239223,9606.ENSP00000240100,9606.ENSP00000263025,9606.ENSP00000333685,9606.ENSP00000345853,9606.ENSP00000352157,9606.ENSP00000378974,9606.ENSP00000380530,9606.ENSP00000394560	MAPK1,MAPK14,DUSP1,DUSP4,MAPK3,MAPK11,DUSP9,MAPK10,MAPK8,DUSP8,MAPK9
GO:0000188	inactivation of MAPK activity	4	26	2.44	6.49e-08	9606.ENSP00000239223,9606.ENSP00000240100,9606.ENSP00000345853,9606.ENSP00000380530	DUSP1,DUSP4,DUSP9,DUSP8
GO:0071276	cellular response to cadmium ion	4	31	2.36	1.08e-07	9606.ENSP00000215832,9606.ENSP00000263025,9606.ENSP00000378974,9606.ENSP00000394560	MAPK1,MAPK3,MAPK8,MAPK9
GO:0050790	regulation of catalytic activity	10	2249	0.9	1.25e-07	9606.ENSP00000215832,9606.ENSP00000229795,9606.ENSP00000239223,9606.ENSP00000240100,9606.ENSP00000263025,9606.ENSP00000333685,9606.ENSP00000345853,9606.ENSP00000352157,9606.ENSP00000378974,9606.ENSP00000380530	MAPK1,MAPK14,DUSP1,DUSP4,MAPK3,MAPK11,DUSP9,MAPK10,MAPK8,DUSP8
GO:0007258	JUN phosphorylation	3	4	3.13	1.38e-07	9606.ENSP00000352157,9606.ENSP00000378974,9606.ENSP00000394560	MAPK10,MAPK8,MAPK9
GO:0035556	intracellular signal transduction	9	1528	1.02	1.53e-07	9606.ENSP00000215832,9606.ENSP00000229795,9606.ENSP00000239223,9606.ENSP00000263025,9606.ENSP00000333685,9606.ENSP00000345853,9606.ENSP00000352157,9606.ENSP00000378974,9606.ENSP00000394560	MAPK1,MAPK14,DUSP1,MAPK3,MAPK11,DUSP9,MAPK10,MAPK8,MAPK9
GO:0018105	peptidyl-serine phosphorylation	5	173	1.71	5.86e-07	9606.ENSP00000215832,9606.ENSP00000229795,9606.ENSP00000263025,9606.ENSP00000378974,9606.ENSP00000394560	MAPK1,MAPK14,MAPK3,MAPK8,MAPK9
GO:0000302	response to reactive oxygen species	5	189	1.67	8.44e-07	9606.ENSP00000215832,9606.ENSP00000239223,9606.ENSP00000263025,9606.ENSP00000378974,9606.ENSP00000394560	MAPK1,DUSP1,MAPK3,MAPK8,MAPK9
GO:0007254	JNK cascade	4	85	1.92	2.49e-06	9606.ENSP00000345853,9606.ENSP00000352157,9606.ENSP00000378974,9606.ENSP00000394560	DUSP9,MAPK10,MAPK8,MAPK9
GO:0009967	positive regulation of signal transduction	8	1493	0.98	2.86e-06	9606.ENSP00000215832,9606.ENSP00000229795,9606.ENSP00000263025,9606.ENSP00000333685,9606.ENSP00000345853,9606.ENSP00000352157,9606.ENSP00000378974,9606.ENSP00000394560	MAPK1,MAPK14,MAPK3,MAPK11,DUSP9,MAPK10,MAPK8,MAPK9
GO:0035335	peptidyl-tyrosine dephosphorylation	4	100	1.85	4e-06	9606.ENSP00000239223,9606.ENSP00000240100,9606.ENSP00000345853,9606.ENSP00000380530	DUSP1,DUSP4,DUSP9,DUSP8
GO:0051247	positive regulation of protein metabolic process	8	1587	0.95	4.11e-06	9606.ENSP00000215832,9606.ENSP00000229795,9606.ENSP00000263025,9606.ENSP00000333685,9606.ENSP00000345853,9606.ENSP00000352157,9606.ENSP00000378974,9606.ENSP00000394560	MAPK1,MAPK14,MAPK3,MAPK11,DUSP9,MAPK10,MAPK8,MAPK9
GO:0031281	positive regulation of cyclase activity	3	22	2.38	4.83e-06	9606.ENSP00000229795,9606.ENSP00000263025,9606.ENSP00000378974	MAPK14,MAPK3,MAPK8
GO:0034614	cellular response to reactive oxygen species	4	124	1.76	8.32e-06	9606.ENSP00000215832,9606.ENSP00000263025,9606.ENSP00000378974,9606.ENSP00000394560	MAPK1,MAPK3,MAPK8,MAPK9
GO:0031401	positive regulation of protein modification process	7	1149	1.03	9.55e-06	9606.ENSP00000215832,9606.ENSP00000229795,9606.ENSP00000263025,9606.ENSP00000333685,9606.ENSP00000345853,9606.ENSP00000352157,9606.ENSP00000394560	MAPK1,MAPK14,MAPK3,MAPK11,DUSP9,MAPK10,MAPK9
GO:0010038	response to metal ion	5	339	1.42	9.7e-06	9606.ENSP00000215832,9606.ENSP00000239223,9606.ENSP00000263025,9606.ENSP00000378974,9606.ENSP00000394560	MAPK1,DUSP1,MAPK3,MAPK8,MAPK9
GO:0031663	lipopolysaccharide-mediated signaling pathway	3	31	2.24	1.08e-05	9606.ENSP00000215832,9606.ENSP00000229795,9606.ENSP00000263025	MAPK1,MAPK14,MAPK3
GO:0071222	cellular response to lipopolysaccharide	4	146	1.69	1.41e-05	9606.ENSP00000215832,9606.ENSP00000229795,9606.ENSP00000263025,9606.ENSP00000378974	MAPK1,MAPK14,MAPK3,MAPK8
GO:1904951	positive regulation of establishment of protein localization	5	397	1.35	1.89e-05	9606.ENSP00000215832,9606.ENSP00000229795,9606.ENSP00000263025,9606.ENSP00000333685,9606.ENSP00000378974	MAPK1,MAPK14,MAPK3,MAPK11,MAPK8
GO:0034198	cellular response to amino acid starvation	3	45	2.07	2.65e-05	9606.ENSP00000215832,9606.ENSP00000263025,9606.ENSP00000378974	MAPK1,MAPK3,MAPK8
GO:0043085	positive regulation of catalytic activity	7	1381	0.96	2.65e-05	9606.ENSP00000215832,9606.ENSP00000229795,9606.ENSP00000263025,9606.ENSP00000333685,9606.ENSP00000345853,9606.ENSP00000352157,9606.ENSP00000378974	MAPK1,MAPK14,MAPK3,MAPK11,DUSP9,MAPK10,MAPK8
GO:0050776	regulation of immune response	6	873	1.09	3.35e-05	9606.ENSP00000215832,9606.ENSP00000229795,9606.ENSP00000263025,9606.ENSP00000352157,9606.ENSP00000378974,9606.ENSP00000394560	MAPK1,MAPK14,MAPK3,MAPK10,MAPK8,MAPK9
GO:0006950	response to stress	9	3267	0.69	4.23e-05	9606.ENSP00000215832,9606.ENSP00000229795,9606.ENSP00000239223,9606.ENSP00000263025,9606.ENSP00000333685,9606.ENSP00000345853,9606.ENSP00000352157,9606.ENSP00000378974,9606.ENSP00000394560	MAPK1,MAPK14,DUSP1,MAPK3,MAPK11,DUSP9,MAPK10,MAPK8,MAPK9
GO:0009612	response to mechanical stimulus	4	210	1.53	4.39e-05	9606.ENSP00000229795,9606.ENSP00000263025,9606.ENSP00000378974,9606.ENSP00000394560	MAPK14,MAPK3,MAPK8,MAPK9
GO:0090170	regulation of Golgi inheritance	2	4	2.95	4.39e-05	9606.ENSP00000215832,9606.ENSP00000263025	MAPK1,MAPK3
GO:2001184	positive regulation of interleukin-12 secretion	2	4	2.95	4.39e-05	9606.ENSP00000229795,9606.ENSP00000333685	MAPK14,MAPK11
GO:0072584	caveolin-mediated endocytosis	2	5	2.85	5.65e-05	9606.ENSP00000215832,9606.ENSP00000263025	MAPK1,MAPK3
GO:0060440	trachea formation	2	6	2.77	7.38e-05	9606.ENSP00000215832,9606.ENSP00000263025	MAPK1,MAPK3
GO:0009628	response to abiotic stimulus	6	1052	1.01	8.17e-05	9606.ENSP00000229795,9606.ENSP00000239223,9606.ENSP00000263025,9606.ENSP00000352157,9606.ENSP00000378974,9606.ENSP00000394560	MAPK14,DUSP1,MAPK3,MAPK10,MAPK8,MAPK9
GO:1905050	positive regulation of metallopeptidase activity	2	7	2.71	8.95e-05	9606.ENSP00000229795,9606.ENSP00000263025	MAPK14,MAPK3
GO:0044092	negative regulation of molecular function	6	1119	0.98	0.00011	9606.ENSP00000239223,9606.ENSP00000240100,9606.ENSP00000263025,9606.ENSP00000345853,9606.ENSP00000378974,9606.ENSP00000380530	DUSP1,DUSP4,MAPK3,DUSP9,MAPK8,DUSP8
GO:0060020	Bergmann glial cell differentiation	2	8	2.65	0.00011	9606.ENSP00000215832,9606.ENSP00000263025	MAPK1,MAPK3
GO:0061308	cardiac neural crest cell development involved in heart development	2	8	2.65	0.00011	9606.ENSP00000215832,9606.ENSP00000263025	MAPK1,MAPK3
GO:0042473	outer ear morphogenesis	2	9	2.6	0.00013	9606.ENSP00000215832,9606.ENSP00000263025	MAPK1,MAPK3
GO:0033044	regulation of chromosome organization	4	313	1.36	0.00016	9606.ENSP00000215832,9606.ENSP00000239223,9606.ENSP00000263025,9606.ENSP00000378974	MAPK1,DUSP1,MAPK3,MAPK8
GO:0042752	regulation of circadian rhythm	3	98	1.74	0.00017	9606.ENSP00000352157,9606.ENSP00000378974,9606.ENSP00000394560	MAPK10,MAPK8,MAPK9
GO:0010759	positive regulation of macrophage chemotaxis	2	12	2.47	0.00019	9606.ENSP00000229795,9606.ENSP00000263025	MAPK14,MAPK3
GO:2000278	regulation of DNA biosynthetic process	3	108	1.69	0.00021	9606.ENSP00000215832,9606.ENSP00000239223,9606.ENSP00000263025	MAPK1,DUSP1,MAPK3
GO:0048666	neuron development	5	758	1.07	0.00024	9606.ENSP00000215832,9606.ENSP00000263025,9606.ENSP00000352157,9606.ENSP00000378974,9606.ENSP00000394560	MAPK1,MAPK3,MAPK10,MAPK8,MAPK9
GO:0050715	positive regulation of cytokine secretion	3	117	1.66	0.00025	9606.ENSP00000229795,9606.ENSP00000263025,9606.ENSP00000333685	MAPK14,MAPK3,MAPK11
GO:1903351	cellular response to dopamine	2	14	2.41	0.00025	9606.ENSP00000215832,9606.ENSP00000263025	MAPK1,MAPK3
GO:0051222	positive regulation of protein transport	4	365	1.29	0.00026	9606.ENSP00000215832,9606.ENSP00000229795,9606.ENSP00000263025,9606.ENSP00000333685	MAPK1,MAPK14,MAPK3,MAPK11
GO:0035970	peptidyl-threonine dephosphorylation	2	16	2.35	0.0003	9606.ENSP00000239223,9606.ENSP00000240100	DUSP1,DUSP4
GO:1904355	positive regulation of telomere capping	2	17	2.32	0.00033	9606.ENSP00000215832,9606.ENSP00000263025	MAPK1,MAPK3
GO:0033993	response to lipid	5	825	1.03	0.00034	9606.ENSP00000215832,9606.ENSP00000229795,9606.ENSP00000239223,9606.ENSP00000263025,9606.ENSP00000378974	MAPK1,MAPK14,DUSP1,MAPK3,MAPK8
GO:0048646	anatomical structure formation involved in morphogenesis	5	831	1.03	0.00034	9606.ENSP00000215832,9606.ENSP00000229795,9606.ENSP00000239223,9606.ENSP00000240100,9606.ENSP00000263025	MAPK1,MAPK14,DUSP1,DUSP4,MAPK3
GO:1901700	response to oxygen-containing compound	6	1427	0.87	0.00034	9606.ENSP00000215832,9606.ENSP00000229795,9606.ENSP00000239223,9606.ENSP00000263025,9606.ENSP00000378974,9606.ENSP00000394560	MAPK1,MAPK14,DUSP1,MAPK3,MAPK8,MAPK9
GO:0071310	cellular response to organic substance	7	2219	0.75	0.00035	9606.ENSP00000215832,9606.ENSP00000229795,9606.ENSP00000239223,9606.ENSP00000263025,9606.ENSP00000333685,9606.ENSP00000378974,9606.ENSP00000394560	MAPK1,MAPK14,DUSP1,MAPK3,MAPK11,MAPK8,MAPK9
GO:2000641	regulation of early endosome to late endosome transport	2	18	2.3	0.00035	9606.ENSP00000215832,9606.ENSP00000263025	MAPK1,MAPK3
GO:0009314	response to radiation	4	425	1.22	0.00041	9606.ENSP00000229795,9606.ENSP00000239223,9606.ENSP00000352157,9606.ENSP00000378974	MAPK14,DUSP1,MAPK10,MAPK8
GO:0051050	positive regulation of transport	5	892	1	0.00045	9606.ENSP00000215832,9606.ENSP00000229795,9606.ENSP00000263025,9606.ENSP00000333685,9606.ENSP00000378974	MAPK1,MAPK14,MAPK3,MAPK11,MAPK8
GO:1901701	cellular response to oxygen-containing compound	5	896	1	0.00046	9606.ENSP00000215832,9606.ENSP00000229795,9606.ENSP00000263025,9606.ENSP00000378974,9606.ENSP00000394560	MAPK1,MAPK14,MAPK3,MAPK8,MAPK9
GO:0030878	thyroid gland development	2	23	2.19	0.00052	9606.ENSP00000215832,9606.ENSP00000263025	MAPK1,MAPK3
GO:0071345	cellular response to cytokine stimulus	5	953	0.97	0.00058	9606.ENSP00000215832,9606.ENSP00000229795,9606.ENSP00000263025,9606.ENSP00000333685,9606.ENSP00000378974	MAPK1,MAPK14,MAPK3,MAPK11,MAPK8
GO:0070371	ERK1 and ERK2 cascade	2	27	2.12	0.00065	9606.ENSP00000215832,9606.ENSP00000263025	MAPK1,MAPK3
GO:0030278	regulation of ossification	3	181	1.47	0.00071	9606.ENSP00000215832,9606.ENSP00000229795,9606.ENSP00000263025	MAPK1,MAPK14,MAPK3
GO:0048522	positive regulation of cellular process	9	4898	0.51	0.00071	9606.ENSP00000215832,9606.ENSP00000229795,9606.ENSP00000239223,9606.ENSP00000263025,9606.ENSP00000333685,9606.ENSP00000345853,9606.ENSP00000352157,9606.ENSP00000378974,9606.ENSP00000394560	MAPK1,MAPK14,DUSP1,MAPK3,MAPK11,DUSP9,MAPK10,MAPK8,MAPK9
GO:0098586	cellular response to virus	2	30	2.07	0.00077	9606.ENSP00000229795,9606.ENSP00000333685	MAPK14,MAPK11
GO:0071356	cellular response to tumor necrosis factor	3	197	1.43	0.00087	9606.ENSP00000215832,9606.ENSP00000229795,9606.ENSP00000263025	MAPK1,MAPK14,MAPK3
GO:0048598	embryonic morphogenesis	4	545	1.12	0.00092	9606.ENSP00000215832,9606.ENSP00000239223,9606.ENSP00000240100,9606.ENSP00000263025	MAPK1,DUSP1,DUSP4,MAPK3
GO:0010638	positive regulation of organelle organization	4	552	1.11	0.00094	9606.ENSP00000215832,9606.ENSP00000263025,9606.ENSP00000378974,9606.ENSP00000394560	MAPK1,MAPK3,MAPK8,MAPK9
GO:0032212	positive regulation of telomere maintenance via telomerase	2	34	2.02	0.00094	9606.ENSP00000215832,9606.ENSP00000263025	MAPK1,MAPK3
GO:0010628	positive regulation of gene expression	6	1826	0.77	0.00099	9606.ENSP00000215832,9606.ENSP00000229795,9606.ENSP00000263025,9606.ENSP00000333685,9606.ENSP00000378974,9606.ENSP00000394560	MAPK1,MAPK14,MAPK3,MAPK11,MAPK8,MAPK9
GO:0051973	positive regulation of telomerase activity	2	36	1.99	0.00099	9606.ENSP00000215832,9606.ENSP00000263025	MAPK1,MAPK3
GO:0002720	positive regulation of cytokine production involved in immune response	2	40	1.95	0.0011	9606.ENSP00000229795,9606.ENSP00000263025	MAPK14,MAPK3
GO:0051130	positive regulation of cellular component organization	5	1128	0.9	0.0011	9606.ENSP00000215832,9606.ENSP00000229795,9606.ENSP00000263025,9606.ENSP00000378974,9606.ENSP00000394560	MAPK1,MAPK14,MAPK3,MAPK8,MAPK9
GO:0060043	regulation of cardiac muscle cell proliferation	2	39	1.96	0.0011	9606.ENSP00000229795,9606.ENSP00000333685	MAPK14,MAPK11
GO:0009968	negative regulation of signal transduction	5	1160	0.88	0.0012	9606.ENSP00000229795,9606.ENSP00000239223,9606.ENSP00000240100,9606.ENSP00000345853,9606.ENSP00000380530	MAPK14,DUSP1,DUSP4,DUSP9,DUSP8
GO:0033043	regulation of organelle organization	5	1155	0.89	0.0012	9606.ENSP00000215832,9606.ENSP00000239223,9606.ENSP00000263025,9606.ENSP00000378974,9606.ENSP00000394560	MAPK1,DUSP1,MAPK3,MAPK8,MAPK9
GO:0042307	positive regulation of protein import into nucleus	2	42	1.93	0.0012	9606.ENSP00000215832,9606.ENSP00000229795	MAPK1,MAPK14
GO:0051707	response to other organism	5	1173	0.88	0.0012	9606.ENSP00000215832,9606.ENSP00000229795,9606.ENSP00000263025,9606.ENSP00000333685,9606.ENSP00000378974	MAPK1,MAPK14,MAPK3,MAPK11,MAPK8
GO:0048538	thymus development	2	44	1.91	0.0013	9606.ENSP00000215832,9606.ENSP00000263025	MAPK1,MAPK3
GO:0060425	lung morphogenesis	2	44	1.91	0.0013	9606.ENSP00000215832,9606.ENSP00000263025	MAPK1,MAPK3
GO:0070849	response to epidermal growth factor	2	44	1.91	0.0013	9606.ENSP00000215832,9606.ENSP00000263025	MAPK1,MAPK3
GO:1900034	regulation of cellular response to heat	2	45	1.9	0.0013	9606.ENSP00000215832,9606.ENSP00000263025	MAPK1,MAPK3
GO:0043330	response to exogenous dsRNA	2	46	1.89	0.0014	9606.ENSP00000215832,9606.ENSP00000263025	MAPK1,MAPK3
GO:0048511	rhythmic process	3	250	1.33	0.0014	9606.ENSP00000352157,9606.ENSP00000378974,9606.ENSP00000394560	MAPK10,MAPK8,MAPK9
GO:0060324	face development	2	48	1.87	0.0015	9606.ENSP00000215832,9606.ENSP00000263025	MAPK1,MAPK3
GO:0001706	endoderm formation	2	52	1.84	0.0016	9606.ENSP00000239223,9606.ENSP00000240100	DUSP1,DUSP4
GO:0070372	regulation of ERK1 and ERK2 cascade	3	274	1.29	0.0017	9606.ENSP00000239223,9606.ENSP00000240100,9606.ENSP00000263025	DUSP1,DUSP4,MAPK3
GO:0071214	cellular response to abiotic stimulus	3	282	1.28	0.0018	9606.ENSP00000229795,9606.ENSP00000263025,9606.ENSP00000378974	MAPK14,MAPK3,MAPK8
GO:0009416	response to light stimulus	3	290	1.26	0.0019	9606.ENSP00000239223,9606.ENSP00000352157,9606.ENSP00000378974	DUSP1,MAPK10,MAPK8
GO:0009605	response to external stimulus	6	2152	0.7	0.0019	9606.ENSP00000215832,9606.ENSP00000229795,9606.ENSP00000263025,9606.ENSP00000333685,9606.ENSP00000378974,9606.ENSP00000394560	MAPK1,MAPK14,MAPK3,MAPK11,MAPK8,MAPK9
GO:1903829	positive regulation of cellular protein localization	3	287	1.27	0.0019	9606.ENSP00000215832,9606.ENSP00000229795,9606.ENSP00000378974	MAPK1,MAPK14,MAPK8
GO:0031329	regulation of cellular catabolic process	4	743	0.98	0.0021	9606.ENSP00000229795,9606.ENSP00000263025,9606.ENSP00000378974,9606.ENSP00000394560	MAPK14,MAPK3,MAPK8,MAPK9
GO:0071242	cellular response to ammonium ion	2	60	1.77	0.0021	9606.ENSP00000215832,9606.ENSP00000263025	MAPK1,MAPK3
GO:0007166	cell surface receptor signaling pathway	6	2198	0.69	0.0022	9606.ENSP00000215832,9606.ENSP00000229795,9606.ENSP00000263025,9606.ENSP00000352157,9606.ENSP00000378974,9606.ENSP00000394560	MAPK1,MAPK14,MAPK3,MAPK10,MAPK8,MAPK9
GO:0048523	negative regulation of cellular process	8	4454	0.5	0.0023	9606.ENSP00000215832,9606.ENSP00000229795,9606.ENSP00000239223,9606.ENSP00000240100,9606.ENSP00000333685,9606.ENSP00000345853,9606.ENSP00000378974,9606.ENSP00000380530	MAPK1,MAPK14,DUSP1,DUSP4,MAPK11,DUSP9,MAPK8,DUSP8
GO:0060341	regulation of cellular localization	4	766	0.97	0.0023	9606.ENSP00000215832,9606.ENSP00000229795,9606.ENSP00000263025,9606.ENSP00000378974	MAPK1,MAPK14,MAPK3,MAPK8
GO:0070373	negative regulation of ERK1 and ERK2 cascade	2	65	1.74	0.0023	9606.ENSP00000239223,9606.ENSP00000240100	DUSP1,DUSP4
GO:0051128	regulation of cellular component organization	6	2306	0.67	0.0026	9606.ENSP00000215832,9606.ENSP00000229795,9606.ENSP00000239223,9606.ENSP00000263025,9606.ENSP00000378974,9606.ENSP00000394560	MAPK1,MAPK14,DUSP1,MAPK3,MAPK8,MAPK9
GO:0032386	regulation of intracellular transport	3	335	1.2	0.0027	9606.ENSP00000215832,9606.ENSP00000229795,9606.ENSP00000263025	MAPK1,MAPK14,MAPK3
GO:0019233	sensory perception of pain	2	75	1.68	0.0028	9606.ENSP00000215832,9606.ENSP00000263025	MAPK1,MAPK3
GO:0038096	Fc-gamma receptor signaling pathway involved in phagocytosis	2	73	1.69	0.0028	9606.ENSP00000215832,9606.ENSP00000263025	MAPK1,MAPK3
GO:0045862	positive regulation of proteolysis	3	347	1.19	0.0029	9606.ENSP00000229795,9606.ENSP00000263025,9606.ENSP00000394560	MAPK14,MAPK3,MAPK9
GO:0071260	cellular response to mechanical stimulus	2	78	1.66	0.003	9606.ENSP00000263025,9606.ENSP00000378974	MAPK3,MAPK8
GO:0007275	multicellular organism development	8	4726	0.48	0.0031	9606.ENSP00000215832,9606.ENSP00000229795,9606.ENSP00000239223,9606.ENSP00000240100,9606.ENSP00000263025,9606.ENSP00000352157,9606.ENSP00000378974,9606.ENSP00000394560	MAPK1,MAPK14,DUSP1,DUSP4,MAPK3,MAPK10,MAPK8,MAPK9
GO:0008543	fibroblast growth factor receptor signaling pathway	2	80	1.65	0.0031	9606.ENSP00000215832,9606.ENSP00000263025	MAPK1,MAPK3
GO:0018107	peptidyl-threonine phosphorylation	2	80	1.65	0.0031	9606.ENSP00000215832,9606.ENSP00000378974	MAPK1,MAPK8
GO:0030641	regulation of cellular pH	2	83	1.63	0.0033	9606.ENSP00000215832,9606.ENSP00000263025	MAPK1,MAPK3
GO:0010243	response to organonitrogen compound	4	876	0.91	0.0034	9606.ENSP00000215832,9606.ENSP00000229795,9606.ENSP00000239223,9606.ENSP00000263025	MAPK1,MAPK14,DUSP1,MAPK3
GO:0051149	positive regulation of muscle cell differentiation	2	85	1.62	0.0034	9606.ENSP00000229795,9606.ENSP00000333685	MAPK14,MAPK11
GO:0042493	response to drug	4	900	0.9	0.0037	9606.ENSP00000215832,9606.ENSP00000229795,9606.ENSP00000239223,9606.ENSP00000263025	MAPK1,MAPK14,DUSP1,MAPK3
GO:0009888	tissue development	5	1626	0.74	0.0038	9606.ENSP00000215832,9606.ENSP00000229795,9606.ENSP00000239223,9606.ENSP00000240100,9606.ENSP00000263025	MAPK1,MAPK14,DUSP1,DUSP4,MAPK3
GO:0014066	regulation of phosphatidylinositol 3-kinase signaling	2	97	1.56	0.0042	9606.ENSP00000215832,9606.ENSP00000263025	MAPK1,MAPK3
GO:0032091	negative regulation of protein binding	2	102	1.54	0.0046	9606.ENSP00000263025,9606.ENSP00000378974	MAPK3,MAPK8
GO:0010608	posttranscriptional regulation of gene expression	3	441	1.08	0.005	9606.ENSP00000215832,9606.ENSP00000229795,9606.ENSP00000263025	MAPK1,MAPK14,MAPK3
GO:0045727	positive regulation of translation	2	110	1.51	0.0052	9606.ENSP00000215832,9606.ENSP00000263025	MAPK1,MAPK3
GO:0030335	positive regulation of cell migration	3	452	1.07	0.0054	9606.ENSP00000215832,9606.ENSP00000229795,9606.ENSP00000263025	MAPK1,MAPK14,MAPK3
GO:0042060	wound healing	3	461	1.06	0.0055	9606.ENSP00000215832,9606.ENSP00000229795,9606.ENSP00000263025	MAPK1,MAPK14,MAPK3
GO:0009636	response to toxic substance	3	468	1.06	0.0057	9606.ENSP00000215832,9606.ENSP00000239223,9606.ENSP00000263025	MAPK1,DUSP1,MAPK3
GO:0030168	platelet activation	2	120	1.47	0.0058	9606.ENSP00000215832,9606.ENSP00000263025	MAPK1,MAPK3
GO:0071363	cellular response to growth factor stimulus	3	477	1.05	0.0059	9606.ENSP00000215832,9606.ENSP00000229795,9606.ENSP00000263025	MAPK1,MAPK14,MAPK3
GO:0071347	cellular response to interleukin-1	2	124	1.46	0.0061	9606.ENSP00000263025,9606.ENSP00000333685	MAPK3,MAPK11
GO:0006935	chemotaxis	3	491	1.04	0.0063	9606.ENSP00000215832,9606.ENSP00000229795,9606.ENSP00000263025	MAPK1,MAPK14,MAPK3
GO:0007169	transmembrane receptor protein tyrosine kinase signaling pathway	3	499	1.03	0.0064	9606.ENSP00000215832,9606.ENSP00000229795,9606.ENSP00000263025	MAPK1,MAPK14,MAPK3
GO:1901796	regulation of signal transduction by p53 class mediator	2	129	1.44	0.0064	9606.ENSP00000229795,9606.ENSP00000333685	MAPK14,MAPK11
GO:0031056	regulation of histone modification	2	134	1.42	0.0067	9606.ENSP00000263025,9606.ENSP00000378974	MAPK3,MAPK8
GO:0001890	placenta development	2	145	1.39	0.0078	9606.ENSP00000215832,9606.ENSP00000229795	MAPK1,MAPK14
GO:0051216	cartilage development	2	147	1.38	0.0079	9606.ENSP00000229795,9606.ENSP00000263025	MAPK14,MAPK3
GO:0016241	regulation of macroautophagy	2	157	1.36	0.0089	9606.ENSP00000263025,9606.ENSP00000378974	MAPK3,MAPK8
GO:0048534	hematopoietic or lymphoid organ development	3	573	0.97	0.009	9606.ENSP00000215832,9606.ENSP00000229795,9606.ENSP00000263025	MAPK1,MAPK14,MAPK3
GO:0050778	positive regulation of immune response	3	589	0.96	0.0096	9606.ENSP00000215832,9606.ENSP00000229795,9606.ENSP00000263025	MAPK1,MAPK14,MAPK3
GO:0043065	positive regulation of apoptotic process	3	604	0.95	0.0101	9606.ENSP00000239223,9606.ENSP00000378974,9606.ENSP00000394560	DUSP1,MAPK8,MAPK9
GO:2001235	positive regulation of apoptotic signaling pathway	2	171	1.32	0.0101	9606.ENSP00000378974,9606.ENSP00000394560	MAPK8,MAPK9
GO:0000902	cell morphogenesis	3	626	0.93	0.011	9606.ENSP00000215832,9606.ENSP00000229795,9606.ENSP00000263025	MAPK1,MAPK14,MAPK3
GO:0010468	regulation of gene expression	7	4533	0.44	0.0117	9606.ENSP00000215832,9606.ENSP00000229795,9606.ENSP00000263025,9606.ENSP00000333685,9606.ENSP00000352157,9606.ENSP00000378974,9606.ENSP00000394560	MAPK1,MAPK14,MAPK3,MAPK11,MAPK10,MAPK8,MAPK9
GO:0007178	transmembrane receptor protein serine/threonine kinase signaling pathway	2	189	1.27	0.0118	9606.ENSP00000229795,9606.ENSP00000263025	MAPK14,MAPK3
GO:0051172	negative regulation of nitrogen compound metabolic process	5	2307	0.59	0.0135	9606.ENSP00000229795,9606.ENSP00000239223,9606.ENSP00000240100,9606.ENSP00000345853,9606.ENSP00000380530	MAPK14,DUSP1,DUSP4,DUSP9,DUSP8
GO:0032872	regulation of stress-activated MAPK cascade	2	208	1.23	0.0139	9606.ENSP00000215832,9606.ENSP00000263025	MAPK1,MAPK3
GO:0030154	cell differentiation	6	3457	0.49	0.0145	9606.ENSP00000215832,9606.ENSP00000229795,9606.ENSP00000263025,9606.ENSP00000352157,9606.ENSP00000378974,9606.ENSP00000394560	MAPK1,MAPK14,MAPK3,MAPK10,MAPK8,MAPK9
GO:0007411	axon guidance	2	220	1.21	0.0152	9606.ENSP00000215832,9606.ENSP00000263025	MAPK1,MAPK3
GO:0032989	cellular component morphogenesis	3	720	0.87	0.0153	9606.ENSP00000215832,9606.ENSP00000229795,9606.ENSP00000263025	MAPK1,MAPK14,MAPK3
GO:0051345	positive regulation of hydrolase activity	3	742	0.86	0.0165	9606.ENSP00000229795,9606.ENSP00000263025,9606.ENSP00000378974	MAPK14,MAPK3,MAPK8
GO:0006974	cellular response to DNA damage stimulus	3	749	0.85	0.0168	9606.ENSP00000215832,9606.ENSP00000229795,9606.ENSP00000263025	MAPK1,MAPK14,MAPK3
GO:0031324	negative regulation of cellular metabolic process	5	2463	0.56	0.0171	9606.ENSP00000229795,9606.ENSP00000239223,9606.ENSP00000240100,9606.ENSP00000345853,9606.ENSP00000380530	MAPK14,DUSP1,DUSP4,DUSP9,DUSP8
GO:0051704	multi-organism process	5	2514	0.55	0.0187	9606.ENSP00000215832,9606.ENSP00000229795,9606.ENSP00000263025,9606.ENSP00000333685,9606.ENSP00000378974	MAPK1,MAPK14,MAPK3,MAPK11,MAPK8
GO:0035295	tube development	3	793	0.83	0.0194	9606.ENSP00000215832,9606.ENSP00000229795,9606.ENSP00000263025	MAPK1,MAPK14,MAPK3
GO:0010605	negative regulation of macromolecule metabolic process	5	2558	0.54	0.0199	9606.ENSP00000229795,9606.ENSP00000239223,9606.ENSP00000240100,9606.ENSP00000345853,9606.ENSP00000380530	MAPK14,DUSP1,DUSP4,DUSP9,DUSP8
GO:0042127	regulation of cell population proliferation	4	1594	0.65	0.0202	9606.ENSP00000215832,9606.ENSP00000229795,9606.ENSP00000239223,9606.ENSP00000333685	MAPK1,MAPK14,DUSP1,MAPK11
GO:0072359	circulatory system development	3	807	0.82	0.0202	9606.ENSP00000215832,9606.ENSP00000229795,9606.ENSP00000263025	MAPK1,MAPK14,MAPK3
GO:0009887	animal organ morphogenesis	3	865	0.79	0.024	9606.ENSP00000215832,9606.ENSP00000229795,9606.ENSP00000263025	MAPK1,MAPK14,MAPK3
GO:0014070	response to organic cyclic compound	3	873	0.79	0.0245	9606.ENSP00000215832,9606.ENSP00000239223,9606.ENSP00000263025	MAPK1,DUSP1,MAPK3
GO:0045595	regulation of cell differentiation	4	1695	0.62	0.0246	9606.ENSP00000215832,9606.ENSP00000229795,9606.ENSP00000333685,9606.ENSP00000394560	MAPK1,MAPK14,MAPK11,MAPK9
GO:0006631	fatty acid metabolic process	2	294	1.08	0.0247	9606.ENSP00000229795,9606.ENSP00000263025	MAPK14,MAPK3
GO:0045597	positive regulation of cell differentiation	3	908	0.77	0.0267	9606.ENSP00000229795,9606.ENSP00000333685,9606.ENSP00000394560	MAPK14,MAPK11,MAPK9
GO:0035690	cellular response to drug	2	310	1.06	0.0269	9606.ENSP00000215832,9606.ENSP00000263025	MAPK1,MAPK3
GO:0006915	apoptotic process	3	915	0.77	0.0271	9606.ENSP00000215832,9606.ENSP00000229795,9606.ENSP00000263025	MAPK1,MAPK14,MAPK3
GO:0002252	immune effector process	3	927	0.76	0.028	9606.ENSP00000215832,9606.ENSP00000229795,9606.ENSP00000263025	MAPK1,MAPK14,MAPK3
GO:0031331	positive regulation of cellular catabolic process	2	343	1.02	0.0322	9606.ENSP00000263025,9606.ENSP00000394560	MAPK3,MAPK9
GO:0048731	system development	6	4144	0.41	0.0325	9606.ENSP00000215832,9606.ENSP00000229795,9606.ENSP00000263025,9606.ENSP00000352157,9606.ENSP00000378974,9606.ENSP00000394560	MAPK1,MAPK14,MAPK3,MAPK10,MAPK8,MAPK9
GO:0001775	cell activation	3	1024	0.72	0.036	9606.ENSP00000215832,9606.ENSP00000229795,9606.ENSP00000263025	MAPK1,MAPK14,MAPK3
GO:0051090	regulation of DNA-binding transcription factor activity	2	403	0.95	0.0422	9606.ENSP00000215832,9606.ENSP00000263025	MAPK1,MAPK3
GO:0071495	cellular response to endogenous stimulus	3	1106	0.68	0.043	9606.ENSP00000215832,9606.ENSP00000239223,9606.ENSP00000263025	MAPK1,DUSP1,MAPK3
CCL4
#term ID	term description	observed gene count	background gene count	strength	false discovery rate	matching proteins in your network (IDs)	matching proteins in your network (labels)
GO:0070098	chemokine-mediated signaling pathway	10	75	2.38	1.44e-20	9606.ENSP00000292301,9606.ENSP00000292303,9606.ENSP00000296140,9606.ENSP00000305651,9606.ENSP00000306512,9606.ENSP00000354901,9606.ENSP00000379110,9606.ENSP00000441600,9606.ENSP00000477908,9606.ENSP00000482259	CCR2,CCR5,CCR1,CXCL10,CXCL8,CXCL9,CXCL1,CCR3,CCL3,CCL4
GO:0060326	cell chemotaxis	10	183	1.99	1.78e-17	9606.ENSP00000292301,9606.ENSP00000292303,9606.ENSP00000296140,9606.ENSP00000305651,9606.ENSP00000306512,9606.ENSP00000354901,9606.ENSP00000379110,9606.ENSP00000412237,9606.ENSP00000477908,9606.ENSP00000482259	CCR2,CCR5,CCR1,CXCL10,CXCL8,CXCL9,CXCL1,IL10,CCL3,CCL4
GO:0030595	leukocyte chemotaxis	9	130	2.09	3.65e-16	9606.ENSP00000292301,9606.ENSP00000292303,9606.ENSP00000296140,9606.ENSP00000305651,9606.ENSP00000306512,9606.ENSP00000354901,9606.ENSP00000412237,9606.ENSP00000477908,9606.ENSP00000482259	CCR2,CCR5,CCR1,CXCL10,CXCL8,CXCL9,IL10,CCL3,CCL4
GO:0006954	inflammatory response	11	482	1.61	3.68e-16	9606.ENSP00000292301,9606.ENSP00000292303,9606.ENSP00000296140,9606.ENSP00000305651,9606.ENSP00000306512,9606.ENSP00000354901,9606.ENSP00000379110,9606.ENSP00000412237,9606.ENSP00000441600,9606.ENSP00000477908,9606.ENSP00000482259	CCR2,CCR5,CCR1,CXCL10,CXCL8,CXCL9,CXCL1,IL10,CCR3,CCL3,CCL4
GO:0006935	chemotaxis	11	491	1.6	3.85e-16	9606.ENSP00000292301,9606.ENSP00000292303,9606.ENSP00000296140,9606.ENSP00000305651,9606.ENSP00000306512,9606.ENSP00000354901,9606.ENSP00000379110,9606.ENSP00000412237,9606.ENSP00000441600,9606.ENSP00000477908,9606.ENSP00000482259	CCR2,CCR5,CCR1,CXCL10,CXCL8,CXCL9,CXCL1,IL10,CCR3,CCL3,CCL4
GO:0002690	positive regulation of leukocyte chemotaxis	8	91	2.19	5.53e-15	9606.ENSP00000292301,9606.ENSP00000296140,9606.ENSP00000305651,9606.ENSP00000306512,9606.ENSP00000354901,9606.ENSP00000379110,9606.ENSP00000477908,9606.ENSP00000482259	CCR2,CCR1,CXCL10,CXCL8,CXCL9,CXCL1,CCL3,CCL4
GO:0019221	cytokine-mediated signaling pathway	11	655	1.48	6.21e-15	9606.ENSP00000292301,9606.ENSP00000292303,9606.ENSP00000296140,9606.ENSP00000305651,9606.ENSP00000306512,9606.ENSP00000354901,9606.ENSP00000379110,9606.ENSP00000412237,9606.ENSP00000441600,9606.ENSP00000477908,9606.ENSP00000482259	CCR2,CCR5,CCR1,CXCL10,CXCL8,CXCL9,CXCL1,IL10,CCR3,CCL3,CCL4
GO:0044419	interspecies interaction between organisms	9	724	1.34	2.81e-10	9606.ENSP00000292301,9606.ENSP00000292303,9606.ENSP00000305651,9606.ENSP00000306512,9606.ENSP00000354901,9606.ENSP00000379110,9606.ENSP00000441600,9606.ENSP00000477908,9606.ENSP00000482259	CCR2,CCR5,CXCL10,CXCL8,CXCL9,CXCL1,CCR3,CCL3,CCL4
GO:0007186	G protein-coupled receptor signaling pathway	10	1247	1.15	4.55e-10	9606.ENSP00000292301,9606.ENSP00000292303,9606.ENSP00000296140,9606.ENSP00000305651,9606.ENSP00000306512,9606.ENSP00000354901,9606.ENSP00000379110,9606.ENSP00000441600,9606.ENSP00000477908,9606.ENSP00000482259	CCR2,CCR5,CCR1,CXCL10,CXCL8,CXCL9,CXCL1,CCR3,CCL3,CCL4
GO:0007204	positive regulation of cytosolic calcium ion concentration	7	251	1.7	6.84e-10	9606.ENSP00000292301,9606.ENSP00000292303,9606.ENSP00000296140,9606.ENSP00000305651,9606.ENSP00000354901,9606.ENSP00000441600,9606.ENSP00000477908	CCR2,CCR5,CCR1,CXCL10,CXCL9,CCR3,CCL3
GO:0002684	positive regulation of immune system process	9	882	1.26	1.11e-09	9606.ENSP00000292301,9606.ENSP00000296140,9606.ENSP00000305651,9606.ENSP00000306512,9606.ENSP00000354901,9606.ENSP00000379110,9606.ENSP00000412237,9606.ENSP00000477908,9606.ENSP00000482259	CCR2,CCR1,CXCL10,CXCL8,CXCL9,CXCL1,IL10,CCL3,CCL4
GO:0032496	response to lipopolysaccharide	7	298	1.62	1.63e-09	9606.ENSP00000292303,9606.ENSP00000305651,9606.ENSP00000306512,9606.ENSP00000354901,9606.ENSP00000379110,9606.ENSP00000412237,9606.ENSP00000477908	CCR5,CXCL10,CXCL8,CXCL9,CXCL1,IL10,CCL3
GO:0032101	regulation of response to external stimulus	9	955	1.22	2.02e-09	9606.ENSP00000292301,9606.ENSP00000296140,9606.ENSP00000305651,9606.ENSP00000306512,9606.ENSP00000354901,9606.ENSP00000379110,9606.ENSP00000412237,9606.ENSP00000477908,9606.ENSP00000482259	CCR2,CCR1,CXCL10,CXCL8,CXCL9,CXCL1,IL10,CCL3,CCL4
GO:0006955	immune response	10	1560	1.06	2.54e-09	9606.ENSP00000292301,9606.ENSP00000292303,9606.ENSP00000296140,9606.ENSP00000305651,9606.ENSP00000306512,9606.ENSP00000354901,9606.ENSP00000379110,9606.ENSP00000412237,9606.ENSP00000477908,9606.ENSP00000482259	CCR2,CCR5,CCR1,CXCL10,CXCL8,CXCL9,CXCL1,IL10,CCL3,CCL4
GO:0010818	T cell chemotaxis	4	15	2.68	4.72e-09	9606.ENSP00000292301,9606.ENSP00000305651,9606.ENSP00000354901,9606.ENSP00000477908	CCR2,CXCL10,CXCL9,CCL3
GO:0035821	modification of morphology or physiology of other organism	6	182	1.77	6.98e-09	9606.ENSP00000305651,9606.ENSP00000306512,9606.ENSP00000354901,9606.ENSP00000379110,9606.ENSP00000477908,9606.ENSP00000482259	CXCL10,CXCL8,CXCL9,CXCL1,CCL3,CCL4
GO:1901623	regulation of lymphocyte chemotaxis	4	21	2.53	1.32e-08	9606.ENSP00000292301,9606.ENSP00000305651,9606.ENSP00000477908,9606.ENSP00000482259	CCR2,CXCL10,CCL3,CCL4
GO:2000403	positive regulation of lymphocyte migration	4	31	2.36	4.6e-08	9606.ENSP00000292301,9606.ENSP00000305651,9606.ENSP00000477908,9606.ENSP00000482259	CCR2,CXCL10,CCL3,CCL4
GO:0051928	positive regulation of calcium ion transport	5	115	1.89	5.67e-08	9606.ENSP00000296140,9606.ENSP00000305651,9606.ENSP00000354901,9606.ENSP00000477908,9606.ENSP00000482259	CCR1,CXCL10,CXCL9,CCL3,CCL4
GO:0010469	regulation of signaling receptor activity	7	577	1.33	8.98e-08	9606.ENSP00000305651,9606.ENSP00000306512,9606.ENSP00000354901,9606.ENSP00000379110,9606.ENSP00000412237,9606.ENSP00000477908,9606.ENSP00000482259	CXCL10,CXCL8,CXCL9,CXCL1,IL10,CCL3,CCL4
GO:0071222	cellular response to lipopolysaccharide	5	146	1.78	1.58e-07	9606.ENSP00000292303,9606.ENSP00000305651,9606.ENSP00000306512,9606.ENSP00000412237,9606.ENSP00000477908	CCR5,CXCL10,CXCL8,IL10,CCL3
GO:0051704	multi-organism process	10	2514	0.85	1.65e-07	9606.ENSP00000292301,9606.ENSP00000292303,9606.ENSP00000305651,9606.ENSP00000306512,9606.ENSP00000354901,9606.ENSP00000379110,9606.ENSP00000412237,9606.ENSP00000441600,9606.ENSP00000477908,9606.ENSP00000482259	CCR2,CCR5,CXCL10,CXCL8,CXCL9,CXCL1,IL10,CCR3,CCL3,CCL4
GO:0032879	regulation of localization	10	2524	0.85	1.69e-07	9606.ENSP00000292301,9606.ENSP00000292303,9606.ENSP00000296140,9606.ENSP00000305651,9606.ENSP00000306512,9606.ENSP00000354901,9606.ENSP00000379110,9606.ENSP00000412237,9606.ENSP00000477908,9606.ENSP00000482259	CCR2,CCR5,CCR1,CXCL10,CXCL8,CXCL9,CXCL1,IL10,CCL3,CCL4
GO:0051707	response to other organism	8	1173	1.08	3.01e-07	9606.ENSP00000292303,9606.ENSP00000305651,9606.ENSP00000306512,9606.ENSP00000354901,9606.ENSP00000379110,9606.ENSP00000412237,9606.ENSP00000477908,9606.ENSP00000482259	CCR5,CXCL10,CXCL8,CXCL9,CXCL1,IL10,CCL3,CCL4
GO:0006968	cellular defense response	4	59	2.08	3.72e-07	9606.ENSP00000292301,9606.ENSP00000292303,9606.ENSP00000354901,9606.ENSP00000441600	CCR2,CCR5,CXCL9,CCR3
GO:0140131	positive regulation of lymphocyte chemotaxis	3	15	2.55	1.19e-06	9606.ENSP00000292301,9606.ENSP00000477908,9606.ENSP00000482259	CCR2,CCL3,CCL4
GO:0031640	killing of cells of other organism	4	89	1.9	1.66e-06	9606.ENSP00000305651,9606.ENSP00000306512,9606.ENSP00000354901,9606.ENSP00000379110	CXCL10,CXCL8,CXCL9,CXCL1
GO:0044364	disruption of cells of other organism	4	89	1.9	1.66e-06	9606.ENSP00000305651,9606.ENSP00000306512,9606.ENSP00000354901,9606.ENSP00000379110	CXCL10,CXCL8,CXCL9,CXCL1
GO:0006959	humoral immune response	5	252	1.55	1.72e-06	9606.ENSP00000292301,9606.ENSP00000305651,9606.ENSP00000306512,9606.ENSP00000354901,9606.ENSP00000379110	CCR2,CXCL10,CXCL8,CXCL9,CXCL1
GO:0022603	regulation of anatomical structure morphogenesis	7	961	1.11	2.01e-06	9606.ENSP00000292301,9606.ENSP00000305651,9606.ENSP00000306512,9606.ENSP00000354901,9606.ENSP00000412237,9606.ENSP00000441600,9606.ENSP00000477908	CCR2,CXCL10,CXCL8,CXCL9,IL10,CCR3,CCL3
GO:0002407	dendritic cell chemotaxis	3	19	2.45	2.05e-06	9606.ENSP00000292301,9606.ENSP00000292303,9606.ENSP00000296140	CCR2,CCR5,CCR1
GO:0045765	regulation of angiogenesis	5	277	1.51	2.56e-06	9606.ENSP00000292301,9606.ENSP00000305651,9606.ENSP00000306512,9606.ENSP00000412237,9606.ENSP00000441600	CCR2,CXCL10,CXCL8,IL10,CCR3
GO:0090026	positive regulation of monocyte chemotaxis	3	21	2.41	2.61e-06	9606.ENSP00000292301,9606.ENSP00000296140,9606.ENSP00000305651	CCR2,CCR1,CXCL10
GO:0097529	myeloid leukocyte migration	4	103	1.84	2.63e-06	9606.ENSP00000292301,9606.ENSP00000306512,9606.ENSP00000477908,9606.ENSP00000482259	CCR2,CXCL8,CCL3,CCL4
GO:0061844	antimicrobial humoral immune response mediated by antimicrobial peptide	4	107	1.82	2.99e-06	9606.ENSP00000305651,9606.ENSP00000306512,9606.ENSP00000354901,9606.ENSP00000379110	CXCL10,CXCL8,CXCL9,CXCL1
GO:0051282	regulation of sequestering of calcium ion	4	113	1.8	3.65e-06	9606.ENSP00000292303,9606.ENSP00000305651,9606.ENSP00000354901,9606.ENSP00000477908	CCR5,CXCL10,CXCL9,CCL3
GO:0002548	monocyte chemotaxis	3	41	2.11	1.5e-05	9606.ENSP00000292301,9606.ENSP00000477908,9606.ENSP00000482259	CCR2,CCL3,CCL4
GO:0051050	positive regulation of transport	6	892	1.08	2.85e-05	9606.ENSP00000296140,9606.ENSP00000305651,9606.ENSP00000354901,9606.ENSP00000412237,9606.ENSP00000477908,9606.ENSP00000482259	CCR1,CXCL10,CXCL9,IL10,CCL3,CCL4
GO:0043903	regulation of symbiosis, encompassing mutualism through parasitism	4	203	1.54	3.08e-05	9606.ENSP00000306512,9606.ENSP00000412237,9606.ENSP00000477908,9606.ENSP00000482259	CXCL8,IL10,CCL3,CCL4
GO:0030593	neutrophil chemotaxis	3	59	1.96	3.89e-05	9606.ENSP00000306512,9606.ENSP00000477908,9606.ENSP00000482259	CXCL8,CCL3,CCL4
GO:0042127	regulation of cell population proliferation	7	1594	0.89	4.68e-05	9606.ENSP00000292301,9606.ENSP00000305651,9606.ENSP00000306512,9606.ENSP00000354901,9606.ENSP00000379110,9606.ENSP00000412237,9606.ENSP00000441600	CCR2,CXCL10,CXCL8,CXCL9,CXCL1,IL10,CCR3
GO:0050793	regulation of developmental process	8	2416	0.77	4.98e-05	9606.ENSP00000292301,9606.ENSP00000296140,9606.ENSP00000305651,9606.ENSP00000306512,9606.ENSP00000354901,9606.ENSP00000412237,9606.ENSP00000441600,9606.ENSP00000477908	CCR2,CCR1,CXCL10,CXCL8,CXCL9,IL10,CCR3,CCL3
GO:2000503	positive regulation of natural killer cell chemotaxis	2	6	2.77	6.12e-05	9606.ENSP00000477908,9606.ENSP00000482259	CCL3,CCL4
GO:0048522	positive regulation of cellular process	10	4898	0.56	6.26e-05	9606.ENSP00000292301,9606.ENSP00000296140,9606.ENSP00000305651,9606.ENSP00000306512,9606.ENSP00000354901,9606.ENSP00000379110,9606.ENSP00000412237,9606.ENSP00000441600,9606.ENSP00000477908,9606.ENSP00000482259	CCR2,CCR1,CXCL10,CXCL8,CXCL9,CXCL1,IL10,CCR3,CCL3,CCL4
GO:0007267	cell-cell signaling	6	1073	1	7.54e-05	9606.ENSP00000292303,9606.ENSP00000296140,9606.ENSP00000305651,9606.ENSP00000354901,9606.ENSP00000477908,9606.ENSP00000482259	CCR5,CCR1,CXCL10,CXCL9,CCL3,CCL4
GO:0014808	release of sequestered calcium ion into cytosol by sarcoplasmic reticulum	2	7	2.71	7.62e-05	9606.ENSP00000292303,9606.ENSP00000477908	CCR5,CCL3
GO:0051049	regulation of transport	7	1732	0.86	7.62e-05	9606.ENSP00000292301,9606.ENSP00000296140,9606.ENSP00000305651,9606.ENSP00000354901,9606.ENSP00000412237,9606.ENSP00000477908,9606.ENSP00000482259	CCR2,CCR1,CXCL10,CXCL9,IL10,CCL3,CCL4
GO:0044403	symbiont process	5	650	1.14	0.00011	9606.ENSP00000292301,9606.ENSP00000292303,9606.ENSP00000441600,9606.ENSP00000477908,9606.ENSP00000482259	CCR2,CCR5,CCR3,CCL3,CCL4
GO:2000026	regulation of multicellular organismal development	7	1876	0.82	0.00012	9606.ENSP00000292301,9606.ENSP00000296140,9606.ENSP00000305651,9606.ENSP00000306512,9606.ENSP00000412237,9606.ENSP00000441600,9606.ENSP00000477908	CCR2,CCR1,CXCL10,CXCL8,IL10,CCR3,CCL3
GO:0010819	regulation of T cell chemotaxis	2	11	2.51	0.00015	9606.ENSP00000292301,9606.ENSP00000305651	CCR2,CXCL10
GO:0043922	negative regulation by host of viral transcription	2	12	2.47	0.00018	9606.ENSP00000477908,9606.ENSP00000482259	CCL3,CCL4
GO:0051094	positive regulation of developmental process	6	1286	0.92	0.00019	9606.ENSP00000292301,9606.ENSP00000296140,9606.ENSP00000306512,9606.ENSP00000354901,9606.ENSP00000412237,9606.ENSP00000441600	CCR2,CCR1,CXCL8,CXCL9,IL10,CCR3
GO:0032680	regulation of tumor necrosis factor production	3	115	1.67	0.00023	9606.ENSP00000292301,9606.ENSP00000412237,9606.ENSP00000477908	CCR2,IL10,CCL3
GO:0009966	regulation of signal transduction	8	3033	0.67	0.00024	9606.ENSP00000296140,9606.ENSP00000305651,9606.ENSP00000306512,9606.ENSP00000354901,9606.ENSP00000379110,9606.ENSP00000412237,9606.ENSP00000477908,9606.ENSP00000482259	CCR1,CXCL10,CXCL8,CXCL9,CXCL1,IL10,CCL3,CCL4
GO:0071347	cellular response to interleukin-1	3	124	1.63	0.00027	9606.ENSP00000306512,9606.ENSP00000477908,9606.ENSP00000482259	CXCL8,CCL3,CCL4
GO:0030502	negative regulation of bone mineralization	2	16	2.35	0.00028	9606.ENSP00000296140,9606.ENSP00000477908	CCR1,CCL3
GO:0019722	calcium-mediated signaling	3	132	1.61	0.00033	9606.ENSP00000292303,9606.ENSP00000306512,9606.ENSP00000477908	CCR5,CXCL8,CCL3
GO:0042534	regulation of tumor necrosis factor biosynthetic process	2	19	2.27	0.00038	9606.ENSP00000292301,9606.ENSP00000412237	CCR2,IL10
GO:0098542	defense response to other organism	5	859	1.02	0.00039	9606.ENSP00000305651,9606.ENSP00000354901,9606.ENSP00000412237,9606.ENSP00000477908,9606.ENSP00000482259	CXCL10,CXCL9,IL10,CCL3,CCL4
GO:1901739	regulation of myoblast fusion	2	20	2.25	0.00041	9606.ENSP00000305651,9606.ENSP00000354901	CXCL10,CXCL9
GO:0065009	regulation of molecular function	8	3322	0.63	0.00044	9606.ENSP00000292301,9606.ENSP00000305651,9606.ENSP00000306512,9606.ENSP00000354901,9606.ENSP00000379110,9606.ENSP00000412237,9606.ENSP00000477908,9606.ENSP00000482259	CCR2,CXCL10,CXCL8,CXCL9,CXCL1,IL10,CCL3,CCL4
GO:0051240	positive regulation of multicellular organismal process	6	1551	0.84	0.00049	9606.ENSP00000292301,9606.ENSP00000296140,9606.ENSP00000306512,9606.ENSP00000412237,9606.ENSP00000441600,9606.ENSP00000477908	CCR2,CCR1,CXCL8,IL10,CCR3,CCL3
GO:0070723	response to cholesterol	2	23	2.19	0.00051	9606.ENSP00000292303,9606.ENSP00000477908	CCR5,CCL3
GO:0045766	positive regulation of angiogenesis	3	162	1.52	0.00055	9606.ENSP00000306512,9606.ENSP00000412237,9606.ENSP00000441600	CXCL8,IL10,CCR3
GO:2000406	positive regulation of T cell migration	2	25	2.15	0.00058	9606.ENSP00000292301,9606.ENSP00000305651	CCR2,CXCL10
GO:1902533	positive regulation of intracellular signal transduction	5	959	0.97	0.0006	9606.ENSP00000296140,9606.ENSP00000305651,9606.ENSP00000354901,9606.ENSP00000477908,9606.ENSP00000482259	CCR1,CXCL10,CXCL9,CCL3,CCL4
GO:0050792	regulation of viral process	3	174	1.49	0.00065	9606.ENSP00000306512,9606.ENSP00000477908,9606.ENSP00000482259	CXCL8,CCL3,CCL4
GO:0043921	modulation by host of viral transcription	2	27	2.12	0.00066	9606.ENSP00000477908,9606.ENSP00000482259	CCL3,CCL4
GO:0043950	positive regulation of cAMP-mediated signaling	2	27	2.12	0.00066	9606.ENSP00000305651,9606.ENSP00000354901	CXCL10,CXCL9
GO:0052472	modulation by host of symbiont transcription	2	27	2.12	0.00066	9606.ENSP00000477908,9606.ENSP00000482259	CCL3,CCL4
GO:0065008	regulation of biological quality	8	3559	0.6	0.00066	9606.ENSP00000292301,9606.ENSP00000292303,9606.ENSP00000296140,9606.ENSP00000305651,9606.ENSP00000354901,9606.ENSP00000412237,9606.ENSP00000441600,9606.ENSP00000477908	CCR2,CCR5,CCR1,CXCL10,CXCL9,IL10,CCR3,CCL3
GO:0001775	cell activation	5	1024	0.94	0.00077	9606.ENSP00000305651,9606.ENSP00000306512,9606.ENSP00000379110,9606.ENSP00000412237,9606.ENSP00000477908	CXCL10,CXCL8,CXCL1,IL10,CCL3
GO:0048519	negative regulation of biological process	9	4953	0.51	0.00077	9606.ENSP00000292301,9606.ENSP00000292303,9606.ENSP00000296140,9606.ENSP00000305651,9606.ENSP00000306512,9606.ENSP00000379110,9606.ENSP00000412237,9606.ENSP00000477908,9606.ENSP00000482259	CCR2,CCR5,CCR1,CXCL10,CXCL8,CXCL1,IL10,CCL3,CCL4
GO:0090023	positive regulation of neutrophil chemotaxis	2	30	2.07	0.00077	9606.ENSP00000306512,9606.ENSP00000379110	CXCL8,CXCL1
GO:0070374	positive regulation of ERK1 and ERK2 cascade	3	196	1.43	0.00086	9606.ENSP00000296140,9606.ENSP00000477908,9606.ENSP00000482259	CCR1,CCL3,CCL4
GO:0071356	cellular response to tumor necrosis factor	3	197	1.43	0.00087	9606.ENSP00000306512,9606.ENSP00000477908,9606.ENSP00000482259	CXCL8,CCL3,CCL4
GO:0043901	negative regulation of multi-organism process	3	212	1.4	0.001	9606.ENSP00000412237,9606.ENSP00000477908,9606.ENSP00000482259	IL10,CCL3,CCL4
GO:0051241	negative regulation of multicellular organismal process	5	1098	0.91	0.001	9606.ENSP00000292301,9606.ENSP00000296140,9606.ENSP00000305651,9606.ENSP00000412237,9606.ENSP00000477908	CCR2,CCR1,CXCL10,IL10,CCL3
GO:0051930	regulation of sensory perception of pain	2	38	1.97	0.0011	9606.ENSP00000412237,9606.ENSP00000477908	IL10,CCL3
GO:0051281	positive regulation of release of sequestered calcium ion into cytosol	2	40	1.95	0.0012	9606.ENSP00000305651,9606.ENSP00000354901	CXCL10,CXCL9
GO:0006816	calcium ion transport	3	242	1.34	0.0015	9606.ENSP00000292303,9606.ENSP00000296140,9606.ENSP00000477908	CCR5,CCR1,CCL3
GO:0050850	positive regulation of calcium-mediated signaling	2	45	1.9	0.0015	9606.ENSP00000477908,9606.ENSP00000482259	CCL3,CCL4
GO:0043900	regulation of multi-organism process	4	653	1.04	0.0017	9606.ENSP00000306512,9606.ENSP00000412237,9606.ENSP00000477908,9606.ENSP00000482259	CXCL8,IL10,CCL3,CCL4
GO:0009615	response to virus	3	270	1.3	0.0019	9606.ENSP00000305651,9606.ENSP00000354901,9606.ENSP00000482259	CXCL10,CXCL9,CCL4
GO:0045661	regulation of myoblast differentiation	2	54	1.82	0.0021	9606.ENSP00000305651,9606.ENSP00000354901	CXCL10,CXCL9
GO:0032760	positive regulation of tumor necrosis factor production	2	67	1.73	0.003	9606.ENSP00000292301,9606.ENSP00000477908	CCR2,CCL3
GO:0045670	regulation of osteoclast differentiation	2	67	1.73	0.003	9606.ENSP00000296140,9606.ENSP00000477908	CCR1,CCL3
GO:0032652	regulation of interleukin-1 production	2	70	1.71	0.0032	9606.ENSP00000412237,9606.ENSP00000477908	IL10,CCL3
GO:0050727	regulation of inflammatory response	3	338	1.2	0.0034	9606.ENSP00000292301,9606.ENSP00000412237,9606.ENSP00000477908	CCR2,IL10,CCL3
GO:0007155	cell adhesion	4	843	0.93	0.0039	9606.ENSP00000292301,9606.ENSP00000296140,9606.ENSP00000441600,9606.ENSP00000482259	CCR2,CCR1,CCR3,CCL4
GO:0035556	intracellular signal transduction	5	1528	0.76	0.0039	9606.ENSP00000292301,9606.ENSP00000292303,9606.ENSP00000306512,9606.ENSP00000379110,9606.ENSP00000477908	CCR2,CCR5,CXCL8,CXCL1,CCL3
GO:0014070	response to organic cyclic compound	4	873	0.91	0.0043	9606.ENSP00000292303,9606.ENSP00000305651,9606.ENSP00000412237,9606.ENSP00000477908	CCR5,CXCL10,IL10,CCL3
GO:0008284	positive regulation of cell population proliferation	4	878	0.91	0.0044	9606.ENSP00000292301,9606.ENSP00000305651,9606.ENSP00000412237,9606.ENSP00000441600	CCR2,CXCL10,IL10,CCR3
GO:2000106	regulation of leukocyte apoptotic process	2	85	1.62	0.0044	9606.ENSP00000292303,9606.ENSP00000412237	CCR5,IL10
GO:0045321	leukocyte activation	4	894	0.9	0.0046	9606.ENSP00000306512,9606.ENSP00000379110,9606.ENSP00000412237,9606.ENSP00000477908	CXCL8,CXCL1,IL10,CCL3
GO:0001938	positive regulation of endothelial cell proliferation	2	89	1.6	0.0047	9606.ENSP00000412237,9606.ENSP00000441600	IL10,CCR3
GO:0001819	positive regulation of cytokine production	3	390	1.14	0.0048	9606.ENSP00000292301,9606.ENSP00000412237,9606.ENSP00000477908	CCR2,IL10,CCL3
GO:0051093	negative regulation of developmental process	4	910	0.89	0.0049	9606.ENSP00000292301,9606.ENSP00000296140,9606.ENSP00000305651,9606.ENSP00000477908	CCR2,CCR1,CXCL10,CCL3
GO:0002252	immune effector process	4	927	0.89	0.0052	9606.ENSP00000305651,9606.ENSP00000354901,9606.ENSP00000379110,9606.ENSP00000477908	CXCL10,CXCL9,CXCL1,CCL3
GO:0043112	receptor metabolic process	2	95	1.57	0.0052	9606.ENSP00000306512,9606.ENSP00000412237	CXCL8,IL10
GO:0032649	regulation of interferon-gamma production	2	97	1.56	0.0053	9606.ENSP00000292301,9606.ENSP00000412237	CCR2,IL10
GO:0016525	negative regulation of angiogenesis	2	99	1.56	0.0055	9606.ENSP00000292301,9606.ENSP00000305651	CCR2,CXCL10
GO:0045595	regulation of cell differentiation	5	1695	0.72	0.0056	9606.ENSP00000292301,9606.ENSP00000296140,9606.ENSP00000305651,9606.ENSP00000354901,9606.ENSP00000477908	CCR2,CCR1,CXCL10,CXCL9,CCL3
GO:0002683	negative regulation of immune system process	3	425	1.1	0.0058	9606.ENSP00000292301,9606.ENSP00000412237,9606.ENSP00000477908	CCR2,IL10,CCL3
GO:0051246	regulation of protein metabolic process	6	2668	0.6	0.0062	9606.ENSP00000292301,9606.ENSP00000296140,9606.ENSP00000305651,9606.ENSP00000412237,9606.ENSP00000477908,9606.ENSP00000482259	CCR2,CCR1,CXCL10,IL10,CCL3,CCL4
GO:0002698	negative regulation of immune effector process	2	113	1.5	0.0068	9606.ENSP00000292301,9606.ENSP00000412237	CCR2,IL10
GO:0050715	positive regulation of cytokine secretion	2	117	1.48	0.0073	9606.ENSP00000412237,9606.ENSP00000477908	IL10,CCL3
GO:0009636	response to toxic substance	3	468	1.06	0.0074	9606.ENSP00000412237,9606.ENSP00000477908,9606.ENSP00000482259	IL10,CCL3,CCL4
GO:0050729	positive regulation of inflammatory response	2	120	1.47	0.0075	9606.ENSP00000292301,9606.ENSP00000477908	CCR2,CCL3
GO:0036230	granulocyte activation	3	502	1.03	0.0088	9606.ENSP00000306512,9606.ENSP00000379110,9606.ENSP00000477908	CXCL8,CXCL1,CCL3
GO:0002822	regulation of adaptive immune response based on somatic recombination of immune receptors built from immunoglobulin superfamily domains	2	135	1.42	0.0093	9606.ENSP00000292301,9606.ENSP00000412237	CCR2,IL10
GO:0050777	negative regulation of immune response	2	136	1.42	0.0094	9606.ENSP00000292301,9606.ENSP00000412237	CCR2,IL10
GO:0051173	positive regulation of nitrogen compound metabolic process	6	2946	0.56	0.0098	9606.ENSP00000292301,9606.ENSP00000296140,9606.ENSP00000305651,9606.ENSP00000412237,9606.ENSP00000477908,9606.ENSP00000482259	CCR2,CCR1,CXCL10,IL10,CCL3,CCL4
GO:0042129	regulation of T cell proliferation	2	151	1.37	0.0112	9606.ENSP00000292301,9606.ENSP00000412237	CCR2,IL10
GO:0031325	positive regulation of cellular metabolic process	6	3060	0.54	0.0117	9606.ENSP00000292301,9606.ENSP00000296140,9606.ENSP00000305651,9606.ENSP00000412237,9606.ENSP00000477908,9606.ENSP00000482259	CCR2,CCR1,CXCL10,IL10,CCL3,CCL4
GO:0071346	cellular response to interferon-gamma	2	155	1.36	0.0117	9606.ENSP00000477908,9606.ENSP00000482259	CCL3,CCL4
GO:0002695	negative regulation of leukocyte activation	2	157	1.36	0.012	9606.ENSP00000292301,9606.ENSP00000412237	CCR2,IL10
GO:0010604	positive regulation of macromolecule metabolic process	6	3081	0.54	0.012	9606.ENSP00000292301,9606.ENSP00000296140,9606.ENSP00000305651,9606.ENSP00000412237,9606.ENSP00000477908,9606.ENSP00000482259	CCR2,CCR1,CXCL10,IL10,CCL3,CCL4
GO:0016032	viral process	3	571	0.97	0.012	9606.ENSP00000292301,9606.ENSP00000292303,9606.ENSP00000441600	CCR2,CCR5,CCR3
GO:0002703	regulation of leukocyte mediated immunity	2	176	1.31	0.0146	9606.ENSP00000292301,9606.ENSP00000412237	CCR2,IL10
GO:0048523	negative regulation of cellular process	7	4454	0.45	0.0146	9606.ENSP00000292301,9606.ENSP00000292303,9606.ENSP00000305651,9606.ENSP00000306512,9606.ENSP00000379110,9606.ENSP00000412237,9606.ENSP00000477908	CCR2,CCR5,CXCL10,CXCL8,CXCL1,IL10,CCL3
GO:1903531	negative regulation of secretion by cell	2	178	1.3	0.0147	9606.ENSP00000292301,9606.ENSP00000412237	CCR2,IL10
GO:0030155	regulation of cell adhesion	3	623	0.93	0.0148	9606.ENSP00000292301,9606.ENSP00000306512,9606.ENSP00000412237	CCR2,CXCL8,IL10
GO:0051607	defense response to virus	2	181	1.29	0.015	9606.ENSP00000305651,9606.ENSP00000354901	CXCL10,CXCL9
GO:0050790	regulation of catalytic activity	5	2249	0.6	0.0167	9606.ENSP00000292301,9606.ENSP00000305651,9606.ENSP00000379110,9606.ENSP00000477908,9606.ENSP00000482259	CCR2,CXCL10,CXCL1,CCL3,CCL4
GO:0001932	regulation of protein phosphorylation	4	1370	0.72	0.0173	9606.ENSP00000296140,9606.ENSP00000305651,9606.ENSP00000477908,9606.ENSP00000482259	CCR1,CXCL10,CCL3,CCL4
GO:0008285	negative regulation of cell population proliferation	3	669	0.9	0.0175	9606.ENSP00000306512,9606.ENSP00000379110,9606.ENSP00000412237	CXCL8,CXCL1,IL10
GO:1903530	regulation of secretion by cell	3	672	0.9	0.0176	9606.ENSP00000292301,9606.ENSP00000412237,9606.ENSP00000477908	CCR2,IL10,CCL3
GO:0007187	G protein-coupled receptor signaling pathway, coupled to cyclic nucleotide second messenger	2	206	1.24	0.0184	9606.ENSP00000296140,9606.ENSP00000441600	CCR1,CCR3
GO:0022409	positive regulation of cell-cell adhesion	2	238	1.17	0.0238	9606.ENSP00000292301,9606.ENSP00000412237	CCR2,IL10
GO:0032268	regulation of cellular protein metabolic process	5	2486	0.55	0.0244	9606.ENSP00000296140,9606.ENSP00000305651,9606.ENSP00000412237,9606.ENSP00000477908,9606.ENSP00000482259	CCR1,CXCL10,IL10,CCL3,CCL4
GO:0006887	exocytosis	3	774	0.84	0.0249	9606.ENSP00000296140,9606.ENSP00000379110,9606.ENSP00000477908	CCR1,CXCL1,CCL3
GO:0051247	positive regulation of protein metabolic process	4	1587	0.65	0.0275	9606.ENSP00000292301,9606.ENSP00000296140,9606.ENSP00000477908,9606.ENSP00000482259	CCR2,CCR1,CCL3,CCL4
GO:1903037	regulation of leukocyte cell-cell adhesion	2	278	1.11	0.0311	9606.ENSP00000292301,9606.ENSP00000412237	CCR2,IL10
GO:1901214	regulation of neuron death	2	288	1.09	0.033	9606.ENSP00000412237,9606.ENSP00000477908	IL10,CCL3
GO:0016192	vesicle-mediated transport	4	1699	0.62	0.0341	9606.ENSP00000296140,9606.ENSP00000306512,9606.ENSP00000379110,9606.ENSP00000477908	CCR1,CXCL8,CXCL1,CCL3
GO:0002696	positive regulation of leukocyte activation	2	298	1.08	0.0348	9606.ENSP00000292301,9606.ENSP00000412237	CCR2,IL10
GO:0044093	positive regulation of molecular function	4	1713	0.62	0.0348	9606.ENSP00000379110,9606.ENSP00000412237,9606.ENSP00000477908,9606.ENSP00000482259	CXCL1,IL10,CCL3,CCL4
GO:0045597	positive regulation of cell differentiation	3	908	0.77	0.0367	9606.ENSP00000292301,9606.ENSP00000296140,9606.ENSP00000354901	CCR2,CCR1,CXCL9
GO:0000165	MAPK cascade	2	323	1.04	0.0396	9606.ENSP00000292303,9606.ENSP00000477908	CCR5,CCL3
GO:0048731	system development	6	4144	0.41	0.0446	9606.ENSP00000292301,9606.ENSP00000305651,9606.ENSP00000306512,9606.ENSP00000379110,9606.ENSP00000412237,9606.ENSP00000477908	CCR2,CXCL10,CXCL8,CXCL1,IL10,CCL3
CD69
#term ID	term description	observed gene count	background gene count	strength	false discovery rate	matching proteins in your network (IDs)	matching proteins in your network (labels)
GO:0045589	regulation of regulatory T cell differentiation	3	26	2.58	3.68e-05	9606.ENSP00000226730,9606.ENSP00000303939,9606.ENSP00000324890	IL2,CTLA4,CD28
GO:0030155	regulation of cell adhesion	4	623	1.32	0.0014	9606.ENSP00000226730,9606.ENSP00000303939,9606.ENSP00000305416,9606.ENSP00000324890	IL2,CTLA4,S1PR1,CD28
GO:0042129	regulation of T cell proliferation	3	151	1.81	0.0014	9606.ENSP00000226730,9606.ENSP00000303939,9606.ENSP00000324890	IL2,CTLA4,CD28
GO:0048304	positive regulation of isotype switching to IgG isotypes	2	9	2.86	0.0014	9606.ENSP00000226730,9606.ENSP00000324890	IL2,CD28
GO:0050864	regulation of B cell activation	3	118	1.92	0.0014	9606.ENSP00000226730,9606.ENSP00000303939,9606.ENSP00000324890	IL2,CTLA4,CD28
GO:0050870	positive regulation of T cell activation	3	193	1.7	0.0014	9606.ENSP00000226730,9606.ENSP00000303939,9606.ENSP00000324890	IL2,CTLA4,CD28
GO:0045581	negative regulation of T cell differentiation	2	41	2.2	0.0018	9606.ENSP00000226730,9606.ENSP00000303939	IL2,CTLA4
GO:0050776	regulation of immune response	4	873	1.17	0.0018	9606.ENSP00000226730,9606.ENSP00000236147,9606.ENSP00000303939,9606.ENSP00000324890	IL2,SELL,CTLA4,CD28
GO:0031295	T cell costimulation	2	52	2.1	0.0023	9606.ENSP00000303939,9606.ENSP00000324890	CTLA4,CD28
GO:0002376	immune system process	5	2370	0.84	0.0025	9606.ENSP00000226730,9606.ENSP00000236147,9606.ENSP00000303939,9606.ENSP00000305416,9606.ENSP00000324890	IL2,SELL,CTLA4,S1PR1,CD28
GO:0030888	regulation of B cell proliferation	2	62	2.02	0.0027	9606.ENSP00000226730,9606.ENSP00000303939	IL2,CTLA4
GO:0050672	negative regulation of lymphocyte proliferation	2	71	1.96	0.0031	9606.ENSP00000226730,9606.ENSP00000303939	IL2,CTLA4
GO:0034103	regulation of tissue remodeling	2	73	1.95	0.0032	9606.ENSP00000226730,9606.ENSP00000305416	IL2,S1PR1
GO:0046634	regulation of alpha-beta T cell activation	2	86	1.88	0.0038	9606.ENSP00000226730,9606.ENSP00000324890	IL2,CD28
GO:0032103	positive regulation of response to external stimulus	3	499	1.29	0.0039	9606.ENSP00000226730,9606.ENSP00000305416,9606.ENSP00000324890	IL2,S1PR1,CD28
GO:0042102	positive regulation of T cell proliferation	2	92	1.85	0.004	9606.ENSP00000226730,9606.ENSP00000324890	IL2,CD28
GO:0050778	positive regulation of immune response	3	589	1.22	0.0053	9606.ENSP00000226730,9606.ENSP00000303939,9606.ENSP00000324890	IL2,CTLA4,CD28
GO:0006955	immune response	4	1560	0.92	0.0054	9606.ENSP00000226730,9606.ENSP00000236147,9606.ENSP00000303939,9606.ENSP00000324890	IL2,SELL,CTLA4,CD28
GO:0042127	regulation of cell population proliferation	4	1594	0.91	0.0057	9606.ENSP00000226730,9606.ENSP00000303939,9606.ENSP00000305416,9606.ENSP00000324890	IL2,CTLA4,S1PR1,CD28
GO:0050729	positive regulation of inflammatory response	2	120	1.74	0.0057	9606.ENSP00000226730,9606.ENSP00000324890	IL2,CD28
GO:0050851	antigen receptor-mediated signaling pathway	2	122	1.73	0.0057	9606.ENSP00000303939,9606.ENSP00000324890	CTLA4,CD28
GO:0030217	T cell differentiation	2	131	1.7	0.0063	9606.ENSP00000226730,9606.ENSP00000324890	IL2,CD28
GO:0050777	negative regulation of immune response	2	136	1.68	0.0063	9606.ENSP00000226730,9606.ENSP00000303939	IL2,CTLA4
GO:2000026	regulation of multicellular organismal development	4	1876	0.84	0.0087	9606.ENSP00000226730,9606.ENSP00000303939,9606.ENSP00000305416,9606.ENSP00000324890	IL2,CTLA4,S1PR1,CD28
GO:0007155	cell adhesion	3	843	1.06	0.0111	9606.ENSP00000226730,9606.ENSP00000236147,9606.ENSP00000305416	IL2,SELL,S1PR1
GO:0048583	regulation of response to stimulus	5	3882	0.62	0.0114	9606.ENSP00000226730,9606.ENSP00000236147,9606.ENSP00000303939,9606.ENSP00000305416,9606.ENSP00000324890	IL2,SELL,CTLA4,S1PR1,CD28
GO:0048584	positive regulation of response to stimulus	4	2054	0.8	0.0114	9606.ENSP00000226730,9606.ENSP00000303939,9606.ENSP00000305416,9606.ENSP00000324890	IL2,CTLA4,S1PR1,CD28
GO:0008284	positive regulation of cell population proliferation	3	878	1.05	0.0119	9606.ENSP00000226730,9606.ENSP00000305416,9606.ENSP00000324890	IL2,S1PR1,CD28
GO:0045321	leukocyte activation	3	894	1.04	0.0121	9606.ENSP00000226730,9606.ENSP00000236147,9606.ENSP00000324890	IL2,SELL,CD28
GO:0042493	response to drug	3	900	1.04	0.0122	9606.ENSP00000226730,9606.ENSP00000228434,9606.ENSP00000236147	IL2,CD69,SELL
GO:0007166	cell surface receptor signaling pathway	4	2198	0.77	0.0134	9606.ENSP00000226730,9606.ENSP00000303939,9606.ENSP00000305416,9606.ENSP00000324890	IL2,CTLA4,S1PR1,CD28
GO:0007204	positive regulation of cytosolic calcium ion concentration	2	251	1.41	0.0155	9606.ENSP00000226730,9606.ENSP00000305416	IL2,S1PR1
GO:0002250	adaptive immune response	2	280	1.37	0.0185	9606.ENSP00000226730,9606.ENSP00000303939	IL2,CTLA4
GO:0045944	positive regulation of transcription by RNA polymerase II	3	1104	0.95	0.0194	9606.ENSP00000226730,9606.ENSP00000305416,9606.ENSP00000324890	IL2,S1PR1,CD28
GO:0050900	leukocyte migration	2	296	1.34	0.0199	9606.ENSP00000236147,9606.ENSP00000305416	SELL,S1PR1
GO:0097190	apoptotic signaling pathway	2	295	1.34	0.0199	9606.ENSP00000226730,9606.ENSP00000324890	IL2,CD28
GO:0007165	signal transduction	5	4738	0.54	0.0233	9606.ENSP00000226730,9606.ENSP00000228434,9606.ENSP00000303939,9606.ENSP00000305416,9606.ENSP00000324890	IL2,CD69,CTLA4,S1PR1,CD28
GO:0050896	response to stimulus	6	7824	0.4	0.0237	9606.ENSP00000226730,9606.ENSP00000228434,9606.ENSP00000236147,9606.ENSP00000303939,9606.ENSP00000305416,9606.ENSP00000324890	IL2,CD69,SELL,CTLA4,S1PR1,CD28
GO:0001819	positive regulation of cytokine production	2	390	1.22	0.0302	9606.ENSP00000226730,9606.ENSP00000324890	IL2,CD28
GO:0042981	regulation of apoptotic process	3	1501	0.81	0.0374	9606.ENSP00000226730,9606.ENSP00000303939,9606.ENSP00000324890	IL2,CTLA4,CD28
CCL4L2
#term ID	term description	observed gene count	background gene count	strength	false discovery rate	matching proteins in your network (IDs)	matching proteins in your network (labels)
GO:0070098	chemokine-mediated signaling pathway	11	75	2.42	4.36e-24	9606.ENSP00000286758,9606.ENSP00000292301,9606.ENSP00000292303,9606.ENSP00000296140,9606.ENSP00000305651,9606.ENSP00000306512,9606.ENSP00000354901,9606.ENSP00000379110,9606.ENSP00000386884,9606.ENSP00000441600,9606.ENSP00000483609	CXCL13,CCR2,CCR5,CCR1,CXCL10,CXCL8,CXCL9,CXCL1,CXCR4,CCR3,CCL4L1
GO:0060326	cell chemotaxis	10	183	1.99	1.35e-17	9606.ENSP00000286758,9606.ENSP00000292301,9606.ENSP00000292303,9606.ENSP00000296140,9606.ENSP00000305651,9606.ENSP00000306512,9606.ENSP00000354901,9606.ENSP00000379110,9606.ENSP00000386884,9606.ENSP00000483609	CXCL13,CCR2,CCR5,CCR1,CXCL10,CXCL8,CXCL9,CXCL1,CXCR4,CCL4L1
GO:0030595	leukocyte chemotaxis	9	130	2.09	2.76e-16	9606.ENSP00000286758,9606.ENSP00000292301,9606.ENSP00000292303,9606.ENSP00000296140,9606.ENSP00000305651,9606.ENSP00000306512,9606.ENSP00000354901,9606.ENSP00000386884,9606.ENSP00000483609	CXCL13,CCR2,CCR5,CCR1,CXCL10,CXCL8,CXCL9,CXCR4,CCL4L1
GO:0006954	inflammatory response	11	482	1.61	2.78e-16	9606.ENSP00000286758,9606.ENSP00000292301,9606.ENSP00000292303,9606.ENSP00000296140,9606.ENSP00000305651,9606.ENSP00000306512,9606.ENSP00000354901,9606.ENSP00000379110,9606.ENSP00000386884,9606.ENSP00000441600,9606.ENSP00000483609	CXCL13,CCR2,CCR5,CCR1,CXCL10,CXCL8,CXCL9,CXCL1,CXCR4,CCR3,CCL4L1
GO:0006935	chemotaxis	11	491	1.6	2.91e-16	9606.ENSP00000286758,9606.ENSP00000292301,9606.ENSP00000292303,9606.ENSP00000296140,9606.ENSP00000305651,9606.ENSP00000306512,9606.ENSP00000354901,9606.ENSP00000379110,9606.ENSP00000386884,9606.ENSP00000441600,9606.ENSP00000483609	CXCL13,CCR2,CCR5,CCR1,CXCL10,CXCL8,CXCL9,CXCL1,CXCR4,CCR3,CCL4L1
GO:0050920	regulation of chemotaxis	8	188	1.88	7.79e-13	9606.ENSP00000286758,9606.ENSP00000292301,9606.ENSP00000296140,9606.ENSP00000305651,9606.ENSP00000306512,9606.ENSP00000354901,9606.ENSP00000379110,9606.ENSP00000386884	CXCL13,CCR2,CCR1,CXCL10,CXCL8,CXCL9,CXCL1,CXCR4
GO:0002690	positive regulation of leukocyte chemotaxis	7	91	2.14	1.06e-12	9606.ENSP00000286758,9606.ENSP00000292301,9606.ENSP00000296140,9606.ENSP00000305651,9606.ENSP00000306512,9606.ENSP00000354901,9606.ENSP00000379110	CXCL13,CCR2,CCR1,CXCL10,CXCL8,CXCL9,CXCL1
GO:0007186	G protein-coupled receptor signaling pathway	11	1247	1.2	3.14e-12	9606.ENSP00000286758,9606.ENSP00000292301,9606.ENSP00000292303,9606.ENSP00000296140,9606.ENSP00000305651,9606.ENSP00000306512,9606.ENSP00000354901,9606.ENSP00000379110,9606.ENSP00000386884,9606.ENSP00000441600,9606.ENSP00000483609	CXCL13,CCR2,CCR5,CCR1,CXCL10,CXCL8,CXCL9,CXCL1,CXCR4,CCR3,CCL4L1
GO:0007204	positive regulation of cytosolic calcium ion concentration	8	251	1.75	5.09e-12	9606.ENSP00000286758,9606.ENSP00000292301,9606.ENSP00000292303,9606.ENSP00000296140,9606.ENSP00000305651,9606.ENSP00000354901,9606.ENSP00000386884,9606.ENSP00000441600	CXCL13,CCR2,CCR5,CCR1,CXCL10,CXCL9,CXCR4,CCR3
GO:0044419	interspecies interaction between organisms	9	724	1.34	1.7e-10	9606.ENSP00000286758,9606.ENSP00000292301,9606.ENSP00000292303,9606.ENSP00000305651,9606.ENSP00000306512,9606.ENSP00000354901,9606.ENSP00000379110,9606.ENSP00000386884,9606.ENSP00000441600	CXCL13,CCR2,CCR5,CXCL10,CXCL8,CXCL9,CXCL1,CXCR4,CCR3
GO:0048247	lymphocyte chemotaxis	5	45	2.3	8.08e-10	9606.ENSP00000286758,9606.ENSP00000292301,9606.ENSP00000305651,9606.ENSP00000354901,9606.ENSP00000483609	CXCL13,CCR2,CXCL10,CXCL9,CCL4L1
GO:0002407	dendritic cell chemotaxis	4	19	2.57	7.28e-09	9606.ENSP00000292301,9606.ENSP00000292303,9606.ENSP00000296140,9606.ENSP00000386884	CCR2,CCR5,CCR1,CXCR4
GO:0031640	killing of cells of other organism	5	89	2	1.49e-08	9606.ENSP00000286758,9606.ENSP00000305651,9606.ENSP00000306512,9606.ENSP00000354901,9606.ENSP00000379110	CXCL13,CXCL10,CXCL8,CXCL9,CXCL1
GO:0044364	disruption of cells of other organism	5	89	2	1.49e-08	9606.ENSP00000286758,9606.ENSP00000305651,9606.ENSP00000306512,9606.ENSP00000354901,9606.ENSP00000379110	CXCL13,CXCL10,CXCL8,CXCL9,CXCL1
GO:0006959	humoral immune response	6	252	1.63	2.78e-08	9606.ENSP00000286758,9606.ENSP00000292301,9606.ENSP00000305651,9606.ENSP00000306512,9606.ENSP00000354901,9606.ENSP00000379110	CXCL13,CCR2,CXCL10,CXCL8,CXCL9,CXCL1
GO:0061844	antimicrobial humoral immune response mediated by antimicrobial peptide	5	107	1.92	3.07e-08	9606.ENSP00000286758,9606.ENSP00000305651,9606.ENSP00000306512,9606.ENSP00000354901,9606.ENSP00000379110	CXCL13,CXCL10,CXCL8,CXCL9,CXCL1
GO:0032496	response to lipopolysaccharide	6	298	1.55	6.5e-08	9606.ENSP00000286758,9606.ENSP00000292303,9606.ENSP00000305651,9606.ENSP00000306512,9606.ENSP00000354901,9606.ENSP00000379110	CXCL13,CCR5,CXCL10,CXCL8,CXCL9,CXCL1
GO:0006955	immune response	9	1560	1.01	7.01e-08	9606.ENSP00000286758,9606.ENSP00000292301,9606.ENSP00000292303,9606.ENSP00000296140,9606.ENSP00000305651,9606.ENSP00000306512,9606.ENSP00000354901,9606.ENSP00000379110,9606.ENSP00000483609	CXCL13,CCR2,CCR5,CCR1,CXCL10,CXCL8,CXCL9,CXCL1,CCL4L1
GO:0002376	immune system process	10	2370	0.88	7.3e-08	9606.ENSP00000286758,9606.ENSP00000292301,9606.ENSP00000292303,9606.ENSP00000296140,9606.ENSP00000305651,9606.ENSP00000306512,9606.ENSP00000354901,9606.ENSP00000379110,9606.ENSP00000386884,9606.ENSP00000483609	CXCL13,CCR2,CCR5,CCR1,CXCL10,CXCL8,CXCL9,CXCL1,CXCR4,CCL4L1
GO:0051704	multi-organism process	10	2514	0.85	1.25e-07	9606.ENSP00000286758,9606.ENSP00000292301,9606.ENSP00000292303,9606.ENSP00000305651,9606.ENSP00000306512,9606.ENSP00000354901,9606.ENSP00000379110,9606.ENSP00000386884,9606.ENSP00000441600,9606.ENSP00000483609	CXCL13,CCR2,CCR5,CXCL10,CXCL8,CXCL9,CXCL1,CXCR4,CCR3,CCL4L1
GO:0051707	response to other organism	8	1173	1.08	2.44e-07	9606.ENSP00000286758,9606.ENSP00000292303,9606.ENSP00000305651,9606.ENSP00000306512,9606.ENSP00000354901,9606.ENSP00000379110,9606.ENSP00000386884,9606.ENSP00000483609	CXCL13,CCR5,CXCL10,CXCL8,CXCL9,CXCL1,CXCR4,CCL4L1
GO:0006968	cellular defense response	4	59	2.08	3.07e-07	9606.ENSP00000292301,9606.ENSP00000292303,9606.ENSP00000354901,9606.ENSP00000441600	CCR2,CCR5,CXCL9,CCR3
GO:0010819	regulation of T cell chemotaxis	3	11	2.69	4.42e-07	9606.ENSP00000286758,9606.ENSP00000292301,9606.ENSP00000305651	CXCL13,CCR2,CXCL10
GO:0048584	positive regulation of response to stimulus	9	2054	0.89	6.4e-07	9606.ENSP00000286758,9606.ENSP00000292301,9606.ENSP00000296140,9606.ENSP00000305651,9606.ENSP00000306512,9606.ENSP00000354901,9606.ENSP00000379110,9606.ENSP00000386884,9606.ENSP00000483609	CXCL13,CCR2,CCR1,CXCL10,CXCL8,CXCL9,CXCL1,CXCR4,CCL4L1
GO:0010818	T cell chemotaxis	3	15	2.55	9.53e-07	9606.ENSP00000292301,9606.ENSP00000305651,9606.ENSP00000354901	CCR2,CXCL10,CXCL9
GO:0045765	regulation of angiogenesis	5	277	1.51	2.13e-06	9606.ENSP00000286758,9606.ENSP00000292301,9606.ENSP00000305651,9606.ENSP00000306512,9606.ENSP00000441600	CXCL13,CCR2,CXCL10,CXCL8,CCR3
GO:0090026	positive regulation of monocyte chemotaxis	3	21	2.41	2.17e-06	9606.ENSP00000292301,9606.ENSP00000296140,9606.ENSP00000305651	CCR2,CCR1,CXCL10
GO:0010469	regulation of signaling receptor activity	6	577	1.27	2.21e-06	9606.ENSP00000286758,9606.ENSP00000305651,9606.ENSP00000306512,9606.ENSP00000354901,9606.ENSP00000379110,9606.ENSP00000483609	CXCL13,CXCL10,CXCL8,CXCL9,CXCL1,CCL4L1
GO:2000406	positive regulation of T cell migration	3	25	2.33	3.32e-06	9606.ENSP00000286758,9606.ENSP00000292301,9606.ENSP00000305651	CXCL13,CCR2,CXCL10
GO:0022603	regulation of anatomical structure morphogenesis	6	961	1.05	3.66e-05	9606.ENSP00000286758,9606.ENSP00000292301,9606.ENSP00000305651,9606.ENSP00000306512,9606.ENSP00000354901,9606.ENSP00000441600	CXCL13,CCR2,CXCL10,CXCL8,CXCL9,CCR3
GO:0042127	regulation of cell population proliferation	7	1594	0.89	4.03e-05	9606.ENSP00000286758,9606.ENSP00000292301,9606.ENSP00000305651,9606.ENSP00000306512,9606.ENSP00000354901,9606.ENSP00000379110,9606.ENSP00000441600	CXCL13,CCR2,CXCL10,CXCL8,CXCL9,CXCL1,CCR3
GO:0050793	regulation of developmental process	8	2416	0.77	4.29e-05	9606.ENSP00000286758,9606.ENSP00000292301,9606.ENSP00000296140,9606.ENSP00000305651,9606.ENSP00000306512,9606.ENSP00000354901,9606.ENSP00000386884,9606.ENSP00000441600	CXCL13,CCR2,CCR1,CXCL10,CXCL8,CXCL9,CXCR4,CCR3
GO:0048522	positive regulation of cellular process	10	4898	0.56	5.52e-05	9606.ENSP00000286758,9606.ENSP00000292301,9606.ENSP00000296140,9606.ENSP00000305651,9606.ENSP00000306512,9606.ENSP00000354901,9606.ENSP00000379110,9606.ENSP00000386884,9606.ENSP00000441600,9606.ENSP00000483609	CXCL13,CCR2,CCR1,CXCL10,CXCL8,CXCL9,CXCL1,CXCR4,CCR3,CCL4L1
GO:0032879	regulation of localization	8	2524	0.75	5.87e-05	9606.ENSP00000286758,9606.ENSP00000292301,9606.ENSP00000292303,9606.ENSP00000296140,9606.ENSP00000305651,9606.ENSP00000306512,9606.ENSP00000354901,9606.ENSP00000379110	CXCL13,CCR2,CCR5,CCR1,CXCL10,CXCL8,CXCL9,CXCL1
GO:0019064	fusion of virus membrane with host plasma membrane	2	7	2.71	6.75e-05	9606.ENSP00000292303,9606.ENSP00000386884	CCR5,CXCR4
GO:2000026	regulation of multicellular organismal development	7	1876	0.82	0.00011	9606.ENSP00000286758,9606.ENSP00000292301,9606.ENSP00000296140,9606.ENSP00000305651,9606.ENSP00000306512,9606.ENSP00000386884,9606.ENSP00000441600	CXCL13,CCR2,CCR1,CXCL10,CXCL8,CXCR4,CCR3
GO:0010820	positive regulation of T cell chemotaxis	2	10	2.55	0.00012	9606.ENSP00000286758,9606.ENSP00000292301	CXCL13,CCR2
GO:0097529	myeloid leukocyte migration	3	103	1.71	0.00015	9606.ENSP00000292301,9606.ENSP00000306512,9606.ENSP00000483609	CCR2,CXCL8,CCL4L1
GO:0051094	positive regulation of developmental process	6	1286	0.92	0.00017	9606.ENSP00000292301,9606.ENSP00000296140,9606.ENSP00000306512,9606.ENSP00000354901,9606.ENSP00000386884,9606.ENSP00000441600	CCR2,CCR1,CXCL8,CXCL9,CXCR4,CCR3
GO:0051282	regulation of sequestering of calcium ion	3	113	1.67	0.00019	9606.ENSP00000292303,9606.ENSP00000305651,9606.ENSP00000354901	CCR5,CXCL10,CXCL9
GO:0051928	positive regulation of calcium ion transport	3	115	1.67	0.0002	9606.ENSP00000296140,9606.ENSP00000305651,9606.ENSP00000354901	CCR1,CXCL10,CXCL9
GO:0009966	regulation of signal transduction	8	3033	0.67	0.00021	9606.ENSP00000286758,9606.ENSP00000296140,9606.ENSP00000305651,9606.ENSP00000306512,9606.ENSP00000354901,9606.ENSP00000379110,9606.ENSP00000386884,9606.ENSP00000483609	CXCL13,CCR1,CXCL10,CXCL8,CXCL9,CXCL1,CXCR4,CCL4L1
GO:0019722	calcium-mediated signaling	3	132	1.61	0.00029	9606.ENSP00000292303,9606.ENSP00000306512,9606.ENSP00000386884	CCR5,CXCL8,CXCR4
GO:1901739	regulation of myoblast fusion	2	20	2.25	0.00037	9606.ENSP00000305651,9606.ENSP00000354901	CXCL10,CXCL9
GO:0071222	cellular response to lipopolysaccharide	3	146	1.56	0.00038	9606.ENSP00000292303,9606.ENSP00000305651,9606.ENSP00000306512	CCR5,CXCL10,CXCL8
GO:0065009	regulation of molecular function	8	3322	0.63	0.00039	9606.ENSP00000286758,9606.ENSP00000292301,9606.ENSP00000305651,9606.ENSP00000306512,9606.ENSP00000354901,9606.ENSP00000379110,9606.ENSP00000386884,9606.ENSP00000483609	CXCL13,CCR2,CXCL10,CXCL8,CXCL9,CXCL1,CXCR4,CCL4L1
GO:1902533	positive regulation of intracellular signal transduction	5	959	0.97	0.00055	9606.ENSP00000296140,9606.ENSP00000305651,9606.ENSP00000354901,9606.ENSP00000386884,9606.ENSP00000483609	CCR1,CXCL10,CXCL9,CXCR4,CCL4L1
GO:0043950	positive regulation of cAMP-mediated signaling	2	27	2.12	0.00061	9606.ENSP00000305651,9606.ENSP00000354901	CXCL10,CXCL9
GO:0090023	positive regulation of neutrophil chemotaxis	2	30	2.07	0.00073	9606.ENSP00000306512,9606.ENSP00000379110	CXCL8,CXCL1
GO:0007267	cell-cell signaling	5	1073	0.92	0.00089	9606.ENSP00000286758,9606.ENSP00000292303,9606.ENSP00000296140,9606.ENSP00000305651,9606.ENSP00000354901	CXCL13,CCR5,CCR1,CXCL10,CXCL9
GO:0016032	viral process	4	571	1.1	0.001	9606.ENSP00000292301,9606.ENSP00000292303,9606.ENSP00000386884,9606.ENSP00000441600	CCR2,CCR5,CXCR4,CCR3
GO:0002548	monocyte chemotaxis	2	41	1.94	0.0012	9606.ENSP00000292301,9606.ENSP00000483609	CCR2,CCL4L1
GO:0051281	positive regulation of release of sequestered calcium ion into cytosol	2	40	1.95	0.0012	9606.ENSP00000305651,9606.ENSP00000354901	CXCL10,CXCL9
GO:0009615	response to virus	3	270	1.3	0.0019	9606.ENSP00000305651,9606.ENSP00000354901,9606.ENSP00000386884	CXCL10,CXCL9,CXCR4
GO:0045661	regulation of myoblast differentiation	2	54	1.82	0.002	9606.ENSP00000305651,9606.ENSP00000354901	CXCL10,CXCL9
GO:0014015	positive regulation of gliogenesis	2	57	1.8	0.0022	9606.ENSP00000292301,9606.ENSP00000386884	CCR2,CXCR4
GO:0030593	neutrophil chemotaxis	2	59	1.78	0.0023	9606.ENSP00000306512,9606.ENSP00000483609	CXCL8,CCL4L1
GO:0050790	regulation of catalytic activity	6	2249	0.68	0.0028	9606.ENSP00000286758,9606.ENSP00000292301,9606.ENSP00000305651,9606.ENSP00000379110,9606.ENSP00000386884,9606.ENSP00000483609	CXCL13,CCR2,CXCL10,CXCL1,CXCR4,CCL4L1
GO:0035556	intracellular signal transduction	5	1528	0.76	0.0038	9606.ENSP00000292301,9606.ENSP00000292303,9606.ENSP00000306512,9606.ENSP00000379110,9606.ENSP00000386884	CCR2,CCR5,CXCL8,CXCL1,CXCR4
GO:0051240	positive regulation of multicellular organismal process	5	1551	0.76	0.004	9606.ENSP00000292301,9606.ENSP00000296140,9606.ENSP00000306512,9606.ENSP00000386884,9606.ENSP00000441600	CCR2,CCR1,CXCL8,CXCR4,CCR3
GO:0098542	defense response to other organism	4	859	0.92	0.004	9606.ENSP00000286758,9606.ENSP00000305651,9606.ENSP00000354901,9606.ENSP00000483609	CXCL13,CXCL10,CXCL9,CCL4L1
GO:0045597	positive regulation of cell differentiation	4	908	0.89	0.0049	9606.ENSP00000292301,9606.ENSP00000296140,9606.ENSP00000354901,9606.ENSP00000386884	CCR2,CCR1,CXCL9,CXCR4
GO:0016525	negative regulation of angiogenesis	2	99	1.56	0.0056	9606.ENSP00000292301,9606.ENSP00000305651	CCR2,CXCL10
GO:0045595	regulation of cell differentiation	5	1695	0.72	0.0057	9606.ENSP00000292301,9606.ENSP00000296140,9606.ENSP00000305651,9606.ENSP00000354901,9606.ENSP00000386884	CCR2,CCR1,CXCL10,CXCL9,CXCR4
GO:0044344	cellular response to fibroblast growth factor stimulus	2	108	1.52	0.0064	9606.ENSP00000286758,9606.ENSP00000306512	CXCL13,CXCL8
GO:0071347	cellular response to interleukin-1	2	124	1.46	0.0082	9606.ENSP00000306512,9606.ENSP00000483609	CXCL8,CCL4L1
GO:0051241	negative regulation of multicellular organismal process	4	1098	0.81	0.0089	9606.ENSP00000286758,9606.ENSP00000292301,9606.ENSP00000296140,9606.ENSP00000305651	CXCL13,CCR2,CCR1,CXCL10
GO:0043410	positive regulation of MAPK cascade	3	512	1.02	0.0094	9606.ENSP00000296140,9606.ENSP00000386884,9606.ENSP00000483609	CCR1,CXCR4,CCL4L1
GO:0045766	positive regulation of angiogenesis	2	162	1.34	0.013	9606.ENSP00000306512,9606.ENSP00000441600	CXCL8,CCR3
GO:0030155	regulation of cell adhesion	3	623	0.93	0.0155	9606.ENSP00000286758,9606.ENSP00000292301,9606.ENSP00000306512	CXCL13,CCR2,CXCL8
GO:0051607	defense response to virus	2	181	1.29	0.0157	9606.ENSP00000305651,9606.ENSP00000354901	CXCL10,CXCL9
GO:0070374	positive regulation of ERK1 and ERK2 cascade	2	196	1.26	0.0181	9606.ENSP00000296140,9606.ENSP00000483609	CCR1,CCL4L1
GO:0001932	regulation of protein phosphorylation	4	1370	0.72	0.0182	9606.ENSP00000296140,9606.ENSP00000305651,9606.ENSP00000386884,9606.ENSP00000483609	CCR1,CXCL10,CXCR4,CCL4L1
GO:0071356	cellular response to tumor necrosis factor	2	197	1.26	0.0182	9606.ENSP00000306512,9606.ENSP00000483609	CXCL8,CCL4L1
GO:0043085	positive regulation of catalytic activity	4	1381	0.71	0.0186	9606.ENSP00000286758,9606.ENSP00000379110,9606.ENSP00000386884,9606.ENSP00000483609	CXCL13,CXCL1,CXCR4,CCL4L1
GO:0007187	G protein-coupled receptor signaling pathway, coupled to cyclic nucleotide second messenger	2	206	1.24	0.0195	9606.ENSP00000296140,9606.ENSP00000441600	CCR1,CCR3
GO:0022409	positive regulation of cell-cell adhesion	2	238	1.17	0.0253	9606.ENSP00000286758,9606.ENSP00000292301	CXCL13,CCR2
GO:0006816	calcium ion transport	2	242	1.17	0.026	9606.ENSP00000292303,9606.ENSP00000296140	CCR5,CCR1
GO:0048519	negative regulation of biological process	7	4953	0.4	0.0267	9606.ENSP00000286758,9606.ENSP00000292301,9606.ENSP00000292303,9606.ENSP00000296140,9606.ENSP00000305651,9606.ENSP00000306512,9606.ENSP00000379110	CXCL13,CCR2,CCR5,CCR1,CXCL10,CXCL8,CXCL1
GO:0051247	positive regulation of protein metabolic process	4	1587	0.65	0.0294	9606.ENSP00000292301,9606.ENSP00000296140,9606.ENSP00000386884,9606.ENSP00000483609	CCR2,CCR1,CXCR4,CCL4L1
GO:0007155	cell adhesion	3	843	0.8	0.033	9606.ENSP00000292301,9606.ENSP00000296140,9606.ENSP00000441600	CCR2,CCR1,CCR3
GO:0051246	regulation of protein metabolic process	5	2668	0.52	0.0339	9606.ENSP00000292301,9606.ENSP00000296140,9606.ENSP00000305651,9606.ENSP00000386884,9606.ENSP00000483609	CCR2,CCR1,CXCL10,CXCR4,CCL4L1
GO:0008284	positive regulation of cell population proliferation	3	878	0.78	0.0358	9606.ENSP00000292301,9606.ENSP00000305651,9606.ENSP00000441600	CCR2,CXCL10,CCR3
GO:0051049	regulation of transport	4	1732	0.61	0.0375	9606.ENSP00000292301,9606.ENSP00000296140,9606.ENSP00000305651,9606.ENSP00000354901	CCR2,CCR1,CXCL10,CXCL9
GO:0051093	negative regulation of developmental process	3	910	0.77	0.0384	9606.ENSP00000292301,9606.ENSP00000296140,9606.ENSP00000305651	CCR2,CCR1,CXCL10
GO:0002252	immune effector process	3	927	0.76	0.04	9606.ENSP00000305651,9606.ENSP00000354901,9606.ENSP00000379110	CXCL10,CXCL9,CXCL1
GO:0051173	positive regulation of nitrogen compound metabolic process	5	2946	0.48	0.0484	9606.ENSP00000292301,9606.ENSP00000296140,9606.ENSP00000305651,9606.ENSP00000386884,9606.ENSP00000483609	CCR2,CCR1,CXCL10,CXCR4,CCL4L1
ULBP1
#term ID	term description	observed gene count	background gene count	strength	false discovery rate	matching proteins in your network (IDs)	matching proteins in your network (labels)
GO:0042267	natural killer cell mediated cytotoxicity	4	26	2.78	4.46e-09	9606.ENSP00000229708,9606.ENSP00000240618,9606.ENSP00000356308,9606.ENSP00000480609	ULBP1,KLRK1,ULBP3,ENSG00000255819
GO:0030101	natural killer cell activation	4	53	2.47	1.6e-08	9606.ENSP00000229708,9606.ENSP00000240618,9606.ENSP00000356308,9606.ENSP00000480609	ULBP1,KLRK1,ULBP3,ENSG00000255819
GO:0050776	regulation of immune response	5	873	1.35	5.11e-06	9606.ENSP00000229708,9606.ENSP00000240618,9606.ENSP00000246551,9606.ENSP00000356308,9606.ENSP00000480609	ULBP1,KLRK1,HCST,ULBP3,ENSG00000255819
GO:2000502	negative regulation of natural killer cell chemotaxis	2	3	3.42	1.3e-05	9606.ENSP00000240618,9606.ENSP00000480609	KLRK1,ENSG00000255819
GO:0045954	positive regulation of natural killer cell mediated cytotoxicity	2	21	2.57	0.00015	9606.ENSP00000240618,9606.ENSP00000480609	KLRK1,ENSG00000255819
GO:0045429	positive regulation of nitric oxide biosynthetic process	2	42	2.27	0.00034	9606.ENSP00000240618,9606.ENSP00000480609	KLRK1,ENSG00000255819
GO:0034260	negative regulation of GTPase activity	2	46	2.23	0.00038	9606.ENSP00000240618,9606.ENSP00000480609	KLRK1,ENSG00000255819
GO:0031295	T cell costimulation	2	52	2.18	0.00039	9606.ENSP00000240618,9606.ENSP00000480609	KLRK1,ENSG00000255819
GO:0002223	stimulatory C-type lectin receptor signaling pathway	2	62	2.1	0.00048	9606.ENSP00000240618,9606.ENSP00000480609	KLRK1,ENSG00000255819
GO:0032729	positive regulation of interferon-gamma production	2	66	2.07	0.00052	9606.ENSP00000240618,9606.ENSP00000480609	KLRK1,ENSG00000255819
GO:0050830	defense response to Gram-positive bacterium	2	111	1.85	0.0012	9606.ENSP00000240618,9606.ENSP00000480609	KLRK1,ENSG00000255819
GO:0071222	cellular response to lipopolysaccharide	2	146	1.73	0.002	9606.ENSP00000240618,9606.ENSP00000480609	KLRK1,ENSG00000255819
GO:0051704	multi-organism process	4	2514	0.79	0.0034	9606.ENSP00000229708,9606.ENSP00000240618,9606.ENSP00000356308,9606.ENSP00000480609	ULBP1,KLRK1,ULBP3,ENSG00000255819
GO:0002250	adaptive immune response	2	280	1.45	0.0048	9606.ENSP00000240618,9606.ENSP00000480609	KLRK1,ENSG00000255819
GO:0001505	regulation of neurotransmitter levels	2	295	1.42	0.0052	9606.ENSP00000240618,9606.ENSP00000480609	KLRK1,ENSG00000255819
GO:0043902	positive regulation of multi-organism process	2	394	1.3	0.0077	9606.ENSP00000240618,9606.ENSP00000480609	KLRK1,ENSG00000255819
GO:0016032	viral process	2	571	1.14	0.0142	9606.ENSP00000229708,9606.ENSP00000356308	ULBP1,ULBP3
GO:0048584	positive regulation of response to stimulus	3	2054	0.76	0.0167	9606.ENSP00000240618,9606.ENSP00000246551,9606.ENSP00000480609	KLRK1,HCST,ENSG00000255819
Proteins
ALB
#term ID	term description	observed gene count	background gene count	strength	false discovery rate	matching proteins in your network (IDs)	matching proteins in your network (labels)
GO:0002576	platelet degranulation	7	129	1.98	2.79e-10	9606.ENSP00000236850,9606.ENSP00000259396,9606.ENSP00000295897,9606.ENSP00000306361,9606.ENSP00000346839,9606.ENSP00000393887,9606.ENSP00000478570	APOA1,ORM1,ALB,FGA,FN1,AHSG,VEGFA
GO:0043687	post-translational protein modification	8	365	1.59	1.64e-09	9606.ENSP00000233242,9606.ENSP00000236850,9606.ENSP00000295897,9606.ENSP00000306361,9606.ENSP00000346839,9606.ENSP00000356671,9606.ENSP00000385675,9606.ENSP00000393887	APOB,APOA1,ALB,FGA,FN1,SERPINC1,IL6,AHSG
GO:0046903	secretion	9	1070	1.17	9.76e-08	9606.ENSP00000236850,9606.ENSP00000259396,9606.ENSP00000295897,9606.ENSP00000306361,9606.ENSP00000346839,9606.ENSP00000356671,9606.ENSP00000385675,9606.ENSP00000393887,9606.ENSP00000478570	APOA1,ORM1,ALB,FGA,FN1,SERPINC1,IL6,AHSG,VEGFA
GO:0002526	acute inflammatory response	5	73	2.09	1.29e-07	9606.ENSP00000259396,9606.ENSP00000346839,9606.ENSP00000356671,9606.ENSP00000385675,9606.ENSP00000393887	ORM1,FN1,SERPINC1,IL6,AHSG
GO:0032940	secretion by cell	8	959	1.17	1.29e-06	9606.ENSP00000236850,9606.ENSP00000259396,9606.ENSP00000295897,9606.ENSP00000306361,9606.ENSP00000346839,9606.ENSP00000385675,9606.ENSP00000393887,9606.ENSP00000478570	APOA1,ORM1,ALB,FGA,FN1,IL6,AHSG,VEGFA
GO:0006953	acute-phase response	4	45	2.2	2.43e-06	9606.ENSP00000259396,9606.ENSP00000346839,9606.ENSP00000385675,9606.ENSP00000393887	ORM1,FN1,IL6,AHSG
GO:0016192	vesicle-mediated transport	9	1699	0.97	2.48e-06	9606.ENSP00000221466,9606.ENSP00000233242,9606.ENSP00000236850,9606.ENSP00000259396,9606.ENSP00000295897,9606.ENSP00000306361,9606.ENSP00000346839,9606.ENSP00000393887,9606.ENSP00000478570	FCGRT,APOB,APOA1,ORM1,ALB,FGA,FN1,AHSG,VEGFA
GO:0006810	transport	11	4130	0.68	5.4e-06	9606.ENSP00000221466,9606.ENSP00000233242,9606.ENSP00000236850,9606.ENSP00000259396,9606.ENSP00000295897,9606.ENSP00000306361,9606.ENSP00000346839,9606.ENSP00000356671,9606.ENSP00000385675,9606.ENSP00000393887,9606.ENSP00000478570	FCGRT,APOB,APOA1,ORM1,ALB,FGA,FN1,SERPINC1,IL6,AHSG,VEGFA
GO:0032101	regulation of response to external stimulus	7	955	1.12	2.03e-05	9606.ENSP00000233242,9606.ENSP00000236850,9606.ENSP00000306361,9606.ENSP00000356671,9606.ENSP00000385675,9606.ENSP00000393887,9606.ENSP00000478570	APOB,APOA1,FGA,SERPINC1,IL6,AHSG,VEGFA
GO:0010811	positive regulation of cell-substrate adhesion	4	109	1.81	3.35e-05	9606.ENSP00000236850,9606.ENSP00000306361,9606.ENSP00000346839,9606.ENSP00000478570	APOA1,FGA,FN1,VEGFA
GO:0034369	plasma lipoprotein particle remodeling	3	27	2.3	4.68e-05	9606.ENSP00000233242,9606.ENSP00000236850,9606.ENSP00000295897	APOB,APOA1,ALB
GO:0043062	extracellular structure organization	5	339	1.42	4.96e-05	9606.ENSP00000233242,9606.ENSP00000236850,9606.ENSP00000295897,9606.ENSP00000306361,9606.ENSP00000346839	APOB,APOA1,ALB,FGA,FN1
GO:0010770	positive regulation of cell morphogenesis involved in differentiation	4	136	1.72	5.42e-05	9606.ENSP00000236850,9606.ENSP00000306361,9606.ENSP00000346839,9606.ENSP00000478570	APOA1,FGA,FN1,VEGFA
GO:0045785	positive regulation of cell adhesion	5	375	1.38	7.29e-05	9606.ENSP00000236850,9606.ENSP00000306361,9606.ENSP00000346839,9606.ENSP00000385675,9606.ENSP00000478570	APOA1,FGA,FN1,IL6,VEGFA
GO:0080134	regulation of response to stress	7	1299	0.98	9.28e-05	9606.ENSP00000233242,9606.ENSP00000236850,9606.ENSP00000306361,9606.ENSP00000356671,9606.ENSP00000385675,9606.ENSP00000393887,9606.ENSP00000478570	APOB,APOA1,FGA,SERPINC1,IL6,AHSG,VEGFA
GO:0050708	regulation of protein secretion	5	422	1.32	0.00011	9606.ENSP00000236850,9606.ENSP00000259396,9606.ENSP00000306361,9606.ENSP00000346839,9606.ENSP00000385675	APOA1,ORM1,FGA,FN1,IL6
GO:0002682	regulation of immune system process	7	1391	0.95	0.00013	9606.ENSP00000221466,9606.ENSP00000233242,9606.ENSP00000236850,9606.ENSP00000259396,9606.ENSP00000306361,9606.ENSP00000385675,9606.ENSP00000478570	FCGRT,APOB,APOA1,ORM1,FGA,IL6,VEGFA
GO:0006950	response to stress	9	3267	0.69	0.00017	9606.ENSP00000236850,9606.ENSP00000259396,9606.ENSP00000295897,9606.ENSP00000306361,9606.ENSP00000346839,9606.ENSP00000356671,9606.ENSP00000385675,9606.ENSP00000393887,9606.ENSP00000478570	APOA1,ORM1,ALB,FGA,FN1,SERPINC1,IL6,AHSG,VEGFA
GO:0032880	regulation of protein localization	6	901	1.07	0.00017	9606.ENSP00000236850,9606.ENSP00000259396,9606.ENSP00000306361,9606.ENSP00000346839,9606.ENSP00000385675,9606.ENSP00000478570	APOA1,ORM1,FGA,FN1,IL6,VEGFA
GO:0045597	positive regulation of cell differentiation	6	908	1.07	0.00017	9606.ENSP00000233242,9606.ENSP00000236850,9606.ENSP00000306361,9606.ENSP00000346839,9606.ENSP00000385675,9606.ENSP00000478570	APOB,APOA1,FGA,FN1,IL6,VEGFA
GO:0002376	immune system process	8	2370	0.78	0.00022	9606.ENSP00000233242,9606.ENSP00000259396,9606.ENSP00000306361,9606.ENSP00000346839,9606.ENSP00000356671,9606.ENSP00000385675,9606.ENSP00000393887,9606.ENSP00000478570	APOB,ORM1,FGA,FN1,SERPINC1,IL6,AHSG,VEGFA
GO:0009611	response to wounding	5	547	1.21	0.00028	9606.ENSP00000236850,9606.ENSP00000306361,9606.ENSP00000346839,9606.ENSP00000356671,9606.ENSP00000385675	APOA1,FGA,FN1,SERPINC1,IL6
GO:0001818	negative regulation of cytokine production	4	245	1.46	0.0003	9606.ENSP00000236850,9606.ENSP00000259396,9606.ENSP00000346839,9606.ENSP00000385675	APOA1,ORM1,FN1,IL6
GO:0032879	regulation of localization	8	2524	0.75	0.00032	9606.ENSP00000233242,9606.ENSP00000236850,9606.ENSP00000259396,9606.ENSP00000306361,9606.ENSP00000346839,9606.ENSP00000385675,9606.ENSP00000393887,9606.ENSP00000478570	APOB,APOA1,ORM1,FGA,FN1,IL6,AHSG,VEGFA
GO:0051049	regulation of transport	7	1732	0.86	0.00036	9606.ENSP00000236850,9606.ENSP00000259396,9606.ENSP00000306361,9606.ENSP00000346839,9606.ENSP00000385675,9606.ENSP00000393887,9606.ENSP00000478570	APOA1,ORM1,FGA,FN1,IL6,AHSG,VEGFA
GO:0051241	negative regulation of multicellular organismal process	6	1098	0.99	0.00038	9606.ENSP00000236850,9606.ENSP00000259396,9606.ENSP00000306361,9606.ENSP00000346839,9606.ENSP00000385675,9606.ENSP00000393887	APOA1,ORM1,FGA,FN1,IL6,AHSG
GO:0034371	chylomicron remodeling	2	8	2.65	0.00042	9606.ENSP00000233242,9606.ENSP00000236850	APOB,APOA1
GO:0050900	leukocyte migration	4	296	1.38	0.00049	9606.ENSP00000233242,9606.ENSP00000346839,9606.ENSP00000385675,9606.ENSP00000478570	APOB,FN1,IL6,VEGFA
GO:0048583	regulation of response to stimulus	9	3882	0.62	0.00051	9606.ENSP00000221466,9606.ENSP00000233242,9606.ENSP00000236850,9606.ENSP00000306361,9606.ENSP00000346839,9606.ENSP00000356671,9606.ENSP00000385675,9606.ENSP00000393887,9606.ENSP00000478570	FCGRT,APOB,APOA1,FGA,FN1,SERPINC1,IL6,AHSG,VEGFA
GO:0031347	regulation of defense response	5	676	1.12	0.00052	9606.ENSP00000233242,9606.ENSP00000236850,9606.ENSP00000306361,9606.ENSP00000385675,9606.ENSP00000393887	APOB,APOA1,FGA,IL6,AHSG
GO:0034378	chylomicron assembly	2	10	2.55	0.00052	9606.ENSP00000233242,9606.ENSP00000236850	APOB,APOA1
GO:0051239	regulation of multicellular organismal process	8	2788	0.71	0.00052	9606.ENSP00000236850,9606.ENSP00000259396,9606.ENSP00000306361,9606.ENSP00000346839,9606.ENSP00000356671,9606.ENSP00000385675,9606.ENSP00000393887,9606.ENSP00000478570	APOA1,ORM1,FGA,FN1,SERPINC1,IL6,AHSG,VEGFA
GO:0006952	defense response	6	1234	0.94	0.00057	9606.ENSP00000259396,9606.ENSP00000306361,9606.ENSP00000346839,9606.ENSP00000356671,9606.ENSP00000385675,9606.ENSP00000393887	ORM1,FGA,FN1,SERPINC1,IL6,AHSG
GO:0050896	response to stimulus	11	7824	0.4	0.00095	9606.ENSP00000221466,9606.ENSP00000233242,9606.ENSP00000236850,9606.ENSP00000259396,9606.ENSP00000295897,9606.ENSP00000306361,9606.ENSP00000346839,9606.ENSP00000356671,9606.ENSP00000385675,9606.ENSP00000393887,9606.ENSP00000478570	FCGRT,APOB,APOA1,ORM1,ALB,FGA,FN1,SERPINC1,IL6,AHSG,VEGFA
GO:0009605	response to external stimulus	7	2152	0.76	0.00097	9606.ENSP00000233242,9606.ENSP00000236850,9606.ENSP00000295897,9606.ENSP00000306361,9606.ENSP00000356671,9606.ENSP00000385675,9606.ENSP00000478570	APOB,APOA1,ALB,FGA,SERPINC1,IL6,VEGFA
GO:0016477	cell migration	5	812	1.04	0.001	9606.ENSP00000233242,9606.ENSP00000236850,9606.ENSP00000346839,9606.ENSP00000385675,9606.ENSP00000478570	APOB,APOA1,FN1,IL6,VEGFA
GO:0034375	high-density lipoprotein particle remodeling	2	17	2.32	0.001	9606.ENSP00000236850,9606.ENSP00000295897	APOA1,ALB
GO:1905952	regulation of lipid localization	3	129	1.62	0.001	9606.ENSP00000233242,9606.ENSP00000236850,9606.ENSP00000385675	APOB,APOA1,IL6
GO:0042325	regulation of phosphorylation	6	1465	0.86	0.0012	9606.ENSP00000236850,9606.ENSP00000306361,9606.ENSP00000346839,9606.ENSP00000385675,9606.ENSP00000393887,9606.ENSP00000478570	APOA1,FGA,FN1,IL6,AHSG,VEGFA
GO:0001667	ameboidal-type cell migration	3	146	1.56	0.0013	9606.ENSP00000236850,9606.ENSP00000346839,9606.ENSP00000478570	APOA1,FN1,VEGFA
GO:0050776	regulation of immune response	5	873	1.01	0.0013	9606.ENSP00000221466,9606.ENSP00000233242,9606.ENSP00000236850,9606.ENSP00000306361,9606.ENSP00000385675	FCGRT,APOB,APOA1,FGA,IL6
GO:0052547	regulation of peptidase activity	4	420	1.23	0.0013	9606.ENSP00000346839,9606.ENSP00000356671,9606.ENSP00000393887,9606.ENSP00000478570	FN1,SERPINC1,AHSG,VEGFA
GO:0034114	regulation of heterotypic cell-cell adhesion	2	21	2.23	0.0014	9606.ENSP00000236850,9606.ENSP00000306361	APOA1,FGA
GO:0051050	positive regulation of transport	5	892	1	0.0014	9606.ENSP00000259396,9606.ENSP00000306361,9606.ENSP00000385675,9606.ENSP00000393887,9606.ENSP00000478570	ORM1,FGA,IL6,AHSG,VEGFA
GO:0051346	negative regulation of hydrolase activity	4	438	1.21	0.0014	9606.ENSP00000236850,9606.ENSP00000356671,9606.ENSP00000393887,9606.ENSP00000478570	APOA1,SERPINC1,AHSG,VEGFA
GO:0033344	cholesterol efflux	2	24	2.17	0.0016	9606.ENSP00000233242,9606.ENSP00000236850	APOB,APOA1
GO:0042060	wound healing	4	461	1.19	0.0016	9606.ENSP00000306361,9606.ENSP00000346839,9606.ENSP00000356671,9606.ENSP00000385675	FGA,FN1,SERPINC1,IL6
GO:0050793	regulation of developmental process	7	2416	0.71	0.0016	9606.ENSP00000233242,9606.ENSP00000236850,9606.ENSP00000306361,9606.ENSP00000346839,9606.ENSP00000385675,9606.ENSP00000393887,9606.ENSP00000478570	APOB,APOA1,FGA,FN1,IL6,AHSG,VEGFA
GO:0019433	triglyceride catabolic process	2	25	2.15	0.0017	9606.ENSP00000233242,9606.ENSP00000236850	APOB,APOA1
GO:0022603	regulation of anatomical structure morphogenesis	5	961	0.97	0.0017	9606.ENSP00000236850,9606.ENSP00000306361,9606.ENSP00000346839,9606.ENSP00000385675,9606.ENSP00000478570	APOA1,FGA,FN1,IL6,VEGFA
GO:0032103	positive regulation of response to external stimulus	4	499	1.15	0.0018	9606.ENSP00000233242,9606.ENSP00000306361,9606.ENSP00000385675,9606.ENSP00000478570	APOB,FGA,IL6,VEGFA
GO:0032268	regulation of cellular protein metabolic process	7	2486	0.7	0.0018	9606.ENSP00000236850,9606.ENSP00000306361,9606.ENSP00000346839,9606.ENSP00000356671,9606.ENSP00000385675,9606.ENSP00000393887,9606.ENSP00000478570	APOA1,FGA,FN1,SERPINC1,IL6,AHSG,VEGFA
GO:0043534	blood vessel endothelial cell migration	2	26	2.14	0.0018	9606.ENSP00000236850,9606.ENSP00000478570	APOA1,VEGFA
GO:0050707	regulation of cytokine secretion	3	174	1.49	0.0018	9606.ENSP00000236850,9606.ENSP00000259396,9606.ENSP00000346839	APOA1,ORM1,FN1
GO:0050878	regulation of body fluid levels	4	483	1.17	0.0018	9606.ENSP00000306361,9606.ENSP00000356671,9606.ENSP00000385675,9606.ENSP00000478570	FGA,SERPINC1,IL6,VEGFA
GO:0065008	regulation of biological quality	8	3559	0.6	0.0018	9606.ENSP00000233242,9606.ENSP00000236850,9606.ENSP00000295897,9606.ENSP00000306361,9606.ENSP00000346839,9606.ENSP00000356671,9606.ENSP00000385675,9606.ENSP00000478570	APOB,APOA1,ALB,FGA,FN1,SERPINC1,IL6,VEGFA
GO:0006897	endocytosis	4	510	1.14	0.0019	9606.ENSP00000233242,9606.ENSP00000236850,9606.ENSP00000295897,9606.ENSP00000393887	APOB,APOA1,ALB,AHSG
GO:0048519	negative regulation of biological process	9	4953	0.51	0.002	9606.ENSP00000236850,9606.ENSP00000259396,9606.ENSP00000295897,9606.ENSP00000306361,9606.ENSP00000346839,9606.ENSP00000356671,9606.ENSP00000385675,9606.ENSP00000393887,9606.ENSP00000478570	APOA1,ORM1,ALB,FGA,FN1,SERPINC1,IL6,AHSG,VEGFA
GO:1900026	positive regulation of substrate adhesion-dependent cell spreading	2	32	2.05	0.0022	9606.ENSP00000236850,9606.ENSP00000306361	APOA1,FGA
GO:0051248	negative regulation of protein metabolic process	5	1075	0.92	0.0024	9606.ENSP00000306361,9606.ENSP00000356671,9606.ENSP00000385675,9606.ENSP00000393887,9606.ENSP00000478570	FGA,SERPINC1,IL6,AHSG,VEGFA
GO:0006898	receptor-mediated endocytosis	3	209	1.41	0.0026	9606.ENSP00000233242,9606.ENSP00000236850,9606.ENSP00000295897	APOB,APOA1,ALB
GO:0050706	regulation of interleukin-1 beta secretion	2	37	1.98	0.0028	9606.ENSP00000236850,9606.ENSP00000259396	APOA1,ORM1
GO:0051130	positive regulation of cellular component organization	5	1128	0.9	0.0029	9606.ENSP00000236850,9606.ENSP00000306361,9606.ENSP00000346839,9606.ENSP00000393887,9606.ENSP00000478570	APOA1,FGA,FN1,AHSG,VEGFA
GO:0045773	positive regulation of axon extension	2	39	1.96	0.003	9606.ENSP00000346839,9606.ENSP00000478570	FN1,VEGFA
GO:0034381	plasma lipoprotein particle clearance	2	40	1.95	0.0031	9606.ENSP00000233242,9606.ENSP00000236850	APOB,APOA1
GO:0010883	regulation of lipid storage	2	42	1.93	0.0033	9606.ENSP00000233242,9606.ENSP00000385675	APOB,IL6
GO:0098657	import into cell	4	609	1.07	0.0033	9606.ENSP00000233242,9606.ENSP00000236850,9606.ENSP00000295897,9606.ENSP00000393887	APOB,APOA1,ALB,AHSG
GO:0007595	lactation	2	44	1.91	0.0035	9606.ENSP00000356671,9606.ENSP00000478570	SERPINC1,VEGFA
GO:0010951	negative regulation of endopeptidase activity	3	242	1.34	0.0035	9606.ENSP00000356671,9606.ENSP00000393887,9606.ENSP00000478570	SERPINC1,AHSG,VEGFA
GO:0050714	positive regulation of protein secretion	3	240	1.35	0.0035	9606.ENSP00000259396,9606.ENSP00000306361,9606.ENSP00000385675	ORM1,FGA,IL6
GO:0051336	regulation of hydrolase activity	5	1238	0.86	0.0039	9606.ENSP00000236850,9606.ENSP00000346839,9606.ENSP00000356671,9606.ENSP00000393887,9606.ENSP00000478570	APOA1,FN1,SERPINC1,AHSG,VEGFA
GO:0042221	response to chemical	8	4153	0.53	0.0041	9606.ENSP00000233242,9606.ENSP00000236850,9606.ENSP00000295897,9606.ENSP00000306361,9606.ENSP00000346839,9606.ENSP00000356671,9606.ENSP00000385675,9606.ENSP00000478570	APOB,APOA1,ALB,FGA,FN1,SERPINC1,IL6,VEGFA
GO:0001960	negative regulation of cytokine-mediated signaling pathway	2	54	1.82	0.0047	9606.ENSP00000236850,9606.ENSP00000385675	APOA1,IL6
GO:0070372	regulation of ERK1 and ERK2 cascade	3	274	1.29	0.0047	9606.ENSP00000306361,9606.ENSP00000346839,9606.ENSP00000478570	FGA,FN1,VEGFA
GO:2000257	regulation of protein activation cascade	2	54	1.82	0.0047	9606.ENSP00000306361,9606.ENSP00000356671	FGA,SERPINC1
GO:0043408	regulation of MAPK cascade	4	712	1	0.0051	9606.ENSP00000306361,9606.ENSP00000346839,9606.ENSP00000385675,9606.ENSP00000478570	FGA,FN1,IL6,VEGFA
GO:0007596	blood coagulation	3	288	1.27	0.0052	9606.ENSP00000306361,9606.ENSP00000356671,9606.ENSP00000385675	FGA,SERPINC1,IL6
GO:0048844	artery morphogenesis	2	59	1.78	0.0052	9606.ENSP00000233242,9606.ENSP00000478570	APOB,VEGFA
GO:0050710	negative regulation of cytokine secretion	2	58	1.79	0.0052	9606.ENSP00000236850,9606.ENSP00000346839	APOA1,FN1
GO:0001932	regulation of protein phosphorylation	5	1370	0.81	0.0054	9606.ENSP00000236850,9606.ENSP00000306361,9606.ENSP00000346839,9606.ENSP00000385675,9606.ENSP00000478570	APOA1,FGA,FN1,IL6,VEGFA
GO:0048523	negative regulation of cellular process	8	4454	0.5	0.0058	9606.ENSP00000236850,9606.ENSP00000295897,9606.ENSP00000306361,9606.ENSP00000346839,9606.ENSP00000356671,9606.ENSP00000385675,9606.ENSP00000393887,9606.ENSP00000478570	APOA1,ALB,FGA,FN1,SERPINC1,IL6,AHSG,VEGFA
GO:0002718	regulation of cytokine production involved in immune response	2	69	1.71	0.0066	9606.ENSP00000236850,9606.ENSP00000385675	APOA1,IL6
GO:0042632	cholesterol homeostasis	2	71	1.7	0.0068	9606.ENSP00000233242,9606.ENSP00000236850	APOB,APOA1
GO:0050727	regulation of inflammatory response	3	338	1.2	0.0071	9606.ENSP00000236850,9606.ENSP00000385675,9606.ENSP00000393887	APOA1,IL6,AHSG
GO:0030193	regulation of blood coagulation	2	77	1.66	0.0077	9606.ENSP00000306361,9606.ENSP00000356671	FGA,SERPINC1
GO:1904035	regulation of epithelial cell apoptotic process	2	78	1.66	0.0077	9606.ENSP00000306361,9606.ENSP00000385675	FGA,IL6
GO:0002764	immune response-regulating signaling pathway	3	365	1.16	0.0082	9606.ENSP00000221466,9606.ENSP00000233242,9606.ENSP00000306361	FCGRT,APOB,FGA
GO:0006955	immune response	5	1560	0.76	0.0082	9606.ENSP00000259396,9606.ENSP00000306361,9606.ENSP00000356671,9606.ENSP00000385675,9606.ENSP00000393887	ORM1,FGA,SERPINC1,IL6,AHSG
GO:0022407	regulation of cell-cell adhesion	3	366	1.16	0.0082	9606.ENSP00000236850,9606.ENSP00000306361,9606.ENSP00000385675	APOA1,FGA,IL6
GO:0031349	positive regulation of defense response	3	365	1.16	0.0082	9606.ENSP00000233242,9606.ENSP00000306361,9606.ENSP00000385675	APOB,FGA,IL6
GO:0043066	negative regulation of apoptotic process	4	859	0.92	0.0082	9606.ENSP00000295897,9606.ENSP00000306361,9606.ENSP00000385675,9606.ENSP00000478570	ALB,FGA,IL6,VEGFA
GO:0051240	positive regulation of multicellular organismal process	5	1551	0.76	0.0082	9606.ENSP00000259396,9606.ENSP00000306361,9606.ENSP00000346839,9606.ENSP00000385675,9606.ENSP00000478570	ORM1,FGA,FN1,IL6,VEGFA
GO:0002684	positive regulation of immune system process	4	882	0.91	0.0083	9606.ENSP00000233242,9606.ENSP00000306361,9606.ENSP00000385675,9606.ENSP00000478570	APOB,FGA,IL6,VEGFA
GO:0050794	regulation of cellular process	11	10484	0.27	0.0083	9606.ENSP00000221466,9606.ENSP00000233242,9606.ENSP00000236850,9606.ENSP00000259396,9606.ENSP00000295897,9606.ENSP00000306361,9606.ENSP00000346839,9606.ENSP00000356671,9606.ENSP00000385675,9606.ENSP00000393887,9606.ENSP00000478570	FCGRT,APOB,APOA1,ORM1,ALB,FGA,FN1,SERPINC1,IL6,AHSG,VEGFA
GO:0001523	retinoid metabolic process	2	87	1.61	0.0084	9606.ENSP00000233242,9606.ENSP00000236850	APOB,APOA1
GO:0002224	toll-like receptor signaling pathway	2	87	1.61	0.0084	9606.ENSP00000233242,9606.ENSP00000306361	APOB,FGA
GO:0042158	lipoprotein biosynthetic process	2	87	1.61	0.0084	9606.ENSP00000233242,9606.ENSP00000236850	APOB,APOA1
GO:0048514	blood vessel morphogenesis	3	381	1.15	0.0084	9606.ENSP00000233242,9606.ENSP00000346839,9606.ENSP00000478570	APOB,FN1,VEGFA
GO:0009791	post-embryonic development	2	90	1.6	0.0088	9606.ENSP00000233242,9606.ENSP00000478570	APOB,VEGFA
GO:0002690	positive regulation of leukocyte chemotaxis	2	91	1.59	0.0089	9606.ENSP00000385675,9606.ENSP00000478570	IL6,VEGFA
GO:0048522	positive regulation of cellular process	8	4898	0.46	0.0089	9606.ENSP00000233242,9606.ENSP00000236850,9606.ENSP00000259396,9606.ENSP00000306361,9606.ENSP00000346839,9606.ENSP00000385675,9606.ENSP00000393887,9606.ENSP00000478570	APOB,APOA1,ORM1,FGA,FN1,IL6,AHSG,VEGFA
GO:0048732	gland development	3	395	1.13	0.0089	9606.ENSP00000236850,9606.ENSP00000356671,9606.ENSP00000478570	APOA1,SERPINC1,VEGFA
GO:0032501	multicellular organismal process	9	6507	0.39	0.0096	9606.ENSP00000233242,9606.ENSP00000236850,9606.ENSP00000295897,9606.ENSP00000306361,9606.ENSP00000346839,9606.ENSP00000356671,9606.ENSP00000385675,9606.ENSP00000393887,9606.ENSP00000478570	APOB,APOA1,ALB,FGA,FN1,SERPINC1,IL6,AHSG,VEGFA
GO:0071345	cellular response to cytokine stimulus	4	953	0.87	0.0101	9606.ENSP00000233242,9606.ENSP00000346839,9606.ENSP00000385675,9606.ENSP00000478570	APOB,FN1,IL6,VEGFA
GO:1902533	positive regulation of intracellular signal transduction	4	959	0.87	0.0102	9606.ENSP00000236850,9606.ENSP00000306361,9606.ENSP00000385675,9606.ENSP00000478570	APOA1,FGA,IL6,VEGFA
GO:0002262	myeloid cell homeostasis	2	102	1.54	0.0104	9606.ENSP00000385675,9606.ENSP00000478570	IL6,VEGFA
GO:0097529	myeloid leukocyte migration	2	103	1.54	0.0105	9606.ENSP00000385675,9606.ENSP00000478570	IL6,VEGFA
GO:0033138	positive regulation of peptidyl-serine phosphorylation	2	105	1.53	0.0108	9606.ENSP00000385675,9606.ENSP00000478570	IL6,VEGFA
GO:0008203	cholesterol metabolic process	2	109	1.51	0.0115	9606.ENSP00000233242,9606.ENSP00000236850	APOB,APOA1
GO:1902531	regulation of intracellular signal transduction	5	1764	0.7	0.0117	9606.ENSP00000236850,9606.ENSP00000306361,9606.ENSP00000346839,9606.ENSP00000385675,9606.ENSP00000478570	APOA1,FGA,FN1,IL6,VEGFA
GO:0043933	protein-containing complex subunit organization	5	1770	0.7	0.0118	9606.ENSP00000233242,9606.ENSP00000236850,9606.ENSP00000295897,9606.ENSP00000306361,9606.ENSP00000346839	APOB,APOA1,ALB,FGA,FN1
GO:0001775	cell activation	4	1024	0.84	0.0119	9606.ENSP00000259396,9606.ENSP00000306361,9606.ENSP00000385675,9606.ENSP00000393887	ORM1,FGA,IL6,AHSG
GO:0019218	regulation of steroid metabolic process	2	112	1.5	0.0119	9606.ENSP00000233242,9606.ENSP00000236850	APOB,APOA1
GO:0030335	positive regulation of cell migration	3	452	1.07	0.0119	9606.ENSP00000346839,9606.ENSP00000385675,9606.ENSP00000478570	FN1,IL6,VEGFA
GO:0031667	response to nutrient levels	3	455	1.07	0.0119	9606.ENSP00000236850,9606.ENSP00000295897,9606.ENSP00000356671	APOA1,ALB,SERPINC1
GO:0032675	regulation of interleukin-6 production	2	112	1.5	0.0119	9606.ENSP00000259396,9606.ENSP00000385675	ORM1,IL6
GO:0007154	cell communication	8	5219	0.44	0.012	9606.ENSP00000221466,9606.ENSP00000233242,9606.ENSP00000236850,9606.ENSP00000295897,9606.ENSP00000306361,9606.ENSP00000346839,9606.ENSP00000385675,9606.ENSP00000478570	FCGRT,APOB,APOA1,ALB,FGA,FN1,IL6,VEGFA
GO:0090066	regulation of anatomical structure size	3	464	1.06	0.0122	9606.ENSP00000306361,9606.ENSP00000346839,9606.ENSP00000478570	FGA,FN1,VEGFA
GO:0007160	cell-matrix adhesion	2	119	1.48	0.0123	9606.ENSP00000306361,9606.ENSP00000346839	FGA,FN1
GO:0030168	platelet activation	2	120	1.47	0.0124	9606.ENSP00000306361,9606.ENSP00000385675	FGA,IL6
GO:0035270	endocrine system development	2	120	1.47	0.0124	9606.ENSP00000236850,9606.ENSP00000385675	APOA1,IL6
GO:0060627	regulation of vesicle-mediated transport	3	480	1.05	0.0127	9606.ENSP00000306361,9606.ENSP00000393887,9606.ENSP00000478570	FGA,AHSG,VEGFA
GO:0006935	chemotaxis	3	491	1.04	0.0131	9606.ENSP00000236850,9606.ENSP00000385675,9606.ENSP00000478570	APOA1,IL6,VEGFA
GO:0010035	response to inorganic substance	3	491	1.04	0.0131	9606.ENSP00000233242,9606.ENSP00000306361,9606.ENSP00000385675	APOB,FGA,IL6
GO:2000026	regulation of multicellular organismal development	5	1876	0.68	0.0131	9606.ENSP00000236850,9606.ENSP00000346839,9606.ENSP00000385675,9606.ENSP00000393887,9606.ENSP00000478570	APOA1,FN1,IL6,AHSG,VEGFA
GO:0002446	neutrophil mediated immunity	3	498	1.03	0.0132	9606.ENSP00000259396,9606.ENSP00000385675,9606.ENSP00000393887	ORM1,IL6,AHSG
GO:0045807	positive regulation of endocytosis	2	129	1.44	0.0132	9606.ENSP00000393887,9606.ENSP00000478570	AHSG,VEGFA
GO:0030595	leukocyte chemotaxis	2	130	1.44	0.0133	9606.ENSP00000385675,9606.ENSP00000478570	IL6,VEGFA
GO:0010817	regulation of hormone levels	3	511	1.02	0.0139	9606.ENSP00000236850,9606.ENSP00000306361,9606.ENSP00000385675	APOA1,FGA,IL6
GO:0043410	positive regulation of MAPK cascade	3	512	1.02	0.0139	9606.ENSP00000306361,9606.ENSP00000385675,9606.ENSP00000478570	FGA,IL6,VEGFA
GO:0048731	system development	7	4144	0.48	0.0149	9606.ENSP00000233242,9606.ENSP00000236850,9606.ENSP00000346839,9606.ENSP00000356671,9606.ENSP00000385675,9606.ENSP00000393887,9606.ENSP00000478570	APOB,APOA1,FN1,SERPINC1,IL6,AHSG,VEGFA
GO:0008360	regulation of cell shape	2	143	1.4	0.0152	9606.ENSP00000346839,9606.ENSP00000478570	FN1,VEGFA
GO:0009968	negative regulation of signal transduction	4	1160	0.79	0.0155	9606.ENSP00000236850,9606.ENSP00000306361,9606.ENSP00000385675,9606.ENSP00000393887	APOA1,FGA,IL6,AHSG
GO:0051235	maintenance of location	2	150	1.38	0.0165	9606.ENSP00000236850,9606.ENSP00000295897	APOA1,ALB
GO:0009617	response to bacterium	3	555	0.98	0.0166	9606.ENSP00000233242,9606.ENSP00000306361,9606.ENSP00000385675	APOB,FGA,IL6
GO:0009966	regulation of signal transduction	6	3033	0.55	0.0166	9606.ENSP00000236850,9606.ENSP00000306361,9606.ENSP00000346839,9606.ENSP00000385675,9606.ENSP00000393887,9606.ENSP00000478570	APOA1,FGA,FN1,IL6,AHSG,VEGFA
GO:0048584	positive regulation of response to stimulus	5	2054	0.64	0.0177	9606.ENSP00000233242,9606.ENSP00000236850,9606.ENSP00000306361,9606.ENSP00000385675,9606.ENSP00000478570	APOB,APOA1,FGA,IL6,VEGFA
GO:0010469	regulation of signaling receptor activity	3	577	0.97	0.0182	9606.ENSP00000236850,9606.ENSP00000385675,9606.ENSP00000478570	APOA1,IL6,VEGFA
GO:0003018	vascular process in circulatory system	2	162	1.34	0.0184	9606.ENSP00000306361,9606.ENSP00000478570	FGA,VEGFA
GO:0050778	positive regulation of immune response	3	589	0.96	0.0188	9606.ENSP00000233242,9606.ENSP00000306361,9606.ENSP00000385675	APOB,FGA,IL6
GO:0002758	innate immune response-activating signal transduction	2	168	1.33	0.0191	9606.ENSP00000233242,9606.ENSP00000306361	APOB,FGA
GO:0046890	regulation of lipid biosynthetic process	2	174	1.31	0.0202	9606.ENSP00000233242,9606.ENSP00000236850	APOB,APOA1
GO:0002366	leukocyte activation involved in immune response	3	616	0.94	0.0205	9606.ENSP00000259396,9606.ENSP00000385675,9606.ENSP00000393887	ORM1,IL6,AHSG
GO:0031175	neuron projection development	3	616	0.94	0.0205	9606.ENSP00000236850,9606.ENSP00000385675,9606.ENSP00000478570	APOA1,IL6,VEGFA
GO:0050731	positive regulation of peptidyl-tyrosine phosphorylation	2	180	1.3	0.0211	9606.ENSP00000385675,9606.ENSP00000478570	IL6,VEGFA
GO:0030278	regulation of ossification	2	181	1.29	0.0212	9606.ENSP00000385675,9606.ENSP00000393887	IL6,AHSG
GO:0007166	cell surface receptor signaling pathway	5	2198	0.61	0.0216	9606.ENSP00000221466,9606.ENSP00000236850,9606.ENSP00000346839,9606.ENSP00000385675,9606.ENSP00000478570	FCGRT,APOA1,FN1,IL6,VEGFA
GO:0007399	nervous system development	5	2206	0.61	0.0217	9606.ENSP00000233242,9606.ENSP00000236850,9606.ENSP00000346839,9606.ENSP00000385675,9606.ENSP00000478570	APOB,APOA1,FN1,IL6,VEGFA
GO:0009893	positive regulation of metabolic process	6	3280	0.51	0.022	9606.ENSP00000233242,9606.ENSP00000236850,9606.ENSP00000306361,9606.ENSP00000346839,9606.ENSP00000385675,9606.ENSP00000478570	APOB,APOA1,FGA,FN1,IL6,VEGFA
GO:0080090	regulation of primary metabolic process	8	5982	0.38	0.0224	9606.ENSP00000233242,9606.ENSP00000236850,9606.ENSP00000306361,9606.ENSP00000346839,9606.ENSP00000356671,9606.ENSP00000385675,9606.ENSP00000393887,9606.ENSP00000478570	APOB,APOA1,FGA,FN1,SERPINC1,IL6,AHSG,VEGFA
GO:0019221	cytokine-mediated signaling pathway	3	655	0.91	0.0231	9606.ENSP00000346839,9606.ENSP00000385675,9606.ENSP00000478570	FN1,IL6,VEGFA
GO:0065009	regulation of molecular function	6	3322	0.51	0.0231	9606.ENSP00000236850,9606.ENSP00000346839,9606.ENSP00000356671,9606.ENSP00000385675,9606.ENSP00000393887,9606.ENSP00000478570	APOA1,FN1,SERPINC1,IL6,AHSG,VEGFA
GO:0097237	cellular response to toxic substance	2	195	1.26	0.0233	9606.ENSP00000295897,9606.ENSP00000385675	ALB,IL6
GO:0070374	positive regulation of ERK1 and ERK2 cascade	2	196	1.26	0.0235	9606.ENSP00000306361,9606.ENSP00000478570	FGA,VEGFA
GO:0071229	cellular response to acid chemical	2	196	1.26	0.0235	9606.ENSP00000233242,9606.ENSP00000478570	APOB,VEGFA
GO:0060255	regulation of macromolecule metabolic process	8	6072	0.37	0.0239	9606.ENSP00000233242,9606.ENSP00000236850,9606.ENSP00000306361,9606.ENSP00000346839,9606.ENSP00000356671,9606.ENSP00000385675,9606.ENSP00000393887,9606.ENSP00000478570	APOB,APOA1,FGA,FN1,SERPINC1,IL6,AHSG,VEGFA
GO:0007584	response to nutrient	2	208	1.23	0.0257	9606.ENSP00000236850,9606.ENSP00000356671	APOA1,SERPINC1
GO:0048699	generation of neurons	4	1422	0.7	0.0264	9606.ENSP00000236850,9606.ENSP00000346839,9606.ENSP00000385675,9606.ENSP00000478570	APOA1,FN1,IL6,VEGFA
GO:0007165	signal transduction	7	4738	0.42	0.027	9606.ENSP00000221466,9606.ENSP00000233242,9606.ENSP00000236850,9606.ENSP00000306361,9606.ENSP00000346839,9606.ENSP00000385675,9606.ENSP00000478570	FCGRT,APOB,APOA1,FGA,FN1,IL6,VEGFA
GO:0051716	cellular response to stimulus	8	6212	0.36	0.0273	9606.ENSP00000221466,9606.ENSP00000233242,9606.ENSP00000236850,9606.ENSP00000295897,9606.ENSP00000306361,9606.ENSP00000346839,9606.ENSP00000385675,9606.ENSP00000478570	FCGRT,APOB,APOA1,ALB,FGA,FN1,IL6,VEGFA
GO:0032270	positive regulation of cellular protein metabolic process	4	1496	0.68	0.0306	9606.ENSP00000306361,9606.ENSP00000346839,9606.ENSP00000385675,9606.ENSP00000478570	FGA,FN1,IL6,VEGFA
GO:0042592	homeostatic process	4	1491	0.68	0.0306	9606.ENSP00000233242,9606.ENSP00000236850,9606.ENSP00000385675,9606.ENSP00000478570	APOB,APOA1,IL6,VEGFA
GO:0048468	cell development	4	1493	0.68	0.0306	9606.ENSP00000236850,9606.ENSP00000346839,9606.ENSP00000385675,9606.ENSP00000478570	APOA1,FN1,IL6,VEGFA
GO:0051345	positive regulation of hydrolase activity	3	742	0.86	0.0306	9606.ENSP00000236850,9606.ENSP00000346839,9606.ENSP00000478570	APOA1,FN1,VEGFA
GO:0022409	positive regulation of cell-cell adhesion	2	238	1.17	0.0316	9606.ENSP00000306361,9606.ENSP00000385675	FGA,IL6
GO:0065003	protein-containing complex assembly	4	1514	0.67	0.0316	9606.ENSP00000233242,9606.ENSP00000236850,9606.ENSP00000306361,9606.ENSP00000346839	APOB,APOA1,FGA,FN1
GO:0051704	multi-organism process	5	2514	0.55	0.0336	9606.ENSP00000233242,9606.ENSP00000295897,9606.ENSP00000306361,9606.ENSP00000346839,9606.ENSP00000385675	APOB,ALB,FGA,FN1,IL6
GO:0033554	cellular response to stress	4	1553	0.66	0.0337	9606.ENSP00000236850,9606.ENSP00000295897,9606.ENSP00000385675,9606.ENSP00000478570	APOA1,ALB,IL6,VEGFA
GO:0042742	defense response to bacterium	2	250	1.15	0.0338	9606.ENSP00000306361,9606.ENSP00000385675	FGA,IL6
GO:0051091	positive regulation of DNA-binding transcription factor activity	2	250	1.15	0.0338	9606.ENSP00000385675,9606.ENSP00000478570	IL6,VEGFA
GO:0006959	humoral immune response	2	252	1.15	0.034	9606.ENSP00000306361,9606.ENSP00000385675	FGA,IL6
GO:0009615	response to virus	2	270	1.12	0.0375	9606.ENSP00000233242,9606.ENSP00000385675	APOB,IL6
GO:0045765	regulation of angiogenesis	2	277	1.11	0.0387	9606.ENSP00000385675,9606.ENSP00000478570	IL6,VEGFA
GO:0002250	adaptive immune response	2	280	1.1	0.0392	9606.ENSP00000306361,9606.ENSP00000385675	FGA,IL6
GO:0016043	cellular component organization	7	5163	0.38	0.0392	9606.ENSP00000233242,9606.ENSP00000236850,9606.ENSP00000295897,9606.ENSP00000306361,9606.ENSP00000346839,9606.ENSP00000385675,9606.ENSP00000478570	APOB,APOA1,ALB,FGA,FN1,IL6,VEGFA
GO:0070887	cellular response to chemical stimulus	5	2672	0.52	0.0402	9606.ENSP00000233242,9606.ENSP00000295897,9606.ENSP00000346839,9606.ENSP00000385675,9606.ENSP00000478570	APOB,ALB,FN1,IL6,VEGFA
GO:0008284	positive regulation of cell population proliferation	3	878	0.78	0.0424	9606.ENSP00000346839,9606.ENSP00000385675,9606.ENSP00000478570	FN1,IL6,VEGFA
GO:0030198	extracellular matrix organization	2	296	1.08	0.0428	9606.ENSP00000306361,9606.ENSP00000346839	FGA,FN1
GO:0001525	angiogenesis	2	297	1.08	0.043	9606.ENSP00000346839,9606.ENSP00000478570	FN1,VEGFA
GO:0032496	response to lipopolysaccharide	2	298	1.08	0.043	9606.ENSP00000233242,9606.ENSP00000385675	APOB,IL6
GO:0044093	positive regulation of molecular function	4	1713	0.62	0.043	9606.ENSP00000236850,9606.ENSP00000346839,9606.ENSP00000385675,9606.ENSP00000478570	APOA1,FN1,IL6,VEGFA
GO:0009790	embryo development	3	890	0.78	0.0431	9606.ENSP00000233242,9606.ENSP00000346839,9606.ENSP00000478570	APOB,FN1,VEGFA
GO:0001701	in utero embryonic development	2	306	1.07	0.0444	9606.ENSP00000233242,9606.ENSP00000478570	APOB,VEGFA
GO:0032102	negative regulation of response to external stimulus	2	310	1.06	0.0453	9606.ENSP00000236850,9606.ENSP00000306361	APOA1,FGA
GO:0002521	leukocyte differentiation	2	313	1.06	0.0459	9606.ENSP00000385675,9606.ENSP00000478570	IL6,VEGFA
LTF
#term ID	term description	observed gene count	background gene count	strength	false discovery rate	matching proteins in your network (IDs)	matching proteins in your network (labels)
GO:0019730	antimicrobial humoral response	8	143	2	1.36e-12	9606.ENSP00000008938,9606.ENSP00000231751,9606.ENSP00000261267,9606.ENSP00000297435,9606.ENSP00000315130,9606.ENSP00000361867,9606.ENSP00000362108,9606.ENSP00000466090	PGLYRP1,LTF,LYZ,DEFA4,CLU,SEMG1,LCN2,ELANE
GO:0002274	myeloid leukocyte activation	10	574	1.49	2.24e-12	9606.ENSP00000008938,9606.ENSP00000231751,9606.ENSP00000236826,9606.ENSP00000257264,9606.ENSP00000261267,9606.ENSP00000297435,9606.ENSP00000315130,9606.ENSP00000348170,9606.ENSP00000362108,9606.ENSP00000466090	PGLYRP1,LTF,MMP8,TCN1,LYZ,DEFA4,CLU,HP,LCN2,ELANE
GO:0002443	leukocyte mediated immunity	10	632	1.45	3.86e-12	9606.ENSP00000008938,9606.ENSP00000231751,9606.ENSP00000236826,9606.ENSP00000257264,9606.ENSP00000261267,9606.ENSP00000297435,9606.ENSP00000315130,9606.ENSP00000348170,9606.ENSP00000362108,9606.ENSP00000466090	PGLYRP1,LTF,MMP8,TCN1,LYZ,DEFA4,CLU,HP,LCN2,ELANE
GO:0045055	regulated exocytosis	10	691	1.41	6.99e-12	9606.ENSP00000008938,9606.ENSP00000231751,9606.ENSP00000236826,9606.ENSP00000257264,9606.ENSP00000261267,9606.ENSP00000297435,9606.ENSP00000315130,9606.ENSP00000348170,9606.ENSP00000362108,9606.ENSP00000466090	PGLYRP1,LTF,MMP8,TCN1,LYZ,DEFA4,CLU,HP,LCN2,ELANE
GO:0043312	neutrophil degranulation	9	485	1.52	2.34e-11	9606.ENSP00000008938,9606.ENSP00000231751,9606.ENSP00000236826,9606.ENSP00000257264,9606.ENSP00000261267,9606.ENSP00000297435,9606.ENSP00000348170,9606.ENSP00000362108,9606.ENSP00000466090	PGLYRP1,LTF,MMP8,TCN1,LYZ,DEFA4,HP,LCN2,ELANE
GO:0006955	immune response	11	1560	1.1	4.08e-11	9606.ENSP00000008938,9606.ENSP00000231751,9606.ENSP00000236826,9606.ENSP00000257264,9606.ENSP00000261267,9606.ENSP00000297435,9606.ENSP00000315130,9606.ENSP00000348170,9606.ENSP00000361867,9606.ENSP00000362108,9606.ENSP00000466090	PGLYRP1,LTF,MMP8,TCN1,LYZ,DEFA4,CLU,HP,SEMG1,LCN2,ELANE
GO:0031640	killing of cells of other organism	6	89	2.08	1.77e-10	9606.ENSP00000008938,9606.ENSP00000231751,9606.ENSP00000261267,9606.ENSP00000297435,9606.ENSP00000361867,9606.ENSP00000466090	PGLYRP1,LTF,LYZ,DEFA4,SEMG1,ELANE
GO:0044364	disruption of cells of other organism	6	89	2.08	1.77e-10	9606.ENSP00000008938,9606.ENSP00000231751,9606.ENSP00000261267,9606.ENSP00000297435,9606.ENSP00000361867,9606.ENSP00000466090	PGLYRP1,LTF,LYZ,DEFA4,SEMG1,ELANE
GO:0042742	defense response to bacterium	7	250	1.7	6.31e-10	9606.ENSP00000008938,9606.ENSP00000231751,9606.ENSP00000261267,9606.ENSP00000297435,9606.ENSP00000348170,9606.ENSP00000361867,9606.ENSP00000466090	PGLYRP1,LTF,LYZ,DEFA4,HP,SEMG1,ELANE
GO:0098542	defense response to other organism	9	859	1.27	9.69e-10	9606.ENSP00000008938,9606.ENSP00000231751,9606.ENSP00000261267,9606.ENSP00000297435,9606.ENSP00000315130,9606.ENSP00000348170,9606.ENSP00000361867,9606.ENSP00000362108,9606.ENSP00000466090	PGLYRP1,LTF,LYZ,DEFA4,CLU,HP,SEMG1,LCN2,ELANE
GO:0061844	antimicrobial humoral immune response mediated by antimicrobial peptide	5	107	1.92	5.81e-08	9606.ENSP00000008938,9606.ENSP00000231751,9606.ENSP00000297435,9606.ENSP00000361867,9606.ENSP00000466090	PGLYRP1,LTF,DEFA4,SEMG1,ELANE
GO:0019731	antibacterial humoral response	4	47	2.18	2.9e-07	9606.ENSP00000231751,9606.ENSP00000297435,9606.ENSP00000361867,9606.ENSP00000466090	LTF,DEFA4,SEMG1,ELANE
GO:0050829	defense response to Gram-negative bacterium	4	95	1.87	4.09e-06	9606.ENSP00000231751,9606.ENSP00000261267,9606.ENSP00000297435,9606.ENSP00000466090	LTF,LYZ,DEFA4,ELANE
GO:0050830	defense response to Gram-positive bacterium	4	111	1.81	7.29e-06	9606.ENSP00000008938,9606.ENSP00000231751,9606.ENSP00000261267,9606.ENSP00000297435	PGLYRP1,LTF,LYZ,DEFA4
GO:0051704	multi-organism process	9	2514	0.8	8.2e-06	9606.ENSP00000008938,9606.ENSP00000231751,9606.ENSP00000261267,9606.ENSP00000297435,9606.ENSP00000315130,9606.ENSP00000348170,9606.ENSP00000361867,9606.ENSP00000362108,9606.ENSP00000466090	PGLYRP1,LTF,LYZ,DEFA4,CLU,HP,SEMG1,LCN2,ELANE
GO:0050832	defense response to fungus	3	49	2.04	5.15e-05	9606.ENSP00000231751,9606.ENSP00000297435,9606.ENSP00000466090	LTF,DEFA4,ELANE
GO:0033214	siderophore-dependent iron import into cell	2	4	2.95	7.38e-05	9606.ENSP00000231751,9606.ENSP00000362108	LTF,LCN2
GO:0045087	innate immune response	5	676	1.12	0.00031	9606.ENSP00000008938,9606.ENSP00000231751,9606.ENSP00000297435,9606.ENSP00000315130,9606.ENSP00000362108	PGLYRP1,LTF,DEFA4,CLU,LCN2
GO:0019732	antifungal humoral response	2	12	2.47	0.0004	9606.ENSP00000231751,9606.ENSP00000297435	LTF,DEFA4
GO:0000041	transition metal ion transport	3	121	1.64	0.00059	9606.ENSP00000231751,9606.ENSP00000257264,9606.ENSP00000362108	LTF,TCN1,LCN2
GO:0006954	inflammatory response	4	482	1.17	0.0016	9606.ENSP00000261267,9606.ENSP00000315130,9606.ENSP00000348170,9606.ENSP00000466090	LYZ,CLU,HP,ELANE
GO:0050778	positive regulation of immune response	4	589	1.08	0.0033	9606.ENSP00000008938,9606.ENSP00000231751,9606.ENSP00000315130,9606.ENSP00000466090	PGLYRP1,LTF,CLU,ELANE
GO:0001817	regulation of cytokine production	4	615	1.06	0.0037	9606.ENSP00000008938,9606.ENSP00000231751,9606.ENSP00000315130,9606.ENSP00000466090	PGLYRP1,LTF,CLU,ELANE
GO:0098657	import into cell	4	609	1.07	0.0037	9606.ENSP00000231751,9606.ENSP00000348170,9606.ENSP00000362108,9606.ENSP00000466090	LTF,HP,LCN2,ELANE
GO:0001818	negative regulation of cytokine production	3	245	1.34	0.0041	9606.ENSP00000008938,9606.ENSP00000231751,9606.ENSP00000466090	PGLYRP1,LTF,ELANE
GO:0051181	cofactor transport	2	46	1.89	0.0042	9606.ENSP00000257264,9606.ENSP00000362108	TCN1,LCN2
GO:0031347	regulation of defense response	4	676	1.02	0.0051	9606.ENSP00000008938,9606.ENSP00000231751,9606.ENSP00000315130,9606.ENSP00000466090	PGLYRP1,LTF,CLU,ELANE
GO:0022617	extracellular matrix disassembly	2	58	1.79	0.0064	9606.ENSP00000236826,9606.ENSP00000466090	MMP8,ELANE
GO:0032102	negative regulation of response to external stimulus	3	310	1.24	0.0077	9606.ENSP00000008938,9606.ENSP00000231751,9606.ENSP00000466090	PGLYRP1,LTF,ELANE
GO:0051851	modification by host of symbiont morphology or physiology	2	71	1.7	0.009	9606.ENSP00000231751,9606.ENSP00000466090	LTF,ELANE
GO:0002526	acute inflammatory response	2	73	1.69	0.0092	9606.ENSP00000348170,9606.ENSP00000466090	HP,ELANE
GO:0050727	regulation of inflammatory response	3	338	1.2	0.0092	9606.ENSP00000008938,9606.ENSP00000315130,9606.ENSP00000466090	PGLYRP1,CLU,ELANE
GO:1902106	negative regulation of leukocyte differentiation	2	97	1.56	0.0147	9606.ENSP00000008938,9606.ENSP00000231751	PGLYRP1,LTF
GO:0032101	regulation of response to external stimulus	4	955	0.87	0.0152	9606.ENSP00000008938,9606.ENSP00000231751,9606.ENSP00000315130,9606.ENSP00000466090	PGLYRP1,LTF,CLU,ELANE
GO:0009057	macromolecule catabolic process	4	970	0.87	0.0159	9606.ENSP00000008938,9606.ENSP00000261267,9606.ENSP00000315130,9606.ENSP00000466090	PGLYRP1,LYZ,CLU,ELANE
GO:0032680	regulation of tumor necrosis factor production	2	115	1.49	0.0192	9606.ENSP00000231751,9606.ENSP00000315130	LTF,CLU
GO:0050728	negative regulation of inflammatory response	2	117	1.48	0.0196	9606.ENSP00000008938,9606.ENSP00000466090	PGLYRP1,ELANE
GO:1901564	organonitrogen compound metabolic process	8	5281	0.43	0.0202	9606.ENSP00000008938,9606.ENSP00000231751,9606.ENSP00000236826,9606.ENSP00000257264,9606.ENSP00000261267,9606.ENSP00000315130,9606.ENSP00000361867,9606.ENSP00000466090	PGLYRP1,LTF,MMP8,TCN1,LYZ,CLU,SEMG1,ELANE
GO:0009056	catabolic process	5	1859	0.68	0.0211	9606.ENSP00000008938,9606.ENSP00000236826,9606.ENSP00000261267,9606.ENSP00000315130,9606.ENSP00000466090	PGLYRP1,MMP8,LYZ,CLU,ELANE
GO:0006875	cellular metal ion homeostasis	3	499	1.03	0.0225	9606.ENSP00000231751,9606.ENSP00000362108,9606.ENSP00000466090	LTF,LCN2,ELANE
GO:0045860	positive regulation of protein kinase activity	3	517	1.01	0.0246	9606.ENSP00000231751,9606.ENSP00000315130,9606.ENSP00000466090	LTF,CLU,ELANE
GO:0051092	positive regulation of NF-kappaB transcription factor activity	2	142	1.4	0.0262	9606.ENSP00000231751,9606.ENSP00000315130	LTF,CLU
GO:2000377	regulation of reactive oxygen species metabolic process	2	169	1.32	0.0344	9606.ENSP00000315130,9606.ENSP00000348170	CLU,HP
GO:0044403	symbiont process	3	650	0.91	0.0407	9606.ENSP00000008938,9606.ENSP00000231751,9606.ENSP00000466090	PGLYRP1,LTF,ELANE
GO:0043900	regulation of multi-organism process	3	653	0.91	0.0408	9606.ENSP00000008938,9606.ENSP00000231751,9606.ENSP00000466090	PGLYRP1,LTF,ELANE
GO:0050790	regulation of catalytic activity	5	2249	0.6	0.0409	9606.ENSP00000231751,9606.ENSP00000315130,9606.ENSP00000348170,9606.ENSP00000361867,9606.ENSP00000466090	LTF,CLU,HP,SEMG1,ELANE
GO:0043085	positive regulation of catalytic activity	4	1381	0.71	0.0427	9606.ENSP00000231751,9606.ENSP00000315130,9606.ENSP00000361867,9606.ENSP00000466090	LTF,CLU,SEMG1,ELANE
GO:0043903	regulation of symbiosis, encompassing mutualism through parasitism	2	203	1.24	0.0433	9606.ENSP00000231751,9606.ENSP00000466090	LTF,ELANE
GO:0043901	negative regulation of multi-organism process	2	212	1.22	0.0462	9606.ENSP00000231751,9606.ENSP00000466090	LTF,ELANE
PDS5A
#term ID	term description	observed gene count	background gene count	strength	false discovery rate	matching proteins in your network (IDs)	matching proteins in your network (labels)
GO:0007059	chromosome segregation	11	253	1.89	9.19e-19	9606.ENSP00000218089,9606.ENSP00000269214,9606.ENSP00000282516,9606.ENSP00000297338,9606.ENSP00000298767,9606.ENSP00000303427,9606.ENSP00000306999,9606.ENSP00000313851,9606.ENSP00000323421,9606.ENSP00000354720,9606.ENSP00000372689	STAG2,ESCO1,NIPBL,RAD21,WAPAL,PDS5A,ESCO2,PDS5B,SMC1A,SMC3,STAG1
GO:0007062	sister chromatid cohesion	8	39	2.56	2.04e-17	9606.ENSP00000218089,9606.ENSP00000269214,9606.ENSP00000282516,9606.ENSP00000298767,9606.ENSP00000303427,9606.ENSP00000313851,9606.ENSP00000323421,9606.ENSP00000354720	STAG2,ESCO1,NIPBL,WAPAL,PDS5A,PDS5B,SMC1A,SMC3
GO:0006275	regulation of DNA replication	7	96	2.11	2.48e-12	9606.ENSP00000218089,9606.ENSP00000269214,9606.ENSP00000298767,9606.ENSP00000303427,9606.ENSP00000306999,9606.ENSP00000323421,9606.ENSP00000354720	STAG2,ESCO1,WAPAL,PDS5A,ESCO2,SMC1A,SMC3
GO:0007049	cell cycle	11	1263	1.19	5.99e-12	9606.ENSP00000218089,9606.ENSP00000269214,9606.ENSP00000282516,9606.ENSP00000297338,9606.ENSP00000298767,9606.ENSP00000303427,9606.ENSP00000306999,9606.ENSP00000313851,9606.ENSP00000323421,9606.ENSP00000354720,9606.ENSP00000372689	STAG2,ESCO1,NIPBL,RAD21,WAPAL,PDS5A,ESCO2,PDS5B,SMC1A,SMC3,STAG1
GO:0007064	mitotic sister chromatid cohesion	5	16	2.74	2.36e-11	9606.ENSP00000282516,9606.ENSP00000298767,9606.ENSP00000303427,9606.ENSP00000313851,9606.ENSP00000323421	NIPBL,WAPAL,PDS5A,PDS5B,SMC1A
GO:0008156	negative regulation of DNA replication	5	34	2.42	5.81e-10	9606.ENSP00000218089,9606.ENSP00000298767,9606.ENSP00000303427,9606.ENSP00000323421,9606.ENSP00000354720	STAG2,WAPAL,PDS5A,SMC1A,SMC3
GO:0051301	cell division	8	483	1.47	1.07e-09	9606.ENSP00000218089,9606.ENSP00000297338,9606.ENSP00000298767,9606.ENSP00000303427,9606.ENSP00000313851,9606.ENSP00000323421,9606.ENSP00000354720,9606.ENSP00000372689	STAG2,RAD21,WAPAL,PDS5A,PDS5B,SMC1A,SMC3,STAG1
GO:0022402	cell cycle process	9	890	1.25	1.87e-09	9606.ENSP00000218089,9606.ENSP00000269214,9606.ENSP00000282516,9606.ENSP00000297338,9606.ENSP00000298767,9606.ENSP00000303427,9606.ENSP00000313851,9606.ENSP00000323421,9606.ENSP00000354720	STAG2,ESCO1,NIPBL,RAD21,WAPAL,PDS5A,PDS5B,SMC1A,SMC3
GO:0051052	regulation of DNA metabolic process	7	381	1.51	1.35e-08	9606.ENSP00000218089,9606.ENSP00000269214,9606.ENSP00000298767,9606.ENSP00000303427,9606.ENSP00000306999,9606.ENSP00000323421,9606.ENSP00000354720	STAG2,ESCO1,WAPAL,PDS5A,ESCO2,SMC1A,SMC3
GO:0071168	protein localization to chromatin	4	19	2.57	1.67e-08	9606.ENSP00000282516,9606.ENSP00000297338,9606.ENSP00000298767,9606.ENSP00000306999	NIPBL,RAD21,WAPAL,ESCO2
GO:1901673	regulation of mitotic spindle assembly	4	20	2.55	1.85e-08	9606.ENSP00000218089,9606.ENSP00000323421,9606.ENSP00000354720,9606.ENSP00000372689	STAG2,SMC1A,SMC3,STAG1
GO:0000280	nuclear division	6	268	1.6	8.18e-08	9606.ENSP00000282516,9606.ENSP00000297338,9606.ENSP00000298767,9606.ENSP00000303427,9606.ENSP00000313851,9606.ENSP00000323421	NIPBL,RAD21,WAPAL,PDS5A,PDS5B,SMC1A
GO:0032876	negative regulation of DNA endoreduplication	3	5	3.03	1.56e-07	9606.ENSP00000218089,9606.ENSP00000323421,9606.ENSP00000354720	STAG2,SMC1A,SMC3
GO:0051053	negative regulation of DNA metabolic process	5	134	1.82	1.56e-07	9606.ENSP00000218089,9606.ENSP00000298767,9606.ENSP00000303427,9606.ENSP00000323421,9606.ENSP00000354720	STAG2,WAPAL,PDS5A,SMC1A,SMC3
GO:0007088	regulation of mitotic nuclear division	5	160	1.74	3.12e-07	9606.ENSP00000218089,9606.ENSP00000297338,9606.ENSP00000323421,9606.ENSP00000354720,9606.ENSP00000372689	STAG2,RAD21,SMC1A,SMC3,STAG1
GO:0006974	cellular response to DNA damage stimulus	7	749	1.22	5.48e-07	9606.ENSP00000282516,9606.ENSP00000297338,9606.ENSP00000303427,9606.ENSP00000306999,9606.ENSP00000313851,9606.ENSP00000323421,9606.ENSP00000354720	NIPBL,RAD21,PDS5A,ESCO2,PDS5B,SMC1A,SMC3
GO:0051321	meiotic cell cycle	5	214	1.62	1.07e-06	9606.ENSP00000218089,9606.ENSP00000297338,9606.ENSP00000298767,9606.ENSP00000323421,9606.ENSP00000354720	STAG2,RAD21,WAPAL,SMC1A,SMC3
GO:0006281	DNA repair	6	491	1.34	1.52e-06	9606.ENSP00000297338,9606.ENSP00000303427,9606.ENSP00000306999,9606.ENSP00000313851,9606.ENSP00000323421,9606.ENSP00000354720	RAD21,PDS5A,ESCO2,PDS5B,SMC1A,SMC3
GO:0010948	negative regulation of cell cycle process	5	273	1.51	3.16e-06	9606.ENSP00000218089,9606.ENSP00000297338,9606.ENSP00000298767,9606.ENSP00000323421,9606.ENSP00000354720	STAG2,RAD21,WAPAL,SMC1A,SMC3
GO:0000278	mitotic cell cycle	6	628	1.23	5.79e-06	9606.ENSP00000282516,9606.ENSP00000298767,9606.ENSP00000303427,9606.ENSP00000313851,9606.ENSP00000323421,9606.ENSP00000354720	NIPBL,WAPAL,PDS5A,PDS5B,SMC1A,SMC3
GO:0033043	regulation of organelle organization	7	1155	1.03	8.46e-06	9606.ENSP00000218089,9606.ENSP00000282516,9606.ENSP00000297338,9606.ENSP00000298767,9606.ENSP00000323421,9606.ENSP00000354720,9606.ENSP00000372689	STAG2,NIPBL,RAD21,WAPAL,SMC1A,SMC3,STAG1
GO:0010564	regulation of cell cycle process	6	684	1.19	8.98e-06	9606.ENSP00000218089,9606.ENSP00000297338,9606.ENSP00000298767,9606.ENSP00000323421,9606.ENSP00000354720,9606.ENSP00000372689	STAG2,RAD21,WAPAL,SMC1A,SMC3,STAG1
GO:2000112	regulation of cellular macromolecule biosynthetic process	10	4050	0.64	1.53e-05	9606.ENSP00000218089,9606.ENSP00000269214,9606.ENSP00000282516,9606.ENSP00000297338,9606.ENSP00000298767,9606.ENSP00000303427,9606.ENSP00000306999,9606.ENSP00000323421,9606.ENSP00000354720,9606.ENSP00000372689	STAG2,ESCO1,NIPBL,RAD21,WAPAL,PDS5A,ESCO2,SMC1A,SMC3,STAG1
GO:0019219	regulation of nucleobase-containing compound metabolic process	10	4133	0.63	1.76e-05	9606.ENSP00000218089,9606.ENSP00000269214,9606.ENSP00000282516,9606.ENSP00000297338,9606.ENSP00000298767,9606.ENSP00000303427,9606.ENSP00000306999,9606.ENSP00000323421,9606.ENSP00000354720,9606.ENSP00000372689	STAG2,ESCO1,NIPBL,RAD21,WAPAL,PDS5A,ESCO2,SMC1A,SMC3,STAG1
GO:0006996	organelle organization	9	3131	0.71	2.63e-05	9606.ENSP00000218089,9606.ENSP00000269214,9606.ENSP00000282516,9606.ENSP00000297338,9606.ENSP00000298767,9606.ENSP00000303427,9606.ENSP00000313851,9606.ENSP00000323421,9606.ENSP00000354720	STAG2,ESCO1,NIPBL,RAD21,WAPAL,PDS5A,PDS5B,SMC1A,SMC3
GO:0034421	post-translational protein acetylation	2	3	3.07	2.63e-05	9606.ENSP00000269214,9606.ENSP00000306999	ESCO1,ESCO2
GO:0019827	stem cell population maintenance	3	118	1.66	0.00029	9606.ENSP00000282516,9606.ENSP00000323421,9606.ENSP00000354720	NIPBL,SMC1A,SMC3
GO:0022414	reproductive process	6	1350	0.9	0.00029	9606.ENSP00000218089,9606.ENSP00000282516,9606.ENSP00000297338,9606.ENSP00000298767,9606.ENSP00000323421,9606.ENSP00000354720	STAG2,NIPBL,RAD21,WAPAL,SMC1A,SMC3
GO:2000113	negative regulation of cellular macromolecule biosynthetic process	6	1348	0.9	0.00029	9606.ENSP00000218089,9606.ENSP00000282516,9606.ENSP00000298767,9606.ENSP00000303427,9606.ENSP00000323421,9606.ENSP00000354720	STAG2,NIPBL,WAPAL,PDS5A,SMC1A,SMC3
GO:0045934	negative regulation of nucleobase-containing compound metabolic process	6	1424	0.87	0.00036	9606.ENSP00000218089,9606.ENSP00000282516,9606.ENSP00000298767,9606.ENSP00000303427,9606.ENSP00000323421,9606.ENSP00000354720	STAG2,NIPBL,WAPAL,PDS5A,SMC1A,SMC3
GO:0007063	regulation of sister chromatid cohesion	2	21	2.23	0.00045	9606.ENSP00000297338,9606.ENSP00000298767	RAD21,WAPAL
GO:0033046	negative regulation of sister chromatid segregation	2	29	2.09	0.0008	9606.ENSP00000297338,9606.ENSP00000298767	RAD21,WAPAL
GO:0090304	nucleic acid metabolic process	8	3941	0.56	0.0014	9606.ENSP00000282516,9606.ENSP00000297338,9606.ENSP00000303427,9606.ENSP00000306999,9606.ENSP00000313851,9606.ENSP00000323421,9606.ENSP00000354720,9606.ENSP00000372689	NIPBL,RAD21,PDS5A,ESCO2,PDS5B,SMC1A,SMC3,STAG1
GO:0033044	regulation of chromosome organization	3	313	1.23	0.0034	9606.ENSP00000282516,9606.ENSP00000297338,9606.ENSP00000298767	NIPBL,RAD21,WAPAL
GO:0048523	negative regulation of cellular process	8	4454	0.5	0.0034	9606.ENSP00000218089,9606.ENSP00000282516,9606.ENSP00000297338,9606.ENSP00000298767,9606.ENSP00000303427,9606.ENSP00000313851,9606.ENSP00000323421,9606.ENSP00000354720	STAG2,NIPBL,RAD21,WAPAL,PDS5A,PDS5B,SMC1A,SMC3
GO:0050794	regulation of cellular process	11	10484	0.27	0.0052	9606.ENSP00000218089,9606.ENSP00000269214,9606.ENSP00000282516,9606.ENSP00000297338,9606.ENSP00000298767,9606.ENSP00000303427,9606.ENSP00000306999,9606.ENSP00000313851,9606.ENSP00000323421,9606.ENSP00000354720,9606.ENSP00000372689	STAG2,ESCO1,NIPBL,RAD21,WAPAL,PDS5A,ESCO2,PDS5B,SMC1A,SMC3,STAG1
GO:0044260	cellular macromolecule metabolic process	9	6413	0.4	0.0058	9606.ENSP00000269214,9606.ENSP00000282516,9606.ENSP00000297338,9606.ENSP00000303427,9606.ENSP00000306999,9606.ENSP00000313851,9606.ENSP00000323421,9606.ENSP00000354720,9606.ENSP00000372689	ESCO1,NIPBL,RAD21,PDS5A,ESCO2,PDS5B,SMC1A,SMC3,STAG1
GO:0051101	regulation of DNA binding	2	116	1.49	0.0087	9606.ENSP00000282516,9606.ENSP00000298767	NIPBL,WAPAL
GO:0140013	meiotic nuclear division	2	146	1.39	0.0129	9606.ENSP00000297338,9606.ENSP00000298767	RAD21,WAPAL
GO:2001252	positive regulation of chromosome organization	2	160	1.35	0.0152	9606.ENSP00000282516,9606.ENSP00000297338	NIPBL,RAD21
GO:0006302	double-strand break repair	2	178	1.3	0.0178	9606.ENSP00000297338,9606.ENSP00000306999	RAD21,ESCO2
GO:0006807	nitrogen compound metabolic process	9	8349	0.28	0.0388	9606.ENSP00000269214,9606.ENSP00000282516,9606.ENSP00000297338,9606.ENSP00000303427,9606.ENSP00000306999,9606.ENSP00000313851,9606.ENSP00000323421,9606.ENSP00000354720,9606.ENSP00000372689	ESCO1,NIPBL,RAD21,PDS5A,ESCO2,PDS5B,SMC1A,SMC3,STAG1
PCK2
#term ID	term description	observed gene count	background gene count	strength	false discovery rate	matching proteins in your network (IDs)	matching proteins in your network (labels)
GO:0006397	mRNA processing	8	456	1.49	4.83e-09	9606.ENSP00000215793,9606.ENSP00000221494,9606.ENSP00000254193,9606.ENSP00000318861,9606.ENSP00000335321,9606.ENSP00000400591,9606.ENSP00000442699,9606.ENSP00000470252	SF3A1,SF3A2,SNRPA1,SF3B2,SF3B1,SNRPE,HTATSF1,SUPT5H
GO:0000398	mRNA splicing, via spliceosome	7	284	1.64	7.77e-09	9606.ENSP00000215793,9606.ENSP00000221494,9606.ENSP00000254193,9606.ENSP00000318861,9606.ENSP00000335321,9606.ENSP00000400591,9606.ENSP00000442699	SF3A1,SF3A2,SNRPA1,SF3B2,SF3B1,SNRPE,HTATSF1
GO:0016070	RNA metabolic process	11	3430	0.76	2.03e-07	9606.ENSP00000215793,9606.ENSP00000221494,9606.ENSP00000254193,9606.ENSP00000261900,9606.ENSP00000296702,9606.ENSP00000318861,9606.ENSP00000335321,9606.ENSP00000362361,9606.ENSP00000400591,9606.ENSP00000442699,9606.ENSP00000470252	SF3A1,SF3A2,SNRPA1,CCNT1,TCERG1,SF3B2,SF3B1,CDK9,SNRPE,HTATSF1,SUPT5H
GO:0010467	gene expression	11	3733	0.72	4.56e-07	9606.ENSP00000215793,9606.ENSP00000221494,9606.ENSP00000254193,9606.ENSP00000261900,9606.ENSP00000296702,9606.ENSP00000318861,9606.ENSP00000335321,9606.ENSP00000362361,9606.ENSP00000400591,9606.ENSP00000442699,9606.ENSP00000470252	SF3A1,SF3A2,SNRPA1,CCNT1,TCERG1,SF3B2,SF3B1,CDK9,SNRPE,HTATSF1,SUPT5H
GO:1900364	negative regulation of mRNA polyadenylation	3	8	2.82	7.21e-07	9606.ENSP00000261900,9606.ENSP00000362361,9606.ENSP00000470252	CCNT1,CDK9,SUPT5H
GO:0000245	spliceosomal complex assembly	4	59	2.08	8.07e-07	9606.ENSP00000215793,9606.ENSP00000221494,9606.ENSP00000335321,9606.ENSP00000400591	SF3A1,SF3A2,SF3B1,SNRPE
GO:0050684	regulation of mRNA processing	4	114	1.8	7e-06	9606.ENSP00000215793,9606.ENSP00000261900,9606.ENSP00000362361,9606.ENSP00000470252	SF3A1,CCNT1,CDK9,SUPT5H
GO:0000389	mRNA 3'-splice site recognition	2	7	2.71	0.00012	9606.ENSP00000215793,9606.ENSP00000221494	SF3A1,SF3A2
GO:0006368	transcription elongation from RNA polymerase II promoter	3	75	1.85	0.00012	9606.ENSP00000261900,9606.ENSP00000362361,9606.ENSP00000470252	CCNT1,CDK9,SUPT5H
GO:0006366	transcription by RNA polymerase II	5	784	1.05	0.00042	9606.ENSP00000261900,9606.ENSP00000296702,9606.ENSP00000362361,9606.ENSP00000400591,9606.ENSP00000470252	CCNT1,TCERG1,CDK9,SNRPE,SUPT5H
GO:0050434	positive regulation of viral transcription	2	21	2.23	0.00073	9606.ENSP00000261900,9606.ENSP00000362361	CCNT1,CDK9
GO:0032784	regulation of DNA-templated transcription, elongation	2	44	1.91	0.0025	9606.ENSP00000442699,9606.ENSP00000470252	HTATSF1,SUPT5H
GO:0042795	snRNA transcription by RNA polymerase II	2	71	1.7	0.0058	9606.ENSP00000261900,9606.ENSP00000362361	CCNT1,CDK9
GO:0016073	snRNA metabolic process	2	88	1.61	0.0081	9606.ENSP00000261900,9606.ENSP00000362361	CCNT1,CDK9
GO:0006351	transcription, DNA-templated	6	2569	0.62	0.0091	9606.ENSP00000261900,9606.ENSP00000296702,9606.ENSP00000362361,9606.ENSP00000400591,9606.ENSP00000442699,9606.ENSP00000470252	CCNT1,TCERG1,CDK9,SNRPE,HTATSF1,SUPT5H
GO:0016032	viral process	3	571	0.97	0.0222	9606.ENSP00000261900,9606.ENSP00000318861,9606.ENSP00000442699	CCNT1,SF3B2,HTATSF1
GO:0051253	negative regulation of RNA metabolic process	4	1303	0.74	0.0261	9606.ENSP00000261900,9606.ENSP00000296702,9606.ENSP00000362361,9606.ENSP00000470252	CCNT1,TCERG1,CDK9,SUPT5H
GO:0010468	regulation of gene expression	7	4533	0.44	0.0276	9606.ENSP00000215793,9606.ENSP00000261900,9606.ENSP00000296702,9606.ENSP00000335321,9606.ENSP00000362361,9606.ENSP00000442699,9606.ENSP00000470252	SF3A1,CCNT1,TCERG1,SF3B1,CDK9,HTATSF1,SUPT5H
GO:1903508	positive regulation of nucleic acid-templated transcription	4	1520	0.67	0.0384	9606.ENSP00000261900,9606.ENSP00000296702,9606.ENSP00000362361,9606.ENSP00000470252	CCNT1,TCERG1,CDK9,SUPT5H
GO:0006357	regulation of transcription by RNA polymerase II	5	2633	0.53	0.0479	9606.ENSP00000261900,9606.ENSP00000296702,9606.ENSP00000362361,9606.ENSP00000442699,9606.ENSP00000470252	CCNT1,TCERG1,CDK9,HTATSF1,SUPT5H
HTATSF1
#term ID	term description	observed gene count	background gene count	strength	false discovery rate	matching proteins in your network (IDs)	matching proteins in your network (labels)
GO:0000398	mRNA splicing, via spliceosome	4	284	1.84	6.39e-06	9606.ENSP00000221494,9606.ENSP00000254193,9606.ENSP00000335321,9606.ENSP00000442699	SF3A2,SNRPA1,SF3B1,HTATSF1
GO:0000245	spliceosomal complex assembly	2	59	2.22	0.00099	9606.ENSP00000221494,9606.ENSP00000335321	SF3A2,SF3B1

## Sheet: RCTM
enrichment.RCTM
Genes
IGLL1
#term ID	term description	observed gene count	background gene count	strength	false discovery rate	matching proteins in your network (IDs)	matching proteins in your network (labels)
HSA-202733	Cell surface interactions at the vascular wall	4	135	2.06	3.15e-07	9606.ENSP00000248948,9606.ENSP00000329312,9606.ENSP00000385361,9606.ENSP00000478725	VPREB3,IGLL1,VPREB1,IGHV3-11
PRTN3
#term ID	term description	observed gene count	background gene count	strength	false discovery rate	matching proteins in your network (IDs)	matching proteins in your network (labels)
HSA-6798695	Neutrophil degranulation	10	471	1.58	3.54e-14	9606.ENSP00000225275,9606.ENSP00000227266,9606.ENSP00000233997,9606.ENSP00000234347,9606.ENSP00000245907,9606.ENSP00000262865,9606.ENSP00000296435,9606.ENSP00000364635,9606.ENSP00000466090,9606.ENSP00000479536	MPO,CTSC,AZU1,PRTN3,C3,BPI,CAMP,PADI2,ELANE,CD177
HSA-6803157	Antimicrobial peptides	4	87	1.91	1.58e-06	9606.ENSP00000234347,9606.ENSP00000262865,9606.ENSP00000296435,9606.ENSP00000466090	PRTN3,BPI,CAMP,ELANE
HSA-140875	Common Pathway of Fibrin Clot Formation	2	22	2.21	0.00071	9606.ENSP00000234347,9606.ENSP00000479536	PRTN3,CD177
HSA-977606	Regulation of Complement cascade	2	47	1.88	0.0021	9606.ENSP00000245907,9606.ENSP00000466090	C3,ELANE
EPX
#term ID	term description	observed gene count	background gene count	strength	false discovery rate	matching proteins in your network (IDs)	matching proteins in your network (labels)
HSA-6798695	Neutrophil degranulation	3	471	1.62	5.65e-05	9606.ENSP00000225371,9606.ENSP00000302324,9606.ENSP00000303276	EPX,RNASE3,RNASE2
DUSP8
#term ID	term description	observed gene count	background gene count	strength	false discovery rate	matching proteins in your network (IDs)	matching proteins in your network (labels)
HSA-450282	MAPK targets/ Nuclear events mediated by MAP kinases	8	31	2.66	3.27e-18	9606.ENSP00000215832,9606.ENSP00000229795,9606.ENSP00000240100,9606.ENSP00000263025,9606.ENSP00000333685,9606.ENSP00000352157,9606.ENSP00000378974,9606.ENSP00000394560	MAPK1,MAPK14,DUSP4,MAPK3,MAPK11,MAPK10,MAPK8,MAPK9
HSA-450341	Activation of the AP-1 family of transcription factors	7	10	3.1	3.27e-18	9606.ENSP00000215832,9606.ENSP00000229795,9606.ENSP00000263025,9606.ENSP00000333685,9606.ENSP00000352157,9606.ENSP00000378974,9606.ENSP00000394560	MAPK1,MAPK14,MAPK3,MAPK11,MAPK10,MAPK8,MAPK9
HSA-112409	RAF-independent MAPK1/3 activation	6	22	2.69	1.92e-14	9606.ENSP00000215832,9606.ENSP00000239223,9606.ENSP00000240100,9606.ENSP00000263025,9606.ENSP00000345853,9606.ENSP00000380530	MAPK1,DUSP1,DUSP4,MAPK3,DUSP9,DUSP8
HSA-2559580	Oxidative Stress Induced Senescence	7	92	2.13	1.74e-13	9606.ENSP00000215832,9606.ENSP00000229795,9606.ENSP00000263025,9606.ENSP00000333685,9606.ENSP00000352157,9606.ENSP00000378974,9606.ENSP00000394560	MAPK1,MAPK14,MAPK3,MAPK11,MAPK10,MAPK8,MAPK9
HSA-5675221	Negative regulation of MAPK pathway	6	40	2.43	4.13e-13	9606.ENSP00000215832,9606.ENSP00000239223,9606.ENSP00000240100,9606.ENSP00000263025,9606.ENSP00000345853,9606.ENSP00000380530	MAPK1,DUSP1,DUSP4,MAPK3,DUSP9,DUSP8
HSA-198753	ERK/MAPK targets	5	22	2.61	1.07e-11	9606.ENSP00000215832,9606.ENSP00000229795,9606.ENSP00000240100,9606.ENSP00000263025,9606.ENSP00000333685	MAPK1,MAPK14,DUSP4,MAPK3,MAPK11
HSA-2871796	FCERI mediated MAPK activation	5	30	2.47	3.98e-11	9606.ENSP00000215832,9606.ENSP00000263025,9606.ENSP00000352157,9606.ENSP00000378974,9606.ENSP00000394560	MAPK1,MAPK3,MAPK10,MAPK8,MAPK9
HSA-376172	DSCAM interactions	3	11	2.69	2.12e-07	9606.ENSP00000229795,9606.ENSP00000333685,9606.ENSP00000378974	MAPK14,MAPK11,MAPK8
HSA-202670	ERKs are inactivated	3	13	2.61	3.18e-07	9606.ENSP00000215832,9606.ENSP00000240100,9606.ENSP00000263025	MAPK1,DUSP4,MAPK3
HSA-450321	JNK (c-Jun kinases) phosphorylation and activation mediated by activated human TAK1	3	22	2.38	1.27e-06	9606.ENSP00000352157,9606.ENSP00000378974,9606.ENSP00000394560	MAPK10,MAPK8,MAPK9
HSA-162582	Signal Transduction	9	2605	0.79	2.34e-06	9606.ENSP00000215832,9606.ENSP00000229795,9606.ENSP00000239223,9606.ENSP00000240100,9606.ENSP00000263025,9606.ENSP00000333685,9606.ENSP00000345853,9606.ENSP00000378974,9606.ENSP00000380530	MAPK1,MAPK14,DUSP1,DUSP4,MAPK3,MAPK11,DUSP9,MAPK8,DUSP8
HSA-422475	Axon guidance	5	541	1.22	2.5e-05	9606.ENSP00000215832,9606.ENSP00000229795,9606.ENSP00000263025,9606.ENSP00000333685,9606.ENSP00000378974	MAPK1,MAPK14,MAPK3,MAPK11,MAPK8
HSA-5674499	Negative feedback regulation of MAPK pathway	2	6	2.77	2.95e-05	9606.ENSP00000215832,9606.ENSP00000263025	MAPK1,MAPK3
HSA-74749	Signal attenuation	2	9	2.6	5.67e-05	9606.ENSP00000215832,9606.ENSP00000263025	MAPK1,MAPK3
HSA-2151209	Activation of PPARGC1A (PGC-1alpha) by phosphorylation	2	10	2.55	6.67e-05	9606.ENSP00000229795,9606.ENSP00000333685	MAPK14,MAPK11
HSA-171007	p38MAPK events	2	12	2.47	9e-05	9606.ENSP00000229795,9606.ENSP00000333685	MAPK14,MAPK11
HSA-879415	Advanced glycosylation endproduct receptor signaling	2	13	2.44	0.0001	9606.ENSP00000215832,9606.ENSP00000263025	MAPK1,MAPK3
HSA-1295596	Spry regulation of FGF signaling	2	14	2.41	0.00011	9606.ENSP00000215832,9606.ENSP00000263025	MAPK1,MAPK3
HSA-450604	KSRP (KHSRP) binds and destabilizes mRNA	2	17	2.32	0.00016	9606.ENSP00000229795,9606.ENSP00000333685	MAPK14,MAPK11
HSA-881907	Gastrin-CREB signalling pathway via PKC and MAPK	2	17	2.32	0.00016	9606.ENSP00000215832,9606.ENSP00000263025	MAPK1,MAPK3
HSA-445144	Signal transduction by L1	2	20	2.25	0.0002	9606.ENSP00000215832,9606.ENSP00000263025	MAPK1,MAPK3
HSA-982772	Growth hormone receptor signaling	2	22	2.21	0.00024	9606.ENSP00000215832,9606.ENSP00000263025	MAPK1,MAPK3
HSA-450302	activated TAK1 mediates p38 MAPK activation	2	23	2.19	0.00026	9606.ENSP00000229795,9606.ENSP00000333685	MAPK14,MAPK11
HSA-8940973	RUNX2 regulates osteoblast differentiation	2	23	2.19	0.00026	9606.ENSP00000215832,9606.ENSP00000263025	MAPK1,MAPK3
HSA-375170	CDO in myogenesis	2	28	2.1	0.00034	9606.ENSP00000229795,9606.ENSP00000333685	MAPK14,MAPK11
HSA-525793	Myogenesis	2	28	2.1	0.00034	9606.ENSP00000229795,9606.ENSP00000333685	MAPK14,MAPK11
HSA-456926	Thrombin signalling through proteinase activated receptors (PARs)	2	31	2.06	0.00038	9606.ENSP00000215832,9606.ENSP00000263025	MAPK1,MAPK3
HSA-2559585	Oncogene Induced Senescence	2	33	2.03	0.00042	9606.ENSP00000215832,9606.ENSP00000263025	MAPK1,MAPK3
HSA-168638	NOD1/2 Signaling Pathway	2	35	2.01	0.00045	9606.ENSP00000229795,9606.ENSP00000333685	MAPK14,MAPK11
HSA-5663213	RHO GTPases Activate WASPs and WAVEs	2	35	2.01	0.00045	9606.ENSP00000215832,9606.ENSP00000263025	MAPK1,MAPK3
HSA-6802948	Signaling by high-kinase activity BRAF mutants	2	35	2.01	0.00045	9606.ENSP00000215832,9606.ENSP00000263025	MAPK1,MAPK3
HSA-5674135	MAP2K and MAPK activation	2	39	1.96	0.00053	9606.ENSP00000215832,9606.ENSP00000263025	MAPK1,MAPK3
HSA-6802946	Signaling by moderate kinase activity BRAF mutants	2	39	1.96	0.00053	9606.ENSP00000215832,9606.ENSP00000263025	MAPK1,MAPK3
HSA-6802955	Paradoxical activation of RAF signaling by kinase inactive BRAF	2	39	1.96	0.00053	9606.ENSP00000215832,9606.ENSP00000263025	MAPK1,MAPK3
HSA-76002	Platelet activation, signaling and aggregation	3	256	1.32	0.00075	9606.ENSP00000215832,9606.ENSP00000229795,9606.ENSP00000263025	MAPK1,MAPK14,MAPK3
HSA-6802949	Signaling by RAS mutants	2	52	1.84	0.00085	9606.ENSP00000215832,9606.ENSP00000263025	MAPK1,MAPK3
HSA-2029482	Regulation of actin dynamics for phagocytic cup formation	2	60	1.77	0.0011	9606.ENSP00000215832,9606.ENSP00000263025	MAPK1,MAPK3
HSA-375165	NCAM signaling for neurite out-growth	2	60	1.77	0.0011	9606.ENSP00000215832,9606.ENSP00000263025	MAPK1,MAPK3
HSA-6802952	Signaling by BRAF and RAF fusions	2	59	1.78	0.0011	9606.ENSP00000215832,9606.ENSP00000263025	MAPK1,MAPK3
HSA-8943724	Regulation of PTEN gene transcription	2	59	1.78	0.0011	9606.ENSP00000215832,9606.ENSP00000263025	MAPK1,MAPK3
HSA-3371453	Regulation of HSF1-mediated heat shock response	2	65	1.74	0.0012	9606.ENSP00000215832,9606.ENSP00000263025	MAPK1,MAPK3
HSA-2559582	Senescence-Associated Secretory Phenotype (SASP)	2	78	1.66	0.0016	9606.ENSP00000215832,9606.ENSP00000263025	MAPK1,MAPK3
HSA-6811558	PI5P, PP2A and IER3 Regulate PI3K/AKT Signaling	2	85	1.62	0.0019	9606.ENSP00000215832,9606.ENSP00000263025	MAPK1,MAPK3
HSA-4420097	VEGFA-VEGFR2 Pathway	2	95	1.57	0.0022	9606.ENSP00000229795,9606.ENSP00000333685	MAPK14,MAPK11
HSA-6804756	Regulation of TP53 Activity through Phosphorylation	2	92	1.59	0.0022	9606.ENSP00000229795,9606.ENSP00000333685	MAPK14,MAPK11
HSA-8939211	ESR-mediated signaling	2	124	1.46	0.0036	9606.ENSP00000215832,9606.ENSP00000263025	MAPK1,MAPK3
HSA-212436	Generic Transcription Pathway	4	1112	0.81	0.0041	9606.ENSP00000215832,9606.ENSP00000229795,9606.ENSP00000263025,9606.ENSP00000333685	MAPK1,MAPK14,MAPK3,MAPK11
HSA-6798695	Neutrophil degranulation	2	471	0.88	0.0397	9606.ENSP00000215832,9606.ENSP00000229795	MAPK1,MAPK14
CCL4
#term ID	term description	observed gene count	background gene count	strength	false discovery rate	matching proteins in your network (IDs)	matching proteins in your network (labels)
HSA-6783783	Interleukin-10 signaling	9	45	2.55	8.77e-21	9606.ENSP00000292301,9606.ENSP00000292303,9606.ENSP00000296140,9606.ENSP00000305651,9606.ENSP00000306512,9606.ENSP00000379110,9606.ENSP00000412237,9606.ENSP00000477908,9606.ENSP00000482259	CCR2,CCR5,CCR1,CXCL10,CXCL8,CXCL1,IL10,CCL3,CCL4
HSA-380108	Chemokine receptors bind chemokines	8	48	2.47	7.63e-18	9606.ENSP00000292301,9606.ENSP00000292303,9606.ENSP00000296140,9606.ENSP00000305651,9606.ENSP00000306512,9606.ENSP00000354901,9606.ENSP00000379110,9606.ENSP00000441600	CCR2,CCR5,CCR1,CXCL10,CXCL8,CXCL9,CXCL1,CCR3
HSA-418594	G alpha (i) signalling events	9	387	1.62	2.41e-13	9606.ENSP00000292301,9606.ENSP00000292303,9606.ENSP00000296140,9606.ENSP00000305651,9606.ENSP00000306512,9606.ENSP00000354901,9606.ENSP00000379110,9606.ENSP00000441600,9606.ENSP00000482259	CCR2,CCR5,CCR1,CXCL10,CXCL8,CXCL9,CXCL1,CCR3,CCL4
HSA-6785807	Interleukin-4 and Interleukin-13 signaling	2	106	1.53	0.0043	9606.ENSP00000306512,9606.ENSP00000412237	CXCL8,IL10
CD69
#term ID	term description	observed gene count	background gene count	strength	false discovery rate	matching proteins in your network (IDs)	matching proteins in your network (labels)
HSA-8877330	RUNX1 and FOXP3 control the development of regulatory T lymphocytes (Tregs)	2	10	2.81	0.00025	9606.ENSP00000226730,9606.ENSP00000303939	IL2,CTLA4
HSA-168256	Immune System	5	1925	0.93	0.0012	9606.ENSP00000226730,9606.ENSP00000236147,9606.ENSP00000303939,9606.ENSP00000305416,9606.ENSP00000324890	IL2,SELL,CTLA4,S1PR1,CD28
HSA-388841	Costimulation by the CD28 family	2	61	2.03	0.0024	9606.ENSP00000303939,9606.ENSP00000324890	CTLA4,CD28
HSA-1280218	Adaptive Immune System	3	733	1.13	0.0117	9606.ENSP00000236147,9606.ENSP00000303939,9606.ENSP00000324890	SELL,CTLA4,CD28
CCL4L2
#term ID	term description	observed gene count	background gene count	strength	false discovery rate	matching proteins in your network (IDs)	matching proteins in your network (labels)
HSA-380108	Chemokine receptors bind chemokines	10	48	2.57	8.82e-24	9606.ENSP00000286758,9606.ENSP00000292301,9606.ENSP00000292303,9606.ENSP00000296140,9606.ENSP00000305651,9606.ENSP00000306512,9606.ENSP00000354901,9606.ENSP00000379110,9606.ENSP00000386884,9606.ENSP00000441600	CXCL13,CCR2,CCR5,CCR1,CXCL10,CXCL8,CXCL9,CXCL1,CXCR4,CCR3
HSA-418594	G alpha (i) signalling events	11	387	1.7	2.5e-18	9606.ENSP00000286758,9606.ENSP00000292301,9606.ENSP00000292303,9606.ENSP00000296140,9606.ENSP00000305651,9606.ENSP00000306512,9606.ENSP00000354901,9606.ENSP00000379110,9606.ENSP00000386884,9606.ENSP00000441600,9606.ENSP00000483609	CXCL13,CCR2,CCR5,CCR1,CXCL10,CXCL8,CXCL9,CXCL1,CXCR4,CCR3,CCL4L1
HSA-6783783	Interleukin-10 signaling	6	45	2.38	4.61e-13	9606.ENSP00000292301,9606.ENSP00000292303,9606.ENSP00000296140,9606.ENSP00000305651,9606.ENSP00000306512,9606.ENSP00000379110	CCR2,CCR5,CCR1,CXCL10,CXCL8,CXCL1
HSA-173107	Binding and entry of HIV virion	2	4	2.95	1.25e-05	9606.ENSP00000292303,9606.ENSP00000386884	CCR5,CXCR4
ULBP1
#term ID	term description	observed gene count	background gene count	strength	false discovery rate	matching proteins in your network (IDs)	matching proteins in your network (labels)
HSA-198933	Immunoregulatory interactions between a Lymphoid and a non-Lymphoid cell	4	125	2.1	5.38e-08	9606.ENSP00000229708,9606.ENSP00000246551,9606.ENSP00000356308,9606.ENSP00000480609	ULBP1,HCST,ULBP3,ENSG00000255819
Proteins
ALB
#term ID	term description	observed gene count	background gene count	strength	false discovery rate	matching proteins in your network (IDs)	matching proteins in your network (labels)
HSA-8957275	Post-translational protein phosphorylation	7	106	2.07	6.47e-12	9606.ENSP00000233242,9606.ENSP00000236850,9606.ENSP00000295897,9606.ENSP00000306361,9606.ENSP00000356671,9606.ENSP00000385675,9606.ENSP00000393887	APOB,APOA1,ALB,FGA,SERPINC1,IL6,AHSG
HSA-381426	Regulation of Insulin-like Growth Factor (IGF) transport and uptake by Insulin-like Growth Factor Binding Proteins (IGFBPs)	7	123	2.01	8.82e-12	9606.ENSP00000233242,9606.ENSP00000236850,9606.ENSP00000295897,9606.ENSP00000306361,9606.ENSP00000356671,9606.ENSP00000385675,9606.ENSP00000393887	APOB,APOA1,ALB,FGA,SERPINC1,IL6,AHSG
HSA-114608	Platelet degranulation	6	125	1.93	1.35e-09	9606.ENSP00000236850,9606.ENSP00000259396,9606.ENSP00000295897,9606.ENSP00000306361,9606.ENSP00000393887,9606.ENSP00000478570	APOA1,ORM1,ALB,FGA,AHSG,VEGFA
HSA-109582	Hemostasis	8	601	1.37	2.88e-09	9606.ENSP00000233242,9606.ENSP00000236850,9606.ENSP00000259396,9606.ENSP00000295897,9606.ENSP00000306361,9606.ENSP00000356671,9606.ENSP00000393887,9606.ENSP00000478570	APOB,APOA1,ORM1,ALB,FGA,SERPINC1,AHSG,VEGFA
HSA-8963899	Plasma lipoprotein remodeling	3	30	2.25	1.15e-05	9606.ENSP00000233242,9606.ENSP00000236850,9606.ENSP00000295897	APOB,APOA1,ALB
HSA-2173782	Binding and Uptake of Ligands by Scavenger Receptors	3	40	2.13	2.27e-05	9606.ENSP00000233242,9606.ENSP00000236850,9606.ENSP00000295897	APOB,APOA1,ALB
HSA-3000471	Scavenging by Class B Receptors	2	5	2.85	6.8e-05	9606.ENSP00000233242,9606.ENSP00000236850	APOB,APOA1
HSA-8964058	HDL remodeling	2	9	2.6	0.00015	9606.ENSP00000236850,9606.ENSP00000295897	APOA1,ALB
HSA-8963888	Chylomicron assembly	2	10	2.55	0.00016	9606.ENSP00000233242,9606.ENSP00000236850	APOB,APOA1
HSA-8963901	Chylomicron remodeling	2	10	2.55	0.00016	9606.ENSP00000233242,9606.ENSP00000236850	APOB,APOA1
HSA-2168880	Scavenging of heme from plasma	2	13	2.44	0.00021	9606.ENSP00000236850,9606.ENSP00000295897	APOA1,ALB
HSA-3000480	Scavenging by Class A Receptors	2	18	2.3	0.00036	9606.ENSP00000233242,9606.ENSP00000236850	APOB,APOA1
HSA-5686938	Regulation of TLR by endogenous ligand	2	19	2.27	0.00036	9606.ENSP00000233242,9606.ENSP00000306361	APOB,FGA
HSA-140875	Common Pathway of Fibrin Clot Formation	2	22	2.21	0.00044	9606.ENSP00000306361,9606.ENSP00000356671	FGA,SERPINC1
HSA-8964043	Plasma lipoprotein clearance	2	32	2.05	0.00086	9606.ENSP00000233242,9606.ENSP00000236850	APOB,APOA1
HSA-168256	Immune System	6	1925	0.74	0.0013	9606.ENSP00000233242,9606.ENSP00000259396,9606.ENSP00000306361,9606.ENSP00000385675,9606.ENSP00000393887,9606.ENSP00000478570	APOB,ORM1,FGA,IL6,AHSG,VEGFA
HSA-975634	Retinoid metabolism and transport	2	44	1.91	0.0014	9606.ENSP00000233242,9606.ENSP00000236850	APOB,APOA1
HSA-977225	Amyloid fiber formation	2	78	1.66	0.0038	9606.ENSP00000236850,9606.ENSP00000306361	APOA1,FGA
HSA-6785807	Interleukin-4 and Interleukin-13 signaling	2	106	1.53	0.0065	9606.ENSP00000385675,9606.ENSP00000478570	IL6,VEGFA
HSA-168249	Innate Immune System	4	1012	0.85	0.0069	9606.ENSP00000233242,9606.ENSP00000259396,9606.ENSP00000306361,9606.ENSP00000393887	APOB,ORM1,FGA,AHSG
HSA-5684996	MAPK1/MAPK3 signaling	2	234	1.18	0.0246	9606.ENSP00000306361,9606.ENSP00000385675	FGA,IL6
HSA-162582	Signal Transduction	5	2605	0.53	0.0311	9606.ENSP00000233242,9606.ENSP00000236850,9606.ENSP00000306361,9606.ENSP00000385675,9606.ENSP00000478570	APOB,APOA1,FGA,IL6,VEGFA
LTF
#term ID	term description	observed gene count	background gene count	strength	false discovery rate	matching proteins in your network (IDs)	matching proteins in your network (labels)
HSA-6803157	Antimicrobial peptides	8	87	2.21	1.26e-15	9606.ENSP00000008938,9606.ENSP00000231751,9606.ENSP00000261267,9606.ENSP00000297435,9606.ENSP00000315130,9606.ENSP00000361867,9606.ENSP00000362108,9606.ENSP00000466090	PGLYRP1,LTF,LYZ,DEFA4,CLU,SEMG1,LCN2,ELANE
HSA-168249	Innate Immune System	11	1012	1.29	1.28e-13	9606.ENSP00000008938,9606.ENSP00000231751,9606.ENSP00000236826,9606.ENSP00000257264,9606.ENSP00000261267,9606.ENSP00000297435,9606.ENSP00000315130,9606.ENSP00000348170,9606.ENSP00000361867,9606.ENSP00000362108,9606.ENSP00000466090	PGLYRP1,LTF,MMP8,TCN1,LYZ,DEFA4,CLU,HP,SEMG1,LCN2,ELANE
HSA-6798695	Neutrophil degranulation	9	471	1.53	1.77e-12	9606.ENSP00000008938,9606.ENSP00000231751,9606.ENSP00000236826,9606.ENSP00000257264,9606.ENSP00000261267,9606.ENSP00000297435,9606.ENSP00000348170,9606.ENSP00000362108,9606.ENSP00000466090	PGLYRP1,LTF,MMP8,TCN1,LYZ,DEFA4,HP,LCN2,ELANE
HSA-6799990	Metal sequestration by antimicrobial proteins	2	6	2.77	5.45e-05	9606.ENSP00000231751,9606.ENSP00000362108	LTF,LCN2
HSA-977225	Amyloid fiber formation	3	78	1.84	6.23e-05	9606.ENSP00000231751,9606.ENSP00000261267,9606.ENSP00000361867	LTF,LYZ,SEMG1
HSA-1592389	Activation of Matrix Metalloproteinases	2	33	2.03	0.00082	9606.ENSP00000236826,9606.ENSP00000466090	MMP8,ELANE
HSA-977606	Regulation of Complement cascade	2	47	1.88	0.0014	9606.ENSP00000315130,9606.ENSP00000466090	CLU,ELANE
HSA-1442490	Collagen degradation	2	64	1.74	0.0021	9606.ENSP00000236826,9606.ENSP00000466090	MMP8,ELANE
PDS5A
#term ID	term description	observed gene count	background gene count	strength	false discovery rate	matching proteins in your network (IDs)	matching proteins in your network (labels)
HSA-2468052	Establishment of Sister Chromatid Cohesion	10	11	3.21	4.09e-29	9606.ENSP00000218089,9606.ENSP00000269214,9606.ENSP00000297338,9606.ENSP00000298767,9606.ENSP00000303427,9606.ENSP00000306999,9606.ENSP00000313851,9606.ENSP00000323421,9606.ENSP00000354720,9606.ENSP00000372689	STAG2,ESCO1,RAD21,WAPAL,PDS5A,ESCO2,PDS5B,SMC1A,SMC3,STAG1
HSA-2470946	Cohesin Loading onto Chromatin	9	10	3.2	5.24e-26	9606.ENSP00000218089,9606.ENSP00000282516,9606.ENSP00000297338,9606.ENSP00000298767,9606.ENSP00000303427,9606.ENSP00000313851,9606.ENSP00000323421,9606.ENSP00000354720,9606.ENSP00000372689	STAG2,NIPBL,RAD21,WAPAL,PDS5A,PDS5B,SMC1A,SMC3,STAG1
HSA-69278	Cell Cycle, Mitotic	11	483	1.61	1.14e-17	9606.ENSP00000218089,9606.ENSP00000269214,9606.ENSP00000282516,9606.ENSP00000297338,9606.ENSP00000298767,9606.ENSP00000303427,9606.ENSP00000306999,9606.ENSP00000313851,9606.ENSP00000323421,9606.ENSP00000354720,9606.ENSP00000372689	STAG2,ESCO1,NIPBL,RAD21,WAPAL,PDS5A,ESCO2,PDS5B,SMC1A,SMC3,STAG1
HSA-2500257	Resolution of Sister Chromatid Cohesion	8	118	2.08	1.31e-15	9606.ENSP00000218089,9606.ENSP00000297338,9606.ENSP00000298767,9606.ENSP00000303427,9606.ENSP00000313851,9606.ENSP00000323421,9606.ENSP00000354720,9606.ENSP00000372689	STAG2,RAD21,WAPAL,PDS5A,PDS5B,SMC1A,SMC3,STAG1
HSA-2467813	Separation of Sister Chromatids	8	178	1.9	2.76e-14	9606.ENSP00000218089,9606.ENSP00000297338,9606.ENSP00000298767,9606.ENSP00000303427,9606.ENSP00000313851,9606.ENSP00000323421,9606.ENSP00000354720,9606.ENSP00000372689	STAG2,RAD21,WAPAL,PDS5A,PDS5B,SMC1A,SMC3,STAG1
HSA-1221632	Meiotic synapsis	5	58	2.19	2.47e-10	9606.ENSP00000218089,9606.ENSP00000297338,9606.ENSP00000323421,9606.ENSP00000354720,9606.ENSP00000372689	STAG2,RAD21,SMC1A,SMC3,STAG1
HSA-3108214	SUMOylation of DNA damage response and repair proteins	5	69	2.11	5.23e-10	9606.ENSP00000218089,9606.ENSP00000297338,9606.ENSP00000323421,9606.ENSP00000354720,9606.ENSP00000372689	STAG2,RAD21,SMC1A,SMC3,STAG1
HSA-9018519	Estrogen-dependent gene expression	5	118	1.88	5.71e-09	9606.ENSP00000218089,9606.ENSP00000297338,9606.ENSP00000323421,9606.ENSP00000354720,9606.ENSP00000372689	STAG2,RAD21,SMC1A,SMC3,STAG1
PCK2
#term ID	term description	observed gene count	background gene count	strength	false discovery rate	matching proteins in your network (IDs)	matching proteins in your network (labels)
HSA-72163	mRNA Splicing - Major Pathway	6	178	1.78	1.69e-08	9606.ENSP00000215793,9606.ENSP00000221494,9606.ENSP00000254193,9606.ENSP00000318861,9606.ENSP00000335321,9606.ENSP00000400591	SF3A1,SF3A2,SNRPA1,SF3B2,SF3B1,SNRPE
HSA-8953854	Metabolism of RNA	7	652	1.28	2.09e-07	9606.ENSP00000215793,9606.ENSP00000221494,9606.ENSP00000254193,9606.ENSP00000318861,9606.ENSP00000335321,9606.ENSP00000400591,9606.ENSP00000470252	SF3A1,SF3A2,SNRPA1,SF3B2,SF3B1,SNRPE,SUPT5H
HSA-167238	Pausing and recovery of Tat-mediated HIV elongation	3	34	2.2	1.22e-05	9606.ENSP00000261900,9606.ENSP00000362361,9606.ENSP00000470252	CCNT1,CDK9,SUPT5H
HSA-167243	Tat-mediated HIV elongation arrest and recovery	3	34	2.2	1.22e-05	9606.ENSP00000261900,9606.ENSP00000362361,9606.ENSP00000470252	CCNT1,CDK9,SUPT5H
HSA-167287	HIV elongation arrest and recovery	3	36	2.17	1.22e-05	9606.ENSP00000261900,9606.ENSP00000362361,9606.ENSP00000470252	CCNT1,CDK9,SUPT5H
HSA-167290	Pausing and recovery of HIV elongation	3	36	2.17	1.22e-05	9606.ENSP00000261900,9606.ENSP00000362361,9606.ENSP00000470252	CCNT1,CDK9,SUPT5H
HSA-176034	Interactions of Tat with host cellular proteins	2	2	3.25	1.22e-05	9606.ENSP00000261900,9606.ENSP00000362361	CCNT1,CDK9
HSA-167152	Formation of HIV elongation complex in the absence of HIV Tat	3	48	2.05	1.44e-05	9606.ENSP00000261900,9606.ENSP00000362361,9606.ENSP00000470252	CCNT1,CDK9,SUPT5H
HSA-167200	Formation of HIV-1 elongation complex containing HIV-1 Tat	3	46	2.06	1.44e-05	9606.ENSP00000261900,9606.ENSP00000362361,9606.ENSP00000470252	CCNT1,CDK9,SUPT5H
HSA-72165	mRNA Splicing - Minor Pathway	3	52	2.01	1.46e-05	9606.ENSP00000318861,9606.ENSP00000335321,9606.ENSP00000400591	SF3B2,SF3B1,SNRPE
HSA-112382	Formation of RNA Pol II elongation complex	3	61	1.94	2.16e-05	9606.ENSP00000261900,9606.ENSP00000362361,9606.ENSP00000470252	CCNT1,CDK9,SUPT5H
HSA-6796648	TP53 Regulates Transcription of DNA Repair Genes	3	65	1.91	2.29e-05	9606.ENSP00000261900,9606.ENSP00000362361,9606.ENSP00000470252	CCNT1,CDK9,SUPT5H
HSA-6807505	RNA polymerase II transcribes snRNA genes	3	74	1.86	3.02e-05	9606.ENSP00000261900,9606.ENSP00000362361,9606.ENSP00000470252	CCNT1,CDK9,SUPT5H
HSA-674695	RNA Polymerase II Pre-transcription Events	3	84	1.8	4.09e-05	9606.ENSP00000261900,9606.ENSP00000362361,9606.ENSP00000470252	CCNT1,CDK9,SUPT5H
HSA-2173796	SMAD2/SMAD3:SMAD4 heterotrimer regulates transcription	2	32	2.05	0.00042	9606.ENSP00000261900,9606.ENSP00000362361	CCNT1,CDK9
HSA-74160	Gene expression (Transcription)	5	1366	0.81	0.0012	9606.ENSP00000261900,9606.ENSP00000335321,9606.ENSP00000362361,9606.ENSP00000400591,9606.ENSP00000470252	CCNT1,SF3B1,CDK9,SNRPE,SUPT5H
HSA-9018519	Estrogen-dependent gene expression	2	118	1.48	0.0038	9606.ENSP00000261900,9606.ENSP00000362361	CCNT1,CDK9
HSA-73857	RNA Polymerase II Transcription	4	1233	0.76	0.0065	9606.ENSP00000261900,9606.ENSP00000362361,9606.ENSP00000400591,9606.ENSP00000470252	CCNT1,CDK9,SNRPE,SUPT5H
HTATSF1
#term ID	term description	observed gene count	background gene count	strength	false discovery rate	matching proteins in your network (IDs)	matching proteins in your network (labels)
HSA-72163	mRNA Splicing - Major Pathway	3	178	1.92	4.64e-05	9606.ENSP00000221494,9606.ENSP00000254193,9606.ENSP00000335321	SF3A2,SNRPA1,SF3B1

## Sheet: KEGG
enrichment.KEGG
Genes
IGLL1
Not available
PRTN3
#term ID	term description	observed gene count	background gene count	strength	false discovery rate	matching proteins in your network (IDs)	matching proteins in your network (labels)
hsa05322	Systemic lupus erythematosus	2	94	1.58	0.0242	9606.ENSP00000245907,9606.ENSP00000466090	C3,ELANE
hsa04145	Phagosome	2	145	1.39	0.028	9606.ENSP00000225275,9606.ENSP00000245907	MPO,C3
hsa05152	Tuberculosis	2	172	1.32	0.028	9606.ENSP00000245907,9606.ENSP00000296435	C3,CAMP
hsa05202	Transcriptional misregulation in cancer	2	169	1.32	0.028	9606.ENSP00000225275,9606.ENSP00000466090	MPO,ELANE
EPX
#term ID	term description	observed gene count	background gene count	strength	false discovery rate	matching proteins in your network (IDs)	matching proteins in your network (labels)
hsa05310	Asthma	2	28	2.67	6.81e-06	9606.ENSP00000225371,9606.ENSP00000302324	EPX,RNASE3
DUSP8
#term ID	term description	observed gene count	background gene count	strength	false discovery rate	matching proteins in your network (IDs)	matching proteins in your network (labels)
hsa04010	MAPK signaling pathway	11	293	1.82	1.28e-18	9606.ENSP00000215832,9606.ENSP00000229795,9606.ENSP00000239223,9606.ENSP00000240100,9606.ENSP00000263025,9606.ENSP00000333685,9606.ENSP00000345853,9606.ENSP00000352157,9606.ENSP00000378974,9606.ENSP00000380530,9606.ENSP00000394560	MAPK1,MAPK14,DUSP1,DUSP4,MAPK3,MAPK11,DUSP9,MAPK10,MAPK8,DUSP8,MAPK9
hsa04664	Fc epsilon RI signaling pathway	7	67	2.27	1.08e-13	9606.ENSP00000215832,9606.ENSP00000229795,9606.ENSP00000263025,9606.ENSP00000333685,9606.ENSP00000352157,9606.ENSP00000378974,9606.ENSP00000394560	MAPK1,MAPK14,MAPK3,MAPK11,MAPK10,MAPK8,MAPK9
hsa04917	Prolactin signaling pathway	7	69	2.26	1.08e-13	9606.ENSP00000215832,9606.ENSP00000229795,9606.ENSP00000263025,9606.ENSP00000333685,9606.ENSP00000352157,9606.ENSP00000378974,9606.ENSP00000394560	MAPK1,MAPK14,MAPK3,MAPK11,MAPK10,MAPK8,MAPK9
hsa05131	Shigellosis	7	63	2.3	1.08e-13	9606.ENSP00000215832,9606.ENSP00000229795,9606.ENSP00000263025,9606.ENSP00000333685,9606.ENSP00000352157,9606.ENSP00000378974,9606.ENSP00000394560	MAPK1,MAPK14,MAPK3,MAPK11,MAPK10,MAPK8,MAPK9
hsa05133	Pertussis	7	74	2.23	1.25e-13	9606.ENSP00000215832,9606.ENSP00000229795,9606.ENSP00000263025,9606.ENSP00000333685,9606.ENSP00000352157,9606.ENSP00000378974,9606.ENSP00000394560	MAPK1,MAPK14,MAPK3,MAPK11,MAPK10,MAPK8,MAPK9
hsa05132	Salmonella infection	7	84	2.17	2.43e-13	9606.ENSP00000215832,9606.ENSP00000229795,9606.ENSP00000263025,9606.ENSP00000333685,9606.ENSP00000352157,9606.ENSP00000378974,9606.ENSP00000394560	MAPK1,MAPK14,MAPK3,MAPK11,MAPK10,MAPK8,MAPK9
hsa04658	Th1 and Th2 cell differentiation	7	88	2.15	2.84e-13	9606.ENSP00000215832,9606.ENSP00000229795,9606.ENSP00000263025,9606.ENSP00000333685,9606.ENSP00000352157,9606.ENSP00000378974,9606.ENSP00000394560	MAPK1,MAPK14,MAPK3,MAPK11,MAPK10,MAPK8,MAPK9
hsa04912	GnRH signaling pathway	7	88	2.15	2.84e-13	9606.ENSP00000215832,9606.ENSP00000229795,9606.ENSP00000263025,9606.ENSP00000333685,9606.ENSP00000352157,9606.ENSP00000378974,9606.ENSP00000394560	MAPK1,MAPK14,MAPK3,MAPK11,MAPK10,MAPK8,MAPK9
hsa04657	IL-17 signaling pathway	7	92	2.13	2.97e-13	9606.ENSP00000215832,9606.ENSP00000229795,9606.ENSP00000263025,9606.ENSP00000333685,9606.ENSP00000352157,9606.ENSP00000378974,9606.ENSP00000394560	MAPK1,MAPK14,MAPK3,MAPK11,MAPK10,MAPK8,MAPK9
hsa01522	Endocrine resistance	7	95	2.12	3.09e-13	9606.ENSP00000215832,9606.ENSP00000229795,9606.ENSP00000263025,9606.ENSP00000333685,9606.ENSP00000352157,9606.ENSP00000378974,9606.ENSP00000394560	MAPK1,MAPK14,MAPK3,MAPK11,MAPK10,MAPK8,MAPK9
hsa04914	Progesterone-mediated oocyte maturation	7	94	2.12	3.09e-13	9606.ENSP00000215832,9606.ENSP00000229795,9606.ENSP00000263025,9606.ENSP00000333685,9606.ENSP00000352157,9606.ENSP00000378974,9606.ENSP00000394560	MAPK1,MAPK14,MAPK3,MAPK11,MAPK10,MAPK8,MAPK9
hsa04933	AGE-RAGE signaling pathway in diabetic complications	7	98	2.1	3.41e-13	9606.ENSP00000215832,9606.ENSP00000229795,9606.ENSP00000263025,9606.ENSP00000333685,9606.ENSP00000352157,9606.ENSP00000378974,9606.ENSP00000394560	MAPK1,MAPK14,MAPK3,MAPK11,MAPK10,MAPK8,MAPK9
hsa04620	Toll-like receptor signaling pathway	7	102	2.09	3.85e-13	9606.ENSP00000215832,9606.ENSP00000229795,9606.ENSP00000263025,9606.ENSP00000333685,9606.ENSP00000352157,9606.ENSP00000378974,9606.ENSP00000394560	MAPK1,MAPK14,MAPK3,MAPK11,MAPK10,MAPK8,MAPK9
hsa04659	Th17 cell differentiation	7	102	2.09	3.85e-13	9606.ENSP00000215832,9606.ENSP00000229795,9606.ENSP00000263025,9606.ENSP00000333685,9606.ENSP00000352157,9606.ENSP00000378974,9606.ENSP00000394560	MAPK1,MAPK14,MAPK3,MAPK11,MAPK10,MAPK8,MAPK9
hsa05142	Chagas disease (American trypanosomiasis)	7	101	2.09	3.85e-13	9606.ENSP00000215832,9606.ENSP00000229795,9606.ENSP00000263025,9606.ENSP00000333685,9606.ENSP00000352157,9606.ENSP00000378974,9606.ENSP00000394560	MAPK1,MAPK14,MAPK3,MAPK11,MAPK10,MAPK8,MAPK9
hsa04668	TNF signaling pathway	7	108	2.06	4.91e-13	9606.ENSP00000215832,9606.ENSP00000229795,9606.ENSP00000263025,9606.ENSP00000333685,9606.ENSP00000352157,9606.ENSP00000378974,9606.ENSP00000394560	MAPK1,MAPK14,MAPK3,MAPK11,MAPK10,MAPK8,MAPK9
hsa05145	Toxoplasmosis	7	109	2.06	4.92e-13	9606.ENSP00000215832,9606.ENSP00000229795,9606.ENSP00000263025,9606.ENSP00000333685,9606.ENSP00000352157,9606.ENSP00000378974,9606.ENSP00000394560	MAPK1,MAPK14,MAPK3,MAPK11,MAPK10,MAPK8,MAPK9
hsa04071	Sphingolipid signaling pathway	7	116	2.03	7.06e-13	9606.ENSP00000215832,9606.ENSP00000229795,9606.ENSP00000263025,9606.ENSP00000333685,9606.ENSP00000352157,9606.ENSP00000378974,9606.ENSP00000394560	MAPK1,MAPK14,MAPK3,MAPK11,MAPK10,MAPK8,MAPK9
hsa04722	Neurotrophin signaling pathway	7	116	2.03	7.06e-13	9606.ENSP00000215832,9606.ENSP00000229795,9606.ENSP00000263025,9606.ENSP00000333685,9606.ENSP00000352157,9606.ENSP00000378974,9606.ENSP00000394560	MAPK1,MAPK14,MAPK3,MAPK11,MAPK10,MAPK8,MAPK9
hsa04380	Osteoclast differentiation	7	124	2	9.98e-13	9606.ENSP00000215832,9606.ENSP00000229795,9606.ENSP00000263025,9606.ENSP00000333685,9606.ENSP00000352157,9606.ENSP00000378974,9606.ENSP00000394560	MAPK1,MAPK14,MAPK3,MAPK11,MAPK10,MAPK8,MAPK9
hsa04068	FoxO signaling pathway	7	130	1.98	1.31e-12	9606.ENSP00000215832,9606.ENSP00000229795,9606.ENSP00000263025,9606.ENSP00000333685,9606.ENSP00000352157,9606.ENSP00000378974,9606.ENSP00000394560	MAPK1,MAPK14,MAPK3,MAPK11,MAPK10,MAPK8,MAPK9
hsa04926	Relaxin signaling pathway	7	130	1.98	1.31e-12	9606.ENSP00000215832,9606.ENSP00000229795,9606.ENSP00000263025,9606.ENSP00000333685,9606.ENSP00000352157,9606.ENSP00000378974,9606.ENSP00000394560	MAPK1,MAPK14,MAPK3,MAPK11,MAPK10,MAPK8,MAPK9
hsa05160	Hepatitis C	7	131	1.98	1.31e-12	9606.ENSP00000215832,9606.ENSP00000229795,9606.ENSP00000263025,9606.ENSP00000333685,9606.ENSP00000352157,9606.ENSP00000378974,9606.ENSP00000394560	MAPK1,MAPK14,MAPK3,MAPK11,MAPK10,MAPK8,MAPK9
hsa04723	Retrograde endocannabinoid signaling	7	148	1.92	2.76e-12	9606.ENSP00000215832,9606.ENSP00000229795,9606.ENSP00000263025,9606.ENSP00000333685,9606.ENSP00000352157,9606.ENSP00000378974,9606.ENSP00000394560	MAPK1,MAPK14,MAPK3,MAPK11,MAPK10,MAPK8,MAPK9
hsa04621	NOD-like receptor signaling pathway	7	166	1.88	5.78e-12	9606.ENSP00000215832,9606.ENSP00000229795,9606.ENSP00000263025,9606.ENSP00000333685,9606.ENSP00000352157,9606.ENSP00000378974,9606.ENSP00000394560	MAPK1,MAPK14,MAPK3,MAPK11,MAPK10,MAPK8,MAPK9
hsa05164	Influenza A	7	168	1.87	6.03e-12	9606.ENSP00000215832,9606.ENSP00000229795,9606.ENSP00000263025,9606.ENSP00000333685,9606.ENSP00000352157,9606.ENSP00000378974,9606.ENSP00000394560	MAPK1,MAPK14,MAPK3,MAPK11,MAPK10,MAPK8,MAPK9
hsa05152	Tuberculosis	7	172	1.86	6.81e-12	9606.ENSP00000215832,9606.ENSP00000229795,9606.ENSP00000263025,9606.ENSP00000333685,9606.ENSP00000352157,9606.ENSP00000378974,9606.ENSP00000394560	MAPK1,MAPK14,MAPK3,MAPK11,MAPK10,MAPK8,MAPK9
hsa05167	Kaposi's sarcoma-associated herpesvirus infection	7	183	1.83	1e-11	9606.ENSP00000215832,9606.ENSP00000229795,9606.ENSP00000263025,9606.ENSP00000333685,9606.ENSP00000352157,9606.ENSP00000378974,9606.ENSP00000394560	MAPK1,MAPK14,MAPK3,MAPK11,MAPK10,MAPK8,MAPK9
hsa04930	Type II diabetes mellitus	5	46	2.29	1.87e-10	9606.ENSP00000215832,9606.ENSP00000263025,9606.ENSP00000352157,9606.ENSP00000378974,9606.ENSP00000394560	MAPK1,MAPK3,MAPK10,MAPK8,MAPK9
hsa05418	Fluid shear stress and atherosclerosis	6	133	1.9	2.08e-10	9606.ENSP00000229795,9606.ENSP00000239223,9606.ENSP00000333685,9606.ENSP00000352157,9606.ENSP00000378974,9606.ENSP00000394560	MAPK14,DUSP1,MAPK11,MAPK10,MAPK8,MAPK9
hsa05120	Epithelial cell signaling in Helicobacter pylori infection	5	66	2.13	9.64e-10	9606.ENSP00000229795,9606.ENSP00000333685,9606.ENSP00000352157,9606.ENSP00000378974,9606.ENSP00000394560	MAPK14,MAPK11,MAPK10,MAPK8,MAPK9
hsa04622	RIG-I-like receptor signaling pathway	5	70	2.1	1.24e-09	9606.ENSP00000229795,9606.ENSP00000333685,9606.ENSP00000352157,9606.ENSP00000378974,9606.ENSP00000394560	MAPK14,MAPK11,MAPK10,MAPK8,MAPK9
hsa05212	Pancreatic cancer	5	74	2.08	1.56e-09	9606.ENSP00000215832,9606.ENSP00000263025,9606.ENSP00000352157,9606.ENSP00000378974,9606.ENSP00000394560	MAPK1,MAPK3,MAPK10,MAPK8,MAPK9
hsa04012	ErbB signaling pathway	5	83	2.03	2.63e-09	9606.ENSP00000215832,9606.ENSP00000263025,9606.ENSP00000352157,9606.ENSP00000378974,9606.ENSP00000394560	MAPK1,MAPK3,MAPK10,MAPK8,MAPK9
hsa05210	Colorectal cancer	5	85	2.02	2.87e-09	9606.ENSP00000215832,9606.ENSP00000263025,9606.ENSP00000352157,9606.ENSP00000378974,9606.ENSP00000394560	MAPK1,MAPK3,MAPK10,MAPK8,MAPK9
hsa04750	Inflammatory mediator regulation of TRP channels	5	92	1.99	4.08e-09	9606.ENSP00000229795,9606.ENSP00000333685,9606.ENSP00000352157,9606.ENSP00000378974,9606.ENSP00000394560	MAPK14,MAPK11,MAPK10,MAPK8,MAPK9
hsa05231	Choline metabolism in cancer	5	98	1.96	5.39e-09	9606.ENSP00000215832,9606.ENSP00000263025,9606.ENSP00000352157,9606.ENSP00000378974,9606.ENSP00000394560	MAPK1,MAPK3,MAPK10,MAPK8,MAPK9
hsa04660	T cell receptor signaling pathway	5	99	1.95	5.51e-09	9606.ENSP00000215832,9606.ENSP00000229795,9606.ENSP00000263025,9606.ENSP00000333685,9606.ENSP00000394560	MAPK1,MAPK14,MAPK3,MAPK11,MAPK9
hsa04140	Autophagy - animal	5	125	1.85	1.66e-08	9606.ENSP00000215832,9606.ENSP00000263025,9606.ENSP00000352157,9606.ENSP00000378974,9606.ENSP00000394560	MAPK1,MAPK3,MAPK10,MAPK8,MAPK9
hsa04728	Dopaminergic synapse	5	128	1.84	1.81e-08	9606.ENSP00000229795,9606.ENSP00000333685,9606.ENSP00000352157,9606.ENSP00000378974,9606.ENSP00000394560	MAPK14,MAPK11,MAPK10,MAPK8,MAPK9
hsa04910	Insulin signaling pathway	5	134	1.82	2.21e-08	9606.ENSP00000215832,9606.ENSP00000263025,9606.ENSP00000352157,9606.ENSP00000378974,9606.ENSP00000394560	MAPK1,MAPK3,MAPK10,MAPK8,MAPK9
hsa04210	Apoptosis	5	135	1.82	2.24e-08	9606.ENSP00000215832,9606.ENSP00000263025,9606.ENSP00000352157,9606.ENSP00000378974,9606.ENSP00000394560	MAPK1,MAPK3,MAPK10,MAPK8,MAPK9
hsa04550	Signaling pathways regulating pluripotency of stem cells	5	138	1.81	2.43e-08	9606.ENSP00000215832,9606.ENSP00000229795,9606.ENSP00000263025,9606.ENSP00000333685,9606.ENSP00000345853	MAPK1,MAPK14,MAPK3,MAPK11,DUSP9
hsa05161	Hepatitis B	5	142	1.8	2.73e-08	9606.ENSP00000215832,9606.ENSP00000263025,9606.ENSP00000352157,9606.ENSP00000378974,9606.ENSP00000394560	MAPK1,MAPK3,MAPK10,MAPK8,MAPK9
hsa04370	VEGF signaling pathway	4	59	2.08	8.49e-08	9606.ENSP00000215832,9606.ENSP00000229795,9606.ENSP00000263025,9606.ENSP00000333685	MAPK1,MAPK14,MAPK3,MAPK11
hsa05169	Epstein-Barr virus infection	5	194	1.66	1.19e-07	9606.ENSP00000229795,9606.ENSP00000333685,9606.ENSP00000352157,9606.ENSP00000378974,9606.ENSP00000394560	MAPK14,MAPK11,MAPK10,MAPK8,MAPK9
hsa04024	cAMP signaling pathway	5	195	1.66	1.2e-07	9606.ENSP00000215832,9606.ENSP00000263025,9606.ENSP00000352157,9606.ENSP00000378974,9606.ENSP00000394560	MAPK1,MAPK3,MAPK10,MAPK8,MAPK9
hsa04510	Focal adhesion	5	197	1.65	1.23e-07	9606.ENSP00000215832,9606.ENSP00000263025,9606.ENSP00000352157,9606.ENSP00000378974,9606.ENSP00000394560	MAPK1,MAPK3,MAPK10,MAPK8,MAPK9
hsa05140	Leishmaniasis	4	70	2.01	1.5e-07	9606.ENSP00000215832,9606.ENSP00000229795,9606.ENSP00000263025,9606.ENSP00000333685	MAPK1,MAPK14,MAPK3,MAPK11
hsa04014	Ras signaling pathway	5	228	1.59	2.41e-07	9606.ENSP00000215832,9606.ENSP00000263025,9606.ENSP00000352157,9606.ENSP00000378974,9606.ENSP00000394560	MAPK1,MAPK3,MAPK10,MAPK8,MAPK9
hsa04611	Platelet activation	4	123	1.76	1.28e-06	9606.ENSP00000215832,9606.ENSP00000229795,9606.ENSP00000263025,9606.ENSP00000333685	MAPK1,MAPK14,MAPK3,MAPK11
hsa04215	Apoptosis - multiple species	3	31	2.24	1.82e-06	9606.ENSP00000352157,9606.ENSP00000378974,9606.ENSP00000394560	MAPK10,MAPK8,MAPK9
hsa04261	Adrenergic signaling in cardiomyocytes	4	139	1.71	1.98e-06	9606.ENSP00000215832,9606.ENSP00000229795,9606.ENSP00000263025,9606.ENSP00000333685	MAPK1,MAPK14,MAPK3,MAPK11
hsa04218	Cellular senescence	4	156	1.66	3.04e-06	9606.ENSP00000215832,9606.ENSP00000229795,9606.ENSP00000263025,9606.ENSP00000333685	MAPK1,MAPK14,MAPK3,MAPK11
hsa05205	Proteoglycans in cancer	4	195	1.56	7.11e-06	9606.ENSP00000215832,9606.ENSP00000229795,9606.ENSP00000263025,9606.ENSP00000333685	MAPK1,MAPK14,MAPK3,MAPK11
hsa04015	Rap1 signaling pathway	4	203	1.54	8.17e-06	9606.ENSP00000215832,9606.ENSP00000229795,9606.ENSP00000263025,9606.ENSP00000333685	MAPK1,MAPK14,MAPK3,MAPK11
hsa05200	Pathways in cancer	5	515	1.24	1.11e-05	9606.ENSP00000215832,9606.ENSP00000263025,9606.ENSP00000352157,9606.ENSP00000378974,9606.ENSP00000394560	MAPK1,MAPK3,MAPK10,MAPK8,MAPK9
hsa04137	Mitophagy - animal	3	63	1.93	1.24e-05	9606.ENSP00000352157,9606.ENSP00000378974,9606.ENSP00000394560	MAPK10,MAPK8,MAPK9
hsa04920	Adipocytokine signaling pathway	3	69	1.89	1.58e-05	9606.ENSP00000352157,9606.ENSP00000378974,9606.ENSP00000394560	MAPK10,MAPK8,MAPK9
hsa04931	Insulin resistance	3	107	1.7	5.56e-05	9606.ENSP00000352157,9606.ENSP00000378974,9606.ENSP00000394560	MAPK10,MAPK8,MAPK9
hsa04726	Serotonergic synapse	3	112	1.68	6.24e-05	9606.ENSP00000215832,9606.ENSP00000239223,9606.ENSP00000263025	MAPK1,DUSP1,MAPK3
hsa04310	Wnt signaling pathway	3	143	1.57	0.00013	9606.ENSP00000352157,9606.ENSP00000378974,9606.ENSP00000394560	MAPK10,MAPK8,MAPK9
hsa04932	Non-alcoholic fatty liver disease (NAFLD)	3	149	1.55	0.00014	9606.ENSP00000352157,9606.ENSP00000378974,9606.ENSP00000394560	MAPK10,MAPK8,MAPK9
hsa04217	Necroptosis	3	155	1.54	0.00015	9606.ENSP00000352157,9606.ENSP00000378974,9606.ENSP00000394560	MAPK10,MAPK8,MAPK9
hsa04141	Protein processing in endoplasmic reticulum	3	161	1.52	0.00017	9606.ENSP00000352157,9606.ENSP00000378974,9606.ENSP00000394560	MAPK10,MAPK8,MAPK9
hsa04530	Tight junction	3	167	1.5	0.00018	9606.ENSP00000352157,9606.ENSP00000378974,9606.ENSP00000394560	MAPK10,MAPK8,MAPK9
hsa05168	Herpes simplex infection	3	181	1.47	0.00023	9606.ENSP00000352157,9606.ENSP00000378974,9606.ENSP00000394560	MAPK10,MAPK8,MAPK9
hsa05020	Prion diseases	2	33	2.03	0.0003	9606.ENSP00000215832,9606.ENSP00000263025	MAPK1,MAPK3
hsa04960	Aldosterone-regulated sodium reabsorption	2	37	1.98	0.00037	9606.ENSP00000215832,9606.ENSP00000263025	MAPK1,MAPK3
hsa05216	Thyroid cancer	2	37	1.98	0.00037	9606.ENSP00000215832,9606.ENSP00000263025	MAPK1,MAPK3
hsa05219	Bladder cancer	2	41	1.94	0.00044	9606.ENSP00000215832,9606.ENSP00000263025	MAPK1,MAPK3
hsa05014	Amyotrophic lateral sclerosis (ALS)	2	50	1.85	0.00063	9606.ENSP00000229795,9606.ENSP00000333685	MAPK14,MAPK11
hsa05213	Endometrial cancer	2	58	1.79	0.00083	9606.ENSP00000215832,9606.ENSP00000263025	MAPK1,MAPK3
hsa04730	Long-term depression	2	60	1.77	0.00087	9606.ENSP00000215832,9606.ENSP00000263025	MAPK1,MAPK3
hsa04720	Long-term potentiation	2	64	1.74	0.00097	9606.ENSP00000215832,9606.ENSP00000263025	MAPK1,MAPK3
hsa05230	Central carbon metabolism in cancer	2	65	1.74	0.00099	9606.ENSP00000215832,9606.ENSP00000263025	MAPK1,MAPK3
hsa05211	Renal cell carcinoma	2	68	1.72	0.001	9606.ENSP00000215832,9606.ENSP00000263025	MAPK1,MAPK3
hsa05214	Glioma	2	68	1.72	0.001	9606.ENSP00000215832,9606.ENSP00000263025	MAPK1,MAPK3
hsa05221	Acute myeloid leukemia	2	66	1.73	0.001	9606.ENSP00000215832,9606.ENSP00000263025	MAPK1,MAPK3
hsa05223	Non-small cell lung cancer	2	66	1.73	0.001	9606.ENSP00000215832,9606.ENSP00000263025	MAPK1,MAPK3
hsa01524	Platinum drug resistance	2	70	1.71	0.0011	9606.ENSP00000215832,9606.ENSP00000263025	MAPK1,MAPK3
hsa04520	Adherens junction	2	71	1.7	0.0011	9606.ENSP00000215832,9606.ENSP00000263025	MAPK1,MAPK3
hsa04662	B cell receptor signaling pathway	2	71	1.7	0.0011	9606.ENSP00000215832,9606.ENSP00000263025	MAPK1,MAPK3
hsa05218	Melanoma	2	72	1.69	0.0011	9606.ENSP00000215832,9606.ENSP00000263025	MAPK1,MAPK3
hsa01521	EGFR tyrosine kinase inhibitor resistance	2	78	1.66	0.0012	9606.ENSP00000215832,9606.ENSP00000263025	MAPK1,MAPK3
hsa05220	Chronic myeloid leukemia	2	76	1.67	0.0012	9606.ENSP00000215832,9606.ENSP00000263025	MAPK1,MAPK3
hsa04350	TGF-beta signaling pathway	2	83	1.63	0.0014	9606.ENSP00000215832,9606.ENSP00000263025	MAPK1,MAPK3
hsa04540	Gap junction	2	87	1.61	0.0015	9606.ENSP00000215832,9606.ENSP00000263025	MAPK1,MAPK3
hsa04666	Fc gamma R-mediated phagocytosis	2	89	1.6	0.0016	9606.ENSP00000215832,9606.ENSP00000263025	MAPK1,MAPK3
hsa04713	Circadian entrainment	2	93	1.58	0.0017	9606.ENSP00000215832,9606.ENSP00000263025	MAPK1,MAPK3
hsa04066	HIF-1 signaling pathway	2	98	1.56	0.0018	9606.ENSP00000215832,9606.ENSP00000263025	MAPK1,MAPK3
hsa04916	Melanogenesis	2	98	1.56	0.0018	9606.ENSP00000215832,9606.ENSP00000263025	MAPK1,MAPK3
hsa05215	Prostate cancer	2	97	1.56	0.0018	9606.ENSP00000215832,9606.ENSP00000263025	MAPK1,MAPK3
hsa04670	Leukocyte transendothelial migration	2	112	1.5	0.0023	9606.ENSP00000229795,9606.ENSP00000333685	MAPK14,MAPK11
hsa04724	Glutamatergic synapse	2	112	1.5	0.0023	9606.ENSP00000215832,9606.ENSP00000263025	MAPK1,MAPK3
hsa04725	Cholinergic synapse	2	111	1.51	0.0023	9606.ENSP00000215832,9606.ENSP00000263025	MAPK1,MAPK3
hsa04919	Thyroid hormone signaling pathway	2	115	1.49	0.0023	9606.ENSP00000215832,9606.ENSP00000263025	MAPK1,MAPK3
hsa04114	Oocyte meiosis	2	116	1.49	0.0024	9606.ENSP00000215832,9606.ENSP00000263025	MAPK1,MAPK3
hsa04270	Vascular smooth muscle contraction	2	119	1.48	0.0025	9606.ENSP00000215832,9606.ENSP00000263025	MAPK1,MAPK3
hsa04650	Natural killer cell mediated cytotoxicity	2	124	1.46	0.0026	9606.ENSP00000215832,9606.ENSP00000263025	MAPK1,MAPK3
hsa04371	Apelin signaling pathway	2	133	1.43	0.003	9606.ENSP00000215832,9606.ENSP00000263025	MAPK1,MAPK3
hsa04915	Estrogen signaling pathway	2	133	1.43	0.003	9606.ENSP00000215832,9606.ENSP00000263025	MAPK1,MAPK3
hsa05034	Alcoholism	2	142	1.4	0.0033	9606.ENSP00000215832,9606.ENSP00000263025	MAPK1,MAPK3
hsa04072	Phospholipase D signaling pathway	2	145	1.39	0.0034	9606.ENSP00000215832,9606.ENSP00000263025	MAPK1,MAPK3
hsa04150	mTOR signaling pathway	2	148	1.38	0.0035	9606.ENSP00000215832,9606.ENSP00000263025	MAPK1,MAPK3
hsa04921	Oxytocin signaling pathway	2	149	1.38	0.0035	9606.ENSP00000215832,9606.ENSP00000263025	MAPK1,MAPK3
hsa05224	Breast cancer	2	147	1.38	0.0035	9606.ENSP00000215832,9606.ENSP00000263025	MAPK1,MAPK3
hsa05226	Gastric cancer	2	147	1.38	0.0035	9606.ENSP00000215832,9606.ENSP00000263025	MAPK1,MAPK3
hsa04934	Cushing's syndrome	2	153	1.37	0.0036	9606.ENSP00000215832,9606.ENSP00000263025	MAPK1,MAPK3
hsa04022	cGMP-PKG signaling pathway	2	160	1.35	0.0039	9606.ENSP00000215832,9606.ENSP00000263025	MAPK1,MAPK3
hsa05225	Hepatocellular carcinoma	2	163	1.34	0.004	9606.ENSP00000215832,9606.ENSP00000263025	MAPK1,MAPK3
hsa05010	Alzheimer's disease	2	168	1.33	0.0042	9606.ENSP00000215832,9606.ENSP00000263025	MAPK1,MAPK3
hsa04360	Axon guidance	2	173	1.31	0.0044	9606.ENSP00000215832,9606.ENSP00000263025	MAPK1,MAPK3
hsa04062	Chemokine signaling pathway	2	181	1.29	0.0048	9606.ENSP00000215832,9606.ENSP00000263025	MAPK1,MAPK3
hsa05203	Viral carcinogenesis	2	183	1.29	0.0049	9606.ENSP00000215832,9606.ENSP00000263025	MAPK1,MAPK3
hsa04810	Regulation of actin cytoskeleton	2	205	1.24	0.006	9606.ENSP00000215832,9606.ENSP00000263025	MAPK1,MAPK3
hsa04714	Thermogenesis	2	228	1.19	0.0073	9606.ENSP00000229795,9606.ENSP00000333685	MAPK14,MAPK11
hsa05165	Human papillomavirus infection	2	317	1.05	0.0135	9606.ENSP00000215832,9606.ENSP00000263025	MAPK1,MAPK3
hsa04151	PI3K-Akt signaling pathway	2	348	1.01	0.016	9606.ENSP00000215832,9606.ENSP00000263025	MAPK1,MAPK3
CCL4
#term ID	term description	observed gene count	background gene count	strength	false discovery rate	matching proteins in your network (IDs)	matching proteins in your network (labels)
hsa04060	Cytokine-cytokine receptor interaction	11	263	1.87	1.52e-19	9606.ENSP00000292301,9606.ENSP00000292303,9606.ENSP00000296140,9606.ENSP00000305651,9606.ENSP00000306512,9606.ENSP00000354901,9606.ENSP00000379110,9606.ENSP00000412237,9606.ENSP00000441600,9606.ENSP00000477908,9606.ENSP00000482259	CCR2,CCR5,CCR1,CXCL10,CXCL8,CXCL9,CXCL1,IL10,CCR3,CCL3,CCL4
hsa04062	Chemokine signaling pathway	10	181	1.99	1.55e-18	9606.ENSP00000292301,9606.ENSP00000292303,9606.ENSP00000296140,9606.ENSP00000305651,9606.ENSP00000306512,9606.ENSP00000354901,9606.ENSP00000379110,9606.ENSP00000441600,9606.ENSP00000477908,9606.ENSP00000482259	CCR2,CCR5,CCR1,CXCL10,CXCL8,CXCL9,CXCL1,CCR3,CCL3,CCL4
hsa04620	Toll-like receptor signaling pathway	5	102	1.94	3.06e-08	9606.ENSP00000305651,9606.ENSP00000306512,9606.ENSP00000354901,9606.ENSP00000477908,9606.ENSP00000482259	CXCL10,CXCL8,CXCL9,CCL3,CCL4
hsa05167	Kaposi's sarcoma-associated herpesvirus infection	5	183	1.69	3.93e-07	9606.ENSP00000292303,9606.ENSP00000296140,9606.ENSP00000306512,9606.ENSP00000379110,9606.ENSP00000441600	CCR5,CCR1,CXCL8,CXCL1,CCR3
hsa05132	Salmonella infection	4	84	1.93	1.13e-06	9606.ENSP00000306512,9606.ENSP00000379110,9606.ENSP00000477908,9606.ENSP00000482259	CXCL8,CXCL1,CCL3,CCL4
hsa05323	Rheumatoid arthritis	3	84	1.8	0.0001	9606.ENSP00000306512,9606.ENSP00000379110,9606.ENSP00000477908	CXCL8,CXCL1,CCL3
hsa04657	IL-17 signaling pathway	3	92	1.76	0.00012	9606.ENSP00000305651,9606.ENSP00000306512,9606.ENSP00000379110	CXCL10,CXCL8,CXCL1
hsa05142	Chagas disease (American trypanosomiasis)	3	101	1.72	0.00012	9606.ENSP00000306512,9606.ENSP00000412237,9606.ENSP00000477908	CXCL8,IL10,CCL3
hsa05146	Amoebiasis	3	94	1.75	0.00012	9606.ENSP00000306512,9606.ENSP00000379110,9606.ENSP00000412237	CXCL8,CXCL1,IL10
hsa05144	Malaria	2	47	1.88	0.0015	9606.ENSP00000306512,9606.ENSP00000412237	CXCL8,IL10
hsa05134	Legionellosis	2	54	1.82	0.0018	9606.ENSP00000306512,9606.ENSP00000379110	CXCL8,CXCL1
hsa04623	Cytosolic DNA-sensing pathway	2	62	1.76	0.0022	9606.ENSP00000305651,9606.ENSP00000482259	CXCL10,CCL4
hsa05120	Epithelial cell signaling in Helicobacter pylori infection	2	66	1.73	0.0023	9606.ENSP00000306512,9606.ENSP00000379110	CXCL8,CXCL1
hsa04622	RIG-I-like receptor signaling pathway	2	70	1.71	0.0024	9606.ENSP00000305651,9606.ENSP00000306512	CXCL10,CXCL8
hsa05133	Pertussis	2	74	1.68	0.0025	9606.ENSP00000306512,9606.ENSP00000412237	CXCL8,IL10
hsa04064	NF-kappa B signaling pathway	2	93	1.58	0.0036	9606.ENSP00000306512,9606.ENSP00000482259	CXCL8,CCL4
hsa04668	TNF signaling pathway	2	108	1.52	0.0045	9606.ENSP00000305651,9606.ENSP00000379110	CXCL10,CXCL1
hsa05145	Toxoplasmosis	2	109	1.51	0.0045	9606.ENSP00000292303,9606.ENSP00000412237	CCR5,IL10
hsa04621	NOD-like receptor signaling pathway	2	166	1.33	0.0093	9606.ENSP00000306512,9606.ENSP00000379110	CXCL8,CXCL1
hsa05164	Influenza A	2	168	1.33	0.0093	9606.ENSP00000305651,9606.ENSP00000306512	CXCL10,CXCL8
hsa05203	Viral carcinogenesis	2	183	1.29	0.0101	9606.ENSP00000292303,9606.ENSP00000441600	CCR5,CCR3
CD69
#term ID	term description	observed gene count	background gene count	strength	false discovery rate	matching proteins in your network (IDs)	matching proteins in your network (labels)
hsa05320	Autoimmune thyroid disease	3	49	2.3	8.09e-06	9606.ENSP00000226730,9606.ENSP00000303939,9606.ENSP00000324890	IL2,CTLA4,CD28
hsa04660	T cell receptor signaling pathway	3	99	1.99	3.13e-05	9606.ENSP00000226730,9606.ENSP00000303939,9606.ENSP00000324890	IL2,CTLA4,CD28
hsa04514	Cell adhesion molecules (CAMs)	3	139	1.85	5.64e-05	9606.ENSP00000236147,9606.ENSP00000303939,9606.ENSP00000324890	SELL,CTLA4,CD28
hsa04672	Intestinal immune network for IgA production	2	44	2.17	0.0003	9606.ENSP00000226730,9606.ENSP00000324890	IL2,CD28
hsa04940	Type I diabetes mellitus	2	40	2.21	0.0003	9606.ENSP00000226730,9606.ENSP00000324890	IL2,CD28
hsa05330	Allograft rejection	2	35	2.27	0.0003	9606.ENSP00000226730,9606.ENSP00000324890	IL2,CD28
hsa05332	Graft-versus-host disease	2	36	2.26	0.0003	9606.ENSP00000226730,9606.ENSP00000324890	IL2,CD28
hsa05323	Rheumatoid arthritis	2	84	1.89	0.00081	9606.ENSP00000303939,9606.ENSP00000324890	CTLA4,CD28
hsa05162	Measles	2	133	1.69	0.0018	9606.ENSP00000226730,9606.ENSP00000324890	IL2,CD28
CCL4L2
#term ID	term description	observed gene count	background gene count	strength	false discovery rate	matching proteins in your network (IDs)	matching proteins in your network (labels)
hsa04062	Chemokine signaling pathway	11	181	2.03	2.12e-21	9606.ENSP00000286758,9606.ENSP00000292301,9606.ENSP00000292303,9606.ENSP00000296140,9606.ENSP00000305651,9606.ENSP00000306512,9606.ENSP00000354901,9606.ENSP00000379110,9606.ENSP00000386884,9606.ENSP00000441600,9606.ENSP00000483609	CXCL13,CCR2,CCR5,CCR1,CXCL10,CXCL8,CXCL9,CXCL1,CXCR4,CCR3,CCL4L1
hsa04060	Cytokine-cytokine receptor interaction	11	263	1.87	5.78e-20	9606.ENSP00000286758,9606.ENSP00000292301,9606.ENSP00000292303,9606.ENSP00000296140,9606.ENSP00000305651,9606.ENSP00000306512,9606.ENSP00000354901,9606.ENSP00000379110,9606.ENSP00000386884,9606.ENSP00000441600,9606.ENSP00000483609	CXCL13,CCR2,CCR5,CCR1,CXCL10,CXCL8,CXCL9,CXCL1,CXCR4,CCR3,CCL4L1
hsa05167	Kaposi's sarcoma-associated herpesvirus infection	5	183	1.69	3.98e-07	9606.ENSP00000292303,9606.ENSP00000296140,9606.ENSP00000306512,9606.ENSP00000379110,9606.ENSP00000441600	CCR5,CCR1,CXCL8,CXCL1,CCR3
hsa04620	Toll-like receptor signaling pathway	4	102	1.84	2.28e-06	9606.ENSP00000305651,9606.ENSP00000306512,9606.ENSP00000354901,9606.ENSP00000483609	CXCL10,CXCL8,CXCL9,CCL4L1
hsa05132	Salmonella infection	3	84	1.8	9.54e-05	9606.ENSP00000306512,9606.ENSP00000379110,9606.ENSP00000483609	CXCL8,CXCL1,CCL4L1
hsa04657	IL-17 signaling pathway	3	92	1.76	0.0001	9606.ENSP00000305651,9606.ENSP00000306512,9606.ENSP00000379110	CXCL10,CXCL8,CXCL1
hsa05134	Legionellosis	2	54	1.82	0.0022	9606.ENSP00000306512,9606.ENSP00000379110	CXCL8,CXCL1
hsa04622	RIG-I-like receptor signaling pathway	2	70	1.71	0.0025	9606.ENSP00000305651,9606.ENSP00000306512	CXCL10,CXCL8
hsa04623	Cytosolic DNA-sensing pathway	2	62	1.76	0.0025	9606.ENSP00000305651,9606.ENSP00000483609	CXCL10,CCL4L1
hsa05120	Epithelial cell signaling in Helicobacter pylori infection	2	66	1.73	0.0025	9606.ENSP00000306512,9606.ENSP00000379110	CXCL8,CXCL1
hsa05323	Rheumatoid arthritis	2	84	1.63	0.0033	9606.ENSP00000306512,9606.ENSP00000379110	CXCL8,CXCL1
hsa04064	NF-kappa B signaling pathway	2	93	1.58	0.0036	9606.ENSP00000306512,9606.ENSP00000483609	CXCL8,CCL4L1
hsa05146	Amoebiasis	2	94	1.58	0.0036	9606.ENSP00000306512,9606.ENSP00000379110	CXCL8,CXCL1
hsa04668	TNF signaling pathway	2	108	1.52	0.0042	9606.ENSP00000305651,9606.ENSP00000379110	CXCL10,CXCL1
hsa04621	NOD-like receptor signaling pathway	2	166	1.33	0.0089	9606.ENSP00000306512,9606.ENSP00000379110	CXCL8,CXCL1
hsa05164	Influenza A	2	168	1.33	0.0089	9606.ENSP00000305651,9606.ENSP00000306512	CXCL10,CXCL8
hsa05203	Viral carcinogenesis	2	183	1.29	0.0095	9606.ENSP00000292303,9606.ENSP00000441600	CCR5,CCR3
hsa04144	Endocytosis	2	242	1.17	0.0154	9606.ENSP00000292303,9606.ENSP00000386884	CCR5,CXCR4
ULBP1
#term ID	term description	observed gene count	background gene count	strength	false discovery rate	matching proteins in your network (IDs)	matching proteins in your network (labels)
hsa04650	Natural killer cell mediated cytotoxicity	4	124	2.1	1.74e-08	9606.ENSP00000229708,9606.ENSP00000246551,9606.ENSP00000356308,9606.ENSP00000480609	ULBP1,HCST,ULBP3,ENSG00000255819
Proteins
ALB
#term ID	term description	observed gene count	background gene count	strength	false discovery rate	matching proteins in your network (IDs)	matching proteins in your network (labels)
hsa04975	Fat digestion and absorption	2	39	1.96	0.0056	9606.ENSP00000233242,9606.ENSP00000236850	APOB,APOA1
hsa04977	Vitamin digestion and absorption	2	24	2.17	0.0056	9606.ENSP00000233242,9606.ENSP00000236850	APOB,APOA1
hsa04979	Cholesterol metabolism	2	48	1.87	0.0056	9606.ENSP00000233242,9606.ENSP00000236850	APOB,APOA1
hsa05143	African trypanosomiasis	2	34	2.02	0.0056	9606.ENSP00000236850,9606.ENSP00000385675	APOA1,IL6
hsa01521	EGFR tyrosine kinase inhibitor resistance	2	78	1.66	0.0106	9606.ENSP00000385675,9606.ENSP00000478570	IL6,VEGFA
hsa04066	HIF-1 signaling pathway	2	98	1.56	0.0106	9606.ENSP00000385675,9606.ENSP00000478570	IL6,VEGFA
hsa04610	Complement and coagulation cascades	2	78	1.66	0.0106	9606.ENSP00000306361,9606.ENSP00000356671	FGA,SERPINC1
hsa04933	AGE-RAGE signaling pathway in diabetic complications	2	98	1.56	0.0106	9606.ENSP00000385675,9606.ENSP00000478570	IL6,VEGFA
hsa05323	Rheumatoid arthritis	2	84	1.63	0.0106	9606.ENSP00000385675,9606.ENSP00000478570	IL6,VEGFA
hsa05167	Kaposi's sarcoma-associated herpesvirus infection	2	183	1.29	0.0277	9606.ENSP00000385675,9606.ENSP00000478570	IL6,VEGFA
LTF
Not available
PDS5A
#term ID	term description	observed gene count	background gene count	strength	false discovery rate	matching proteins in your network (IDs)	matching proteins in your network (labels)
hsa04110	Cell cycle	5	123	1.86	9.89e-09	9606.ENSP00000218089,9606.ENSP00000297338,9606.ENSP00000323421,9606.ENSP00000354720,9606.ENSP00000372689	STAG2,RAD21,SMC1A,SMC3,STAG1
hsa04114	Oocyte meiosis	2	116	1.49	0.0019	9606.ENSP00000323421,9606.ENSP00000354720	SMC1A,SMC3
PCK2
#term ID	term description	observed gene count	background gene count	strength	false discovery rate	matching proteins in your network (IDs)	matching proteins in your network (labels)
hsa03040	Spliceosome	7	130	1.98	4.54e-13	9606.ENSP00000215793,9606.ENSP00000221494,9606.ENSP00000254193,9606.ENSP00000296702,9606.ENSP00000318861,9606.ENSP00000335321,9606.ENSP00000400591	SF3A1,SF3A2,SNRPA1,TCERG1,SF3B2,SF3B1,SNRPE
hsa05202	Transcriptional misregulation in cancer	2	169	1.32	0.004	9606.ENSP00000261900,9606.ENSP00000362361	CCNT1,CDK9
HTATSF1
#term ID	term description	observed gene count	background gene count	strength	false discovery rate	matching proteins in your network (IDs)	matching proteins in your network (labels)
hsa03040	Spliceosome	3	130	2.05	1.22e-06	9606.ENSP00000221494,9606.ENSP00000254193,9606.ENSP00000335321	SF3A2,SNRPA1,SF3B1
